# Supplementary material for: Molecular Evolution of Pseudomonas syringae Type III Secreted Effector Proteins
Source: Front Plant Sci. 2019 Apr 5;10:418. doi: 10.3389/fpls.2019.00418 (PMC6460904; doi:10.3389/fpls.2019.00418)
Supplement: Supplementary file 13 [file Data_Sheet_3.zip]

Archive with 3 entries (2 files):
- Supplemental_Dataset_S3.fasta
- __MACOSX/
- __MACOSX/._Supplemental_Dataset_S3.fasta
