# Supplementary material for: Molecular Evolution of Pseudomonas syringae Type III Secreted Effector Proteins
Source: Front Plant Sci. 2019 Apr 5;10:418. doi: 10.3389/fpls.2019.00418 (PMC6460904; doi:10.3389/fpls.2019.00418)
Supplement: Supplementary file 13 [file Data_Sheet_3.zip › Supplemental_Dataset_S3.fasta]

>Pae0893_23_AvrA1a_1
ATGTGGAACGTCAGTAAATCAAGCAACAACTTAGGCGCATATAAATTGCCCTTGGAAGCGCAAACGCCGCCTGAAAAAATTTCTCCTTTTGATGCCATGTCCGCAGCCCAACCCGAGGGCAAGGCGCCGCACGATCAGTTGCAAAACGATCAGTACCCTATCCAGCAAGCAGAAGACCGTGGCCGACACCTTGTCGAGCAAGCAGAAATCCAAGCGCATGTTCAGCATTGTCATTCAAAAGCTCCAGAAATAGGAGATGCAACAAAAACGCAATCTGTTTCCGAAAAACTTGGCACTGCTAAAAATTCATCATGTGATGCAACGCAAATTTCGACCGGCTCGAAAAATGATGACTTTCATAAAAANAAAGCAGGCTCTAATGGAGATATAAATAAATCTTCAGACCCCTCGGCACTTAGATGTTCATTGTCGCATGCTCCACGCCACGTGCCTAAGTCAAAAAAAAGCTATGGGGCAGCAACTATTGGAGGCAAAGTTTATCATCCCCATGAAAAAACAGATTCAACAACAGCCGACTTTCTCTCACGATCTCTGTCGAACAATGCCTATCGTTCAGAACGGCACCTTCGTAAGCGTGCGATCGCATATCTAAACCATATAAGTGCCGAAAAAGAAATTATATCTAATGCTTGCTTCGCAATGAAGGATGTAAACTCATTTGCTCATAAACAGTCAGAATGGCTTTGCCATTTAGAGCGCAGTCTGTGGAGAGATGAGCCTGCACTGCAATTTCATGACCGTCAACAGCTGGGCAACGAGGTCCTCGGGCTCAAAAAGCCAGATGACCAATCTCCTTATTTCAAACCACGAGCTTGGAAAATCTCAGATGAGGCAGCGTCCGCTTTTGCAATGATGTTGAAAGGAGAGTCAGGCCCTTTTACTCAAGATCAGGTGAAAGTAGGCTTTGAAATATGTCAAGAGGGAGAATTGTTGGCAGGAAGGTTAAATATACAACCACGAATGGCATTTCGTTTAAAAAATCGACATGATGCGAACCGTTCAGGAACACACTCAGTTAAGAGCTTATCAGGACTGGACCTGTCTTCCGATGTAGGCACCGATATCCGGGAATTCTTTCAGGTTCCCGTTATGTCGGGAACATCAGGAACATCGTCAGATGTGGTTATCGCTGCGCGCTATGCTGCTATGCACTCTGGTCTTCAATGGTCGGCACCAGTGTTGACAATCGACCAGGCAAAACATGCATTAATCGATTTGTCAATGGATTTTTTTAGGAGGAATGGCCCTGCTGTAGTAATGGCGCTACGTATGAATAGCCTCCGAAAGAACCAAGGTCTTCCTTACAAGGAGGTAGATAGATGCGAAGTATTCACCCATAGTTATGCTGAAATTCATGGAGCAATCTCATTAACTATTGATGGAGTCGATCCGGCTGACAAGGTAGAAGTGAAAAATCGGCTATATGGATACACTCTTGATGCGAAGGCAACACTTATGAAGATAGCTGACCGCTCTATTGAAGAGGCGTCCGGTAAAGGTGGATATAAGATCGACGTCACCTCTCTCCAAACTCCGCAGCTTCGACGGGTCTTAGAAAAAAAGAAGATAGTACAAAAAGTAGCGGAACTTTACAGCGAAATGGGCAAGGCTGGAAATTCTGCTACTCTCAAGGAAGCAATCACTAAGTCATCTGTTAAGGAGCTTCTAGTAAATGACAAGCCAGTAGTTTCTAGAGACTACGCTCTTGGAGAACCTTTGATGGTCCGAAGTCTGCGATTCTCTCATGATCATGAGGCTACGAGCAGTTTTGGATCTGCCGGGAAAACGCCAGCAAAAAGAGAAGTTGATACGCTTTGCGATAATTCGACCGCATTCGATATTGTGATGACGCCTTTTTCCGTTATAAATGCAAAAGCAAAAGGCGACACCATATCTGAGATGAAAGTACCCCATAGGCCAAAGTGGAAAGGGTTGCCTTCAGTATTATATAAGGTGACTGCATCCGTTGATCTACCCGAGTATGCCGTTGCACGACCAGGATTTGGAGATGTTCATTCATTCAACTCGAACAAGGCATTTAATTCCGAATTCTCAAGTGTCCGCAATTCACTAAGTCATGCCGAGAAAATGGGTTTTATCGAGAATAGTTTGAAGCCTTACATAAAGCATGACCCGGATAGAGAGTCATTTGATTTTAAGCACTCTATTGATGAGTTGGCCGACGCCCAATGCATGCTTCAGTCAAGAAAGCCAAACTCCACTTTGAGGCACAACGAATATTGCGCTAAGCTGGAATTATGGGATGCTAAAGCTATAGAGGTTGGGATGTCCCGCCCGGTAGCTGTAGCGACGTTGATCGAGTTCAACCTCGAAATGTTGTCCGCTGCGCGTTATATTGAGGATGAAGGCTACGATGGAAAATTAATCACGAATTTTCTTGAGCGTCAATTGTCTTGGTTTGGCCAAAATTCTGCCCTAAACAAGGAAGCTACGCTGAAAAAGCTTTGGGGACTGCCTTTTGATGAAAGGAAAGCAGTTGCGGAAAAGGTTTGTGAGGCATTGCGCCAAGGTGTTTCGCTTTGTGTTTATGAAAAGAACGTGGAGGGAAGTCGAATTCGAGAGCTGAGCCTCTTGAACTTCAATGCCTATGACATAATGCGTGGAATCGAGCTCTTTCTTTCTTCCAAGCTTCTCCAACCTCCGACTGGAGCCGGTCCAACTGTTAAGTCCAGACTATAG
>Pae2250_AvrA1a_1
ATGTGGAACGTCAGTAAATCAAGCAACAACTTAGGCGCATATAAATTGCCCTTGGAAGCGCAAACGCCGCCTGAAAAAATTTCTCCTTTTGATGCCATGTCCGCAGCCCAACCCGAGGGCAAGGCGCCGCACGATCAGTTGCAAAACGATCAGTACCCTATCCAGCAAGCAGAAGACCGTGGCCGACACCTTGTCGAGCAAGCAGAAATCCAGGCGCATGTTCAGCATTGTCATTCAAAAGCTCCAGAAATAGGAGATGCAACAAAAACGCAATCTGTTTCCGAAAAACTTGTCACTGCTAAAAATTCATCATGTGATGCATCGCAAATTTCGATCGGCTCGAAAAATGATGACTTTCATAAAAATAAAGCAGGCTCTAATGGAGATATAAATAAATCTTCAGACCCCTCGGCACTTAGATGTTCATTGTCGCCTGCTCCACGCCGCGTGCCTAAGTCAAAAAAAAGCTATGGGGCAGCAACTATTGGAGGCAAAGTTTATCATCCCCATGAAAAAACAGATTCAACAATAACCGACTTTCTCTCACGATCTCTGTCGAACAATGCCTATCGTTCAGAACGGCACCTTCGTAAGCGTGCGCTCGCATATCTAAACCATGTAAGTGCCGAAAAAGAAATTATATCTAATGTTTGCTTCGCAATGAAGGATGTAAACTCATTTGCTCATAAACAGTCAGAATGGCTTTGCCATTTAGAGCGCAGTCTGTGGAGAGATGAGCCTGCACTGCAATTTCATGACCGTCAACAGCTGGGCAACGAGGTCCTCGGGCTCAAAAAGCCAGATGACCAATCTCCTTATTTCAAACCACGAGCTTGGAAAATCTCAGATGAGGCAGCGTCCGCTTTTGCAATGATGTTGAAAGGAGAGTCAGGCCCTTTTACTCAAGATCAGGTGAAAGTAGGCTTTGAAATATGTCAAGAGGGAGAATTGTTGGCAGGAAGGTTAAAGATACAACCACGAATGGCATTTCGTTTAAAAAATCGACATGATGCGAACCGTTCAGGAACACATTCAGTTAAGAGCTTATCAGGACTGGACCTGTCTGCCGATGTAGGCACCGATATCCGGGAATTCTTTCAGGTTCCCGTTATGTCGGGAACATCAGGAACATCGTCAGATGTGGTTATCGCTGCGCGCTATGCTGCTATGCACTCTGGTCTTCAATGGTCGGCACCAGAGTTGACAATCGACCAGGCAAAACATGCCTTAATCGATTTGTCAATGGATTTTTTTAGGAGGAATGGCCCTGCTGTAGTAATGGCGCTACGTATGAATAGCCTCCGAAAGAACCAAGGTCTTCCTTACAAGGAGGTAGATAGATGCGAAGTATTCACCCATAGTTATGCTGAAATTCATGGAGCAATCTCATTAACTATTGATGGAGTCGATCCGGCTGACAAGGTAGAAGTGAAAAATCGGCTATATGGGTACACTCTTGATGCGAAGGCAACACTCATGAAGATAGCTGATCGCTCTATTGAAGAGGCGTCCGGTAAGGGTGGATATAAGATCGACGTCACCTCTCTCCAAACTCCGCAACTTCGACGGGTCTTAGAAAAAAAGAAGATAGTACAAAAAGTAGCGGAACTTTACAGCGAAATGGGCAAGGCTGGAAATTCTGCTACTCTCAAGGAAGCAATCACTAAGTCATCTGTTAAGGAGCTTCTAGTAAATGACAAGCCAGTAGTTTCTAGAGACTACGCTCTTGGAGAACCTTTGATGGTCCGAAGTCTGCGATTCTCTCATGATCATGAGGCTACGAGCAGTTTTGGATCTGCCGGGAAAACGCCAGCAAAAAGAGAAGTTGATACGCTTTGCGATAATTCGACCGCATTCGATATTGTGATGACGCCTTTTTCCGTTATAAATGCAAAAGCAAAAGGCGACACCATATCTGAGATGAAAGTACCCCATAGGCCAAAGTGGAAAGGGTTGCCTTCAGTATTATATAAGGTGACTGCATCCGTTGATCTACCCGAGTATGCCGTTGCACGACCAGGATTTGGAGATGTTCATTCATTCAACTCGAACAAGGCATTTAGTTCCGAATTCTCAAGTGTCCGCAATTCACTAAGTCATGCCGAAAAAATGGGTTTTATCGAGAATAGTTTGAAGCCTTACATAAAGCATGACCCGGATAGAGAGTCATTTGATTTTAAGCACTCTATTGATGAGTTGGCCGACGCCCAATGCATGCTTCAGTCAAGAAAGCCAAACTCCACTTTGAGGCACAACGAATATTGCGCTAAGCTGGAATTATGGGATGCTAAAGCTATAGAGGTTGGGATGTCCCGCCCGGTAGCTGTAGCGACGTTGATCGAGTTCAACCTCGAAATGTTGTCCGCTGCGCGTTATATTGAGGATGAAGGCTACGATGGAAAATTAATCACGAATTTTCTTGAGCGTCAATTGTCTTGGTTTGGCCAAAATGCTGCCCTAAACAAGGAAGCTACGCTGAAAAAGCTTTGGGGACTGCCTTTTGATGAAAGGAAAGCAGTTGCGGAAAAGGTTTGTGAGGCATTGCGCCAAGGTGTTTCGCTTTGTGTTTATGAAAAGAACGTGGAGGGAAGTCGAATTCGAGAGCTGAGCCTCTTGAACTTCAATGCCTATGACATAATGCGTGGAATCGAGCTCTTTCTTTCTTCCAAGCTTCTCCAACCTCCGACTGGAGCCGGTCCAACTGTTAAGTCCAGACTATAG
>Pae3681_AvrA1a_1
ATGTGGAACGTCAGTAAATCAAGCAACAACTTAGGCGCATATAAATTGCCCTTGGAAGCGCAAACGCCGCCTGAAAAAATTTCTCCTTTTGATGCCATGTCCGCAGCCCAACCCGAGGGCAAGGCGCCGCACGATCAGTTGCAAAACGATCAGTACCCTATCCAGCAAGCAGAAGACCGTGGCCGACACCTTGTCGAGCAAGCAGAAATCCAAGCGCATGTTCAGCATTGTCATTCAAAAGCTCCAGAAATAGGAGATGCAACAAAAACGCAATCTGTTTCCGAAAAACTTGGCACTGCTAAAAATTCATCATGTGATGCAACGCAAATTTCGACCGGCTCGAAAAATGATGACTTTCATAAAAATAAAGCAGGCTCTAATGGAGATATAAATAAATCTTCAGACCCCTCGGCACTTAGATGTTCATTGTCGCATGCTCCACGCCACGTGCCTAAGTCAAAAAAAAGCTATGGGGCAGCAACTATTGGAGGCAAAGTTTATCATCCCCATGAAAAAACAGATTCAACAACAGCCGACTTTCTCTCACGATCTCTGTCGAACAATGCCTATCGTTCAGAACGGCACCTTCGTAAGCGTGCGATCGCATATCTAAACCATATAAGTGCCGAAAAAGAAATTATATCTAATGCTTGCTTCGCAATGAAGGATGTAAACTCATTTGCTCATAAACAGTCAGAATGGCTTTGCCATTTAGAGCGCAGTCTGTGGAGAGATGAGCCTGCACTGCAATTTCATGACCGTCAACAGCTGGGCAACGAGGTCCTCGGGCTCAAAAAGCCAGATGACCAATCTCCTTATTTCAAACCACGAGCTTGGAAAATCTCAGATGAGGCAGCGTCCGCTTTTGCAATGATGTTGAAAGGAGAGTCAGGCCCTTTTACTCAAGATCAGGTGAAAGTAGGCTTTGAAATATGTCAAGAGGGAGAATTGTTGGCAGGAAGGTTAAATATACAACCACGAATGGCATTTCGTTTAAAAAATCGACATGATGCGAACCGTTCAGGAACACACTCAGTTAAGAGCTTATCAGGACTGGACCTGTCTTCCGATGTAGGCACCGATATCCGGGAATTCTTTCAGGTTCCCGTTATGTCGGGAACATCAGGAACATCGTCAGATGTGGTTATCGCTGCGCGCTATGCTGCTATGCACTCTGGTCTTCAATGGTCGGCACCAGTGTTGACAATCGACCAGGCAAAACATGCATTAATCGATTTGTCAATGGATTTTTTTAGGAGGAATGGCCCTGCTGTAGTAATGGCGCTACGTATGAATAGCCTCCGAAAGAACCAAGGTCTTCCTTACAAGGAGGTAGATAGATGCGAAGTATTCACCCATAGTTATGCTGAAATTCATGGAGCAATCTCATTAACTATTGATGGAGTCGATCCGGCTGACAAGGTAGAAGTGAAAAATCGGCTATATGGATACACTCTTGATGCGAAGGCAACACTTATGAAGATAGCTGACCGCTCTATTGAAGAGGCGTCCGGTAAAGGTGGATATAAGATCGACGTCACCTCTCTCCAAACTCCGCAGCTTCGACGGGTCTTAGAAAAAAAGAAGATAGTACAAAAAGTAGCGGAACTTTACAGCGAAATGGGCAAGGCTGGAAATTCTGCTACTCTCAAGGAAGCAATCACTAAGTCATCTGTTAAGGAGCTTCTAGTAAATGACAAGCCAGTAGTTTCTAGAGACTACGCTCTTGGAGAACCTTTGATGGTCCGAAGTCTGCGATTCTCTCATGATCATGAGGCTACGAGCAGTTTTGGATCTGCCGGGAAAACGCCAGCAAAAAGAGAAGTTGATACGCTTTGCGATAATTCGACCGCATTCGATATTGTGATGACGCCTTTTTCCGTTATAAATGCAAAAGCAAAAGGCGACACCATATCTGAGATGAAAGTACCCCATAGGCCAAAGTGGAAAGGGTTGCCTTCAGTATTATATAAGGTGACTGCATCCGTTGATCTACCCGAGTATGCCGTTGCACGACCAGGATTTGGAGATGTTCATTCATTCAACTCGAACAAGGCATTTAATTCCGAATTCTCAAGTGTCCGCAATTCACTAAGTCATGCCGAGAAAATGGGTTTTATCGAGAATAGTTTGAAGCCTTACATAAAGCATGACCCGGATAGAGAGTCATTTGATTTTAAGCACTCTATTGATGAGTTGGCCGACGCCCAATGCATGCTTCAGTCAAGAAAGCCAAACTCCACTTTGAGGCACAACGAATATTGCGCTAAGCTGGAATTATGGGATGCTAAAGCTATAGAGGTTGGGATGTCCCGCCCGGTAGCTGTAGCGACGTTGATCGAGTTCAACCTCGAAATGTTGTCCGCTGCGCGTTATATTGAGGATGAAGGCTACGATGGAAAATTAATCACGAATTTTCTTGAGCGTCAATTGTCTTGGTTTGGCCAAAATTCTGCCCTAAACAAGGAAGCTACGCTGAAAAAGCTTTGGGGACTGCCTTTTGATGAAAGGAAAGCAGTTGCGGAAAAGGTTTGTGAGGCATTGCGCCAAGGTGTTTCGCTTTGTGTTTATGAAAAGAACGTGGAGGGAAGTCGAATTCGAGAGCTGAGCCTCTTGAACTTCAATGCCTATGACATAATGCGTGGAATCGAGCTCTTTCTTTCTTCCAAGCTTCTCCAACCTCCGACTGGAGCCGGTCCAACTGTTAAGTCCAGACTATAG
>PaeICMP8947_AvrA1a_1
ATGTGGAACGTCAGTAAATCAAGCAACAACTTAGGCGCATATAAATTGCCCTTGGAAGCGCAAACGCCGCCTGAAAAAATTTCTCCTTTTGATGCCATGTCCGCAGCCCAACCCGAGGGCAAGGCGCCGCACGATCAGTTGCAAAACGATCAGTACCCTATCCAGCAAGCAGAAGACCGTGGCCGACACCTTGTCGAGCAAGCAGAAATCCAAGCGCATGTTCAGCATTGTCATTCAAAAGCTCCAGAAATAGGAGATGCAACAAAAACGCAATCTGTTTCCGAAAAACTTGGCACTGCTAAAAATTCATCATGTGATGCAACGCAAATTTCGACCGGCTCGAAAAATGATGACTTTCATAAAAATAAAGCAGGCTCTAATGGAGATATAAATAAATCTTCAGACCCCTCGGCACTTAGATGTTCATTGTCGCATGCTCCACGCCACGTGCCTAAGTCAAAAAAAAGCTATGGGGCAGCAACTATTGGAGGCAAAGTTTATCATCCCCATGAAAAAACAGATTCAACAACAGCCGACTTTCTCTCACGATCTCTGTCGAACAATGCCTATCGTTCAGAACGGCACCTTCGTAAGCGTGCGATCGCATATCTAAACCATATAAGTGCCGAAAAAGAAATTATATCTAATGCTTGCTTCGCAATGAAGGATGTAAACTCATTTGCTCATAAACAGTCAGAATGGCTTTGCCATTTAGAGCGCAGTCTGTGGAGAGATGAGCCTGCACTGCAATTTCATGACCGTCAACAGCTGGGCAACGAGGTCCTCGGGCTCAAAAAGCCAGATGACCAATCTCCTTATTTCAAACCACGAGCTTGGAAAATCTCAGATGAGGCAGCGTCCGCTTTTGCAATGATGTTGAAAGGAGAGTCAGGCCCTTTTACTCAAGATCAGGTGAAAGTAGGCTTTGAAATATGTCAAGAGGGAGAATTGTTGGCAGGAAGGTTAAATATACAACCACGAATGGCATTTCGTTTAAAAAATCGACATGATGCGAACCGTTCAGGAACACACTCAGTTAAGAGCTTATCAGGACTGGACCTGTCTTCCGATGTAGGCACCGATATCCGGGAATTCTTTCAGGTTCCCGTTATGTCGGGAACATCAGGAACATCGTCAGATGTGGTTATCGCTGCGCGCTATGCTGCTATGCACTCTGGTCTTCAATGGTCGGCACCAGTGTTGACAATCGACCAGGCAAAACATGCATTAATCGATTTGTCAATGGATTTTTTTAGGAGGAATGGCCCTGCTGTAGTAATGGCGCTACGTATGAATAGCCTCCGAAAGAACCAAGGTCTTCCTTACAAGGAGGTAGATAGATGCGAAGTATTCACCCATAGTTATGCTGAAATTCATGGAGCAATCTCATTAACTATTGATGGAGTCGATCCGGCTGACAAGGTAGAAGTGAAAAATCGGCTATATGGATACACTCTTGATGCGAAGGCAACACTTATGAAGATAGCTGACCGCTCTATTGAAGAGGCGTCCGGTAAAGGTGGATATAAGATCGACGTCACCTCTCTCCAAACTCCGCAGCTTCGACGGGTCTTAGAAAAAAAGAAGATAGTACAAAAAGTAGCGGAACTTTACAGCGAAATGGGCAAGGCTGGAAATTCTGCTACTCTCAAGGAAGCAATCACTAAGTCATCTGTTAAGGAGCTTCTAGTAAATGACAAGCCAGTAGTTTCTAGAGACTACGCTCTTGGAGAACCTTTGATGGTCCGAAGTCTGCGATTCTCTCATGATCATGAGGCTACGAGCAGTTTTGGATCTGCCGGGAAAACGCCAGCAAAAAGAGAAGTTGATACGCTTTGCGATAATTCGACCGCATTCGATATTGTGATGACGCCTTTTTCCGTTATAAATGCAAAAGCAAAAGGCGACACCATATCTGAGATGAAAGTACCCCATAGGCCAAAGTGGAAAGGGTTGCCTTCAGTATTATATAAGGTGACTGCATCCGTTGATCTACCCGAGTATGCCGTTGCACGACCAGGATTTGGAGATGTTCATTCATTCAACTCGAACAAGGCATTTAATTCCGAATTCTCAAGTGTCCGCAATTCACTAAGTCATGCCGAGAAAATGGGTTTTATCGAGAATAGTTTGAAGCCTTACATAAAGCATGACCCGGATAGAGAGTCATTTGATTTTAAGCACTCTATTGATGAGTTGGCCGACGCCCAATGCATGCTTCAGTCAAGAAAGCCAAACTCCACTTTGAGGCACAACGAATATTGCGCTAAGCTGGAATTATGGGATGCTAAAGCTATAGAGGTTGGGATGTCCCGCCCGGTAGCTGTAGCGACGTTGATCGAGTTCAACCTCGAAATGTTGTCCGCTGCGCGTTATATTGAGGATGAAGGCTACGATGGAAAATTAATCACGAATTTTCTTGAGCGTCAATTGTCTTGGTTTGGCCAAAATTCTGCCCTAAACAAGGAAGCTACGCTGAAAAAGCTTTGGGGACTGCCTTTTGATGAAAGGAAAGCAGTTGCGGAAAAGGTTTGTGAGGCATTGCGCCAAGGTGTTTCGCTTTGTGTTTATGAAAAGAACGTGGAGGGAAGTCGAATTCGAGAGCTGAGCCTCTTGAACTTCAATGCCTATGACATAATGCGTGGAATCGAGCTCTTTCTTTCTTCCAAGCTTCTCCAACCTCCGACTGGAGCCGGTCCAACTGTTAAGTCCAGACTATAG
>PbrICMP13650_AvrA1a_1
ATGTGGAACGTCAGTAAATCAAGCAACAACTTAGGCGCATATAAATTGCCCTTGGAAGCGCAAACGCCGCCTGAAAAAATTTCTCCTTTTGATGCCATGTCCGCAGCCCAACCCGAGGGCAAGGCGCCGCACGATCAGTTGCAAAACGATCAGTACCCTATCCAGCAAGCAGAAGACCGTGGCCGACACCTTGTCGAGCAAGCAGAAATCCAGGCGCATGTTCAGCATTGTCATTCAAAAGCTCCAGAAATAGGAGATGCAACAAAAACGCAATCTGTTTCCGAAAAACTTGGCACTGCTAAAAATTCATCATGTGATGCAACGCAAATTTCGACCGGCTCGAAAAATGATGACTTTCATAAAAATAAAGCAGGCTCTAATGGAGATATAAATAAATCTTCAGACCCCTCGGCACTTAGATGTTCATTGTCGCATGCTCCACGCCGCGTGCCTAAGTCAAAAAAAAGCTATGGGGCAGCAACTATTGGAGGCAAAGTTTATCATCCCCATGAAAAAACAGATTCAACAATAGCCGACTTTCTCTCACGATCTCTGTCGAACAATGCCTATCGTTCAGAACGGCACCTTCGTAAGCGTGCGATCGCATATCTAAACCATATAAGTGCCGAAAAAGAAATTATATCTAATGCTTGCTTCGCAATGAAGGATGTAAACTCATTTGCTCATAAACAGTCAGAATGGCTTTGCCATTTAGAGCGCAGTCTGTGGAGAGATGAGCCTGCACTGCAATTTCATGACCGTCAACAGCTGGGCAACGAGGTCCTCGGGCTCAAAAAGCCAGATGACCAATCTCCTTATTTCAAACCACGAGCTTGGAAAATCTCAGATGAGGCAGCGTCCGCTTTTGCAATGATGTTGAAAGGAGAGTCAGGCCCTTTTACTCAAGATCAGGTGAAAGTAGGCTTTGAAATATGTCAAGAGGGAGAATTGTTGGCAGGAAGGTTAAATATACAACCACGAATGGCATTTCGTTTAAAAAATCGACATGATGCGAACCGTTCAGGAACACACTCAGTTAAGAGCTTATCAGGACTGGACCTGTCTGCCGATGTAGGCACCGATATCCGGGAATTCTTTCAGGTTCCCGTTATGTCGGGAACATCAGGAACATCGTCAGATGTGGTTATCGCTGCGCGCTATGCTGCTATGCACTCTGGTCTTCAATGGTCGGCACCAGTGTTGACAATCGACCAGGCAAAACATGCCTTAATCGATTTGTCAATGGATTTTTTTAGGAGGAATGGCCCTGCTGTAGTAATGGCGCTACGTATGAATAGCCTCCGAAAGAACCAAGGTCTTCCTTACAAGGAGGTAGATAGATACGAAGTATTCACCCATAGTTATGCTGAAATTCATGGAGCAATCTCATTAACTATTGATGGAGTCGATCCGGCTGACAAGGTAGAAGTGAAAAATCGGCTATATGGGTACACTCTTGATGCGAAGGCAACACTCATGAAGATAGCTGACCGCTCTATTGAAGAGGCGTCCGGTAAAGGTGGATATAAGATCGACGTCACCTCTCTCCAAACTCCGCAACTTCGACGGGTCTTAGAAAAAAAGAAGATAGTACAAAAAGTAGCGGAACTTTACAGCGAAATGGGCAAGGCTGGAAATTCTGCTACTCTCAAGGAAGCAATCACTAAGTCATCTGTTAAGGAGCTTCTAGTAAATGACAAGCCAGTAGTTTCTAGAGACTACGCTCTTGGAGAACCTTTGATGGTCCGAAGTCTGCGATTCTCTCATGATCATGAGGCTACGAGCAGTTTTGGATCTGCCGGGAAAACGCCAGCAAAAAGAGAAGTTGATACGCTTTGCGATAATTCGACCGCATTCGATATTGTGATGACGCCTTTTTCCGTTATAAATGCAAAAGCAAAAGGCGACACCATATCTGAGATGAAAGTACCCCATAGGCCAAAGTGGAAAGGGTTGCCTTCAGTATTATATAAGGTGACTGCATCCGTTGATCTACCCGAGTATGCCGTTGCACGACCAGGATTTGGAGATGTTCATTCATTCAACTCGAACAAGGCATTTAATTCCGAATTCTCAAGTGTCCGCAATTCACTAAGTCATGCCGAGAAAATGGGTTTTATCGAGAATAGTTTGAAGCCTTACATAAAGCATGACCCGGATAGAGAGTCATTTGATTTTAAGCACTCTATTGATGAGTTGGCCGACGCCCAATGCATGCTTCAGTCAAGAAAGCCAAACTCCACTTTGAGGCACAACGAATATTGCGCTAAGCTGGAATTATGGGATGCTAAAGCTATAGAGGTTGGGATGTCCCGCCCGGTAGCTGTAGCGACGTTGATCGAGTTCAACCTCGAAATGTTGTCCGCTGCGCGTTATATTGAGGATGAAGGCTACGATGGAAAATTAATCACGAATTTTCTTGAGCGTCAATTGTCTTGGTTTGGCCAAAATTCTGCCCTAAACAAGGAAGCTACGCTGAAAAAGCTTTGGGGACTGCCTTTTGATGAAAGGAAAGCAGTTGCGGAAAAGGTTTGTGAGGCATTGCGCCAAGGTGTTTCGCTTTGTGTTTATGAAAAGAACGTGGAGGGAAGTCGAATTCGAGAGCTGAGCCTCTTGAACTTCAATGCCTATGACATAATGCGTGGAATCGAGCTCTTTCTTTCTTCCAAGCTTCTCCAACCTCCGACTGGAGCCGGTCCAACTGTTAAGTCCAGACTATAG
>PbrICMP13684_AvrA1a_1
ATGTGGAACGTCAGTAAATCAAGCAACAACTTAGGCGCATATAAATTGCCCTTGGAAGCGCAAACGCCGCCTGAAAAAATTTCTCCTTTTGATGCCATGTCCGCAGCCCAACCCGAGGGCAAGGCGCCGCACGATCAGTTGCAAAACGATCAGTACCCTATCCAGCAAGCAGAAGACCGTGGCCGACACCTTGTCGAGCAAGCAGAAATCCAGGCGCATGTTCAGCATTGTCATTCAAAAGCTCCAGAAATAGGAGATGCAACAAAAACGCAATCTGTTTCCGAAAAACTTGGCACTGCTAAAAATTCATCATGTGATGCAACGCAAATTTCGACCGGCTCGAAAAATGATGACTTTCATAAAAATAAAGCAGGCTCTAATGGAGATATAAATAAATCTTCAGACCCCTCGGCACTTAGATGTTCATTGTCGCATGCTCCACGCCGCGTGCCTAAGTCAAAAAAAAGCTATGGGGCAGCAACTATTGGAGGCAAAGTTTATCATCCCCATGAAAAAACAGATTCAACAATAGCCGACTTTCTCTCACGATCTCTGTCGAACAATGCCTATCGTTCAGAACGGCACCTTCGTAAGCGTGCGATCGCATATCTAAACCATATAAGTGCCGAAAAAGAAATTATATCTAATGCTTGCTTCGCAATGAAGGATGTAAACTCATTTGCTCATAAACAGTCAGAATGGCTTTGCCATTTAGAGCGCAGTCTGTGGAGAGATGAGCCTGCACTGCAATTTCATGACCGTCAACAGCTGGGCAACGAGGTCCTCGGGCTCAAAAAGCCAGATGACCAATCTCCTTATTTCAAACCACGAGCTTGGAAAATCTCAGATGAGGCAGCGTCCGCTTTTGCAATGATGTTGAAAGGAGAGTCAGGCCCTTTTACTCAAGATCAGGTGAAAGTAGGCTTTGAAATATGTCAAGAGGGAGAATTGTTGGCAGGAAGGTTAAATATACAACCACGAATGGCATTTCGTTTAAAAAATCGACATGATGCGAACCGTTCAGGAACACACTCAGTTAAGAGCTTATCAGGACTGGACCTGTCTGCCGATGTAGGCACCGATATCCGGGAATTCTTTCAGGTTCCCGTTATGTCGGGAACATCAGGAACATCGTCAGATGTGGTTATCGCTGCGCGCTATGCTGCTATGCACTCTGGTCTTCAATGGTCGGCACCAGTGTTGACAATCGACCAGGCAAAACATGCCTTAATCGATTTGTCAATGGATTTTTTTAGGAGGAATGGCCCTGCTGTAGTAATGGCGCTACGTATGAATAGCCTCCGAAAGAACCAAGGTCTTCCTTACAAGGAGGTAGATAGATACGAAGTATTCACCCATAGTTATGCTGAAATTCATGGAGCAATCTCATTAACTATTGATGGAGTCGATCCGGCTGACAAGGTAGAAGTGAAAAATCGGCTATATGGGTACACTCTTGATGCGAAGGCAACACTCATGAAGATAGCTGACCGCTCTATTGAAGAGGCGTCCGGTAAAGGTGGATATAAGATCGACGTCACCTCTCTCCAAACTCCGCAACTTCGACGGGTCTTAGAAAAAAAGAAGATAGTACAAAAAGTAGCGGAACTTTACAGCGAAATGGGCAAGGCTGGAAATTCTGCTACTCTCAAGGAAGCAATCACTAAGTCATCTGTTAAGGAGCTTCTAGTAAATGACAAGCCAGTAGTTTCTAGAGACTACGCTCTTGGAGAACCTTTGATGGTCCGAAGTCTGCGATTCTCTCATGATCATGAGGCTACGAGCAGTTTTGGATCTGCCGGGAAAACGCCAGCAAAAAGAGAAGTTGATACGCTTTGCGATAATTCGACCGCATTCGATATTGTGATGACGCCTTTTTCCGTTATAAATGCAAAAGCAAAAGGCGACACCATATCTGAGATGAAAGTACCCCATAGGCCAAAGTGGAAAGGGTTGCCTTCAGTATTATATAAGGTGACTGCATCCGTTGATCTACCCGAGTATGCCGTTGCACGACCAGGATTTGGAGATGTTCATTCATTCAACTCGAACAAGGCATTTAATTCCGAATTCTCAAGTGTCCGCAATTCACTAAGTCATGCCGAGAAAATGGGTTTTATCGAGAATAGTTTGAAGCCTTACATAAAGCATGACCCGGATAGAGAGTCATTTGATTTTAAGCACTCTATTGATGAGTTGGCCGACGCCCAATGCATGCTTCAGTCAAGAAAGCCAAACTCCACTTTGAGGCACAACGAATATTGCGCTAAGCTGGAATTATGGGATGCTAAAGCTATAGAGGTTGGGATGTCCCGCCCGGTAGCTGTAGCGACGTTGATCGAGTTCAACCTCGAAATGTTGTCCGCTGCGCGTTATATTGAGGATGAAGGCTACGATGGAAAATTAATCACGAATTTTCTTGAGCGTCAATTGTCTTGGTTTGGCCAAAATTCTGCCCTAAACAAGGAAGCTACGCTGAAAAAGCTTTGGGGACTGCCTTTTGATGAAAGGAAAGCAGTTGCGGAAAAGGTTTGTGAGGCATTGCGCCAAGGTGTTTCGCTTTGTGTTTATGAAAAGAACGTGGAGGGAAGTCGAATTCGAGAGCTGAGCCTCTTGAACTTCAATGCCTATGACATAATGCGTGGAATCGAGCTCTTTCTTTCTTCCAAGCTTCTCCAACCTCCGACTGGAGCCGGTCCAACTGTTAAGTCCAGACTATAG
>PbrICMP13685_AvrA1a_1
ATGTGGAACGTCAGTAAATCAAGCAACAACTTAGGCGCATATAAATTGCCCTTGGAAGCGCAAACGCCGCCTGAAAAAATTTCTCCTTTTGATGCCATGTCCGCAGCCCAACCCGAGGGCAAGGCGCCGCACGATCAGTTGCAAAACGATCAGTACCCTATCCAGCAAGCAGAAGACCGTGGCCGACACCTTGTCGAGCAAGCAGAAATCCAGGCGCATGTTCAGCATTGTCATTCAAAAGCTCCAGAAATAGGAGATGCAACAAAAACGCAATCTGTTTCCGAAAAACTTGGCACTGCTAAAAATTCATCATGTGATGCAACGCAAATTTCGACCGGCTCGAAAAATGATGACTTTCATAAAAATAAAGCAGGCTCTAATGGAGATATAAATAAATCTTCAGACCCCTCGGCACTTAGATGTTCATTGTCGCATGCTCCACGCCGCGTGCCTAAGTCAAAAAAAAGCTATGGGGCAGCAACTATTGGAGGCAAAGTTTATCATCCCCATGAAAAAACAGATTCAACAATAGCCGACTTTCTCTCACGATCTCTGTCGAACAATGCCTATCGTTCAGAACGGCACCTTCGTAAGCGTGCGATCGCATATCTAAACCATATAAGTGCCGAAAAAGAAATTATATCTAATGCTTGCTTCGCAATGAAGGATGTAAACTCATTTGCTCATAAACAGTCAGAATGGCTTTGCCATTTAGAGCGCAGTCTGTGGAGAGATGAGCCTGCACTGCAATTTCATGACCGTCAACAGCTGGGCAACGAGGTCCTCGGGCTCAAAAAGCCAGATGACCAATCTCCTTATTTCAAACCACGAGCTTGGAAAATCTCAGATGAGGCAGCGTCCGCTTTTGCAATGATGTTGAAAGGAGAGTCAGGCCCTTTTACTCAAGATCAGGTGAAAGTAGGCTTTGAAATATGTCAAGAGGGAGAATTGTTGGCAGGAAGGTTAAATATACAACCACGAATGGCATTTCGTTTAAAAAATCGACATGATGCGAACCGTTCAGGAACACACTCAGTTAAGAGCTTATCAGGACTGGACCTGTCTGCCGATGTAGGCACCGATATCCGGGAATTCTTTCAGGTTCCCGTTATGTCGGGAACATCAGGAACATCGTCAGATGTGGTTATCGCTGCGCGCTATGCTGCTATGCACTCTGGTCTTCAATGGTCGGCACCAGTGTTGACAATCGACCAGGCAAAACATGCCTTAATCGATTTGTCAATGGATTTTTTTAGGAGGAATGGCCCTGCTGTAGTAATGGCGCTACGTATGAATAGCCTCCGAAAGAACCAAGGTCTTCCTTACAAGGAGGTAGATAGATACGAAGTATTCACCCATAGTTATGCTGAAATTCATGGAGCAATCTCATTAACTATTGATGGAGTCGATCCGGCTGACAAGGTAGAAGTGAAAAATCGGCTATATGGGTACACTCTTGATGCGAAGGCAACACTCATGAAGATAGCTGACCGCTCTATTGAAGAGGCGTCCGGTAAAGGTGGATATAAGATCGACGTCACCTCTCTCCAAACTCCGCAACTTCGACGGGTCTTAGAAAAAAAGAAGATAGTACAAAAAGTAGCGGAACTTTACAGCGAAATGGGCAAGGCTGGAAATTCTGCTACTCTCAAGGAAGCAATCACTAAGTCATCTGTTAAGGAGCTTCTAGTAAATGACAAGCCAGTAGTTTCTAGAGACTACGCTCTTGGAGAACCTTTGATGGTCCGAAGTCTGCGATTCTCTCATGATCATGAGGCTACGAGCAGTTTTGGATCTGCCGGGAAAACGCCAGCAAAAAGAGAAGTTGATACGCTTTGCGATAATTCGACCGCATTCGATATTGTGATGACGCCTTTTTCCGTTATAAATGCAAAAGCAAAAGGCGACACCATATCTGAGATGAAAGTACCCCATAGGCCAAAGTGGAAAGGGTTGCCTTCAGTATTATATAAGGTGACTGCATCCGTTGATCTACCCGAGTATGCCGTTGCACGACCAGGATTTGGAGATGTTCATTCATTCAACTCGAACAAGGCATTTAATTCCGAATTCTCAAGTGTCCGCAATTCACTAAGTCATGCCGAGAAAATGGGTTTTATCGAGAATAGTTTGAAGCCTTACATAAAGCATGACCCGGATAGAGAGTCATTTGATTTTAAGCACTCTATTGATGAGTTGGCCGACGCCCAATGCATGCTTCAGTCAAGAAAGCCAAACTCCACTTTGAGGCACAACGAATATTGCGCTAAGCTGGAATTATGGGATGCTAAAGCTATAGAGGTTGGGATGTCCCGCCCGGTAGCTGTAGCGACGTTGATCGAGTTCAACCTCGAAATGTTGTCCGCTGCGCGTTATATTGAGGATGAAGGCTACGATGGAAAATTAATCACGAATTTTCTTGAGCGTCAATTGTCTTGGTTTGGCCAAAATTCTGCCCTAAACAAGGAAGCTACGCTGAAAAAGCTTTGGGGACTGCCTTTTGATGAAAGGAAAGCAGTTGCGGAAAAGGTTTGTGAGGCATTGCGCCAAGGTGTTTCGCTTTGTGTTTATGAAAAGAACGTGGAGGGAAGTCGAATTCGAGAGCTGAGCCTCTTGAACTTCAATGCCTATGACATAATGCGTGGAATCGAGCTCTTTCTTTCTTCCAAGCTTCTCCAACCTCCGACTGGAGCCGGTCCAACTGTTAAGTCCAGACTATAG
>PmoICMP4331_AvrA1a_1
ATGTGGAACGTCAGTAAATCAAGCAACAACTTAGGCGCATATAAATTGCCCTTGGAAGCGCAAACGCCGCCTGAAAAAATTTCTCCTTTTGATGCCATGTCCGCAGCCCAACCCGAGGGCAAGGCGCCGCACGATCAGTTGCAAAACGATCAGTACCCTATCCAGCAAGCAGAAGACCGTGGCCGACACCTTGTCGAGCAAGCAGAAATCCAGGCGCATGTTCAGCATTGTCATTCAAAAGCTCCAGAAATAGGAGATGCAACAAAAACGCAATCTGTTTCCGAAAAACTTGGCACTGCTAAAAATTCATCATGTGATGCAACGCAAATTTCGACCGGCTCGAAAAATGATGACTTTCATAAAAATAAAGCAGGCTCTAATGGAGATATAAATAAATCTTCAGACCCCTCGGCACTTAGATGTTCATTGTCGCATGCTCCACGCCGCGTGCCTAAGTCAAAAAAAAGCTATGGGGCAGCAACTATTGGAGGCAAAGTTTATCATCCCCATGAAAAAACAGATTCAACAATAGCCGACTTTCTCTCACGATCTCTGTCGAACAATGCCTATCGTTCAGAACGGCACCTTCGTAAGCGTGCGATCGCATATCTAAACCATATAAGTGCCGAAAAAGAAATTATATCTAATGCTTGCTTCGCAATGAAGGATGTAAACTCATTTGCTCATAAACAGTCAGAATGGCTTTGCCATTTAGAGCGCAGTCTGTGGAGAGATGAGCCTGCACTGCAATTTCATGACCGTCAACAGCTGGGCAACGAGGTCCTCGGGCTCAAAAAGCCAGATGACCAATCTCCTTATTTCAAACCACGAGCTTGGAAAATCTCAGATGAGGCAGCGTCCGCTTTTGCAATGATGTTGAAAGGAGAGTCAGGCCCTTTTACTCAAGATCAGGTGAAAGTAGGCTTTGAAATATGTCAAGAGGGAGAATTGTTGGCAGGAAGGTTAAATATACAACCACGAATGGCATTTCGTTTAAAAAATCGACATGATGCGAACCGTTCAGGAACACACTCAGTTAAGAGCTTATCAGGACTGGACCTGTCTGCCGATGTAGGCACCGATATCCGGGAATTCTTTCAGGTTCCCGTTATGTCGGGAACATCAGGAACATCGTCAGATGTGGTTATCGCTGCGCGCTATGCTGCTATGCACTCTGGTCTTCAATGGTCGGCACCAGTGTTGACAATCGACCAGGCAAAACATGCCTTAATCGATTTGTCAATGGATTTTTTTAGGAGGAATGGCCCTGCTGTAGTAATGGCGCTACGTATGAATAGCCTCCGAAAGAACCAAGGTCTTCCTTACAAGGAGGTAGATAGATACGAAGTATTCACCCATAGTTATGCTGAAATTCATGGAGCAATCTCATTAACTATTGATGGAGTCGATCCGGCTGACAAGGTAGAAGTGAAAAATCGGCTATATGGGTACACTCTTGATGCGAAGGCAACACTCATGAAGATAGCTGACCGCTCTATTGAAGAGGCGTCCGGTAAAGGTGGATATAAGATCGACGTCACCTCTCTCCAAACTCCGCAACTTCGACGGGTCTTAGAAAAAAAGAAGATAGTACAAAAAGTAGCGGAACTTTACAGCGAAATGGGCAAGGCTGGAAATTCTGCTACTCTCAAGGAAGCAATCACTAAGTCATCTGTTAAGGAGCTTCTAGTAAATGACAAGCCAGTAGTTTCTAGAGACTACGCTCTTGGAGAACCTTTGATGGTCCGAAGTCTGCGATTCTCTCATGATCATGAGGCTACGAGCAGTTTTGGATCTGCCGGGAAAACGCCAGCAAAAAGAGAAGTTGATACGCTTTGCGATAATTCGACCGCATTCGATATTGTGATGACGCCTTTTTCCGTTATAAATGCAAAAGCAAAAGGCGACACCATATCTGAGATGAAAGTACCCCATAGGCCAAAGTGGAAAGGGTTGCCTTCAGTATTATATAAGGTGACTGCATCCGTTGATCTACCCGAGTATGCCGTTGCACGACCAGGATTTGGAGATGTTCATTCATTCAACTCGAACAAGGCATTTAATTCCGAATTCTCAAGTGTCCGCAATTCACTAAGTCATGCCGAGAAAATGGGTTTTATCGAGAATAGTTTGAAGCCTTACATAAAGCATGACCCGGATAGAGAGTCATTTGATTTTAAGCACTCTATTGATGAGTTGGCCGACGCCCAATGCATGCTTCAGTCAAGAAAGCCAAACTCCACTTTGAGGCACAACGAATATTGCGCTAAGCTGGAATTATGGGATGCTAAAGCTATAGAGGTTGGGATGTCCCGCCCGGTAGCTGTAGCGACGTTGATCGAGTTCAACCTCGAAATGTTGTCCGCTGCGCGTTATATTGAGGATGAAGGCTACGATGGAAAATTAATCACGAATTTTCTTGAGCGTCAATTGTCTTGGTTTGGCCAAAATTCTGCCCTAAACAAGGAAGCTACGCTGAAAAAGCTTTGGGGACTGCCTTTTGATGAAAGGAAAGCAGTTGCGGAAAAGGTTTGTGAGGCATTGCGCCAAGGTGTTTCGCTTTGTGTTTATGAAAAGAACGTGGAGGGAAGTCGAATTCGAGAGCTGAGCCTCTTGAACTTCAATGCCTATGACATAATGCGTGGAATCGAGCTCTTTCTTTCTTCCAAGCTTCTCCAACCTCCGACTGGAGCCGGTCCAACTGTTAAGTCCAGACTATAG
>PfrICMP9129_AvrA1a_1
ATGTGGAACGTCAGTAAATCAAGCAACAACTTAGGCGCATATAAATTGCCTTTGGAAGCGCAAACGCCGCCTGAAAAAATTTGTCCTTTTGATGCCATGTCCGCAGCCCAACCCGAGGGCAAGGCGCCGCACGATCAGTTGCAAAACGATCAGTACCCTATCCAGCAAGCAGAAGACCGTGGCCGACACCTTGTCGAGCAAGCAGAAATCCAGGCGCATGTTCAGCATTGTCATTCAAAAGCTCCAGAAATAGGAGATGCAACAAAAACGCAATCTGTTTCCGAAAAACTTGGCACTGCTAAAAATTCATCATGTGATGCATCGCAAATTTCGATCGGCTCGAAAAATGATGACTTTCATAAAAATAAAGCAGGCTCTAATGGAGATATAAATAAATCTTCAGCCCCCTCGGCACTTAGATGTTCATTGTCGCCTGCTCCACGCCGCGTGCCTAAGTCAAAAAAAAGCTATGGGGCAGCAACTATTGGAGGCAAAGTTTATCATCCCCATGAAAAAACAGATTCAACAATAGCCGACTTTCTCTCACGATCTCTGTCGAACAATGCCTATCGTTCAGAACGGCACCTTCGTAAGCGTGCGCTCGCATATCTAAACCATATAAGTGCCGAAAAAGAAATTATATCTAATGCTTGCTTCGCAATGAAGGATGTAAACTCATTTGCTCATAAACAGTCAGAATGGCTTTGCCATTTAGAGCGCAGCCTGTGGAGAGATGAGCCTGCACTGCAATTTCATGACCGTCAACAGCTGGGCAACGAGGTCCTCGGGCTCAAAAAGCCAGATGACCAATCTCCTTATTTCAAACCACGAGCTTGGAAAATCTCAGATGAGGCAGCGTCCGCTTTTGCAATGATGTTGAAAGGAGAGTCAGGCCCTTTTACTCAAGATCAGGTGAAAGTAGGCTTTGAAATATGTCAAGAGGGAGAATTGTTGGCAGGAAGGTTAAAGATACAACCACGAATGGCATTTCGTTTAAAAAATCGACATGATGCTAACCGTTCAGGAACACATTCAGTTAAGAGCTTATCAGGACTGGACCTGTCTGCCGATGTAGGCACCGATATCCGGGAATTCTTTCAGGTTCCCGTTATGTCGGGAACATCAGGAACATCGTCAGATGTGGTTATCGCTGCGCGCTATGCTGCTATGCACGCTGGTCTTCAATGGTCGGCACCAGAGTTGACAATCGACCAGGCAAAACATGCCTTAATCGACTTGTCAATGGATTTTTTTAGGAGGAATGGCCCTGCTGTAGTAATGGCGCTACGTATGAATAGCATCCGAAAGAACCAAGGTCTTCCTTACAAGGAGGTAGATAGATGCGAAGTATTCACCCATAGTTATGCTGAAATTCATGGAGCAATCTCATTAACTATTGATGGAGTCGATCCGGCTGACAAGGTAGAAGTGAAAAATCGGCTATATGGGTACACTCTTGATGCGAAGGCAACACTCATGAAGATAGCTGATCGCTCTATTGAAGAGGCGTCCGGTAAAGGTGGATATAAGATCGACGTCACCTCTCTCCAAACTCCGCAACTTCGACGGGTCTTAGAAAAAAAGAAGATAGTACAAAAAGTAGCGGAACTTTACAGCGAAATGGGCAAGGCTGGAAATTCTGCTACTCTCAAGGAAGCAATCATTAAGTCATCTGTTAAGGAGCTTCTAGTAAATGACAAGCCAGTAGTTTCTAGAGACTACGCTCTTGGAGAACCTTTGATGGTCCGAAGTCTGCGATTCTCTCATGATCATGAGGCTACGAGCAGTTTTGGATCTGCCGGGAAAACGCCAGCAAAAAGAGAAGTTGATACCCTTTGCGATAATTCGACCGCATTTGATATTGTGATGACGCCTTTTTCCGTTATAAATGCAAAAGCAAAAGGCGACACCATATCTGAGATGAAAGTACCCCATAGGCCAAAGTGGAAAGGGTTGCCTTCAGTATTATATAAGGTGACGGCATCCGTTGATCTACCCGAGTATGCCGTTGCACGACCAGGATTTGGAGATGTTCATTCATTCAACTCGAACAAGGCATTTAGTTCCGAATTCTCAAGTATCCGCAATTCACTAAGTCATGCCGAGAAAATGGGTTTTATCGAGAATAGTTTGAAGCCTTACATTAAGCATGACCCGGATAGAGAGTCATTTGATTTTAAGCACTCTATTGATGAGTTGGCCGACGCCCAATGCATGCTTCAGTCAAGAAAGCCAAACTCCACTTTGAGGCACAACGAATATTGCGCTAAGCTGGAATTATGGGATGCTAAAGCTATAGAGGTTGGGATGTCACGCCCGGTAGCTGTAGCGACGTTGATCGAGTTCAACCTCGAAATGTTGTCCGCCGCGCGTTATATTGAGGATGAAGGCTACGATGGAAAATTAATCACGAATTTTCTTGAGCGTCAATTGTCTTGGTTTGGCCAAAATGCTGCCCTAAACAAGGAAGCTACGCTGAAAAAGCTTTGGGGACTGCCTTTTGATGAAAGGAAAGCAGTTGCGGAAAAGGTTTGTGAGGCATTGCGCCAAGGTGTTTCGCTTTGTGTTTATGAAAAGAACGTGGAGGGAAGTCGAATTCGAGAGCTGAGCCTCTTGAACTTCAATGCCTATGACATAATGCGTGGAATCGAGCTCTTTCTTTCTTCCAAGCTTCTCCAACCTCCGACTGGAGCCGGTCCAACTGTTAAGTCCAGACTATAG
>PmaM4a_AvrA1a_1
ATGTGGAACGTCAGTAAATCAAGCAACAACTTAGGCGCATATAAATTGCCTTTGGAAGCGCAAACGCCGCCTGAAAAAATTTGTCCTTTTGATGCCATGTCCGCAGCCCAACCCGAGGGCAAGGCGCCGCACGATCAGTTGCAAAACGATCAGTACCCTATCCAGCAAGCAGAAGACCGTGGCCGACACCTTGTCGAGCAAGCAGAAATCCAGGCGCATGTTCAGCATTGTCATTCAAAAGCTCCAGAAATAGGAGATGCAACAAAAACGCAATCTGTTTCCGAAAAACTTGGCACTGCTAAAAATTCATCATGTGATGCATCGCAAATTTCGATCGGCTCGAAAAATGATGACTTTCATAAAAATAAAGCAGGCTCTAATGGAGATATAAATAAATCTTCAGCCCCCTCGGCACTTAGATGTTCATTGTCGCCTGCTCCACGCCGCGTGCCTAAGTCAAAAAAAAGCTATGGGGCAGCAACTATTGGAGGCAAAGTTTATCATCCCCATGAAAAAACAGATTCAACAATAGCCGACTTTCTCTCACGATCTCTGTCGAACAATGCCTATCGTTCAGAACGGCACCTTCGTAAGCGTGCGCTCGCATATCTAAACCATATAAGTGCCGAAAAAGAAATTATATCTAATGCTTGCTTCGCAATGAAGGATGTAAACTCATTTGCTCATAAACAGTCAGAATGGCTTTGCCATTTAGAGCGCAGCCTGTGGAGAGATGAGCCTGCACTGCAATTTCATGACCGTCAACAGCTGGGCAACGAGGTCCTCGGGCTCAAAAAGCCAGATGACCAATCTCCTTATTTCAAACCACGAGCTTGGAAAATCTCAGATGAGGCAGCGTCCGCTTTTGCAATGATGTTGAAAGGAGAGTCAGGCCCTTTTACTCAAGATCAGGTGAAAGTAGGCTTTGAAATATGTCAAGAGGGAGAATTGTTGGCAGGAAGGTTAAAGATACAACCACGAATGGCATTTCGTTTAAAAAATCGACATGATTCTAACCGTTCAGGAACACATTCAGTTAAGAGCTTATCAGGACTGGACCTGTCTGCCGATGTAGGCACCGATATCCGGGAATTCTTTCAGGTTCCCGTTATGTCGGGAACATCAGGAACATCGTCAGATGTGGTTATCGCTGCGCGCTATGCTGCTATGCACGCTGGTCTTCAATGGTCGGCACCAGAGTTGACAATCGACCAGGCAAAACATGCCTTAATCGATTTGTCAATGGATTTTTTTAGGAGGAATGGCCCTGCTGTAGTAATGGCGCTACGTATGAATAGCATCCGAAAGAACCAAGGTCTTCCTTACAAGGAGGTAGATAGATGCGAAGTATTCACCCATAGTTATGCTGAAATTCATGGAGCAATCTCATTAACTATTGATGGAGTCGATCCGGCTGACAAGGTAGAAGTGAAAAATCGGCTATATGGGTACACTCTTGATGCGAAGGCAACACTCATGAAGATAGCTGATCGCTCTATTGAAGAGGCGTCCGGTAAAGGTGGATATAAGATCGACGTCACCTCTCTCCAAACTCCGCAACTTCGACGGGTCTTAGAAAAAAAGAAGATAGTACAAAAAGTAGCGGAACTTTACAGCGAAATGGGCAAGGCTGGAAATTCTGCTACTCTCAAGGAAGCAATCACTAAGTCATCTGTTAAGGAGCTTCTAGTAAATGACAAGCCAGTAGTTTCTAGAGACTACGCTCTTGGAGAACCTTTGATGGTCCGAAGTCTGCGATTCTCTCATGATCATGAGGCTACGAGCAGTTTTGGATCTGCCGGGAAAACGCCAGCAAAAAGAGAAGTTGATACCCTTTGCGATAATTCGACCGCATTTGATATTGTGATGACGCCTTTTTCCGTTATAAATGCAAAAGCAAAAGGCGACACCATATCTGAGATGAAAGTACCCCATAGGCCAAAGTGGAAAGGGTTGCCTTCAGTATTATATAAGGTGACGGCATCCGTTGATCTACCCGAGTATGCCGTTGCACGACCAGGATTTGGAGATGTTCATTCATTCAACTCGAACAAGGCATTTAGTTCCGAATTCTCAAGTATCCGCAATTCACTAAGTCATGCCGAGAAAATGGGTTTTATCGAGAATAGTTTGAAGCCTTACATTAAGCATGACCCGGATAGAGAGTCATTTGATTTTAAGCACTCTATTGATGAGTTGGCCGACGCCCAATGCATGCTTCAGTCAAGAAAGCCAAACTCCACTTTGAGGCACAACGAATATTGCGCTAAGCTGGAATTATGGGATGCTAAAGCTATAGAGGTTGGGATGTCACGCCCGGTAGCTGTAGCGACGTTGATCGAGTTCAACCTCGAAATGTTGTCCGCTGCGCGTTATATTGAGGATGAAGGCTACGATGGAAAATTAATCACGAATTTTCTTGAGCGTCAATTGTCTTGGTTTGGCCAAAATGCTGCCCTAAACAAGGAAGCTACGCTGAAAAAGCTTTGGGGACTGCCTTTTGATGAAAGGAAAGCAGTTGCGGAAAAGGTTTGTGAGGCATTGCGCCAAGGTGTTTCGCTTTGTGTTTATGAAAAGAACGTGGAGGGAAGTCGAATTCGAGAGCTGAGCCTCTTGAACTTCAATGCCTATGACATAATGCGTGGAATCGAGCTCTTTCTTTCTTCCAAGCTTCTCCAACCTCCGACTGGAGCCGGTCCAACTGTTAAGTCCAGACTATAG
>PmpICMP3897_AvrA1a_1
ATGTGGAACGTCAGTAAATCAAGCAACAACTTAGGCGCATATAAATTGCCTTTGGAAGCGCAAACGCCGCCTGAAAAAATTTGTCCTTTTGATGCCATGTCCGCAGCCCAACCCGAGGGCAAGGCGCCGCACGATCAGTTGCAAAACGATCAGTACCCTATCCAGCAAGCAGAAGACCGTGGCCGACACCTTGTCGAGCAAGCAGAAATCCAGGCGCATGTTCAGCATTGTCATTCAAAAGCTCCAGAAATAGGAGATGCAACAAAAACGCAATCTGTTTCCGAAAAACTTGGCACTGCTAAAAATTCATCATGTGATGCATCGCAAATTTCGATCGGCTCGAAAAATGATGACTTTCATAAAAATAAAGCAGGCTCTAATGGAGATATAAATAAATCTTCAGCCCCCTCGGCACTTAGATGTTCATTGTCGCCTGCTCCACGCCGCGTGCCTAAGTCAAAAAAAAGCTATGGGGCAGCAACTATTGGAGGCAAAGTTTATCATCCCCATGAAAAAACAGATTCAACAATAGCCGACTTTCTCTCACGATCTCTGTCGAACAATGCCTATCGTTCAGAACGGCACCTTCGTAAGCGTGCGCTCGCATATCTAAACCATATAAGTGCCGAAAAAGAAATTATATCTAATGCTTGCTTCGCAATGAAGGATGTAAACTCATTTGCTCATAAACAGTCAGAATGGCTTTGCCATTTAGAGCGCAGCCTGTGGAGAGATGAGCCTGCACTGCAATTTCATGACCGTCAACAGCTGGGCAACGAGGTCCTCGGGCTCAAAAAGCCAGATGACCAATCTCCTTATTTCAAACCACGAGCTTGGAAAATCTCAGATGAGGCAGCGTCCGCTTTTGCAATGATGTTGAAAGGAGAGTCAGGCCCTTTTACTCAAGATCAGGTGAAAGTAGGCTTTGAAATATGTCAAGAGGGAGAATTGTTGGCAGGAAGGTTAAAGATACAACCACGAATGGCATTTCGTTTAAAAAATCGACATGATTCTAACCGTTCAGGAACACATTCAGTTAAGAGCTTATCAGGACTGGACCTGTCTGCCGATGTAGGCACCGATATCCGGGAATTCTTTCAGGTTCCCGTTATGTCGGGAACATCAGGAACATCGTCAGATGTGGTTATCGCTGCGCGCTATGCTGCTATGCACGCTGGTCTTCAATGGTCGGCACCAGAGTTGACAATCGACCAGGCAAAACATGCCTTAATCGATTTGTCAATGGATTTTTTTAGGAGGAATGGCCCTGCTGTAGTAATGGCGCTACGTATGAATAGCATCCGAAAGAACCAAGGTCTTCCTTACAAGGAGGTAGATAGATGCGAAGTATTCACCCATAGTTATGCTGAAATTCATGGAGCAATCTCATTAACTATTGATGGAGTCGATCCGGCTGACAAGGTAGAAGTGAAAAATCGGCTATATGGGTACACTCTTGATGCGAAGGCAACACTCATGAAGATAGCTGATCGCTCTATTGAAGAGGCGTCCGGTAAAGGTGGATATAAGATCGACGTCACCTCTCTCCAAACTCCGCAACTTCGACGGGTCTTAGAAAAAAAGAAGATAGTACAAAAAGTAGCGGAACTTTACAGCGAAATGGGCAAGGCTGGAAATTCTGCTACTCTCAAGGAAGCAATCACTAAGTCATCTGTTAAGGAGCTTCTAGTAAATGACAAGCCAGTAGTTTCTAGAGACTACGCTCTTGGAGAACCTTTGATGGTCCGAAGTCTGCGATTCTCTCATGATCATGAGGCTACGAGCAGTTTTGGATCTGCCGGGAAAACGCCAGCAAAAAGAGAAGTTGATACCCTTTGCGATAATTCGACCGCATTTGATATTGTGATGACGCCTTTTTCCGTTATAAATGCAAAAGCAAAAGGCGACACCATATCTGAGATGAAAGTACCCCATAGGCCAAAGTGGAAAGGGTTGCCTTCAGTATTATATAAGGTGACGGCATCCGTTGATCTACCCGAGTATGCCGTTGCACGACCAGGATTTGGAGATGTTCATTCATTCAACTCGAACAAGGCATTTAGTTCCGAATTCTCAAGTATCCGCAATTCACTAAGTCATGCCGAGAAAATGGGTTTTATCGAGAATAGTTTGAAGCCTTACATTAAGCATGACCCGGATAGAGAGTCATTTGATTTTAAGCACTCTATTGATGAGTTGGCCGACGCCCAATGCATGCTTCAGTCAAGAAAGCCAAACTCCACTTTGAGGCACAACGAATATTGCGCTAAGCTGGAATTATGGGATGCTAAAGCTATAGAGGTTGGGATGTCACGCCCGGTAGCTGTAGCGACGTTGATCGAGTTCAACCTCGAAATGTTGTCCGCTGCGCGTTATATTGAGGATGAAGGCTACGATGGAAAATTAATCACGAATTTTCTTGAGCGTCAATTGTCTTGGTTTGGCCAAAATGCTGCCCTAAACAAGGAAGCTACGCTGAAAAAGCTTTGGGGACTGCCTTTTGATGAAAGGAAAGCAGTTGCGGAAAAGGTTTGTGAGGCATTGCGCCAAGGTGTTTCGCTTTGTGTTTATGAAAAGAACGTGGAGGGAAGTCGAATTCGAGAGCTGAGCCTCTTGAACTTCAATGCCTATGACATAATGCGTGGAATCGAGCTCTTTCTTTCTTCCAAGCTTCTCCAACCTCCGACTGGAGCCGGTCCAACTGTTAAGTCCAGACTATAG
>Pto1108_AvrA1a_1
ATGTGGAACGTCAGTAAATCAAGCAACAACTTAGGCGCATATAAATTGCCTTTGGAAGCGCAAACGCCGCCTGAAAAAATTTGTCCTTTTGATGCCATGTCCGCAGCCCAACCCGAGGGCAAGGCGCCGCACGATCAGTTGCAAAACGATCAGTACCCTATCCAGCAAGCAGAAGACCGTGGCCGACACCTTGTCGAGCAAGCAGAAATCCAGGCGCATGTTCAGCATTGTCATTCAAAAGCTCCAGAAATAGGAGATGCAACAAAAACGCAATCTGTTTCCGAAAAACTTGGCACTGCTAAAAATTCATCATGTGATGCATCGCAAATTTCGATCGGCTCGAAAAATGATGACTTTCATAAAAATAAAGCAGGCTCTAATGGAGATATAAATAAATCTTCAGCCCCCTCGGCACTTAGATGTTCATTGTCGCCTGCTCCACGCCGCGTGCCTAAGTCAAAAAAAAGCTATGGGGCAGCAACTATTGGAGGCAAAGTTTATCATCCCCATGAAAAAACAGATTCAACAATAGCCGACTTTCTCTCACGATCTCTGTCGAACAATGCCTATCGTTCAGAACGGCACCTTCGTAAGCGTGCGCTCGCATATCTAAACCATATAAGTGCCGAAAAAGAAATTATATCTAATGCTTGCTTCGCAATGAAGGATGTAAACTCATTTGCTCATAAACAGTCAGAATGGCTTTGCCATTTAGAGCGCAGCCTGTGGAGAGATGAGCCTGCACTGCAATTTCATGACCGTCAACAGCTGGGCAACGAGGTCCTCGGGCTCAAAAAGCCAGATGACCAATCTCCTTATTTCAAACCACGAGCTTGGAAAATCTCAGATGAGGCAGCGTCCGCTTTTGCAATGATGTTGAAAGGAGAGTCAGGCCCTTTTACTCAAGATCAGGTGAAAGTAGGCTTTGAAATATGTCAAGAGGGAGAATTGTTGGCAGGAAGGTTAAAGATACAACCACGAATGGCATTTCGTTTAAAAAATCGACATGATTCTAACCGTTCAGGAACACATTCAGTTAAGAGCTTATCAGGACTGGACCTGTCTGCCGATGTAGGCACCGATATCCGGGAATTCTTTCAGGTTCCCGTTATGTCGGGAACATCAGGAACATCGTCAGATGTGGTTATCGCTGCGCGCTATGCTGCTATGCACGCTGGTCTTCAATGGTCGGCACCAGAGTTGACAATCGACCAGGCAAAACATGCCTTAATCGATTTGTCAATGGATTTTTTTAGGAGGAATGGCCCTGCTGTAGTAATGGCGCTACGTATGAATAGCATCCGAAAGAACCAAGGTCTTCCTTACAAGGAGGTAGATAGATGCGAAGTATTCACCCATAGTTATGCTGAAATTCATGGAGCAATCTCATTAACTATTGATGGAGTCGATCCGGCTGACAAGGTAGAAGTGAAAAATCGGCTATATGGGTACACTCTTGATGCGAAGGCAACACTCATGAAGATAGCTGATCGCTCTATTGAAGAGGCGTCCGGTAAAGGTGGATATAAGATCGACGTCACCTCTCTCCAAACTCCGCAACTTCGACGGGTCTTAGAAAAAAAGAAGATAGTACAAAAAGTAGCGGAACTTTACAGCGAAATGGGCAAGGCTGGAAATTCTGCTACTCTCAAGGAAGCAATCACTAAGTCATCTGTTAAGGAGCTTCTAGTAAATGACAAGCCAGTAGTTTCTAGAGACTACGCTCTTGGAGAACCTTTGATGGTCCGAAGTCTGCGATTCTCTCATGATCATGAGGCTACGAGCAGTTTTGGATCTGCCGGGAAAACGCCAGCAAAAAGAGAAGTTGATACCCTTTGCGATAATTCGACCGCATTTGATATTGTGATGACGCCTTTTTCCGTTATAAATGCAAAAGCAAAAGGCGACACCATATCTGAGATGAAAGTACCCCATAGGCCAAAGTGGAAAGGGTTGCCTTCAGTATTATATAAGGTGACGGCATCCGTTGATCTACCCGAGTATGCCGTTGCACGACCAGGATTTGGAGATGTTCATTCATTCAACTCGAACAAGGCATTTAGTTCCGAATTCTCAAGTATCCGCAATTCACTAAGTCATGCCGAGAAAATGGGTTTTATCGAGAATAGTTTGAAGCCTTACATTAAGCATGACCCGGATAGAGAGTCATTTGATTTTAAGCACTCTATTGATGAGTTGGCCGACGCCCAATGCATGCTTCAGTCAAGAAAGCCAAACTCCACTTTGAGGCACAACGAATATTGCGCTAAGCTGGAATTATGGGATGCTAAAGCTATAGAGGTTGGGATGTCACGCCCGGTAGCTGTAGCGACGTTGATCGAGTTCAACCTCGAAATGTTGTCCGCTGCGCGTTATATTGAGGATGAAGGCTACGATGGAAAATTAATCACGAATTTTCTTGAGCGTCAATTGTCTTGGTTTGGCCAAAATGCTGCCCTAAACAAGGAAGCTACGCTGAAAAAGCTTTGGGGACTGCCTTTTGATGAAAGGAAAGCAGTTGCGGAAAAGGTTTGTGAGGCATTGCGCCAAGGTGTTTCGCTTTGTGTTTATGAAAAGAACGTGGAGGGAAGTCGAATTCGAGAGCTGAGCCTCTTGAACTTCAATGCCTATGACATAATGCGTGGAATCGAGCTCTTTCTTTCTTCCAAGCTTCTCCAACCTCCGACTGGAGCCGGTCCAACTGTTAAGTCCAGACTATAG
>PtoICMP2841_AvrA1a_1
ATGTGGAACGTCAGTAAATCAAGCAACAACTTAGGCGCATATAAATTGCCTTTGGAAGCGCAAACGCCGCCTGAAAAAATTTGTCCTTTTGATGCCATGTCCGCAGCCCAACCCGAGGGCAAGGCGCCGCACGATCAGTTGCAAAACGATCAGTACCCTATCCAGCAAGCAGAAGACCGTGGCCGACACCTTGTCGAGCAAGCAGAAATCCAGGCGCATGTTCAGCATTGTCATTCAAAAGCTCCAGAAATAGGAGATGCAACAAAAACGCAATCTGTTTCCGAAAAACTTGGCACTGCTAAAAATTCATCATGTGATGCATCGCAAATTTCGATCGGCTCGAAAAATGATGACTTTCATAAAAATAAAGCAGGCTCTAATGGAGATATAAATAAATCTTCAGCCCCCTCGGCACTTAGATGTTCATTGTCGCCTGCTCCACGCCGCGTGCCTAAGTCAAAAAAAAGCTATGGGGCAGCAACTATTGGAGGCAAAGTTTATCATCCCCATGAAAAAACAGATTCAACAATAGCCGACTTTCTCTCACGATCTCTGTCGAACAATGCCTATCGTTCAGAACGGCACCTTCGTAAGCGTGCGCTCGCATATCTAAACCATATAAGTGCCGAAAAAGAAATTATATCTAATGCTTGCTTCGCAATGAAGGATGTAAACTCATTTGCTCATAAACAGTCAGAATGGCTTTGCCATTTAGAGCGCAGCCTGTGGAGAGATGAGCCTGCACTGCAATTTCATGACCGTCAACAGCTGGGCAACGAGGTCCTCGGGCTCAAAAAGCCAGATGACCAATCTCCTTATTTCAAACCACGAGCTTGGAAAATCTCAGATGAGGCAGCGTCCGCTTTTGCAATGATGTTGAAAGGAGAGTCAGGCCCTTTTACTCAAGATCAGGTGAAAGTAGGCTTTGAAATATGTCAAGAGGGAGAATTGTTGGCAGGAAGGTTAAAGATACAACCACGAATGGCATTTCGTTTAAAAAATCGACATGATTCTAACCGTTCAGGAACACATTCAGTTAAGAGCTTATCAGGACTGGACCTGTCTGCCGATGTAGGCACCGATATCCGGGAATTCTTTCAGGTTCCCGTTATGTCGGGAACATCAGGAACATCGTCAGATGTGGTTATCGCTGCGCGCTATGCTGCTATGCACGCTGGTCTTCAATGGTCGGCACCAGAGTTGACAATCGACCAGGCAAAACATGCCTTAATCGATTTGTCAATGGATTTTTTTAGGAGGAATGGCCCTGCTGTAGTAATGGCGCTACGTATGAATAGCATCCGAAAGAACCAAGGTCTTCCTTACAAGGAGGTAGATAGATGCGAAGTATTCACCCATAGTTATGCTGAAATTCATGGAGCAATCTCATTAACTATTGATGGAGTCGATCCGGCTGACAAGGTAGAAGTGAAAAATCGGCTATATGGGTACACTCTTGATGCGAAGGCAACACTCATGAAGATAGCTGATCGCTCTATTGAAGAGGCGTCCGGTAAAGGTGGATATAAGATCGACGTCACCTCTCTCCAAACTCCGCAACTTCGACGGGTCTTAGAAAAAAAGAAGATAGTACAAAAAGTAGCGGAACTTTACAGCGAAATGGGCAAGGCTGGAAATTCTGCTACTCTCAAGGAAGCAATCACTAAGTCATCTGTTAAGGAGCTTCTAGTAAATGACAAGCCAGTAGTTTCTAGAGACTACGCTCTTGGAGAACCTTTGATGGTCCGAAGTCTGCGATTCTCTCATGATCATGAGGCTACGAGCAGTTTTGGATCTGCCGGGAAAACGCCAGCAAAAAGAGAAGTTGATACCCTTTGCGATAATTCGACCGCATTTGATATTGTGATGACGCCTTTTTCCGTTATAAATGCAAAAGCAAAAGGCGACACCATATCTGAGATGAAAGTACCCCATAGGCCAAAGTGGAAAGGGTTGCCTTCAGTATTATATAAGGTGACGGCATCCGTTGATCTACCCGAGTATGCCGTTGCACGACCAGGATTTGGAGATGTTCATTCATTCAACTCGAACAAGGCATTTAGTTCCGAATTCTCAAGTATCCGCAATTCACTAAGTCATGCCGAGAAAATGGGTTTTATCGAGAATAGTTTGAAGCCTTACATTAAGCATGACCCGGATAGAGAGTCATTTGATTTTAAGCACTCTATTGATGAGTTGGCCGACGCCCAATGCATGCTTCAGTCAAGAAAGCCAAACTCCACTTTGAGGCACAACGAATATTGCGCTAAGCTGGAATTATGGGATGCTAAAGCTATAGAGGTTGGGATGTCACGCCCGGTAGCTGTAGCGACGTTGATCGAGTTCAACCTCGAAATGTTGTCCGCTGCGCGTTATATTGAGGATGAAGGCTACGATGGAAAATTAATCACGAATTTTCTTGAGCGTCAATTGTCTTGGTTTGGCCAAAATGCTGCCCTAAACAAGGAAGCTACGCTGAAAAAGCTTTGGGGACTGCCTTTTGATGAAAGGAAAGCAGTTGCGGAAAAGGTTTGTGAGGCATTGCGCCAAGGTGTTTCGCTTTGTGTTTATGAAAAGAACGTGGAGGGAAGTCGAATTCGAGAGCTGAGCCTCTTGAACTTCAATGCCTATGACATAATGCGTGGAATCGAGCTCTTTCTTTCTTCCAAGCTTCTCCAACCTCCGACTGGAGCCGGTCCAACTGTTAAGTCCAGACTATAG
>PtoICMP4263_AvrA1a_1
ATGTGGAACGTCAGTAAATCAAGCAACAACTTAGGCGCATATAAATTGCCTTTGGAAGCGCAAACGCCGCCTGAAAAAATTTGTCCTTTTGATGCCATGTCCGCAGCCCAACCCGAGGGCAAGGCGCCGCACGATCAGTTGCAAAACGATCAGTACCCTATCCAGCAAGCAGAAGACCGTGGCCGACACCTTGTCGAGCAAGCAGAAATCCAGGCGCATGTTCAGCATTGTCATTCAAAAGCTCCAGAAATAGGAGATGCAACAAAAACGCAATCTGTTTCCGAAAAACTTGGCACTGCTAAAAATTCATCATGTGATGCATCGCAAATTTCGATCGGCTCGAAAAATGATGACTTTCATAAAAATAAAGCAGGCTCTAATGGAGATATAAATAAATCTTCAGCCCCCTCGGCACTTAGATGTTCATTGTCGCCTGCTCCACGCCGCGTGCCTAAGTCAAAAAAAAGCTATGGGGCAGCAACTATTGGAGGCAAAGTTTATCATCCCCATGAAAAAACAGATTCAACAATAGCCGACTTTCTCTCACGATCTCTGTCGAACAATGCCTATCGTTCAGAACGGCACCTTCGTAAGCGTGCGCTCGCATATCTAAACCATATAAGTGCCGAAAAAGAAATTATATCTAATGCTTGCTTCGCAATGAAGGATGTAAACTCATTTGCTCATAAACAGTCAGAATGGCTTTGCCATTTAGAGCGCAGCCTGTGGAGAGATGAGCCTGCACTGCAATTTCATGACCGTCAACAGCTGGGCAACGAGGTCCTCGGGCTCAAAAAGCCAGATGACCAATCTCCTTATTTCAAACCACGAGCTTGGAAAATCTCAGATGAGGCAGCGTCCGCTTTTGCAATGATGTTGAAAGGAGAGTCAGGCCCTTTTACTCAAGATCAGGTGAAAGTAGGCTTTGAAATATGTCAAGAGGGAGAATTGTTGGCAGGAAGGTTAAAGATACAACCACGAATGGCATTTCGTTTAAAAAATCGACATGATTCTAACCGTTCAGGAACACATTCAGTTAAGAGCTTATCAGGACTGGACCTGTCTGCCGATGTAGGCACCGATATCCGGGAATTCTTTCAGGTTCCCGTTATGTCGGGAACATCAGGAACATCGTCAGATGTGGTTATCGCTGCGCGCTATGCTGCTATGCACGCTGGTCTTCAATGGTCGGCACCAGAGTTGACAATCGACCAGGCAAAACATGCCTTAATCGATTTGTCAATGGATTTTTTTAGGAGGAATGGCCCTGCTGTAGTAATGGCGCTACGTATGAATAGCATCCGAAAGAACCAAGGTCTTCCTTACAAGGAGGTAGATAGATGCGAAGTATTCACCCATAGTTATGCTGAAATTCATGGAGCAATCTCATTAACTATTGATGGAGTCGATCCGGCTGACAAGGTAGAAGTGAAAAATCGGCTATATGGGTACACTCTTGATGCGAAGGCAACACTCATGAAGATAGCTGATCGCTCTATTGAAGAGGCGTCCGGTAAAGGTGGATATAAGATCGACGTCACCTCTCTCCAAACTCCGCAACTTCGACGGGTCTTAGAAAAAAAGAAGATAGTACAAAAAGTAGCGGAACTTTACAGCGAAATGGGCAAGGCTGGAAATTCTGCTACTCTCAAGGAAGCAATCACTAAGTCATCTGTTAAGGAGCTTCTAGTAAATGACAAGCCAGTAGTTTCTAGAGACTACGCTCTTGGAGAACCTTTGATGGTCCGAAGTCTGCGATTCTCTCATGATCATGAGGCTACGAGCAGTTTTGGATCTGCCGGGAAAACGCCAGCAAAAAGAGAAGTTGATACCCTTTGCGATAATTCGACCGCATTTGATATTGTGATGACGCCTTTTTCCGTTATAAATGCAAAAGCAAAAGGCGACACCATATCTGAGATGAAAGTACCCCATAGGCCAAAGTGGAAAGGGTTGCCTTCAGTATTATATAAGGTGACGGCATCCGTTGATCTACCCGAGTATGCCGTTGCACGACCAGGATTTGGAGATGTTCATTCATTCAACTCGAACAAGGCATTTAGTTCCGAATTCTCAAGTATCCGCAATTCACTAAGTCATGCCGAGAAAATGGGTTTTATCGAGAATAGTTTGAAGCCTTACATTAAGCATGACCCGGATAGAGAGTCATTTGATTTTAAGCACTCTATTGATGAGTTGGCCGACGCCCAATGCATGCTTCAGTCAAGAAAGCCAAACTCCACTTTGAGGCACAACGAATATTGCGCTAAGCTGGAATTATGGGATGCTAAAGCTATAGAGGTTGGGATGTCACGCCCGGTAGCTGTAGCGACGTTGATCGAGTTCAACCTCGAAATGTTGTCCGCTGCGCGTTATATTGAGGATGAAGGCTACGATGGAAAATTAATCACGAATTTTCTTGAGCGTCAATTGTCTTGGTTTGGCCAAAATGCTGCCCTAAACAAGGAAGCTACGCTGAAAAAGCTTTGGGGACTGCCTTTTGATGAAAGGAAAGCAGTTGCGGAAAAGGTTTGTGAGGCATTGCGCCAAGGTGTTTCGCTTTGTGTTTATGAAAAGAACGTGGAGGGAAGTCGAATTCGAGAGCTGAGCCTCTTGAACTTCAATGCCTATGACATAATGCGTGGAATCGAGCTCTTTCTTTCTTCCAAGCTTCTCCAACCTCCGACTGGAGCCGGTCCAACTGTTAAGTCCAGACTATAG
>PtoICMP7230_AvrA1a_1
ATGTGGAACGTCAGTAAATCAAGCAACAACTTAGGCGCATATAAATTGCCTTTGGAAGCGCAAACGCCGCCTGAAAAAATTTGTCCTTTTGATGCCATGTCCGCAGCCCAACCCGAGGGCAAGGCGCCGCACGATCAGTTGCAAAACGATCAGTACCCTATCCAGCAAGCAGAAGACCGTGGCCGACACCTTGTCGAGCAAGCAGAAATCCAGGCGCATGTTCAGCATTGTCATTCAAAAGCTCCAGAAATAGGAGATGCAACAAAAACGCAATCTGTTTCCGAAAAACTTGGCACTGCTAAAAATTCATCATGTGATGCATCGCAAATTTCGATCGGCTCGAAAAATGATGACTTTCATAAAAATAAAGCAGGCTCTAATGGAGATATAAATAAATCTTCAGCCCCCTCGGCACTTAGATGTTCATTGTCGCCTGCTCCACGCCGCGTGCCTAAGTCAAAAAAAAGCTATGGGGCAGCAACTATTGGAGGCAAAGTTTATCATCCCCATGAAAAAACAGATTCAACAATAGCCGACTTTCTCTCACGATCTCTGTCGAACAATGCCTATCGTTCAGAACGGCACCTTCGTAAGCGTGCGCTCGCATATCTAAACCATATAAGTGCCGAAAAAGAAATTATATCTAATGCTTGCTTCGCAATGAAGGATGTAAACTCATTTGCTCATAAACAGTCAGAATGGCTTTGCCATTTAGAGCGCAGCCTGTGGAGAGATGAGCCTGCACTGCAATTTCATGACCGTCAACAGCTGGGCAACGAGGTCCTCGGGCTCAAAAAGCCAGATGACCAATCTCCTTATTTCAAACCACGAGCTTGGAAAATCTCAGATGAGGCAGCGTCCGCTTTTGCAATGATGTTGAAAGGAGAGTCAGGCCCTTTTACTCAAGATCAGGTGAAAGTAGGCTTTGAAATATGTCAAGAGGGAGAATTGTTGGCAGGAAGGTTAAAGATACAACCACGAATGGCATTTCGTTTAAAAAATCGACATGATTCTAACCGTTCAGGAACACATTCAGTTAAGAGCTTATCAGGACTGGACCTGTCTGCCGATGTAGGCACCGATATCCGGGAATTCTTTCAGGTTCCCGTTATGTCGGGAACATCAGGAACATCGTCAGATGTGGTTATCGCTGCGCGCTATGCTGCTATGCACGCTGGTCTTCAATGGTCGGCACCAGAGTTGACAATCGACCAGGCAAAACATGCCTTAATCGATTTGTCAATGGATTTTTTTAGGAGGAATGGCCCTGCTGTAGTAATGGCGCTACGTATGAATAGCATCCGAAAGAACCAAGGTCTTCCTTACAAGGAGGTAGATAGATGCGAAGTATTCACCCATAGTTATGCTGAAATTCATGGAGCAATCTCATTAACTATTGATGGAGTCGATCCGGCTGACAAGGTAGAAGTGAAAAATCGGCTATATGGGTACACTCTTGATGCGAAGGCAACACTCATGAAGATAGCTGATCGCTCTATTGAAGAGGCGTCCGGTAAAGGTGGATATAAGATCGACGTCACCTCTCTCCAAACTCCGCAACTTCGACGGGTCTTAGAAAAAAAGAAGATAGTACAAAAAGTAGCGGAACTTTACAGCGAAATGGGCAAGGCTGGAAATTCTGCTACTCTCAAGGAAGCAATCACTAAGTCATCTGTTAAGGAGCTTCTAGTAAATGACAAGCCAGTAGTTTCTAGAGACTACGCTCTTGGAGAACCTTTGATGGTCCGAAGTCTGCGATTCTCTCATGATCATGAGGCTACGAGCAGTTTTGGATCTGCCGGGAAAACGCCAGCAAAAAGAGAAGTTGATACCCTTTGCGATAATTCGACCGCATTTGATATTGTGATGACGCCTTTTTCCGTTATAAATGCAAAAGCAAAAGGCGACACCATATCTGAGATGAAAGTACCCCATAGGCCAAAGTGGAAAGGGTTGCCTTCAGTATTATATAAGGTGACGGCATCCGTTGATCTACCCGAGTATGCCGTTGCACGACCAGGATTTGGAGATGTTCATTCATTCAACTCGAACAAGGCATTTAGTTCCGAATTCTCAAGTATCCGCAATTCACTAAGTCATGCCGAGAAAATGGGTTTTATCGAGAATAGTTTGAAGCCTTACATTAAGCATGACCCGGATAGAGAGTCATTTGATTTTAAGCACTCTATTGATGAGTTGGCCGACGCCCAATGCATGCTTCAGTCAAGAAAGCCAAACTCCACTTTGAGGCACAACGAATATTGCGCTAAGCTGGAATTATGGGATGCTAAAGCTATAGAGGTTGGGATGTCACGCCCGGTAGCTGTAGCGACGTTGATCGAGTTCAACCTCGAAATGTTGTCCGCTGCGCGTTATATTGAGGATGAAGGCTACGATGGAAAATTAATCACGAATTTTCTTGAGCGTCAATTGTCTTGGTTTGGCCAAAATGCTGCCCTAAACAAGGAAGCTACGCTGAAAAAGCTTTGGGGACTGCCTTTTGATGAAAGGAAAGCAGTTGCGGAAAAGGTTTGTGAGGCATTGCGCCAAGGTGTTTCGCTTTGTGTTTATGAAAAGAACGTGGAGGGAAGTCGAATTCGAGAGCTGAGCCTCTTGAACTTCAATGCCTATGACATAATGCGTGGAATCGAGCTCTTTCTTTCTTCCAAGCTTCTCCAACCTCCGACTGGAGCCGGTCCAACTGTTAAGTCCAGACTATAG
>PtoK40_AvrA1a_1
ATGTGGAACGTCAGTAAATCAAGCAACAACTTAGGCGCATATAAATTGCCTTTGGAAGCGCAAACGCCGCCTGAAAAAATTTGTCCTTTTGATGCCATGTCCGCAGCCCAACCCGAGGGCAAGGCGCCGCACGATCAGTTGCAAAACGATCAGTACCCTATCCAGCAAGCAGAAGACCGTGGCCGACACCTTGTCGAGCAAGCAGAAATCCAGGCGCATGTTCAGCATTGTCATTCAAAAGCTCCAGAAATAGGAGATGCAACAAAAACGCAATCTGTTTCCGAAAAACTTGGCACTGCTAAAAATTCATCATGTGATGCATCGCAAATTTCGATCGGCTCGAAAAATGATGACTTTCATAAAAATAAAGCAGGCTCTAATGGAGATATAAATAAATCTTCAGCCCCCTCGGCACTTAGATGTTCATTGTCGCCTGCTCCACGCCGCGTGCCTAAGTCAAAAAAAAGCTATGGGGCAGCAACTATTGGAGGCAAAGTTTATCATCCCCATGAAAAAACAGATTCAACAATAGCCGACTTTCTCTCACGATCTCTGTCGAACAATGCCTATCGTTCAGAACGGCACCTTCGTAAGCGTGCGCTCGCATATCTAAACCATATAAGTGCCGAAAAAGAAATTATATCTAATGCTTGCTTCGCAATGAAGGATGTAAACTCATTTGCTCATAAACAGTCAGAATGGCTTTGCCATTTAGAGCGCAGCCTGTGGAGAGATGAGCCTGCACTGCAATTTCATGACCGTCAACAGCTGGGCAACGAGGTCCTCGGGCTCAAAAAGCCAGATGACCAATCTCCTTATTTCAAACCACGAGCTTGGAAAATCTCAGATGAGGCAGCGTCCGCTTTTGCAATGATGTTGAAAGGAGAGTCAGGCCCTTTTACTCAAGATCAGGTGAAAGTAGGCTTTGAAATATGTCAAGAGGGAGAATTGTTGGCAGGAAGGTTAAAGATACAACCACGAATGGCATTTCGTTTAAAAAATCGACATGATTCTAACCGTTCAGGAACACATTCAGTTAAGAGCTTATCAGGACTGGACCTGTCTGCCGATGTAGGCACCGATATCCGGGAATTCTTTCAGGTTCCCGTTATGTCGGGAACATCAGGAACATCGTCAGATGTGGTTATCGCTGCGCGCTATGCTGCTATGCACGCTGGTCTTCAATGGTCGGCACCAGAGTTGACAATCGACCAGGCAAAACATGCCTTAATCGATTTGTCAATGGATTTTTTTAGGAGGAATGGCCCTGCTGTAGTAATGGCGCTACGTATGAATAGCATCCGAAAGAACCAAGGTCTTCCTTACAAGGAGGTAGATAGATGCGAAGTATTCACCCATAGTTATGCTGAAATTCATGGAGCAATCTCATTAACTATTGATGGAGTCGATCCGGCTGACAAGGTAGAAGTGAAAAATCGGCTATATGGGTACACTCTTGATGCGAAGGCAACACTCATGAAGATAGCTGATCGCTCTATTGAAGAGGCGTCCGGTAAAGGTGGATATAAGATCGACGTCACCTCTCTCCAAACTCCGCAACTTCGACGGGTCTTAGAAAAAAAGAAGATAGTACAAAAAGTAGCGGAACTTTACAGCGAAATGGGCAAGGCTGGAAATTCTGCTACTCTCAAGGAAGCAATCACTAAGTCATCTGTTAAGGAGCTTCTAGTAAATGACAAGCCAGTAGTTTCTAGAGACTACGCTCTTGGAGAACCTTTGATGGTCCGAAGTCTGCGATTCTCTCATGATCATGAGGCTACGAGCAGTTTTGGATCTGCCGGGAAAACGCCAGCAAAAAGAGAAGTTGATACCCTTTGCGATAATTCGACCGCATTTGATATTGTGATGACGCCTTTTTCCGTTATAAATGCAAAAGCAAAAGGCGACACCATATCTGAGATGAAAGTACCCCATAGGCCAAAGTGGAAAGGGTTGCCTTCAGTATTATATAAGGTGACGGCATCCGTTGATCTACCCGAGTATGCCGTTGCACGACCAGGATTTGGAGATGTTCATTCATTCAACTCGAACAAGGCATTTAGTTCCGAATTCTCAAGTATCCGCAATTCACTAAGTCATGCCGAGAAAATGGGTTTTATCGAGAATAGTTTGAAGCCTTACATTAAGCATGACCCGGATAGAGAGTCATTTGATTTTAAGCACTCTATTGATGAGTTGGCCGACGCCCAATGCATGCTTCAGTCAAGAAAGCCAAACTCCACTTTGAGGCACAACGAATATTGCGCTAAGCTGGAATTATGGGATGCTAAAGCTATAGAGGTTGGGATGTCACGCCCGGTAGCTGTAGCGACGTTGATCGAGTTCAACCTCGAAATGTTGTCCGCTGCGCGTTATATTGAGGATGAAGGCTACGATGGAAAATTAATCACGAATTTTCTTGAGCGTCAATTGTCTTGGTTTGGCCAAAATGCTGCCCTAAACAAGGAAGCTACGCTGAAAAAGCTTTGGGGACTGCCTTTTGATGAAAGGAAAGCAGTTGCGGAAAAGGTTTGTGAGGCATTGCGCCAAGGTGTTTCGCTTTGTGTTTATGAAAAGAACGTGGAGGGAAGTCGAATTCGAGAGCTGAGCCTCTTGAACTTCAATGCCTATGACATAATGCGTGGAATCGAGCTCTTTCTTTCTTCCAAGCTTCTCCAACCTCCGACTGGAGCCGGTCCAACTGTTAAGTCCAGACTATAG
>PtoMax13_AvrA1a_1
ATGTGGAACGTCAGTAAATCAAGCAACAACTTAGGCGCATATAAATTGCCTTTGGAAGCGCAAACGCCGCCTGAAAAAATTTGTCCTTTTGATGCCATGTCCGCAGCCCAACCCGAGGGCAAGGCGCCGCACGATCAGTTGCAAAACGATCAGTACCCTATCCAGCAAGCAGAAGACCGTGGCCGACACCTTGTCGAGCAAGCAGAAATCCAGGCGCATGTTCAGCATTGTCATTCAAAAGCTCCAGAAATAGGAGATGCAACAAAAACGCAATCTGTTTCCGAAAAACTTGGCACTGCTAAAAATTCATCATGTGATGCATCGCAAATTTCGATCGGCTCGAAAAATGATGACTTTCATAAAAATAAAGCAGGCTCTAATGGAGATATAAATAAATCTTCAGCCCCCTCGGCACTTAGATGTTCATTGTCGCCTGCTCCACGCCGCGTGCCTAAGTCAAAAAAAAGCTATGGGGCAGCAACTATTGGAGGCAAAGTTTATCATCCCCATGAAAAAACAGATTCAACAATAGCCGACTTTCTCTCACGATCTCTGTCGAACAATGCCTATCGTTCAGAACGGCACCTTCGTAAGCGTGCGCTCGCATATCTAAACCATATAAGTGCCGAAAAAGAAATTATATCTAATGCTTGCTTCGCAATGAAGGATGTAAACTCATTTGCTCATAAACAGTCAGAATGGCTTTGCCATTTAGAGCGCAGCCTGTGGAGAGATGAGCCTGCACTGCAATTTCATGACCGTCAACAGCTGGGCAACGAGGTCCTCGGGCTCAAAAAGCCAGATGACCAATCTCCTTATTTCAAACCACGAGCTTGGAAAATCTCAGATGAGGCAGCGTCCGCTTTTGCAATGATGTTGAAAGGAGAGTCAGGCCCTTTTACTCAAGATCAGGTGAAAGTAGGCTTTGAAATATGTCAAGAGGGAGAATTGTTGGCAGGAAGGTTAAAGATACAACCACGAATGGCATTTCGTTTAAAAAATCGACATGATTCTAACCGTTCAGGAACACATTCAGTTAAGAGCTTATCAGGACTGGACCTGTCTGCCGATGTAGGCACCGATATCCGGGAATTCTTTCAGGTTCCCGTTATGTCGGGAACATCAGGAACATCGTCAGATGTGGTTATCGCTGCGCGCTATGCTGCTATGCACGCTGGTCTTCAATGGTCGGCACCAGAGTTGACAATCGACCAGGCAAAACATGCCTTAATCGATTTGTCAATGGATTTTTTTAGGAGGAATGGCCCTGCTGTAGTAATGGCGCTACGTATGAATAGCATCCGAAAGAACCAAGGTCTTCCTTACAAGGAGGTAGATAGATGCGAAGTATTCACCCATAGTTATGCTGAAATTCATGGAGCAATCTCATTAACTATTGATGGAGTCGATCCGGCTGACAAGGTAGAAGTGAAAAATCGGCTATATGGGTACACTCTTGATGCGAAGGCAACACTCATGAAGATAGCTGATCGCTCTATTGAAGAGGCGTCCGGTAAAGGTGGATATAAGATCGACGTCACCTCTCTCCAAACTCCGCAACTTCGACGGGTCTTAGAAAAAAAGAAGATAGTACAAAAAGTAGCGGAACTTTACAGCGAAATGGGCAAGGCTGGAAATTCTGCTACTCTCAAGGAAGCAATCACTAAGTCATCTGTTAAGGAGCTTCTAGTAAATGACAAGCCAGTAGTTTCTAGAGACTACGCTCTTGGAGAACCTTTGATGGTCCGAAGTCTGCGATTCTCTCATGATCATGAGGCTACGAGCAGTTTTGGATCTGCCGGGAAAACGCCAGCAAAAAGAGAAGTTGATACCCTTTGCGATAATTCGACCGCATTTGATATTGTGATGACGCCTTTTTCCGTTATAAATGCAAAAGCAAAAGGCGACACCATATCTGAGATGAAAGTACCCCATAGGCCAAAGTGGAAAGGGTTGCCTTCAGTATTATATAAGGTGACGGCATCCGTTGATCTACCCGAGTATGCCGTTGCACGACCAGGATTTGGAGATGTTCATTCATTCAACTCGAACAAGGCATTTAGTTCCGAATTCTCAAGTATCCGCAATTCACTAAGTCATGCCGAGAAAATGGGTTTTATCGAGAATAGTTTGAAGCCTTACATTAAGCATGACCCGGATAGAGAGTCATTTGATTTTAAGCACTCTATTGATGAGTTGGCCGACGCCCAATGCATGCTTCAGTCAAGAAAGCCAAACTCCACTTTGAGGCACAACGAATATTGCGCTAAGCTGGAATTATGGGATGCTAAAGCTATAGAGGTTGGGATGTCACGCCCGGTAGCTGTAGCGACGTTGATCGAGTTCAACCTCGAAATGTTGTCCGCTGCGCGTTATATTGAGGATGAAGGCTACGATGGAAAATTAATCACGAATTTTCTTGAGCGTCAATTGTCTTGGTTTGGCCAAAATGCTGCCCTAAACAAGGAAGCTACGCTGAAAAAGCTTTGGGGACTGCCTTTTGATGAAAGGAAAGCAGTTGCGGAAAAGGTTTGTGAGGCATTGCGCCAAGGTGTTTCGCTTTGTGTTTATGAAAAGAACGTGGAGGGAAGTCGAATTCGAGAGCTGAGCCTCTTGAACTTCAATGCCTATGACATAATGCGTGGAATCGAGCTCTTTCTTTCTTCCAAGCTTCTCCAACCTCCGACTGGAGCCGGTCCAACTGTTAAGTCCAGACTATAG
>PtoT1_AvrA1a_1
ATGTGGAACGTCAGTAAATCAAGCAACAACTTAGGCGCATATAAATTGCCTTTGGAAGCGCAAACGCCGCCTGAAAAAATTTGTCCTTTTGATGCCATGTCCGCAGCCCAACCCGAGGGCAAGGCGCCGCACGATCAGTTGCAAAACGATCAGTACCCTATCCAGCAAGCAGAAGACCGTGGCCGACACCTTGTCGAGCAAGCAGAAATCCAGGCGCATGTTCAGCATTGTCATTCAAAAGCTCCAGAAATAGGAGATGCAACAAAAACGCAATCTGTTTCCGAAAAACTTGGCACTGCTAAAAATTCATCATGTGATGCATCGCAAATTTCGATCGGCTCGAAAAATGATGACTTTCATAAAAATAAAGCAGGCTCTAATGGAGATATAAATAAATCTTCAGCCCCCTCGGCACTTAGATGTTCATTGTCGCCTGCTCCACGCCGCGTGCCTAAGTCAAAAAAAAGCTATGGGGCAGCAACTATTGGAGGCAAAGTTTATCATCCCCATGAAAAAACAGATTCAACAATAGCCGACTTTCTCTCACGATCTCTGTCGAACAATGCCTATCGTTCAGAACGGCACCTTCGTAAGCGTGCGCTCGCATATCTAAACCATATAAGTGCCGAAAAAGAAATTATATCTAATGCTTGCTTCGCAATGAAGGATGTAAACTCATTTGCTCATAAACAGTCAGAATGGCTTTGCCATTTAGAGCGCAGCCTGTGGAGAGATGAGCCTGCACTGCAATTTCATGACCGTCAACAGCTGGGCAACGAGGTCCTCGGGCTCAAAAAGCCAGATGACCAATCTCCTTATTTCAAACCACGAGCTTGGAAAATCTCAGATGAGGCAGCGTCCGCTTTTGCAATGATGTTGAAAGGAGAGTCAGGCCCTTTTACTCAAGATCAGGTGAAAGTAGGCTTTGAAATATGTCAAGAGGGAGAATTGTTGGCAGGAAGGTTAAAGATACAACCACGAATGGCATTTCGTTTAAAAAATCGACATGATTCTAACCGTTCAGGAACACATTCAGTTAAGAGCTTATCAGGACTGGACCTGTCTGCCGATGTAGGCACCGATATCCGGGAATTCTTTCAGGTTCCCGTTATGTCGGGAACATCAGGAACATCGTCAGATGTGGTTATCGCTGCGCGCTATGCTGCTATGCACGCTGGTCTTCAATGGTCGGCACCAGAGTTGACAATCGACCAGGCAAAACATGCCTTAATCGATTTGTCAATGGATTTTTTTAGGAGGAATGGCCCTGCTGTAGTAATGGCGCTACGTATGAATAGCATCCGAAAGAACCAAGGTCTTCCTTACAAGGAGGTAGATAGATGCGAAGTATTCACCCATAGTTATGCTGAAATTCATGGAGCAATCTCATTAACTATTGATGGAGTCGATCCGGCTGACAAGGTAGAAGTGAAAAATCGGCTATATGGGTACACTCTTGATGCGAAGGCAACACTCATGAAGATAGCTGATCGCTCTATTGAAGAGGCGTCCGGTAAAGGTGGATATAAGATCGACGTCACCTCTCTCCAAACTCCGCAACTTCGACGGGTCTTAGAAAAAAAGAAGATAGTACAAAAAGTAGCGGAACTTTACAGCGAAATGGGCAAGGCTGGAAATTCTGCTACTCTCAAGGAAGCAATCACTAAGTCATCTGTTAAGGAGCTTCTAGTAAATGACAAGCCAGTAGTTTCTAGAGACTACGCTCTTGGAGAACCTTTGATGGTCCGAAGTCTGCGATTCTCTCATGATCATGAGGCTACGAGCAGTTTTGGATCTGCCGGGAAAACGCCAGCAAAAAGAGAAGTTGATACCCTTTGCGATAATTCGACCGCATTTGATATTGTGATGACGCCTTTTTCCGTTATAAATGCAAAAGCAAAAGGCGACACCATATCTGAGATGAAAGTACCCCATAGGCCAAAGTGGAAAGGGTTGCCTTCAGTATTATATAAGGTGACGGCATCCGTTGATCTACCCGAGTATGCCGTTGCACGACCAGGATTTGGAGATGTTCATTCATTCAACTCGAACAAGGCATTTAGTTCCGAATTCTCAAGTATCCGCAATTCACTAAGTCATGCCGAGAAAATGGGTTTTATCGAGAATAGTTTGAAGCCTTACATTAAGCATGACCCGGATAGAGAGTCATTTGATTTTAAGCACTCTATTGATGAGTTGGCCGACGCCCAATGCATGCTTCAGTCAAGAAAGCCAAACTCCACTTTGAGGCACAACGAATATTGCGCTAAGCTGGAATTATGGGATGCTAAAGCTATAGAGGTTGGGATGTCACGCCCGGTAGCTGTAGCGACGTTGATCGAGTTCAACCTCGAAATGTTGTCCGCTGCGCGTTATATTGAGGATGAAGGCTACGATGGAAAATTAATCACGAATTTTCTTGAGCGTCAATTGTCTTGGTTTGGCCAAAATGCTGCCCTAAACAAGGAAGCTACGCTGAAAAAGCTTTGGGGACTGCCTTTTGATGAAAGGAAAGCAGTTGCGGAAAAGGTTTGTGAGGCATTGCGCCAAGGTGTTTCGCTTTGTGTTTATGAAAAGAACGTGGAGGGAAGTCGAATTCGAGAGCTGAGCCTCTTGAACTTCAATGCCTATGACATAATGCGTGGAATCGAGCTCTTTCTTTCTTCCAAGCTTCTCCAACCTCCGACTGGAGCCGGTCCAACTGTTAAGTCCAGACTATAG
>PmpFTRS_U7_AvrA1a_1
ATGTGGAACGTCAGTAAATCAAGCAACAACTTAGGCGCATATAAATTGCCCTTGGAAGCGCAAACGCCGCCTGAAAAAATTTCTCCTTTTGATGCCATGTCCGCAGCCCAACCCGAGGGCAAGGCGCCGCACGATCAGTTGCAAAACGATCAGTACCCTATCCAGCAAGCAGAAGACCGTGGCCGACACCTTGTCGAGCAAGCAGAAATCCAGGCGCATGTTCAGCATTGTCATTCAAAAGCTCCAGAAATAGGAGATGCAACAAAAACGCAATCTGTTTCCGAAAAACTTGGCACTGCTAAAAAATCATCATGTGATGCATCGCAAATTTCGATCGGCTCGAAAAATGATGACTTTCATAAAAATAAAGCAGACTCTAATGGAGATATAAATAAATCTTCAGACCCCTCGGCACTTAGATGTTCATTGTCGCCTGCTCCACGCCGCGTGCCTAAGTCAGAAAAAAGCTATGGGGCAGCAACTATTGGAGGCAAAGTTTATCATCCCCATGAAAAAAAAGATTCAACAATAGCCGACTTTCTCTCACGATCTCTGTCGAACAATGCCTATCGTTCAGAACGGCACCTTCGTAAGCGTGCGCTCGCATATCTAAACCATATAAGTGCCGAAAAAGAAATTATATCTAATGCTTGCTTCGCAATGAAGGATGTAAACTCATTTGCTCATAAACAGTCAGAATGGCTTTGCCATTTAGAGCGCAGTCTGTGGAGAGATGAGCCTGCACTGCAATTTCATGACCGTCAACAGTTGGGCAACGAGGTCCTCGGGCTCAAAAAGCCAGATGACCAATCTCCTTATTTCAAATCACGAGCTTGGAAAATCTCAGATGAGGCAGCGTCCGCTTTTGCAATGATGTTGAAAGGAGAGTCAGGCCCTTTTACTCAAGATCAGGTGAAAGTAGGCTTTGAAATATGTCAAGAGGGAGAATTGTTGGCAGGAAGGTTAAAGATACAACCACGAATGGCATTTCGTTTAAAAAATCGACATGATGCGAACCGTTCAGGAACACATTCAGTTAAGAGCTTATCAGGACTGGACCTGTCTGCCGATGTAGGCACCGATATCCGGGAATTCTTTCAGGTTCCCGTTATGTCGGGAACATCAGGAACATCGTCAGATGTGGTTATCGCTGCGCGCTATGCTGCTATGCACTCTGGTCTTCAATGGTCGGCACCAGAGTTGACAATCGACCAGGCAAGGCATGCCTTAATCGATCTGTCAATGGATTTTTTTAGGAGGAATGGCCCTGCTGTAGTAATGGCGCTACGTATGAATAGCCTCCGAAAGAACCAAGGTCTTCCTTACAAGGAGGTAGATAGATGCGAAGTATTCACCCATAGTTATGCTGAAATTCATGGAGCAATCTCATTAACTATTGATGGAGTCGATCCGGCTGACCAGGTAGAAGTGAAAAATCGGCTATATGGGTACACTCTTGATGCGAAGGCAACACTCATGAAGATAGCTGATCGCTCTATTGAAGAGGCGTCCGGTAAAGGTGGATATAAGATCGACGTCACCTCTCTCCAAACTCCGCAACTTCGACGGGTCTTAGAAAAAAAGAAGATGGTACAAAAAGTAGCGGAACTTTACAGCGAAATGGGCAAGGCTGGAAATTCTGCTACTCTCAAGGAAGCAATCACTAAGTCATCTGTTAAGGAGTTTCTAGTAAATGACAAGCCAGTAGTTTCTAGAGACTACGCTCTTGGAGAACCTTTGATGGTCCGAAGTCTGCGATTCTCTCATGATCATGAGGCTACGAGCAGTTTTGGATCTGCCGGGAAAACGCCAGCAAAAAGAGAAGTTGATACGCTTTGCGATAATTCGACCGCATTCGATATTGTGATGACGCCTTTTTCCGTTATAAATGCAAAAGCAAAAGGCGACACCATATCTGAGATGAAAGTACCCCATAGGCCAAAGTGGAAAGGGTTGCCTTCAGTATTATATAAGGTGACTGCATCCGTTGATCTACCCGAGTATGCCATTGCACGACCAGGATTTGGAGATGTTCATTCATTCAACTCGAACAAGGCATTTAGTTCCGAATTCTCAAGTGTCCGCAATTCACTAAGTCATGCCGAGAAAATGGGTTTTATCGAGAATAGTTTGAAGCCTTACATAAAGCATGACCCGGATAGAGAGTCATTTGATTTTAAGCACTCTATTGATGAGTTGGCCGACGCCCAATGCATGCTTCAGTCAAGAAAGCCAAACTCCACTTTGAGGCACAACGAATATTGCGCTAAGCTGGAATTATGGGATGCTAAAGCTATAGAGGTTGGGATGTCCCGCCCGGTAGCTGTAGCGACGTTGATCGAGTTCAACCTCGAAATGTTGTCCGCTGCGCGTTATATTGAGGATGAAGGCTACGATGGAAAATTAATCACGAATTTTCTTGAGCGTCAATTGTCTTGGTTTGGCCAAAATGCTGCCCTAAACAAGGAAGCTACGTTGAAAAAGCTTTGGGGACTGCCTTTTGATGAAAGGAAAGCAGTTGCGGAAAAGGTTTGTGAGGCATTGCGCCAAGGTGTTTCGCTTTGTGTTTATGAAAAGAACGTAGAGGGAAGTCGAATTCGAGAGCTGAGCCTCTTGAACTTCAATGCCTATGACATAATGCGTGGAATCGAGCTCTTTCTTTCTTCCAAGCTTCTCCAACCTCCGACTGGAGCCGGTCCAACTGTTAAGTCCAGACTATAG
>PpeICMP5786_AvrA1a_1
ATGTGGAACGTCAGTAAATCAAGCAACAACTTAGGCGCATATAAATTGCCTTTGGAAGCGCAAACGCCGCCTGAAAAAATTTGTCCTTTTGATGCCATGTCCGCAGCCCAACCCGAGGGCAAGGCGCCGCACGATCAGTTGCAAAACGATCAGTACCCTATCCAGCAAGCAGAAGACCGTGGCCGACACCTTGTCGAGCAAGCAGAAATCCAGGCGCATGTTCAGCATTGTCATTCAAAAGCTCCAGAAATAGGAGATGCAACAAAAACGCAATCTGTTTCCGAAAAACTTGGCACTGCTAAAAATTCATCATGTGATGCATCGCAAATTTCGATCGGCTCGAAAAATGATGACTTTCATAAAAATAAAGCAGGCTCTAATGGAGATATAAATAAATCTTCAGCCCCCTCGGCACTTAGATGTTCATTGTCGCCTGCTCCACGCCGCGTGCCTAAGTCAAAAAAAAGCTATGGGGCAGCAACTATTGGAGGCAAAGTTTATCATCCCCATGAAAAAACAGATTCAACAATAGCCGACTTTCTCTCACGATCTCTGTCGAACAATGCCTATCGTTCAGAACGGCACCTTCGTAAGCGTGCGCTCGCATATCTAAACCATATAAGTGCCGAAAAAGAAATTATATCTAATGCTTGCTTCGCAATGAAGGATGTAAACTCATTTGCTCATAAACAGTCAGAATGGCTTTGCCATTTAGAGCGCAGCCTGTGGAGAGATGAGCCTGCACTGCAATTTCATGACCGTCAACAGCTGGGCAACGAGGTCCTCGGGCTCAAAAAGCCAGATGACCAATCTCCTTATTTCAAACCACGAGCTTGGAAAATCTCAGATGAGGCAGCGTCCGCTTTTGCAATGATGTTGAAAGGAGAGTCAGGCCCTTTTACTCAAGATCAGGTGAAAGTAGGCTTTGAAATATGTCAAGAGGGAGAATTGTTGGCAGGAAGGTTAAAGATACAACCACGAATGGCATTTCGTTTAAAAAATCGACATGATGCTAACCGTTCAGGAACACATTCAGTTAAGAGCTTATCAGGACTGGACCTGTCTGCCGATGTAGGCACCGATATCCGGGAATTCTTTCAGGTTCCCGTTATGTCGGGAACATCAGGAACATCGTCAGATGTGGTTATCGCTGCGCGCTATGCTGCTATGCACGCTGGTCTTCAATGGTCGGCACCAGAGTTGACAATCGACCAGGCAAAACATGCCTTAATCGACTTGTCAATGGATTTTTTTAGGAGGAATGGCCCTGCTGTAGTAACGGCGCTACGTATGAATAGCATCCGAAAGAACCAAGGTCTTCCTTACAAGGAGGTAGATAGATGCGAAGTATTCACCCATAGTTATGCTGAAATTCATGGAGCAATCTCATTAACTATTGATGGAGTCGATCCGGCTGACAAGGTAGAAGTGAAAAATCGGCTATATGGGTACACTCTTGATGCGAAGGCAACACTCATGAAGATAGCTGATCGCTCTATTGAAGAGGCGTCCGGTAAAGGTGGATATAAGATCGACGTCACCTCTCTCCAAACTCCGCAACTTCGACGGGTCTTAGAAAAAAAGAAGATAGTACAAAAAGTAGCGGAACTTTACAGCGAAATGGGCAAGGCTGGAAATTCTGCTACTCTCAAGGAAGCAATCATTAAGTCATCTGTTAAGGAGCTTCTAGTAAATGACAAGCCAGTAGTTTCTAGAGACTACGCTCTTGGAGAACCTTTGATGGTCCGAAGTCTGCGATTCTCTCATGATCATGAGGCTACGAGCAGTTTTGGATCTGCCGGGAAAACGCCAGCAAAAAGAGAAGTTGATACCCTTTGCGATAATTCGACCGCATTTGATATTGTGATGACGCCTTTTTCCGTTATAAATGCAAAAGCAAAAGGCGACACCATATCTGAGATGAAAGTACCCCATAGGCCAAAGTGGAAAGGGTTGCCTTCAGTATTATATAAGGTGACGGCATCCGTTGATCTACCCGAGTATGCCGTTGCACGACCAGGATTTGGAGATGTTCATTCATTCAACTCGAACAAGGCATTTAGTTCCGAATTCTCAAGTATCCGCAATTCACTAAGTCATGCCGAGAAAATGGGTTTTATCGAGAATAGTTTGAAGCCTTACATTAAGCATGACCCGGATAGAGAGTCATTTGATTTTAAGCACTCTATTGATGAGTTGGCCGACGCCCAATGCATGCTTCAGTCAAGAAAGCCAAACTCCACTTTGAGGCACAACGAATATTGCGCTAAGCTGGAATTATGGGATGCTAAAGCTATAGAGGTTGGGATGTCACGCCCGGTAGCTGTAGCGACGTTGATCGAGTTCAACCTCGAAATGTTGTCCGCCGCGCGTTATATTGAGGATGAAGGCTACGATGGAAAATTAATCACGAATTTTCTTGAGCGTCAATTGTCTTGGTTTGGCCAAAATGCTGCCCTAAACAAGGAAGCTACGCTGAAAAAGCTTTGGGGACTGCCTTTTGATGAAAGGAAAGCAGTTGCGGAAAAGGTTTGTGAGGCATTGCGCCAAGGTGTTTCGCTTTGTGTTTATGAAAAGAACGTGGAGGGAAGTCGAATTCGAGAGCTGAGCCTCTTGAACTTCAATGCCTATGACATAATGCGTGGAATCGAGCTCTTTCTTTCTTCCAAGCTTCTCCAACCTCCGACTGGAGCCGGTCCAACTGTTAAGTCCAGACTATAG
>PseHC_1_AvrA1a_1
ATGTGGAACGTCAGTAAATCAAGCAACAACTTAGGCGCATATAAATTGCCCTTGGAAGCGCAAACGCCGCCTGAAAAAATTTCTCCTTTTGATGCCATGTCCGCAGCCCAACCCGAGGGCAAGGCGCCGCACGATCAGTTGCAAAACGATCAGTACCCTATCCAGCAAGCAGAAGACCGTGGCCGACACCTTGTCGAGCAAGCAGAAATCCAGGCGCATGTTCAGCATTGTCATTCAAAAGCTCCAGAAATAGGAGATGCAACAAAAACGCAATCTGTTTCCGAAAAACTTGGCACTGCTAAAAACTCATCATGTGATGCATCGCAAATTTTGATCGGCTCGAAAAATGATGACTTTCATAAAAATAAAGCAGGCTCTAATGGAGATATAAATAAATCTTCAGACCCCTCGGCACTTAGATGTTCATTGTCGCCTGCTCCACGCCGCGTGCCTAAGTCAAAAAAAAGCTATGGGGCAGCAACTATTGGAGGCAAAGTTTATCATCCCCATGAAAAAACAGATTCAACAATAGCCGACTTTCTCTCACGATCTCTGTCGAACAATGCCTATCGTTCAGAACGGCACCTTCGTAAGCGTGCGCTCGCATATCTAAACCATATAAGTGCCGAAAAAGAAATTATATCTAATGCTTGCTTCGCAATGAAGGATGTAAACTCATTTGCTCATAAACAGTCAGAATGGCTTTGCCATTTAGAGCGCAGTCTGTGGAGAGATGAGCCTGCACTGCAATTTCATGACCGTCAACAGCTGGGCAACGAGGTCCTCGGGCTCAAAAAGCCAGATGACCAATCTCCTTATTTCAAACCACGAGCTTGGAAAATCTCAGATGAGGCAGCGTCCGCTTTTGCAATGATGTTGAAAGGAGAGTCAGGCCCTTTTACTCAAGATCAGGTGAAAGTAGGCTTTGAAATATGTCAAGAGGGAGAATTGTTGGCAGGAAGGTTAAAGATACAACCACGAATGGCATTTCGTTTAAAAAATCGACATGATGCTAACCGTTCAGGAACACATTCAGTTAAGAGCTTATCAGGACTGGACCTGTCTGCCGATGTAGGCACCGATATCCGGGAATTCTTTCAGGTTCCCGTTATGTCGGGAACATCAGGAACATCGTCAGATGTGGTTATCGCTGCGCGCTATGCTGCTATGCACGCTGGTCTTAAATGGTCGGCACCAGAGTTGACAATCGACCAGGCAAAGCATGCCTTAATCGATTTATCAATGGATTTTTTTAGGAGGAATGGCCCTGCTGTAGTAATGGCGCTACGTATGAATAGCCTCCGAAAGAACCAAGGTCTTCCTTACAAGGAGGTAGATAGATGCGAAGTATTCACCCATAGTTATGCTGAAATTCATGGAGCAATCTCATTAACTATTGATGGAGTCGATCCGGCTGACAAGGTAGAAGTGAAAAATCGGCTATATGGGTACACTCTTGATGCGAAGGCAACACTCATGAAGATAGCTGATCGCTCTATTGAAGAGGCGTCCGGTAAAGGTGGATATAAGATCGACGTCACCTCTCTCCAAACTCCGCAACTTCGACGGGTCTTAGAAAAAAAGAAGATAGTACAAAAAGTAGCGGAACTTTACAGCGAAATGGGCAAGGCTGGAAATTCTGCTACTCTCAAGGAAGCAATCACTAAGTCATCTGTTAAGGAGCTTCTAGTAAATGACAAGCCAGTAGTTTCTAGAGACTACGCTCTTGGAGAACCTTTGATGGTCCGAAGTCTGCGATTCTCTCATGATCATGAGGCTACGAGCAGTTTTGGATCTGCCGGGAAAACGCCAGCAAAAAGAGAAGTTGATACGCTTTGCAATAATTCGACCGCATTTGATATTGTGATGACGCCTTTTTCCGTTATAAATGCAAAAGCAAAAGGCGACACCATATCTGAGATGAAAGTACCCCATAGGCCAAAGTGGAAAGGGTTGCCTTCAGTATTATATAAGGTGACGGCATCCGTTGATCTACCCGAGTATGCCGTTGCACGACCAGGATTTGGAGATGTTCATTCATTCAACTCGAACAAGGCATTTAGTTCCGAATTCTCAAGTGTCCGCAATTCACTAAGTCATGCCGAGAAAATGGGTTTTATCGAGAATAGTTTGAAGCCTTACATAAAGCATGACCCGGATAGAGAGTCATTTGATTTTAAGCACTCTATTGATGAGTTGGCCGACGCCCAATGCATGCTTCAGTCAAGAAAGCCAAACTCCACTTTGAGGCACAACGAATATTGCGCTAAGCTGGAATTATGGGATGCTAAAGCTATAGAGGTTGGGATGTCCCGCCCGGTAGCTGTAGCGACGTTGATCGAGTTCAACCTCGAAATGTTGTCCGCTGCGCGTTATATTGAGGATGAAGGCTACGATGGAAAATTAATCACGAATTTTCTTGAGCGTCAATTGTCTTGGTTTGGCCAAAATGCTGCCCTAAACAAGGAAGTTACGCTGAAAAAGCTTTGGGGACTGCCTTTTGATGAAAGGAAAGCAGTTGCGGAAAAGGTTTGTGAGGCATTGCGCCAAGGTGTTTCGCTTTGTGTTTATGAAAAGAACGTGGAGGGAAGTCGAATTCGAGAGCTGAGCCTCTTGAACTTCAATGCCTATGACATAATGCGTGGAATTGAGCTTTTTCTTTCTTCCAAGCTTCTCCAACCTCCGACTGGAGCCGGTCCAACTGTTAAGTCCAGACTATAG
>PseICMP7459_AvrA1a_1
ATGTGGAACGTCAGTAAATCAAGCAACAACTTAGGCGCATATAAATTGCCCTTGGAAGCGCAAACGCCGCCTGAAAAAATTTCTCCTTTTGATGCCATGTCCGCAGCCCAACCCGAGGGCAAGGCGCCGCACGATCAGTTGCAAAACGATCAGTACCCTATCCAGCAAGCAGAAGACCGTGGCCGACACCTTGTCGAGCAAGCAGAAATCCAGGCGCATGTTCAGCATTGTCATTCAAAAGCTCCAGAAATAGGAGATGCAACAAAAACGCAATCTGTTTCCGAAAAACTTGGCACTGCTAAAAACTCATCATGTGATGCATCGCAAATTTTGATCGGCTCGAAAAATGATGACTTTCATAAAAATAAAGCAGGCTCTAATGGAGATATAAATAAATCTTCAGACCCCTCGGCACTTAGATGTTCATTGTCGCCTGCTCCACGCCGCGTGCCTAAGTCAAAAAAAAGCTATGGGGCAGCAACTATTGGAGGCAAAGTTTATCATCCCCATGAAAAAACAGATTCAACAATAGCCGACTTTCTCTCACGATCTCTGTCGAACAATGCCTATCGTTCAGAACGGCACCTTCGTAAGCGTGCGCTCGCATATCTAAACCATATAAGTGCCGAAAAAGAAATTATATCTAATGCTTGCTTCGCAATGAAGGATGTAAACTCATTTGCTCATAAACAGTCAGAATGGCTTTGCCATTTAGAGCGCAGTCTGTGGAGAGATGAGCCTGCACTGCAATTTCATGACCGTCAACAGCTGGGCAACGAGGTCCTCGGGCTCAAAAAGCCAGATGACCAATCTCCTTATTTCAAACCACGAGCTTGGAAAATCTCAGATGAGGCAGCGTCCGCTTTTGCAATGATGTTGAAAGGAGAGTCAGGCCCTTTTACTCAAGATCAGGTGAAAGTAGGCTTTGAAATATGTCAAGAGGGAGAATTGTTGGCAGGAAGGTTAAAGATACAACCACGAATGGCATTTCGTTTAAAAAATCGACATGATGCTAACCGTTCAGGAACACATTCAGTTAAGAGCTTATCAGGACTGGACCTGTCTGCCGATGTAGGCACCGATATCCGGGAATTCTTTCAGGTTCCCGTTATGTCGGGAACATCAGGAACATCGTCAGATGTGGTTATCGCTGCGCGCTATGCTGCTATGCACGCTGGTCTTAAATGGTCGGCACCAGAGTTGACAATCGACCAGGCAAAGCATGCCTTAATCGATTTATCAATGGATTTTTTTAGGAGGAATGGCCCTGCTGTAGTAATGGCGCTACGTATGAATAGCCTCCGAAAGAACCAAGGTCTTCCTTACAAGGAGGTAGATAGATGCGAAGTATTCACCCATAGTTATGCTGAAATTCATGGAGCAATCTCATTAACTATTGATGGAGTCGATCCGGCTGACAAGGTAGAAGTGAAAAATCGGCTATATGGGTACACTCTTGATGCGAAGGCAACACTCATGAAGATAGCTGATCGCTCTATTGAAGAGGCGTCCGGTAAAGGTGGATATAAGATCGACGTCACCTCTCTCCAAACTCCGCAACTTCGACGGGTCTTAGAAAAAAAGAAGATAGTACAAAAAGTAGCGGAACTTTACAGCGAAATGGGCAAGGCTGGAAATTCTGCTACTCTCAAGGAAGCAATCACTAAGTCATCTGTTAAGGAGCTTCTAGTAAATGACAAGCCAGTAGTTTCTAGAGACTACGCTCTTGGAGAACCTTTGATGGTCCGAAGTCTGCGATTCTCTCATGATCATGAGGCTACGAGCAGTTTTGGATCTGCCGGGAAAACGCCAGCAAAAAGAGAAGTTGATACGCTTTGCAATAATTCGACCGCATTTGATATTGTGATGACGCCTTTTTCCGTTATAAATGCAAAAGCAAAAGGCGACACCATATCTGAGATGAAAGTACCCCATAGGCCAAAGTGGAAAGGGTTGCCTTCAGTATTATATAAGGTGACGGCATCCGTTGATCTACCCGAGTATGCCGTTGCACGACCAGGATTTGGAGATGTTCATTCATTCAACTCGAACAAGGCATTTAGTTCCGAATTCTCAAGTGTCCGCAATTCACTAAGTCATGCCGAGAAAATGGGTTTTATCGAGAATAGTTTGAAGCCTTACATAAAGCATGACCCGGATAGAGAGTCATTTGATTTTAAGCACTCTATTGATGAGTTGGCCGACGCCCAATGCATGCTTCAGTCAAGAAAGCCAAACTCCACTTTGAGGCACAACGAATATTGCGCTAAGCTGGAATTATGGGATGCTAAAGCTATAGAGGTTGGGATGTCCCGCCCGGTAGCTGTAGCGACGTTGATCGAGTTCAACCTCGAAATGTTGTCCGCTGCGCGTTATATTGAGGATGAAGGCTACGATGGAAAATTAATCACGAATTTTCTTGAGCGTCAATTGTCTTGGTTTGGCCAAAATGCTGCCCTAAACAAGGAAGTTACGCTGAAAAAGCTTTGGGGACTGCCTTTTGATGAAAGGAAAGCAGTTGCGGAAAAGGTTTGTGAGGCATTGCGCCAAGGTGTTTCGCTTTGTGTTTATGAAAAGAACGTGGAGGGAAGTCGAATTCGAGAGCTGAGCCTCTTGAACTTCAATGCCTATGACATAATGCGTGGAATTGAGCTTTTTCTTTCTTCCAAGCTTCTCCAACCTCCGACTGGAGCCGGTCCAACTGTTAAGTCCAGACTATAG
>PseICMP763_AvrA1a_1
ATGTGGAACGTCAGTAAATCAAGCAACAACTTAGGCGCATATAAATTGCCCTTGGAAGCGCAAACGCCGCCTGAAAAAATTTCTCCTTTTGATGCCATGTCCGCAGCCCAACCCGAGGGCAAGGCGCCGCACGATCAGTTGCAAAACGATCAGTACCCTATCCAGCAAGCAGAAGACCGTGGCCGACACCTTGTCGAGCAAGCAGAAATCCAGGCGCATGTTCAGCATTGTCATTCAAAAGCTCCAGAAATAGGAGATGCAACAAAAACGCAATCTGTTTCCGAAAAACTTGGCACTGCTAAAAACTCATCATGTGATGCATCGCAAATTTTGATCGGCTCGAAAAATGATGACTTTCATAAAAATAAAGCAGGCTCTAATGGAGATATAAATAAATCTTCAGACCCCTCGGCACTTAGATGTTCATTGTCGCCTGCTCCACGCCGCGTGCCTAAGTCAAAAAAAAGCTATGGGGCAGCAACTATTGGAGGCAAAGTTTATCATCCCCATGAAAAAACAGATTCAACAATAGCCGACTTTCTCTCACGATCTCTGTCGAACAATGCCTATCGTTCAGAACGGCACCTTCGTAAGCGTGCGCTCGCATATCTAAACCATATAAGTGCCGAAAAAGAAATTATATCTAATGCTTGCTTCGCAATGAAGGATGTAAACTCATTTGCTCATAAACAGTCAGAATGGCTTTGCCATTTAGAGCGCAGTCTGTGGAGAGATGAGCCTGCACTGCAATTTCATGACCGTCAACAGCTGGGCAACGAGGTCCTCGGGCTCAAAAAGCCAGATGACCAATCTCCTTATTTCAAACCACGAGCTTGGAAAATCTCAGATGAGGCAGCGTCCGCTTTTGCAATGATGTTGAAAGGAGAGTCAGGCCCTTTTACTCAAGATCAGGTGAAAGTAGGCTTTGAAATATGTCAAGAGGGAGAATTGTTGGCAGGAAGGTTAAAGATACAACCACGAATGGCATTTCGTTTAAAAAATCGACATGATGCTAACCGTTCAGGAACACATTCAGTTAAGAGCTTATCAGGACTGGACCTGTCTGCCGATGTAGGCACCGATATCCGGGAATTCTTTCAGGTTCCCGTTATGTCGGGAACATCAGGAACATCGTCAGATGTGGTTATCGCTGCGCGCTATGCTGCTATGCACGCTGGTCTTAAATGGTCGGCACCAGAGTTGACAATCGACCAGGCAAAGCATGCCTTAATCGATTTATCAATGGATTTTTTTAGGAGGAATGGCCCTGCTGTAGTAATGGCGCTACGTATGAATAGCCTCCGAAAGAACCAAGGTCTTCCTTACAAGGAGGTAGATAGATGCGAAGTATTCACCCATAGTTATGCTGAAATTCATGGAGCAATCTCATTAACTATTGATGGAGTCGATCCGGCTGACAAGGTAGAAGTGAAAAATCGGCTATATGGGTACACTCTTGATGCGAAGGCAACACTCATGAAGATAGCTGATCGCTCTATTGAAGAGGCGTCCGGTAAAGGTGGATATAAGATCGACGTCACCTCTCTCCAAACTCCGCAACTTCGACGGGTCTTAGAAAAAAAGAAGATAGTACAAAAAGTAGCGGAACTTTACAGCGAAATGGGCAAGGCTGGAAATTCTGCTACTCTCAAGGAAGCAATCACTAAGTCATCTGTTAAGGAGCTTCTAGTAAATGACAAGCCAGTAGTTTCTAGAGACTACGCTCTTGGAGAACCTTTGATGGTCCGAAGTCTGCGATTCTCTCATGATCATGAGGCTACGAGCAGTTTTGGATCTGCCGGGAAAACGCCAGCAAAAAGAGAAGTTGATACGCTTTGCAATAATTCGACCGCATTTGATATTGTGATGACGCCTTTTTCCGTTATAAATGCAAAAGCAAAAGGCGACACCATATCTGAGATGAAAGTACCCCATAGGCCAAAGTGGAAAGGGTTGCCTTCAGTATTATATAAGGTGACGGCATCCGTTGATCTACCCGAGTATGCCGTTGCACGACCAGGATTTGGAGATGTTCATTCATTCAACTCGAACAAGGCATTTAGTTCCGAATTCTCAAGTGTCCGCAATTCACTAAGTCATGCCGAGAAAATGGGTTTTATCGAGAATAGTTTGAAGCCTTACATAAAGCATGACCCGGATAGAGAGTCATTTGATTTTAAGCACTCTATTGATGAGTTGGCCGACGCCCAATGCATGCTTCAGTCAAGAAAGCCAAACTCCACTTTGAGGCACAACGAATATTGCGCTAAGCTGGAATTATGGGATGCTAAAGCTATAGAGGTTGGGATGTCCCGCCCGGTAGCTGTAGCGACGTTGATCGAGTTCAACCTCGAAATGTTGTCCGCTGCGCGTTATATTGAGGATGAAGGCTACGATGGAAAATTAATCACGAATTTTCTTGAGCGTCAATTGTCTTGGTTTGGCCAAAATGCTGCCCTAAACAAGGAAGTTACGCTGAAAAAGCTTTGGGGACTGCCTTTTGATGAAAGGAAAGCAGTTGCGGAAAAGGTTTGTGAGGCATTGCGCCAAGGTGTTTCGCTTTGTGTTTATGAAAAGAACGTGGAGGGAAGTCGAATTCGAGAGCTGAGCCTCTTGAACTTCAATGCCTATGACATAATGCGTGGAATTGAGCTTTTTCTTTCTTCCAAGCTTCTCCAACCTCCGACTGGAGCCGGTCCAACTGTTAAGTCCAGACTATAG
>Psy0508_AvrA1a_1
ATGTGGAACGTCAGTAAATCAAGCAACAACTTAGGCGCATATAAATTGCCCTTGGAAGCGCAAACGCCGCCTGAAAAAATTTCTCCTTTTGATGCCATGTCCGCAGCCCAACCCGAGGGCAAGGCGCCGCACGATCAGTTGCAAAACGATCAGTACCCTATCCAGCAAGCAGAAGACCGTGGCCGACACCTTGTCGAGCAAGCAGAAATCCAGGCGCATGTTCAGCATTGTCATTCAAAAGCTCCAGAAATAGGAGATGCAACAAAAACGCAATCTGTTTCCGAAAAACTTGGCACTGCTAAAAACTCATCATGTGATGCATCGCAAATTTTGATCGGCTCGAAAAATGATGACTTTCATAAAAATAAAGCAGGCTCTAATGGAGATATAAATAAATCTTCAGACCCCTCGGCACTTAGATGTTCATTGTCGCCTGCTCCACGCCGCGTGCCTAAGTCAAAAAAAAGCTATGGGGCAGCAACTATTGGAGGCAAAGTTTATCATCCCCATGAAAAAACAGATTCAACAATAGCCGACTTTCTCTCACGATCTCTGTCGAACAATGCCTATCGTTCAGAACGGCACCTTCGTAAGCGTGCGCTCGCATATCTAAACCATATAAGTGCCGAAAAAGAAATTACATCTAATGCTTGCTTCGCAATGAAGGATGTAAACTCATTTGCTCATAAACAGTCAGAATGGCTTTGCCATTTAGAGCGCAGTCTGTGGAGAGATGAGCCTGCACTGCAATTTCATGACCGTCAACAGCTGGGCAACGAGGTCCTCGGGCTCAAAAAGCCAGATGACCAATCTCCTTATTTCAAACCACGAGCTTGGAAAATCTCAGATGAGGCAGCGTCCGCTTTTGCAATGATGTTGAAAGGAGAGTCAGGCCCTTTTACTCAAGATCAGGTGAAAGTAGGCTTTGAAATATGTCAAGAGGGAGAATTGTTGGCAGGAAGGTTAAAGATACAACCACGAATGGCATTTCGTTTAAAAAATCGACATGATGCTAACCGTTCAGGAACACATTCAGTTAAGAGCTTATCAGGACTGGACCTGTCTGCCGATGTAGGCACCGATATCCGGGAATTCTTTCAGGTTCCCGTTATGTCGGGAACATCAGGAACATCGTCAGATGTGGTTATCGCTGCGCGCTATGCTGCTATGCACGCTGGTCTTAAATGGTCGGCACCAGAGTTGACAATCGACCAGGCAAAGCATGCCTTAATCGATTTATCAATGGATTTTTTTAGGAGGAATGGCCCTGCTGTAGTAATGGCGCTACGTATGAATAGCCTCCGAAAGAACCAAGGTCTTCCTTACAAGGAGGTAGATAGATGCGAAGTATTCACCCATAGTTATGCTGAAATTCATGGAGCAATCTCATTAACTATTGATGGAGTCGATCCGGCTGACAAGGTAGAAGTGAAAAATCGGCTATATGGGTACACTCTTGATGCGAAGGCAACACTCATGAAGATAGCTGATCGCTCTATTGAAGAGGCGTCCGGTAAAGGTGGATATAAGATCGACGTCACCTCTCTCCAAACTCCGCAACTTCGACGGGTCTTAGAAAAAAAGAAGATAGTACAAAAAGTAGCGGAACTTTACAGCGAAATGGGCAAGGCTGGAAATTCTGCTACTCTCAAGGAAGCAATCACTAAGTCATCTGTTAAGGAGCTTCTAGTAAATGACAAGCCAGTAGTTTCTAGAGACTACGCTCTTGGAGAACCTTTGATGGTCCGAAGTCTGCGATTCTCTCATGATCATGAGGCTACGAGCAGTTTTGGATCTGCCGGGAAAACGCCAGCAAAAAGAGAAGTTGATACGCTTTGCGATAATTCGACCGCATTTGATATTGTGATGACGCCTTTTTCCGTTATAAATGCAAAAGCAAAAGGCGACACCATATCTGAGATGAAAGTACCCCATAGGCCAAAGTGGAAAGGGTTGCCTTCAGTATTATATAAGGTGACGGCATCCGTTGATCTACCCGAGTATGCCGTTGCACGACCAGGATTTGGAGATATTCATTCATTCAACTCGAACAAGGCATTTAGTTCCGAATTCTCAAGTGTCCGCAATTCACTAAGTCATGCCGAGAAAATGGGTTTTATCGAGAATAGTTTGAAGCCTTACATAAAGCATGACCCGGATAGAGAGTCATTTGATTTTAAGCACTCTATTGATGAGTTGGCCGACGCCCAATGCATGCTTCAGTCAAGAAAGCCAAACTCCACTTTGAGGCACAACGAATATTGCGCTAAGCTGGAATTATGGGATGCTAAAGCTATAGAGGTTGGGATGTCCCGCCCGGTAGCTGTAGCGACGTTGATCGAGTTCAACCTCGAAATGTTGTCCGCTGCGCGTTATATTGAGGATGAAGGCTACGATGGAAAATTAATCACGAATTTTCTTGAGCGTCAATTGTCTTGGTTTGGCCAAAATGCTGCCCTAAACAAGGAAGTTACGCTGAAAAAGCTTTGGGGACTGCCTTTTGATGAAAGGAAAGCAGTTGCGGAAAAGGTTTGTGAGGCATTGCGCCAAGGTGTTTCGCTTTGTGTTTATGAAAAGAACGTGGAGGGAAGTCGAATTCGAGAGCTGAGCCTCTTGAACTTCAATGCCTATGACATAATGCGTGGAATTGAGCTTTTTCTTTCTTCCAAGCTTCTCCAACCTCCGACTGGAGCCGGTCCAACTGTTAAGTCCAGACTATAG
>Psy0509_AvrA1a_1
ATGTGGAACGTCAGTAAATCAAGCAACAACTTAGGCGCATATAAATTGCCCTTGGAAGCGCAAACGCCGCCTGAAAAAATTTCTCCTTTTGATGCCATGTCCGCAGCCCAACCCGAGGGCAAGGCGCCGCACGATCAGTTGCAAAACGATCAGTACCCTATCCAGCAAGCAGAAGACCGTGGCCGACACCTTGTCGAGCAAGCAGAAATCCAGGCGCATGTTCAGCATTGTCATTCAAAAGCTCCAGAAATAGGAGATGCAACAAAAACGCAATCTGTTTCCGAAAAACTTGGCACTGCTAAAAACTCATCATGTGATGCATCGCAAATTTTGATCGGCTCGAAAAATGATGACTTTCATAAAAATAAAGCAGGCTCTAATGGAGATATAAATAAATCTTCAGACCCCTCGGCACTTAGATGTTCATTGTCGCCTGCTCCACGCCGCGTGCCTAAGTCAAAAAAAAGCTATGGGGCAGCAACTATTGGAGGCAAAGTTTATCATCCCCATGAAAAAACAGATTCAACAATAGCCGACTTTCTCTCACGATCTCTGTCGAACAATGCCTATCGTTCAGAACGGCACCTTCGTAAGCGTGCGCTCGCATATCTAAACCATATAAGTGCCGAAAAAGAAATTACATCTAATGCTTGCTTCGCAATGAAGGATGTAAACTCATTTGCTCATAAACAGTCAGAATGGCTTTGCCATTTAGAGCGCAGTCTGTGGAGAGATGAGCCTGCACTGCAATTTCATGACCGTCAACAGCTGGGCAACGAGGTCCTCGGGCTCAAAAAGCCAGATGACCAATCTCCTTATTTCAAACCACGAGCTTGGAAAATCTCAGATGAGGCAGCGTCCGCTTTTGCAATGATGTTGAAAGGAGAGTCAGGCCCTTTTACTCAAGATCAGGTGAAAGTAGGCTTTGAAATATGTCAAGAGGGAGAATTGTTGGCAGGAAGGTTAAAGATACAACCACGAATGGCATTTCGTTTAAAAAATCGACATGATGCTAACCGTTCAGGAACACATTCAGTTAAGAGCTTATCAGGACTGGACCTGTCTGCCGATGTAGGCACCGATATCCGGGAATTCTTTCAGGTTCCCGTTATGTCGGGAACATCAGGAACATCGTCAGATGTGGTTATCGCTGCGCGCTATGCTGCTATGCACGCTGGTCTTAAATGGTCGGCACCAGAGTTGACAATCGACCAGGCAAAGCATGCCTTAATCGATTTATCAATGGATTTTTTTAGGAGGAATGGCCCTGCTGTAGTAATGGCGCTACGTATGAATAGCCTCCGAAAGAACCAAGGTCTTCCTTACAAGGAGGTAGATAGATGCGAAGTATTCACCCATAGTTATGCTGAAATTCATGGAGCAATCTCATTAACTATTGATGGAGTCGATCCGGCTGACAAGGTAGAAGTGAAAAATCGGCTATATGGGTACACTCTTGATGCGAAGGCAACACTCATGAAGATAGCTGATCGCTCTATTGAAGAGGCGTCCGGTAAAGGTGGATATAAGATCGACGTCACCTCTCTCCAAACTCCGCAACTTCGACGGGTCTTAGAAAAAAAGAAGATAGTACAAAAAGTAGCGGAACTTTACAGCGAAATGGGCAAGGCTGGAAATTCTGCTACTCTCAAGGAAGCAATCACTAAGTCATCTGTTAAGGAGCTTCTAGTAAATGACAAGCCAGTAGTTTCTAGAGACTACGCTCTTGGAGAACCTTTGATGGTCCGAAGTCTGCGATTCTCTCATGATCATGAGGCTACGAGCAGTTTTGGATCTGCCGGGAAAACGCCAGCAAAAAGAGAAGTTGATACGCTTTGCGATAATTCGACCGCATTTGATATTGTGATGACGCCTTTTTCCGTTATAAATGCAAAAGCAAAAGGCGACACCATATCTGAGATGAAAGTACCCCATAGGCCAAAGTGGAAAGGGTTGCCTTCAGTATTATATAAGGTGACGGCATCCGTTGATCTACCCGAGTATGCCGTTGCACGACCAGGATTTGGAGATATTCATTCATTCAACTCGAACAAGGCATTTAGTTCCGAATTCTCAAGTGTCCGCAATTCACTAAGTCATGCCGAGAAAATGGGTTTTATCGAGAATAGTTTGAAGCCTTACATAAAGCATGACCCGGATAGAGAGTCATTTGATTTTAAGCACTCTATTGATGAGTTGGCCGACGCCCAATGCATGCTTCAGTCAAGAAAGCCAAACTCCACTTTGAGGCACAACGAATATTGCGCTAAGCTGGAATTATGGGATGCTAAAGCTATAGAGGTTGGGATGTCCCGCCCGGTAGCTGTAGCGACGTTGATCGAGTTCAACCTCGAAATGTTGTCCGCTGCGCGTTATATTGAGGATGAAGGCTACGATGGAAAATTAATCACGAATTTTCTTGAGCGTCAATTGTCTTGGTTTGGCCAAAATGCTGCCCTAAACAAGGAAGTTACGCTGAAAAAGCTTTGGGGACTGCCTTTTGATGAAAGGAAAGCAGTTGCGGAAAAGGTTTGTGAGGCATTGCGCCAAGGTGTTTCGCTTTGTGTTTATGAAAAGAACGTGGAGGGAAGTCGAATTCGAGAGCTGAGCCTCTTGAACTTCAATGCCTATGACATAATGCGTGGAATTGAGCTTTTTCTTTCTTCCAAGCTTCTCCAACCTCCGACTGGAGCCGGTCCAACTGTTAAGTCCAGACTATAG
>PumICMP3962_AvrA1a_1
ATGTGGAACGTCAGTAAATCAAGCAACAACTTAGGCGCGTATAAATTGCCTTTGGAAGCGCAAACGCCGCCTGAAAAAATTTGTCCTTTTGATGCCATGTCCGCAGCCCAACCCGAGGGCAAGGCGCCGCACGATCAGTTGCAAAACGATCAGTACCCTATCCAGCAAGCAGAAGACCGTGGCCGACACCTTGTCGAGCAAGCAGAAATCCAGGCGCATGTTCAGCATTGTCATTCAAAAGCTCCAGAAATAGGAGATGCAACAAAAACGCAATCTGTTTCCGAAAAACTTGGCACTGCTAAAAATTCATCATGTGATGCATCGCAAATTTCGATCGGCTCGAAAAATGATGACTTTCATAAAAATAAAGCAGGCTCTAATGGAGATATAAATAAATCTTCAGCCCCCTCGGCACTTAGATGTTCATTGTCGCCTGCTCCACGCCGCGTGCCTAAGTCAAAAAAAAGCTATGGGGCAGCAACTATTGGAGGCAAAGTTTATCATCCCCATGAAAAAACAGATTCAACAATAGCCGACTTTCTCTCACGATCTCTGTCGAACAATGCCTATCGTTCAGAACGGCACCTTCGTAAGCGTGCGCTCGCATATCTAAACCATATAAGTGCCGAAAAAGAAATTATATCTAATGCTTGCTTCGCAATGAAGGATGTAAACTCATTTGCTCATAAACAGTCAGAATGGCTTTGCCATTTAGAGCGCAGCCTGTGGAGAGATGAGCCTGCACTGCAATTTCATGACCGTCAACAGCTGGGCAACGAGGTCCTCGGGCTCAAAAAGCCAGATGACCAATCTCCTTATTTCAAACCACGAGCTTGGAAAATCTCAGATGAGGCAGCGTCCGCTTTTGCAATGATGTTGAAAGGAGAGTCAGGCCCTTTTACTCAAGATCAGGTGAAAGTAGGCTTTGAAATATGTCAAGAGGGAGAATTGTTGGCAGGAAGGTTAAAGATACAACCACGAATGGCATTTCGTTTAAAAAATCGACATGATGCTAACCGTTCAGGAACACATTCAGTTAAGAGCTTATCAGGACTGGACCTGTCTGCCGATGTAGGCACCGATATCCGGGAATTCTTTCAGGTTCCCGTTATGTCGGGAACATCAGGAACATCGTCAGATGTGGTTATCGCTGCGCGCTATGCTGCTATGCACGCTGGTCTTCAATGGTCGGCACCAGAGTTGACAATCGACCAGGCAAAACATGCCTTAATCGACTTGTCAATGGATTTTTTTAGGAGGAATGGCCCTGCTGTAGTAATGGCGCTACGTATGAATAGCATCCGAAAGAACCAAGGTCTTCCTTACAAGGAGGTAGATAGATGCGAAGTATTCACCCATAGTTATGCTGAAATTCATGGAGCAATCTCATTAACTATTGATGGAGTCGATCCGGCTGACAAGGTAGAAGTGAAAAATCGGCTATATGGGTACACTCTTGATGCGAAGGCAACACTCATGAAGATAGCTGATCGCTCTATTGAAGAGGCGTCCGGTAAAGGTGGATATAAGATCGACGTCACCTCTCTCCAAACTCCGCAACTTCGACGGGTCTTAGAAAAAAAGAAGATAGTACAAAAAGTAGCGGAACTTTACAGCGAAATGGGCAAGGCTGGAAATTCTGCTACTCTCAAGGAAGCAATCACTAAGTCATCTGTTAAGGAGCTTCTAGTAAATGACAAGCCAGTAGTTTCTAGAGACTACGCTCTTGGAGAACCTTTGATGGTCCGAAGTCTGCGATTCTCTCATGATCATGAGGCTACGAGCAGTTTTGGATCTGCCGGGAAAACGCCAGCAAAAAGAGAAGTTGATACCCTTTGCGATAATTCGACCGCATTTGATATTGTGATGACGCCTTTTTCCGTTATAAATGCAAAAGCAAAAGGCGACACCATATCTGAGATGAAAGTACCCCATAGGCCAAAGTGGAAAGGGTTGCCTTCAGTATTATATAAGGTGACGGCATCCGTTGATCTACCCGAGTATGCCGTTGCACGACCAGGATTTGGAGATGTTCATTCATTCAACTCGAACAAGGCATTTAGTTCCGAATTCTCAAGTATCCGCAATTCACTAAGTCATGCCGAGAAAATGGGTTTTATCGAGAATAGTTTGAAGCCTTACATTAAGCATGACCCGGATAGAGAGTCATTTGATTTTAAGCACTCTATTGATGAGTTGGCCGACGCCCAATGCATGCTTCAGTCAAGAAAGCCAAACTCCACTTTGAGGCACAACGAATATTGCGCTAAGCTGGAATTATGGGATGCTAAAGCTATAGAGGTTGGGATGTCACGCCCGGTAGCTGTAGCGACGTTGATCGAGTTCAACCTCGAAATGTTGTCCGCCGCGCGTTATATTGAGGATGAAGGCTACGATGGAAAATTAATCACGAATTTTCTTGAGCGTCAATTGTCTTGGTTTGGCCAAAATGCTGCCCTAAACAAGGAAGCTACGCTGAAAAAGCTTTGGGGACTGCCTTTTGATGAAAGGAAAGCAGTTGCGGAAAAGGTTTGTGAGGCATTGCGCCAAGGTGTTTCGCTTTGTGTTTATGAAAAGAACGTGGAGGGAAGTCGAATTCGAGAGCTGAGCCTCTTGAACTTCAATGCCTATGACATAATGCGTGGAATCGAGCTCTTTCTTTCTTCCAAGCTTCTCCAACCTCCGACTGGAGCCGGTCCAACTGTTAAGTCCAGACTATAG
>PviICMP3963_AvrA1a_1
ATGTGGAACGTCAGTAAATCAAGCAACAACTTAGGCGCATATAAATTGCCCTTGGAAGCGCAAACGCCGCCTGAAAAAATTTCTCCTTTTGATGCCATGTCCGCAGCCCAACCCGAGGGCAAGGCGCCGCACGATCAGTTGCAAAACGATCAGTACCCTATCCAGCAAGCAGAAGACCGTGGCCGACACCTTGTCGAGCAAGCAGAAGTCCAGGCGCATGTTCAGCATTGTCATTCAAAAGCTCCAGAAATAGGAGATGCAACAAAAACGCAATCTGTTTCCGAAAAACTTGGCACTGCTAAAAATTCATCATGTGATGCATCGCAAATTGCGATCGGCTCGAAAAATGATGACTTTCATAAAAATAAAGCAGGCTCTAATGGAGATATAAATAAATCTTCAGACCCCTCGGCACTTAGATGTTCATTGTCGCCTGCTCCACGCCGCGTGCCTAAGTCAAAAAAAAGCTATGGGGCAGCAACTATTGGAGGCAAAGTTTATCATCCCCATGAAAAAACAGATTCAACAATAGCCGACTTTCTCTCACGATCTCTGTCGAACAATGCCTATCGTTCAGAACGGCACCTTCGTAAGCGTGCGCTCGCATATCTAAACCATATAAGTGCCGAAAAAGAAATTATATCTAATGCTTGCTTCGCAATGAAGGATGTAAACTCATTTGCTCATAAACAGTCAGAATGGCTTTGCCATTTAGAGCGCAGTCTGTGGAGAGATGAGCCTGCACTGCAATTTCATGACCGTCAACAGCTGGGCAACGAGGTCCTCGGGCTCAAAAAGCCAGATGACCAATCTCCTTATTTCAAACCACGAGCTTGGAAAGTCTCAGATGAGGCAGCGTCCGCTTTTGCAATGATGTTGAAAGGAGAGTCAGGCCCTTTTACTCAAGATCAGGTGAAAGTAGGCTTTGAAATATGTCAAGAGGGAGAATTGTTGGCAGGAAGGTTAAAGATACAACCACGAATGGCATTTCGTTTAAAAAATCGACATGATGCGAACCGTTCAGGAACACATTCAGTTAAGAGCTTATCAGGACTGGACCTGTCTGCCGATGTAGGCACCGATATCCGGGAATTCTTTCAGGTTCCCGTTATGTCGGGAACATCAGGAACATCGTCAGATGTGGTTATCGCTGCGCGCTATGCTGCTATGCACTCTGGTCTTCAATGGTCGGCACCAGAGTTGACAATCGACCAGGCAAAACATGCCTTAATCGATTTGTCAATGGATTTTTTTAGGAGGAATGGCCCTGCTGTAGTAATGGCGCTACGTATGAATAGCCTCCGAAAGAACCAAGGTCTTCCTTACAAGGAGGTAGATAGATGCGAAGTATTCACCCATAGTTATGCTGAAATTCATGGAGCAATCTCATTAACTATTGATGGAGTCGATCCGGCTGACAAGGTAGAAGTGAAAAATCGGCTATATGGGTACACTCTTGATGCGAAGGCAACACTCATGAAGATAGCTGATCGCTCTATTGAAGAGGCGTCCGGTAAGGGTGGATATAAGATCGACGTCACCTCTCTCCAAACTCCGCAACTTCGACGGGTCTTAGAAAAAAAGAAGATAGTACAAAAAGTAGCGGAACTTTACAGCGAAATGGGCAAGGCTGGAAATTCTGCTACTCTCAAGGAAGCAATCACTAAGTCATCTGTTAAGGAGCTTCTAGTAAATGACAAGCCAGTAGTTTCTAGAGACTACGCTCTTGGAGAACCTTTGATGGTCCGAAGTCTGCGATTCTCTCATGATCATGAGGCTACGAGCAGTTTTGGATCTGCCGGGAAAACGCCAGCAAAAAGAGAAGTTGATACGCTTTGCGATAATTCGACCGCATTCGATATTGTGATGACGCCTTTTTCCGTTATAAATGCAAAAGCAAAAGGCGACACCATATCTGAGATGAAAGTACCCCATAGGCCAAAGTGGAAAGGGTTGCCTTCAGTATTATATAAGGTGACTGCATCCGTTGATCTACCCGAGTATGCCGTTGCACGACCAGGATTTGGAGATGTTCATTCATTCAACTCGAACAAGGCATTTAGTTCCGAATTCTCAAGTGTCCGCAATTCACTAAGTCATGCCGAAAAAATGGGTTTTATCGAGAATAGTTTGAAGCCTTACATAAAGCATGACCCGGATAGAGAGTCATTTGATTTTAAGCACTCTATTGATGAGTTGGCCGACGCCCAATGCATGCTTCAGTCAAGAAAGCCAAACTCCACTTTGAGGCACAACGAATATTGCGCTAAGCTGGAATTATGGGATGCTAAAGCTATAGAGGTTGGGATGTCCCGCCCGGTAGCTGTAGCGACGTTGATCGAGTTCAACCTCGAAATGTTGTCCGCTGCGCGTTATATTGAGGATGAAGGCTACGATGGAAAATTAATCACGAATTTTCTTGAGCGTCAATTGTCTTGGTTTGGCCAAAATGCTGCCCTAAACAAGGAAGCTACGCTGAAAAAGCTTTGGGGACTGCCTTTTGATGAAAGGAAAGCAGTTGCGGAAAAGGTTTGTGAGGCATTGCGCCAAGGTGTTTCGCTTTGTGTTTATGAAAAGAACGTGGAGGGAAGTCGAATTCGAGAGCTGAGCCTCTTGAACTTCAATGCCTATGACATAATGCGTGGAATCGAGCTCTTTCTTTCTTCCAAGCTTCTCCAACCTCCGACTGGAGCCGGTCCAACTGTTAAGTCCAGACTATAG
>Pcn3113_AvrB1a_1
ATGGGCTGCGTCTCGTCAAAAGGCAACCCAGTGCTTTCTCCGCAGGCTTCTTTTAATGACGCTTCTCGTACGTTTTTCAGAGCACTTCCCGGCCCAGCGGCAAGACAATTGCAGGTCTACGATCAATGCTTAATTGGTGCAGCGCGCTGGCCTGACGATTCCAGTAAGTCGAGCACTCCCGAAAATAGGGCGTATTGTCAGAGCATGTACAACTCAATTCGTTCTGCTGGAGGTGAAATTTCCAGTGGCAGGATCACGTCTTTTGATGAACTATGGGGGCGCGCAACTGAATGGCGACTTTCAAAGTTGCAGAGAGGAGCACCGTCCTATTCTGCGTTTGCCTCTGAAAGGACGTCCAATACAGACGCAGTAACCCCCTTAGTTAAACCTTATAAGTCTGTCATTGCCAGGGTTGTTAGTCACAAGGATGCACGCGATGAAACAATGAGGGACAATTTGTTTGGCGATCTGCATGTTAAGGCCTACCGCCAAACAGCACGTCTCAATGGAAATATTATTCCACTTAACACTTTTCGCGTTGCGACAGATACTGCATATCTGAGAGGGCGTGTAGCGCAACTGAGAAGAGAACTAGGCGCAGAGGCAATTGAACAGCATTTGCGCAGATATAATCCCGATAGAATCGACCATACAGATGCTTACTATTTACCTATTATAAAAAATCATTTAAATAATCTTTACAGGCGAGCTACATCTTCCGACTTAAGGCGAGCCGATTTGATAGACCTGATAGCCCGCACTCATTGGTGGGCTGCGAGTGCAATGCCTGACCAACGAGGTAGTGCTGCCAAGGCCGAGTTTGCAGCTAGGGCTATAGCTAGCGCACATGGTATAGAGCTACCGCCTTTTCGAAATGGTAAAGTTTCTGATATAGAAGCAATGCTCAGCGGAGAAGAGGAGTTCGTAGGCAAATACGTAAGCTTGCTAGATTCTGATTGCTTTTAA
>PcnICMP4329_AvrB1a_1
ATGGGCTGCGTCTCGTCAAAAGGCAACCCAGTGCTTTCTCCGCAGGCTTCTTTTAATGACGCTTCTCGTACGTTTTTCAGAGCACTTCCCGGCCCAGCGGCAAGACAATTGCAGGTCTACGATCAATGCTTAATTGGTGCAGCGCGCTGGCCTGACGATTCCAGTAAGTCGAGCACTCCCGAAAATAGGGCGTATTGTCAGAGCATGTACAACTCAATTCGTTCTGCTGGAGGTGAAATTTCCAGTGGCAGGATCACGTCTTTTGATGAACTATGGGGGCGCGCAACTGAATGGCGACTTTCAAAGTTGCAGAGAGGAGCACCGTCCTATTCTGCGTTTGCCTCTGAAAGGACGTCCAATACAGACGCAGTAACCCCCTTAGTTAAACCTTATAAGTCTGTCATTGCCAGGGTTGTTAGTCACAAGGATGCACGCGATGAAACAATGAGGGACAATTTGTTTGGCGATCTGCATGTTAAGGCCTACCGCCAAACAGCACGTCTCAATGGAAATATTATTCCACTTAACACTTTTCGCGTTGCGACAGATACTGCATATCTGAGAGGGCGTGTAGCGCAACTGAGAAGAGAACTAGGCGCAGAGGCAATTGAACAGCATTTGCGCAGATATAATCCCGATAGAATCGACCATACAGATGCTTACTATTTACCTATTATAAAAAATCATTTAAATAATCTTTACAGGCGAGCTACATCTTCCGACTTAAGGCGAGCCGATTTGATAGACCTGATAGCCCGCACTCATTGGTGGGCTGCGAGTGCAATGCCTGACCAACGAGGTAGTGCTGCCAAGGCCGAGTTTGCAGCTAGGGCTATAGCTAGCGCACATGGTATAGAGCTACCGCCTTTTCGAAATGGTAAAGTTTCTGATATAGAAGCAATGCTCAGCGGAGAAGAGGAGTTCGTAGGCAAATACGTAAGCTTGCTAGATTCTGATTGCTTTTAA
>PgcICMP3649_AvrB1a_1
ATGGGCTGCGTCTCGTCAAAAGGCAACCCAGTGCTTTCTCCGCAGGCTTCTTTTAATGACGCTTCTCGTACGTTTTTCAGAGCACTTCCCGGCCCAGCGGCAAGACAATTGCAGGTCTACGATCAATGCTTAATTGGTGCAGCGCGCTGGCCTGACGATTCCAGTAAGTCGAGCACTCCCGAAAATAGGGCGTATTGTCAGAGCATGTACAACTCAATTCGTTCTGCTGGAGGTGAAATTTCCAGTGGCAGGATCACGTCTTTTGATGAACTATGGGGGCGCGCAACTGAATGGCGACTTTCAAAGTTGCAGAGAGGAGCACCGTCCTATTCTGCGTTTGCCTCTGAAAGGACGTCCAATACAGACGCAGTAACCCCCTTAGTTAAACCTTATAAGTCTGTCATTGCCAGGGTTGTTAGTCACAAGGATGCACGCGATGAAACAATGAGGGACAATTTGTTTGGCGATCTGCATGTTAAGGCCTACCGCCAAACAGCACGTCTCAATGGAAATATTATTCCACTTAACACTTTTCGCGTTGCGACAGATACTGCATATCTGAGAGGGCGTGTAGCGCAACTGAGAAGAGAACTAGGCGCAGAGGCAATTGAACAGCATTTGCGCAGATATAATCCCGATAGAATCGACCATACAGATGCTTACTATTTACCTATTATAAAAAATCATTTAAATAATCTTTACAGGCGAGCTACATCTTCCGACTTAAGGCGAGCCGATTTGATAGACCTGATAGCCCGCACTCATTGGTGGGCTGCGAGTGCAATGCCTGACCAACGAGGTAGTGCTGCCAAGGCCGAGTTTGCAGCTAGGGCTATAGCTAGCGCACATGGTATAGAGCTACCGCCTTTTCGAAATGGTAAAGTTTCTGATATAGAAGCAATGCTCAGCGGAGAAGAGGAGTTCGTAGGCAAATACGTAAGCTTGCTAGATTCTGATTGCTTTTAA
>PgcICMP4323_AvrB1a_1
ATGGGCTGCGTCTCGTCAAAAGGCAACCCAGTGCTTTCTCCGCAGGCTTCTTTTAATGACGCTTCTCGTACGTTTTTCAGAGCACTTCCCGGCCCAGCGGCAAGACAATTGCAGGTCTACGATCAATGCTTAATTGGTGCAGCGCGCTGGCCTGACGATTCCAGTAAGTCGAGCACTCCCGAAAATAGGGCGTATTGTCAGAGCATGTACAACTCAATTCGTTCTGCTGGAGGTGAAATTTCCAGTGGCAGGATCACGTCTTTTGATGAACTATGGGGGCGCGCAACTGAATGGCGACTTTCAAAGTTGCAGAGAGGAGCACCGTCCTATTCTGCGTTTGCCTCTGAAAGGACGTCCAATACAGACGCAGTAACCCCCTTAGTTAAACCTTATAAGTCTGTCATTGCCAGGGTTGTTAGTCACAAGGATGCACGCGATGAAACAATGAGGGACAATTTGTTTGGCGATCTGCATGTTAAGGCCTACCGCCAAACAGCACGTCTCAATGGAAATATTATTCCACTTAACACTTTTCGCGTTGCGACAGATACTGCATATCTGAGAGGGCGTGTAGCGCAACTGAGAAGAGAACTAGGCGCAGAGGCAATTGAACAGCATTTGCGCAGATATAATCCCGATAGAATCGACCATACAGATGCTTACTATTTACCTATTATAAAAAATCATTTAAATAATCTTTACAGGCGAGCTACATCTTCCGACTTAAGGCGAGCCGATTTGATAGACCTGATAGCCCGCACTCATTGGTGGGCTGCGAGTGCAATGCCTGACCAACGAGGTAGTGCTGCCAAGGCCGAGTTTGCAGCTAGGGCTATAGCTAGCGCACATGGTATAGAGCTACCGCCTTTTCGAAATGGTAAAGTTTCTGATATAGAAGCAATGCTCAGCGGAGAAGAGGAGTTCGTAGGCAAATACGTAAGCTTGCTAGATTCTGATTGCTTTTAA
>PgcICMP4466_AvrB1a_1
ATGGGCTGCGTCTCGTCAAAAGGCAACCCAGTGCTTTCTCCGCAGGCTTCTTTTAATGACGCTTCTCGTACGTTTTTCAGAGCACTTCCCGGCCCAGCGGCAAGACAATTGCAGGTCTACGATCAATGCTTAATTGGTGCAGCGCGCTGGCCTGACGATTCCAGTAAGTCGAGCACTCCCGAAAATAGGGCGTATTGTCAGAGCATGTACAACTCAATTCGTTCTGCTGGAGGTGAAATTTCCAGTGGCAGGATCACGTCTTTTGATGAACTATGGGGGCGCGCAACTGAATGGCGACTTTCAAAGTTGCAGAGAGGAGCACCGTCCTATTCTGCGTTTGCCTCTGAAAGGACGTCCAATACAGACGCAGTAACCCCCTTAGTTAAACCTTATAAGTCTGTCATTGCCAGGGTTGTTAGTCACAAGGATGCACGCGATGAAACAATGAGGGACAATTTGTTTGGCGATCTGCATGTTAAGGCCTACCGCCAAACAGCACGTCTCAATGGAAATATTATTCCACTTAACACTTTTCGCGTTGCGACAGATACTGCATATCTGAGAGGGCGTGTAGCGCAACTGAGAAGAGAACTAGGCGCAGAGGCAATTGAACAGCATTTGCGCAGATATAATCCCGATAGAATCGACCATACAGATGCTTACTATTTACCTATTATAAAAAATCATTTAAATAATCTTTACAGGCGAGCTACATCTTCCGACTTAAGGCGAGCCGATTTGATAGACCTGATAGCCCGCACTCATTGGTGGGCTGCGAGTGCAATGCCTGACCAACGAGGTAGTGCTGCCAAGGCCGAGTTTGCAGCTAGGGCTATAGCTAGCGCACATGGTATAGAGCTACCGCCTTTTCGAAATGGTAAAGTTTCTGATATAGAAGCAATGCTCAGCGGAGAAGAGGAGTTCGTAGGCAAATACGTAAGCTTGCTAGATTCTGATTGCTTTTAA
>PgcICMP5019_AvrB1a_1
ATGGGCTGCGTCTCGTCAAAAGGCAACCCAGTGCTTTCTCCGCAGGCTTCTTTTAATGACGCTTCTCGTACGTTTTTCAGAGCACTTCCCGGCCCAGCGGCAAGACAATTGCAGGTCTACGATCAATGCTTAATTGGTGCAGCGCGCTGGCCTGACGATTCCAGTAAGTCGAGCACTCCCGAAAATAGGGCGTATTGTCAGAGCATGTACAACTCAATTCGTTCTGCTGGAGGTGAAATTTCCAGTGGCAGGATCACGTCTTTTGATGAACTATGGGGGCGCGCAACTGAATGGCGACTTTCAAAGTTGCAGAGAGGAGCACCGTCCTATTCTGCGTTTGCCTCTGAAAGGACGTCCAATACAGACGCAGTAACCCCCTTAGTTAAACCTTATAAGTCTGTCATTGCCAGGGTTGTTAGTCACAAGGATGCACGCGATGAAACAATGAGGGACAATTTGTTTGGCGATCTGCATGTTAAGGCCTACCGCCAAACAGCACGTCTCAATGGAAATATTATTCCACTTAACACTTTTCGCGTTGCGACAGATACTGCATATCTGAGAGGGCGTGTAGCGCAACTGAGAAGAGAACTAGGCGCAGAGGCAATTGAACAGCATTTGCGCAGATATAATCCCGATAGAATCGACCATACAGATGCTTACTATTTACCTATTATAAAAAATCATTTAAATAATCTTTACAGGCGAGCTACATCTTCCGACTTAAGGCGAGCCGATTTGATAGACCTGATAGCCCGCACTCATTGGTGGGCTGCGAGTGCAATGCCTGACCAACGAGGTAGTGCTGCCAAGGCCGAGTTTGCAGCTAGGGCTATAGCTAGCGCACATGGTATAGAGCTACCGCCTTTTCGAAATGGTAAAGTTTCTGATATAGAAGCAATGCTCAGCGGAGAAGAGGAGTTCGTAGGCAAATACGTAAGCTTGCTAGATTCTGATTGCTTTTAA
>Por36_1_AvrB1a_1
ATGGGCTGCGTCTCGTCAAAAGGCAACCCAGTGCTTTCTCCGCAGGCTTCTTTTAATGACGCTTCTCGTACGTTTTTCAGAGCACTTCCCGGCCCAGCGGCAAGACAATTGCAGGTCTACGATCAATGCTTAATTGGTGCAGCGCGCTGGCCTGACGATTCCAGTAAGTCGAGCACTCCCGAAAATAGGGCGTATTGTCAGAGCATGTACAACTCAATTCGTTCTGCTGGAGGTGAAATTTCCAGTGGCAGGATCACGTCTTTTGATGAACTATGGGGGCGCGCAACTGAATGGCGACTTTCAAAGTTGCAGAGAGGAGCACCGTCCTATTCTGCGTTTGCCTCTGAAAGGACGTCCAATACAGACGCAGTAACCCCCTTAGTTAAACCTTATAAGTCTGTCATTGCCAGGGTTGTTAGTCACAAGGATGCACGCGATGAAACAATGAGGGACAATTTGTTTGGCGATCTGCATGTTAAGGCCTACCGCCAAACAGCACGTCTCAATGGAAATATTATTCCACTTAACACTTTTCGCGTTGCGACAGATACTGCATATCTGAGAGGGCGTGTAGCGCAACTGAGAAGAGAACTAGGCGCAGAGGCAATTGAACAGCATTTGCGCAGATATAATCCCGATAGAATCGACCATACAGATGCTTACTATTTACCTATTATAAAAAATCATTTAAATAATCTTTACAGGCGAGCTACATCTTCCGACTTAAGGCGAGCCGATTTGATAGACCTGATAGCCCGCACTCATTGGTGGGCTGCGAGTGCAATGCCTGACCAACGAGGTAGTGCTGCCAAGGCCGAGTTTGCAGCTAGGGCTATAGCTAGCGCACATGGTATAGAGCTACCGCCTTTTCGAAATGGTAAAGTTTCTGATATAGAAGCAATGCTCAGCGGAGAAGAGGAGTTCGTAGGCAAATACGTAAGCTTGCTAGATTCTGATTGCTTTTAA
>PorICMP9088_AvrB1a_1
ATGGGCTGCGTCTCGTCAAAAGGCAACCCAGTGCTTTCTCCGCAGGCTTCTTTTAATGACGCTTCTCGTACGTTTTTCAGAGCACTTCCCGGCCCAGCGGCAAGACAATTGCAGGTCTACGATCAATGCTTAATTGGTGCAGCGCGCTGGCCTGACGATTCCAGTAAGTCGAGCACTCCCGAAAATAGGGCGTATTGTCAGAGCATGTACAACTCAATTCGTTCTGCTGGAGGTGAAATTTCCAGTGGCAGGATCACGTCTTTTGATGAACTATGGGGGCGCGCAACTGAATGGCGACTTTCAAAGTTGCAGAGAGGAGCACCGTCCTATTCTGCGTTTGCCTCTGAAAGGACGTCCAATACAGACGCAGTAACCCCCTTAGTTAAACCTTATAAGTCTGTCATTGCCAGGGTTGTTAGTCACAAGGATGCACGCGATGAAACAATGAGGGACAATTTGTTTGGCGATCTGCATGTTAAGGCCTACCGCCAAACAGCACGTCTCAATGGAAATATTATTCCACTTAACACTTTTCGCGTTGCGACAGATACTGCATATCTGAGAGGGCGTGTAGCGCAACTGAGAAGAGAACTAGGCGCAGAGGCAATTGAACAGCATTTGCGCAGATATAATCCCGATAGAATCGACCATACAGATGCTTACTATTTACCTATTATAAAAAATCATTTAAATAATCTTTACAGGCGAGCTACATCTTCCGACTTAAGGCGAGCCGATTTGATAGACCTGATAGCCCGCACTCATTGGTGGGCTGCGAGTGCAATGCCTGACCAACGAGGTAGTGCTGCCAAGGCCGAGTTTGCAGCTAGGGCTATAGCTAGCGCACATGGTATAGAGCTACCGCCTTTTCGAAATGGTAAAGTTTCTGATATAGAAGCAATGCTCAGCGGAGAAGAGGAGTTCGTAGGCAAATACGTAAGCTTGCTAGATTCTGATTGCTTTTAA
>PorICMP9091_AvrB1a_1
ATGGGCTGCGTCTCGTCAAAAGGCAACCCAGTGCTTTCTCCGCAGGCTTCTTTTAATGACGCTTCTCGTACGTTTTTCAGAGCACTTCCCGGCCCAGCGGCAAGACAATTGCAGGTCTACGATCAATGCTTAATTGGTGCAGCGCGCTGGCCTGACGATTCCAGTAAGTCGAGCACTCCCGAAAATAGGGCGTATTGTCAGAGCATGTACAACTCAATTCGTTCTGCTGGAGGTGAAATTTCCAGTGGCAGGATCACGTCTTTTGATGAACTATGGGGGCGCGCAACTGAATGGCGACTTTCAAAGTTGCAGAGAGGAGCACCGTCCTATTCTGCGTTTGCCTCTGAAAGGACGTCCAATACAGACGCAGTAACCCCCTTAGTTAAACCTTATAAGTCTGTCATTGCCAGGGTTGTTAGTCACAAGGATGCACGCGATGAAACAATGAGGGACAATTTGTTTGGCGATCTGCATGTTAAGGCCTACCGCCAAACAGCACGTCTCAATGGAAATATTATTCCACTTAACACTTTTCGCGTTGCGACAGATACTGCATATCTGAGAGGGCGTGTAGCGCAACTGAGAAGAGAACTAGGCGCAGAGGCAATTGAACAGCATTTGCGCAGATATAATCCCGATAGAATCGACCATACAGATGCTTACTATTTACCTATTATAAAAAATCATTTAAATAATCTTTACAGGCGAGCTACATCTTCCGACTTAAGGCGAGCCGATTTGATAGACCTGATAGCCCGCACTCATTGGTGGGCTGCGAGTGCAATGCCTGACCAACGAGGTAGTGCTGCCAAGGCCGAGTTTGCAGCTAGGGCTATAGCTAGCGCACATGGTATAGAGCTACCGCCTTTTCGAAATGGTAAAGTTTCTGATATAGAAGCAATGCTCAGCGGAGAAGAGGAGTTCGTAGGCAAATACGTAAGCTTGCTAGATTCTGATTGCTTTTAA
>PsfICMP4418_AvrB1a_1
ATGGGCTGCGTCTCGTCAAAAGGCAACCCAGTGCTTTCTCCGCAGGCTTCTTTTAATGACGCTTCTCGTACGTTTTTCAGAGCACTTCCCGGCCCAGCGGCAAGACAATTGCAGGTCTACGATCAATGCTTAATTGGTGCAGCGCGCTGGCCTGACGATTCCAGTAAGTCGAGCACTCCCGAAAATAGGGCGTATTGTCAGAGCATGTACAACTCAATTCGTTCTGCTGGAGGTGAAATTTCCAGTGGCAGGATCACGTCTTTTGATGAACTATGGGGGCGCGCAACTGAATGGCGACTTTCAAAGTTGCAGAGAGGAGCACCGTCCTATTCTGCGTTTGCCTCTGAAAGGACGTCCAATACAGACGCAGTAACCCCCTTAGTTAAACCTTATAAGTCTGTCATTGCCAGGGTTGTTAGTCACAAGGATGCACGCGATGAAACAATGAGGGACAATTTGTTTGGCGATCTGCATGTTAAGGCCTACCGCCAAACAGCACGTCTCAATGGAAATATTATTCCACTTAACACTTTTCGCGTTGCGACAGATACTGCATATCTGAGAGGGCGTGTAGCGCAACTGAGAAGAGAACTAGGCGCAGAGGCAATTGAACAGCATTTGCGCAGATATAATCCCGATAGAATCGACCATACAGATGCTTACTATTTACCTATTATAAAAAATCATTTAAATAATCTTTACAGGCGAGCTACATCTTCCGACTTAAGGCGAGCCGATTTGATAGACCTGATAGCCCGCACTCATTGGTGGGCTGCGAGTGCAATGCCTGACCAACGAGGTAGTGCTGCCAAGGCCGAGTTTGCAGCTAGGGCTATAGCTAGCGCACATGGTATAGAGCTACCGCCTTTTCGAAATGGTAAAGTTTCTGATATAGAAGCAATGCTCAGCGGAGAAGAGGAGTTCGTAGGCAAATACGTAAGCTTGCTAGATTCTGATTGCTTTTAA
>Psg150_AvrB1a_1
ATGGGCTGCGTCTCGTCAAAAGGCAACCCAGTGCTTTCTCCGCAGGCTTCTTTTAATGACGCTTCTCGTACGTTTTTCAGAGCACTTCCCGGCCCAGCGGCAAGACAATTGCAGGTCTACGATCAATGCTTAATTGGTGCAGCGCGCTGGCCTGACGATTCCAGTAAGTCGAGCACTCCCGAAAATAGGGCGTATTGTCAGAGCATGTACAACTCAATTCGTTCTGCTGGAGGTGAAATTTCCAGTGGCAGGATCACGTCTTTTGATGAACTATGGGGGCGCGCAACTGAATGGCGACTTTCAAAGTTGCAGAGAGGAGCACCGTCCTATTCTGCGTTTGCCTCTGAAAGGACGTCCAATACAGACGCAGTAACCCCCTTAGTTAAACCTTATAAGTCTGTCATTGCCAGGGTTGTTAGTCACAAGGATGCACGCGATGAAACAATGAGGGACAATTTGTTTGGCGATCTGCATGTTAAGGCCTACCGCCAAACAGCACGTCTCAATGGAAATATTATTCCACTTAACACTTTTCGCGTTGCGACAGATACTGCATATCTGAGAGGGCGTGTAGCGCAACTGAGAAGAGAACTAGGCGCAGAGGCAATTGAACAGCATTTGCGCAGATATAATCCCGATAGAATCGACCATACAGATGCTTACTATTTACCTATTATAAAAAATCATTTAAATAATCTTTACAGGCGAGCTACATCTTCCGACTTAAGGCGAGCCGATTTGATAGACCTGATAGCCCGCACTCATTGGTGGGCTGCGAGTGCAATGCCTGACCAACGAGGTAGTGCTGCCAAGGCCGAGTTTGCAGCTAGGGCTATAGCTAGCGCACATGGTATAGAGCTACCGCCTTTTCGAAATGGTAAAGTTTCTGATATAGAAGCAATGCTCAGCGGAGAAGAGGAGTTCGTAGGCAAATACGTAAGCTTGCTAGATTCTGATTGCTTTTAA
>Psy0432_AvrB1a_1
ATGGGCTGCGTCTCGTCAAAAGGCAACCCAGTGCTTTCTCCGCAGGCTTCTTTTAATGACGCTTCTCGTACGTTTTTCAGAGCACTTCCCGGCCCAGCGGCAAGACAATTGCAGGTCTACGATCAATGCTTAATTGGTGCAGCGCGCTGGCCTGACGATTCCAGTAAGTCGAGCACTCCCGAAAATAGGGCGTATTGTCAGAGCATGTACAACTCAATTCGTTCTGCTGGAGGTGAAATTTCCAGTGGCAGGATCACGTCTTTTGATGAACTATGGGGGCGCGCAACTGAATGGCGACTTTCAAAGTTGCAGAGAGGAGCACCGTCCTATTCTGCGTTTGCCTCTGAAAGGACGTCCAATACAGACGCAGTAACCCCCTTAGTTAAACCTTATAAGTCTGTCATTGCCAGGGTTGTTAGTCACAAGGATGCACGCGATGAAACAATGAGGGACAATTTGTTTGGCGATCTGCATGTTAAGGCCTACCGCCAAACAGCACGTCTCAATGGAAATATTATTCCACTTAACACTTTTCGCGTTGCGACAGATACTGCATATCTGAGAGGGCGTGTAGCGCAACTGAGAAGAGAACTAGGCGCAGAGGCAATTGAACAGCATTTGCGCAGATATAATCCCGATAGAATCGACCATACAGATGCTTACTATTTACCTATTATAAAAAATCATTTAAATAATCTTTACAGGCGAGCTACATCTTCCGACTTAAGGCGAGCCGATTTGATAGACCTGATAGCCCGCACTCATTGGTGGGCTGCGAGTGCAATGCCTGACCAACGAGGTAGTGCTGCCAAGGCCGAGTTTGCAGCTAGGGCTATAGCTAGCGCACATGGTATAGAGCTACCGCCTTTTCGAAATGGTAAAGTTTCTGATATAGAAGCAATGCTCAGCGGAGAAGAGGAGTTCGTAGGCAAATACGTAAGCTTGCTAGATTCTGATTGCTTTTAA
>Psy0433_AvrB1a_1
ATGGGCTGCGTCTCGTCAAAAGGCAACCCAGTGCTTTCTCCGCAGGCTTCTTTTAATGACGCTTCTCGTACGTTTTTCAGAGCACTTCCCGGCCCAGCGGCAAGACAATTGCAGGTCTACGATCAATGCTTAATTGGTGCAGCGCGCTGGCCTGACGATTCCAGTAAGTCGAGCACTCCCGAAAATAGGGCGTATTGTCAGAGCATGTACAACTCAATTCGTTCTGCTGGAGGTGAAATTTCCAGTGGCAGGATCACGTCTTTTGATGAACTATGGGGGCGCGCAACTGAATGGCGACTTTCAAAGTTGCAGAGAGGAGCACCGTCCTATTCTGCGTTTGCCTCTGAAAGGACGTCCAATACAGACGCAGTAACCCCCTTAGTTAAACCTTATAAGTCTGTCATTGCCAGGGTTGTTAGTCACAAGGATGCACGCGATGAAACAATGAGGGACAATTTGTTTGGCGATCTGCATGTTAAGGCCTACCGCCAAACAGCACGTCTCAATGGAAATATTATTCCACTTAACACTTTTCGCGTTGCGACAGATACTGCATATCTGAGAGGGCGTGTAGCGCAACTGAGAAGAGAACTAGGCGCAGAGGCAATTGAACAGCATTTGCGCAGATATAATCCCGATAGAATCGACCATACAGATGCTTACTATTTACCTATTATAAAAAATCATTTAAATAATCTTTACAGGCGAGCTACATCTTCCGACTTAAGGCGAGCCGATTTGATAGACCTGATAGCCCGCACTCATTGGTGGGCTGCGAGTGCAATGCCTGACCAACGAGGTAGTGCTGCCAAGGCCGAGTTTGCAGCTAGGGCTATAGCTAGCGCACATGGTATAGAGCTACCGCCTTTTCGAAATGGTAAAGTTTCTGATATAGAAGCAATGCTCAGCGGAGAAGAGGAGTTCGTAGGCAAATACGTAAGCTTGCTAGATTCTGATTGCTTTTAA
>Psy0434_AvrB1a_1
ATGGGCTGCGTCTCGTCAAAAGGCAACCCAGTGCTTTCTCCGCAGGCTTCTTTTAATGACGCTTCTCGTACGTTTTTCAGAGCACTTCCCGGCCCAGCGGCAAGACAATTGCAGGTCTACGATCAATGCTTAATTGGTGCAGCGCGCTGGCCTGACGATTCCAGTAAGTCGAGCACTCCCGAAAATAGGGCGTATTGTCAGAGCATGTACAACTCAATTCGTTCTGCTGGAGGTGAAATTTCCAGTGGCAGGATCACGTCTTTTGATGAACTATGGGGGCGCGCAACTGAATGGCGACTTTCAAAGTTGCAGAGAGGAGCACCGTCCTATTCTGCGTTTGCCTCTGAAAGGACGTCCAATACAGACGCAGTAACCCCCTTAGTTAAACCTTATAAGTCTGTCATTGCCAGGGTTGTTAGTCACAAGGATGCACGCGATGAAACAATGAGGGACAATTTGTTTGGCGATCTGCATGTTAAGGCCTACCGCCAAACAGCACGTCTCAATGGAAATATTATTCCACTTAACACTTTTCGCGTTGCGACAGATACTGCATATCTGAGAGGGCGTGTAGCGCAACTGAGAAGAGAACTAGGCGCAGAGGCAATTGAACAGCATTTGCGCAGATATAATCCCGATAGAATCGACCATACAGATGCTTACTATTTACCTATTATAAAAAATCATTTAAATAATCTTTACAGGCGAGCTACATCTTCCGACTTAAGGCGAGCCGATTTGATAGACCTGATAGCCCGCACTCATTGGTGGGCTGCGAGTGCAATGCCTGACCAACGAGGTAGTGCTGCCAAGGCCGAGTTTGCAGCTAGGGCTATAGCTAGCGCACATGGTATAGAGCTACCGCCTTTTCGAAATGGTAAAGTTTCTGATATAGAAGCAATGCTCAGCGGAGAAGAGGAGTTCGTAGGCAAATACGTAAGCTTGCTAGATTCTGATTGCTTTTAA
>Psy0435_AvrB1a_1
ATGGGCTGCGTCTCGTCAAAAGGCAACCCAGTGCTTTCTCCGCAGGCTTCTTTTAATGACGCTTCTCGTACGTTTTTCAGAGCACTTCCCGGCCCAGCGGCAAGACAATTGCAGGTCTACGATCAATGCTTAATTGGTGCAGCGCGCTGGCCTGACGATTCCAGTAAGTCGAGCACTCCCGAAAATAGGGCGTATTGTCAGAGCATGTACAACTCAATTCGTTCTGCTGGAGGTGAAATTTCCAGTGGCAGGATCACGTCTTTTGATGAACTATGGGGGCGCGCAACTGAATGGCGACTTTCAAAGTTGCAGAGAGGAGCACCGTCCTATTCTGCGTTTGCCTCTGAAAGGACGTCCAATACAGACGCAGTAACCCCCTTAGTTAAACCTTATAAGTCTGTCATTGCCAGGGTTGTTAGTCACAAGGATGCACGCGATGAAACAATGAGGGACAATTTGTTTGGCGATCTGCATGTTAAGGCCTACCGCCAAACAGCACGTCTCAATGGAAATATTATTCCACTTAACACTTTTCGCGTTGCGACAGATACTGCATATCTGAGAGGGCGTGTAGCGCAACTGAGAAGAGAACTAGGCGCAGAGGCAATTGAACAGCATTTGCGCAGATATAATCCCGATAGAATCGACCATACAGATGCTTACTATTTACCTATTATAAAAAATCATTTAAATAATCTTTACAGGCGAGCTACATCTTCCGACTTAAGGCGAGCCGATTTGATAGACCTGATAGCCCGCACTCATTGGTGGGCTGCGAGTGCAATGCCTGACCAACGAGGTAGTGCTGCCAAGGCCGAGTTTGCAGCTAGGGCTATAGCTAGCGCACATGGTATAGAGCTACCGCCTTTTCGAAATGGTAAAGTTTCTGATATAGAAGCAATGCTCAGCGGAGAAGAGGAGTTCGTAGGCAAATACGTAAGCTTGCTAGATTCTGATTGCTTTTAA
>Psy0436_AvrB1a_1
ATGGGCTGCGTCTCGTCAAAAGGCAACCCAGTGCTTTCTCCGCAGGCTTCTTTTAATGACGCTTCTCGTACGTTTTTCAGAGCACTTCCCGGCCCAGCGGCAAGACAATTGCAGGTCTACGATCAATGCTTAATTGGTGCAGCGCGCTGGCCTGACGATTCCAGTAAGTCGAGCACTCCCGAAAATAGGGCGTATTGTCAGAGCATGTACAACTCAATTCGTTCTGCTGGAGGTGAAATTTCCAGTGGCAGGATCACGTCTTTTGATGAACTATGGGGGCGCGCAACTGAATGGCGACTTTCAAAGTTGCAGAGAGGAGCACCGTCCTATTCTGCGTTTGCCTCTGAAAGGACGTCCAATACAGACGCAGTAACCCCCTTAGTTAAACCTTATAAGTCTGTCATTGCCAGGGTTGTTAGTCACAAGGATGCACGCGATGAAACAATGAGGGACAATTTGTTTGGCGATCTGCATGTTAAGGCCTACCGCCAAACAGCACGTCTCAATGGAAATATTATTCCACTTAACACTTTTCGCGTTGCGACAGATACTGCATATCTGAGAGGGCGTGTAGCGCAACTGAGAAGAGAACTAGGCGCAGAGGCAATTGAACAGCATTTGCGCAGATATAATCCCGATAGAATCGACCATACAGATGCTTACTATTTACCTATTATAAAAAATCATTTAAATAATCTTTACAGGCGAGCTACATCTTCCGACTTAAGGCGAGCCGATTTGATAGACCTGATAGCCCGCACTCATTGGTGGGCTGCGAGTGCAATGCCTGACCAACGAGGTAGTGCTGCCAAGGCCGAGTTTGCAGCTAGGGCTATAGCTAGCGCACATGGTATAGAGCTACCGCCTTTTCGAAATGGTAAAGTTTCTGATATAGAAGCAATGCTCAGCGGAGAAGAGGAGTTCGTAGGCAAATACGTAAGCTTGCTAGATTCTGATTGCTTTTAA
>Psy0437_AvrB1a_1
ATGGGCTGCGTCTCGTCAAAAGGCAACCCAGTGCTTTCTCCGCAGGCTTCTTTTAATGACGCTTCTCGTACGTTTTTCAGAGCACTTCCCGGCCCAGCGGCAAGACAATTGCAGGTCTACGATCAATGCTTAATTGGTGCAGCGCGCTGGCCTGACGATTCCAGTAAGTCGAGCACTCCCGAAAATAGGGCGTATTGTCAGAGCATGTACAACTCAATTCGTTCTGCTGGAGGTGAAATTTCCAGTGGCAGGATCACGTCTTTTGATGAACTATGGGGGCGCGCAACTGAATGGCGACTTTCAAAGTTGCAGAGAGGAGCACCGTCCTATTCTGCGTTTGCCTCTGAAAGGACGTCCAATACAGACGCAGTAACCCCCTTAGTTAAACCTTATAAGTCTGTCATTGCCAGGGTTGTTAGTCACAAGGATGCACGCGATGAAACAATGAGGGACAATTTGTTTGGCGATCTGCATGTTAAGGCCTACCGCCAAACAGCACGTCTCAATGGAAATATTATTCCACTTAACACTTTTCGCGTTGCGACAGATACTGCATATCTGAGAGGGCGTGTAGCGCAACTGAGAAGAGAACTAGGCGCAGAGGCAATTGAACAGCATTTGCGCAGATATAATCCCGATAGAATCGACCATACAGATGCTTACTATTTACCTATTATAAAAAATCATTTAAATAATCTTTACAGGCGAGCTACATCTTCCGACTTAAGGCGAGCCGATTTGATAGACCTGATAGCCCGCACTCATTGGTGGGCTGCGAGTGCAATGCCTGACCAACGAGGTAGTGCTGCCAAGGCCGAGTTTGCAGCTAGGGCTATAGCTAGCGCACATGGTATAGAGCTACCGCCTTTTCGAAATGGTAAAGTTTCTGATATAGAAGCAATGCTCAGCGGAGAAGAGGAGTTCGTAGGCAAATACGTAAGCTTGCTAGATTCTGATTGCTTTTAA
>Psy0438_AvrB1a_1
ATGGGCTGCGTCTCGTCAAAAGGCAACCCAGTGCTTTCTCCGCAGGCTTCTTTTAATGACGCTTCTCGTACGTTTTTCAGAGCACTTCCCGGCCCAGCGGCAAGACAATTGCAGGTCTACGATCAATGCTTAATTGGTGCAGCGCGCTGGCCTGACGATTCCAGTAAGTCGAGCACTCCCGAAAATAGGGCGTATTGTCAGAGCATGTACAACTCAATTCGTTCTGCTGGAGGTGAAATTTCCAGTGGCAGGATCACGTCTTTTGATGAACTATGGGGGCGCGCAACTGAATGGCGACTTTCAAAGTTGCAGAGAGGAGCACCGTCCTATTCTGCGTTTGCCTCTGAAAGGACGTCCAATACAGACGCAGTAACCCCCTTAGTTAAACCTTATAAGTCTGTCATTGCCAGGGTTGTTAGTCACAAGGATGCACGCGATGAAACAATGAGGGACAATTTGTTTGGCGATCTGCATGTTAAGGCCTACCGCCAAACAGCACGTCTCAATGGAAATATTATTCCACTTAACACTTTTCGCGTTGCGACAGATACTGCATATCTGAGAGGGCGTGTAGCGCAACTGAGAAGAGAACTAGGCGCAGAGGCAATTGAACAGCATTTGCGCAGATATAATCCCGATAGAATCGACCATACAGATGCTTACTATTTACCTATTATAAAAAATCATTTAAATAATCTTTACAGGCGAGCTACATCTTCCGACTTAAGGCGAGCCGATTTGATAGACCTGATAGCCCGCACTCATTGGTGGGCTGCGAGTGCAATGCCTGACCAACGAGGTAGTGCTGCCAAGGCCGAGTTTGCAGCTAGGGCTATAGCTAGCGCACATGGTATAGAGCTACCGCCTTTTCGAAATGGTAAAGTTTCTGATATAGAAGCAATGCTCAGCGGAGAAGAGGAGTTCGTAGGCAAATACGTAAGCTTGCTAGATTCTGATTGCTTTTAA
>Psy0441_AvrB1a_1
ATGGGCTGCGTCTCGTCAAAAGGCAACCCAGTGCTTTCTCCGCAGGCTTCTTTTAATGACGCTTCTCGTACGTTTTTCAGAGCACTTCCCGGCCCAGCGGCAAGACAATTGCAGGTCTACGATCAATGCTTAATTGGTGCAGCGCGCTGGCCTGACGATTCCAGTAAGTCGAGCACTCCCGAAAATAGGGCGTATTGTCAGAGCATGTACAACTCAATTCGTTCTGCTGGAGGTGAAATTTCCAGTGGCAGGATCACGTCTTTTGATGAACTATGGGGGCGCGCAACTGAATGGCGACTTTCAAAGTTGCAGAGAGGAGCACCGTCCTATTCTGCGTTTGCCTCTGAAAGGACGTCCAATACAGACGCAGTAACCCCCTTAGTTAAACCTTATAAGTCTGTCATTGCCAGGGTTGTTAGTCACAAGGATGCACGCGATGAAACAATGAGGGACAATTTGTTTGGCGATCTGCATGTTAAGGCCTACCGCCAAACAGCACGTCTCAATGGAAATATTATTCCACTTAACACTTTTCGCGTTGCGACAGATACTGCATATCTGAGAGGGCGTGTAGCGCAACTGAGAAGAGAACTAGGCGCAGAGGCAATTGAACAGCATTTGCGCAGATATAATCCCGATAGAATCGACCATACAGATGCTTACTATTTACCTATTATAAAAAATCATTTAAATAATCTTTACAGGCGAGCTACATCTTCCGACTTAAGGCGAGCCGATTTGATAGACCTGATAGCCCGCACTCATTGGTGGGCTGCGAGTGCAATGCCTGACCAACGAGGTAGTGCTGCCAAGGCCGAGTTTGCAGCTAGGGCTATAGCTAGCGCACATGGTATAGAGCTACCGCCTTTTCGAAATGGTAAAGTTTCTGATATAGAAGCAATGCTCAGCGGAGAAGAGGAGTTCGTAGGCAAATACGTAAGCTTGCTAGATTCTGATTGCTTTTAA
>Psy0442_AvrB1a_1
ATGGGCTGCGTCTCGTCAAAAGGCAACCCAGTGCTTTCTCCGCAGGCTTCTTTTAATGACGCTTCTCGTACGTTTTTCAGAGCACTTCCCGGCCCAGCGGCAAGACAATTGCAGGTCTACGATCAATGCTTAATTGGTGCAGCGCGCTGGCCTGACGATTCCAGTAAGTCGAGCACTCCCGAAAATAGGGCGTATTGTCAGAGCATGTACAACTCAATTCGTTCTGCTGGAGGTGAAATTTCCAGTGGCAGGATCACGTCTTTTGATGAACTATGGGGGCGCGCAACTGAATGGCGACTTTCAAAGTTGCAGAGAGGAGCACCGTCCTATTCTGCGTTTGCCTCTGAAAGGACGTCCAATACAGACGCAGTAACCCCCTTAGTTAAACCTTATAAGTCTGTCATTGCCAGGGTTGTTAGTCACAAGGATGCACGCGATGAAACAATGAGGGACAATTTGTTTGGCGATCTGCATGTTAAGGCCTACCGCCAAACAGCACGTCTCAATGGAAATATTATTCCACTTAACACTTTTCGCGTTGCGACAGATACTGCATATCTGAGAGGGCGTGTAGCGCAACTGAGAAGAGAACTAGGCGCAGAGGCAATTGAACAGCATTTGCGCAGATATAATCCCGATAGAATCGACCATACAGATGCTTACTATTTACCTATTATAAAAAATCATTTAAATAATCTTTACAGGCGAGCTACATCTTCCGACTTAAGGCGAGCCGATTTGATAGACCTGATAGCCCGCACTCATTGGTGGGCTGCGAGTGCAATGCCTGACCAACGAGGTAGTGCTGCCAAGGCCGAGTTTGCAGCTAGGGCTATAGCTAGCGCACATGGTATAGAGCTACCGCCTTTTCGAAATGGTAAAGTTTCTGATATAGAAGCAATGCTCAGCGGAGAAGAGGAGTTCGTAGGCAAATACGTAAGCTTGCTAGATTCTGATTGCTTTTAA
>Psy0443_AvrB1a_1
ATGGGCTGCGTCTCGTCAAAAGGCAACCCAGTGCTTTCTCCGCAGGCTTCTTTTAATGACGCTTCTCGTACGTTTTTCAGAGCACTTCCCGGCCCAGCGGCAAGACAATTGCAGGTCTACGATCAATGCTTAATTGGTGCAGCGCGCTGGCCTGACGATTCCAGTAAGTCGAGCACTCCCGAAAATAGGGCGTATTGTCAGAGCATGTACAACTCAATTCGTTCTGCTGGAGGTGAAATTTCCAGTGGCAGGATCACGTCTTTTGATGAACTATGGGGGCGCGCAACTGAATGGCGACTTTCAAAGTTGCAGAGAGGAGCACCGTCCTATTCTGCGTTTGCCTCTGAAAGGACGTCCAATACAGACGCAGTAACCCCCTTAGTTAAACCTTATAAGTCTGTCATTGCCAGGGTTGTTAGTCACAAGGATGCACGCGATGAAACAATGAGGGACAATTTGTTTGGCGATCTGCATGTTAAGGCCTACCGCCAAACAGCACGTCTCAATGGAAATATTATTCCACTTAACACTTTTCGCGTTGCGACAGATACTGCATATCTGAGAGGGCGTGTAGCGCAACTGAGAAGAGAACTAGGCGCAGAGGCAATTGAACAGCATTTGCGCAGATATAATCCCGATAGAATCGACCATACAGATGCTTACTATTTACCTATTATAAAAAATCATTTAAATAATCTTTACAGGCGAGCTACATCTTCCGACTTAAGGCGAGCCGATTTGATAGACCTGATAGCCCGCACTCATTGGTGGGCTGCGAGTGCAATGCCTGACCAACGAGGTAGTGCTGCCAAGGCCGAGTTTGCAGCTAGGGCTATAGCTAGCGCACATGGTATAGAGCTACCGCCTTTTCGAAATGGTAAAGTTTCTGATATAGAAGCAATGCTCAGCGGAGAAGAGGAGTTCGTAGGCAAATACGTAAGCTTGCTAGATTCTGATTGCTTTTAA
>Psy0445_AvrB1a_1
ATGGGCTGCGTCTCGTCAAAAGGCAACCCAGTGCTTTCTCCGCAGGCTTCTTTTAATGACGCTTCTCGTACGTTTTTCAGAGCACTTCCCGGCCCAGCGGCAAGACAATTGCAGGTCTACGATCAATGCTTAATTGGTGCAGCGCGCTGGCCTGACGATTCCAGTAAGTCGAGCACTCCCGAAAATAGGGCGTATTGTCAGAGCATGTACAACTCAATTCGTTCTGCTGGAGGTGAAATTTCCAGTGGCAGGATCACGTCTTTTGATGAACTATGGGGGCGCGCAACTGAATGGCGACTTTCAAAGTTGCAGAGAGGAGCACCGTCCTATTCTGCGTTTGCCTCTGAAAGGACGTCCAATACAGACGCAGTAACCCCCTTAGTTAAACCTTATAAGTCTGTCATTGCCAGGGTTGTTAGTCACAAGGATGCACGCGATGAAACAATGAGGGACAATTTGTTTGGCGATCTGCATGTTAAGGCCTACCGCCAAACAGCACGTCTCAATGGAAATATTATTCCACTTAACACTTTTCGCGTTGCGACAGATACTGCATATCTGAGAGGGCGTGTAGCGCAACTGAGAAGAGAACTAGGCGCAGAGGCAATTGAACAGCATTTGCGCAGATATAATCCCGATAGAATCGACCATACAGATGCTTACTATTTACCTATTATAAAAAATCATTTAAATAATCTTTACAGGCGAGCTACATCTTCCGACTTAAGGCGAGCCGATTTGATAGACCTGATAGCCCGCACTCATTGGTGGGCTGCGAGTGCAATGCCTGACCAACGAGGTAGTGCTGCCAAGGCCGAGTTTGCAGCTAGGGCTATAGCTAGCGCACATGGTATAGAGCTACCGCCTTTTCGAAATGGTAAAGTTTCTGATATAGAAGCAATGCTCAGCGGAGAAGAGGAGTTCGTAGGCAAATACGTAAGCTTGCTAGATTCTGATTGCTTTTAA
>Psy0446_AvrB1a_1
ATGGGCTGCGTCTCGTCAAAAGGCAACCCAGTGCTTTCTCCGCAGGCTTCTTTTAATGACGCTTCTCGTACGTTTTTCAGAGCACTTCCCGGCCCAGCGGCAAGACAATTGCAGGTCTACGATCAATGCTTAATTGGTGCAGCGCGCTGGCCTGACGATTCCAGTAAGTCGAGCACTCCCGAAAATAGGGCGTATTGTCAGAGCATGTACAACTCAATTCGTTCTGCTGGAGGTGAAATTTCCAGTGGCAGGATCACGTCTTTTGATGAACTATGGGGGCGCGCAACTGAATGGCGACTTTCAAAGTTGCAGAGAGGAGCACCGTCCTATTCTGCGTTTGCCTCTGAAAGGACGTCCAATACAGACGCAGTAACCCCCTTAGTTAAACCTTATAAGTCTGTCATTGCCAGGGTTGTTAGTCACAAGGATGCACGCGATGAAACAATGAGGGACAATTTGTTTGGCGATCTGCATGTTAAGGCCTACCGCCAAACAGCACGTCTCAATGGAAATATTATTCCACTTAACACTTTTCGCGTTGCGACAGATACTGCATATCTGAGAGGGCGTGTAGCGCAACTGAGAAGAGAACTAGGCGCAGAGGCAATTGAACAGCATTTGCGCAGATATAATCCCGATAGAATCGACCATACAGATGCTTACTATTTACCTATTATAAAAAATCATTTAAATAATCTTTACAGGCGAGCTACATCTTCCGACTTAAGGCGAGCCGATTTGATAGACCTGATAGCCCGCACTCATTGGTGGGCTGCGAGTGCAATGCCTGACCAACGAGGTAGTGCTGCCAAGGCCGAGTTTGCAGCTAGGGCTATAGCTAGCGCACATGGTATAGAGCTACCGCCTTTTCGAAATGGTAAAGTTTCTGATATAGAAGCAATGCTCAGCGGAGAAGAGGAGTTCGTAGGCAAATACGTAAGCTTGCTAGATTCTGATTGCTTTTAA
>Psy0447_AvrB1a_1
ATGGGCTGCGTCTCGTCAAAAGGCAACCCAGTGCTTTCTCCGCAGGCTTCTTTTAATGACGCTTCTCGTACGTTTTTCAGAGCACTTCCCGGCCCAGCGGCAAGACAATTGCAGGTCTACGATCAATGCTTAATTGGTGCAGCGCGCTGGCCTGACGATTCCAGTAAGTCGAGCACTCCCGAAAATAGGGCGTATTGTCAGAGCATGTACAACTCAATTCGTTCTGCTGGAGGTGAAATTTCCAGTGGCAGGATCACGTCTTTTGATGAACTATGGGGGCGCGCAACTGAATGGCGACTTTCAAAGTTGCAGAGAGGAGCACCGTCCTATTCTGCGTTTGCCTCTGAAAGGACGTCCAATACAGACGCAGTAACCCCCTTAGTTAAACCTTATAAGTCTGTCATTGCCAGGGTTGTTAGTCACAAGGATGCACGCGATGAAACAATGAGGGACAATTTGTTTGGCGATCTGCATGTTAAGGCCTACCGCCAAACAGCACGTCTCAATGGAAATATTATTCCACTTAACACTTTTCGCGTTGCGACAGATACTGCATATCTGAGAGGGCGTGTAGCGCAACTGAGAAGAGAACTAGGCGCAGAGGCAATTGAACAGCATTTGCGCAGATATAATCCCGATAGAATCGACCATACAGATGCTTACTATTTACCTATTATAAAAAATCATTTAAATAATCTTTACAGGCGAGCTACATCTTCCGACTTAAGGCGAGCCGATTTGATAGACCTGATAGCCCGCACTCATTGGTGGGCTGCGAGTGCAATGCCTGACCAACGAGGTAGTGCTGCCAAGGCCGAGTTTGCAGCTAGGGCTATAGCTAGCGCACATGGTATAGAGCTACCGCCTTTTCGAAATGGTAAAGTTTCTGATATAGAAGCAATGCTCAGCGGAGAAGAGGAGTTCGTAGGCAAATACGTAAGCTTGCTAGATTCTGATTGCTTTTAA
>Psy0448_AvrB1a_1
ATGGGCTGCGTCTCGTCAAAAGGCAACCCAGTGCTTTCTCCGCAGGCTTCTTTTAATGACGCTTCTCGTACGTTTTTCAGAGCACTTCCCGGCCCAGCGGCAAGACAATTGCAGGTCTACGATCAATGCTTAATTGGTGCAGCGCGCTGGCCTGACGATTCCAGTAAGTCGAGCACTCCCGAAAATAGGGCGTATTGTCAGAGCATGTACAACTCAATTCGTTCTGCTGGAGGTGAAATTTCCAGTGGCAGGATCACGTCTTTTGATGAACTATGGGGGCGCGCAACTGAATGGCGACTTTCAAAGTTGCAGAGAGGAGCACCGTCCTATTCTGCGTTTGCCTCTGAAAGGACGTCCAATACAGACGCAGTAACCCCCTTAGTTAAACCTTATAAGTCTGTCATTGCCAGGGTTGTTAGTCACAAGGATGCACGCGATGAAACAATGAGGGACAATTTGTTTGGCGATCTGCATGTTAAGGCCTACCGCCAAACAGCACGTCTCAATGGAAATATTATTCCACTTAACACTTTTCGCGTTGCGACAGATACTGCATATCTGAGAGGGCGTGTAGCGCAACTGAGAAGAGAACTAGGCGCAGAGGCAATTGAACAGCATTTGCGCAGATATAATCCCGATAGAATCGACCATACAGATGCTTACTATTTACCTATTATAAAAAATCATTTAAATAATCTTTACAGGCGAGCTACATCTTCCGACTTAAGGCGAGCCGATTTGATAGACCTGATAGCCCGCACTCATTGGTGGGCTGCGAGTGCAATGCCTGACCAACGAGGTAGTGCTGCCAAGGCCGAGTTTGCAGCTAGGGCTATAGCTAGCGCACATGGTATAGAGCTACCGCCTTTTCGAAATGGTAAAGTTTCTGATATAGAAGCAATGCTCAGCGGAGAAGAGGAGTTCGTAGGCAAATACGTAAGCTTGCTAGATTCTGATTGCTTTTAA
>Psy0450_AvrB1a_1
ATGGGCTGCGTCTCGTCAAAAGGCAACCCAGTGCTTTCTCCGCAGGCTTCTTTTAATGACGCTTCTCGTACGTTTTTCAGAGCACTTCCCGGCCCAGCGGCAAGACAATTGCAGGTCTACGATCAATGCTTAATTGGTGCAGCGCGCTGGCCTGACGATTCCAGTAAGTCGAGCACTCCCGAAAATAGGGCGTATTGTCAGAGCATGTACAACTCAATTCGTTCTGCTGGAGGTGAAATTTCCAGTGGCAGGATCACGTCTTTTGATGAACTATGGGGGCGCGCAACTGAATGGCGACTTTCAAAGTTGCAGAGAGGAGCACCGTCCTATTCTGCGTTTGCCTCTGAAAGGACGTCCAATACAGACGCAGTAACCCCCTTAGTTAAACCTTATAAGTCTGTCATTGCCAGGGTTGTTAGTCACAAGGATGCACGCGATGAAACAATGAGGGACAATTTGTTTGGCGATCTGCATGTTAAGGCCTACCGCCAAACAGCACGTCTCAATGGAAATATTATTCCACTTAACACTTTTCGCGTTGCGACAGATACTGCATATCTGAGAGGGCGTGTAGCGCAACTGAGAAGAGAACTAGGCGCAGAGGCAATTGAACAGCATTTGCGCAGATATAATCCCGATAGAATCGACCATACAGATGCTTACTATTTACCTATTATAAAAAATCATTTAAATAATCTTTACAGGCGAGCTACATCTTCCGACTTAAGGCGAGCCGATTTGATAGACCTGATAGCCCGCACTCATTGGTGGGCTGCGAGTGCAATGCCTGACCAACGAGGTAGTGCTGCCAAGGCCGAGTTTGCAGCTAGGGCTATAGCTAGCGCACATGGTATAGAGCTACCGCCTTTTCGAAATGGTAAAGTTTCTGATATAGAAGCAATGCTCAGCGGAGAAGAGGAGTTCGTAGGCAAATACGTAAGCTTGCTAGATTCTGATTGCTTTTAA
>Psy0451_AvrB1a_1
ATGGGCTGCGTCTCGTCAAAAGGCAACCCAGTGCTTTCTCCGCAGGCTTCTTTTAATGACGCTTCTCGTACGTTTTTCAGAGCACTTCCCGGCCCAGCGGCAAGACAATTGCAGGTCTACGATCAATGCTTAATTGGTGCAGCGCGCTGGCCTGACGATTCCAGTAAGTCGAGCACTCCCGAAAATAGGGCGTATTGTCAGAGCATGTACAACTCAATTCGTTCTGCTGGAGGTGAAATTTCCAGTGGCAGGATCACGTCTTTTGATGAACTATGGGGGCGCGCAACTGAATGGCGACTTTCAAAGTTGCAGAGAGGAGCACCGTCCTATTCTGCGTTTGCCTCTGAAAGGACGTCCAATACAGACGCAGTAACCCCCTTAGTTAAACCTTATAAGTCTGTCATTGCCAGGGTTGTTAGTCACAAGGATGCACGCGATGAAACAATGAGGGACAATTTGTTTGGCGATCTGCATGTTAAGGCCTACCGCCAAACAGCACGTCTCAATGGAAATATTATTCCACTTAACACTTTTCGCGTTGCGACAGATACTGCATATCTGAGAGGGCGTGTAGCGCAACTGAGAAGAGAACTAGGCGCAGAGGCAATTGAACAGCATTTGCGCAGATATAATCCCGATAGAATCGACCATACAGATGCTTACTATTTACCTATTATAAAAAATCATTTAAATAATCTTTACAGGCGAGCTACATCTTCCGACTTAAGGCGAGCCGATTTGATAGACCTGATAGCCCGCACTCATTGGTGGGCTGCGAGTGCAATGCCTGACCAACGAGGTAGTGCTGCCAAGGCCGAGTTTGCAGCTAGGGCTATAGCTAGCGCACATGGTATAGAGCTACCGCCTTTTCGAAATGGTAAAGTTTCTGATATAGAAGCAATGCTCAGCGGAGAAGAGGAGTTCGTAGGCAAATACGTAAGCTTGCTAGATTCTGATTGCTTTTAA
>Psy0454_AvrB1a_1
ATGGGCTGCGTCTCGTCAAAAGGCAACCCAGTGCTTTCTCCGCAGGCTTCTTTTAATGACGCTTCTCGTACGTTTTTCAGAGCACTTCCCGGCCCAGCGGCAAGACAATTGCAGGTCTACGATCAATGCTTAATTGGTGCAGCGCGCTGGCCTGACGATTCCAGTAAGTCGAGCACTCCCGAAAATAGGGCGTATTGTCAGAGCATGTACAACTCAATTCGTTCTGCTGGAGGTGAAATTTCCAGTGGCAGGATCACGTCTTTTGATGAACTATGGGGGCGCGCAACTGAATGGCGACTTTCAAAGTTGCAGAGAGGAGCACCGTCCTATTCTGCGTTTGCCTCTGAAAGGACGTCCAATACAGACGCAGTAACCCCCTTAGTTAAACCTTATAAGTCTGTCATTGCCAGGGTTGTTAGTCACAAGGATGCACGCGATGAAACAATGAGGGACAATTTGTTTGGCGATCTGCATGTTAAGGCCTACCGCCAAACAGCACGTCTCAATGGAAATATTATTCCACTTAACACTTTTCGCGTTGCGACAGATACTGCATATCTGAGAGGGCGTGTAGCGCAACTGAGAAGAGAACTAGGCGCAGAGGCAATTGAACAGCATTTGCGCAGATATAATCCCGATAGAATCGACCATACAGATGCTTACTATTTACCTATTATAAAAAATCATTTAAATAATCTTTACAGGCGAGCTACATCTTCCGACTTAAGGCGAGCCGATTTGATAGACCTGATAGCCCGCACTCATTGGTGGGCTGCGAGTGCAATGCCTGACCAACGAGGTAGTGCTGCCAAGGCCGAGTTTGCAGCTAGGGCTATAGCTAGCGCACATGGTATAGAGCTACCGCCTTTTCGAAATGGTAAAGTTTCTGATATAGAAGCAATGCTCAGCGGAGAAGAGGAGTTCGTAGGCAAATACGTAAGCTTGCTAGATTCTGATTGCTTTTAA
>Psy0455_AvrB1a_1
ATGGGCTGCGTCTCGTCAAAAGGCAACCCAGTGCTTTCTCCGCAGGCTTCTTTTAATGACGCTTCTCGTACGTTTTTCAGAGCACTTCCCGGCCCAGCGGCAAGACAATTGCAGGTCTACGATCAATGCTTAATTGGTGCAGCGCGCTGGCCTGACGATTCCAGTAAGTCGAGCACTCCCGAAAATAGGGCGTATTGTCAGAGCATGTACAACTCAATTCGTTCTGCTGGAGGTGAAATTTCCAGTGGCAGGATCACGTCTTTTGATGAACTATGGGGGCGCGCAACTGAATGGCGACTTTCAAAGTTGCAGAGAGGAGCACCGTCCTATTCTGCGTTTGCCTCTGAAAGGACGTCCAATACAGACGCAGTAACCCCCTTAGTTAAACCTTATAAGTCTGTCATTGCCAGGGTTGTTAGTCACAAGGATGCACGCGATGAAACAATGAGGGACAATTTGTTTGGCGATCTGCATGTTAAGGCCTACCGCCAAACAGCACGTCTCAATGGAAATATTATTCCACTTAACACTTTTCGCGTTGCGACAGATACTGCATATCTGAGAGGGCGTGTAGCGCAACTGAGAAGAGAACTAGGCGCAGAGGCAATTGAACAGCATTTGCGCAGATATAATCCCGATAGAATCGACCATACAGATGCTTACTATTTACCTATTATAAAAAATCATTTAAATAATCTTTACAGGCGAGCTACATCTTCCGACTTAAGGCGAGCCGATTTGATAGACCTGATAGCCCGCACTCATTGGTGGGCTGCGAGTGCAATGCCTGACCAACGAGGTAGTGCTGCCAAGGCCGAGTTTGCAGCTAGGGCTATAGCTAGCGCACATGGTATAGAGCTACCGCCTTTTCGAAATGGTAAAGTTTCTGATATAGAAGCAATGCTCAGCGGAGAAGAGGAGTTCGTAGGCAAATACGTAAGCTTGCTAGATTCTGATTGCTTTTAA
>Psy0456_AvrB1a_1
ATGGGCTGCGTCTCGTCAAAAGGCAACCCAGTGCTTTCTCCGCAGGCTTCTTTTAATGACGCTTCTCGTACGTTTTTCAGAGCACTTCCCGGCCCAGCGGCAAGACAATTGCAGGTCTACGATCAATGCTTAATTGGTGCAGCGCGCTGGCCTGACGATTCCAGTAAGTCGAGCACTCCCGAAAATAGGGCGTATTGTCAGAGCATGTACAACTCAATTCGTTCTGCTGGAGGTGAAATTTCCAGTGGCAGGATCACGTCTTTTGATGAACTATGGGGGCGCGCAACTGAATGGCGACTTTCAAAGTTGCAGAGAGGAGCACCGTCCTATTCTGCGTTTGCCTCTGAAAGGACGTCCAATACAGACGCAGTAACCCCCTTAGTTAAACCTTATAAGTCTGTCATTGCCAGGGTTGTTAGTCACAAGGATGCACGCGATGAAACAATGAGGGACAATTTGTTTGGCGATCTGCATGTTAAGGCCTACCGCCAAACAGCACGTCTCAATGGAAATATTATTCCACTTAACACTTTTCGCGTTGCGACAGATACTGCATATCTGAGAGGGCGTGTAGCGCAACTGAGAAGAGAACTAGGCGCAGAGGCAATTGAACAGCATTTGCGCAGATATAATCCCGATAGAATCGACCATACAGATGCTTACTATTTACCTATTATAAAAAATCATTTAAATAATCTTTACAGGCGAGCTACATCTTCCGACTTAAGGCGAGCCGATTTGATAGACCTGATAGCCCGCACTCATTGGTGGGCTGCGAGTGCAATGCCTGACCAACGAGGTAGTGCTGCCAAGGCCGAGTTTGCAGCTAGGGCTATAGCTAGCGCACATGGTATAGAGCTACCGCCTTTTCGAAATGGTAAAGTTTCTGATATAGAAGCAATGCTCAGCGGAGAAGAGGAGTTCGTAGGCAAATACGTAAGCTTGCTAGATTCTGATTGCTTTTAA
>Psy0457_AvrB1a_1
ATGGGCTGCGTCTCGTCAAAAGGCAACCCAGTGCTTTCTCCGCAGGCTTCTTTTAATGACGCTTCTCGTACGTTTTTCAGAGCACTTCCCGGCCCAGCGGCAAGACAATTGCAGGTCTACGATCAATGCTTAATTGGTGCAGCGCGCTGGCCTGACGATTCCAGTAAGTCGAGCACTCCCGAAAATAGGGCGTATTGTCAGAGCATGTACAACTCAATTCGTTCTGCTGGAGGTGAAATTTCCAGTGGCAGGATCACGTCTTTTGATGAACTATGGGGGCGCGCAACTGAATGGCGACTTTCAAAGTTGCAGAGAGGAGCACCGTCCTATTCTGCGTTTGCCTCTGAAAGGACGTCCAATACAGACGCAGTAACCCCCTTAGTTAAACCTTATAAGTCTGTCATTGCCAGGGTTGTTAGTCACAAGGATGCACGCGATGAAACAATGAGGGACAATTTGTTTGGCGATCTGCATGTTAAGGCCTACCGCCAAACAGCACGTCTCAATGGAAATATTATTCCACTTAACACTTTTCGCGTTGCGACAGATACTGCATATCTGAGAGGGCGTGTAGCGCAACTGAGAAGAGAACTAGGCGCAGAGGCAATTGAACAGCATTTGCGCAGATATAATCCCGATAGAATCGACCATACAGATGCTTACTATTTACCTATTATAAAAAATCATTTAAATAATCTTTACAGGCGAGCTACATCTTCCGACTTAAGGCGAGCCGATTTGATAGACCTGATAGCCCGCACTCATTGGTGGGCTGCGAGTGCAATGCCTGACCAACGAGGTAGTGCTGCCAAGGCCGAGTTTGCAGCTAGGGCTATAGCTAGCGCACATGGTATAGAGCTACCGCCTTTTCGAAATGGTAAAGTTTCTGATATAGAAGCAATGCTCAGCGGAGAAGAGGAGTTCGTAGGCAAATACGTAAGCTTGCTAGATTCTGATTGCTTTTAA
>Psy0458_AvrB1a_1
ATGGGCTGCGTCTCGTCAAAAGGCAACCCAGTGCTTTCTCCGCAGGCTTCTTTTAATGACGCTTCTCGTACGTTTTTCAGAGCACTTCCCGGCCCAGCGGCAAGACAATTGCAGGTCTACGATCAATGCTTAATTGGTGCAGCGCGCTGGCCTGACGATTCCAGTAAGTCGAGCACTCCCGAAAATAGGGCGTATTGTCAGAGCATGTACAACTCAATTCGTTCTGCTGGAGGTGAAATTTCCAGTGGCAGGATCACGTCTTTTGATGAACTATGGGGGCGCGCAACTGAATGGCGACTTTCAAAGTTGCAGAGAGGAGCACCGTCCTATTCTGCGTTTGCCTCTGAAAGGACGTCCAATACAGACGCAGTAACCCCCTTAGTTAAACCTTATAAGTCTGTCATTGCCAGGGTTGTTAGTCACAAGGATGCACGCGATGAAACAATGAGGGACAATTTGTTTGGCGATCTGCATGTTAAGGCCTACCGCCAAACAGCACGTCTCAATGGAAATATTATTCCACTTAACACTTTTCGCGTTGCGACAGATACTGCATATCTGAGAGGGCGTGTAGCGCAACTGAGAAGAGAACTAGGCGCAGAGGCAATTGAACAGCATTTGCGCAGATATAATCCCGATAGAATCGACCATACAGATGCTTACTATTTACCTATTATAAAAAATCATTTAAATAATCTTTACAGGCGAGCTACATCTTCCGACTTAAGGCGAGCCGATTTGATAGACCTGATAGCCCGCACTCATTGGTGGGCTGCGAGTGCAATGCCTGACCAACGAGGTAGTGCTGCCAAGGCCGAGTTTGCAGCTAGGGCTATAGCTAGCGCACATGGTATAGAGCTACCGCCTTTTCGAAATGGTAAAGTTTCTGATATAGAAGCAATGCTCAGCGGAGAAGAGGAGTTCGTAGGCAAATACGTAAGCTTGCTAGATTCTGATTGCTTTTAA
>Psy0459_AvrB1a_1
ATGGGCTGCGTCTCGTCAAAAGGCAACCCAGTGCTTTCTCCGCAGGCTTCTTTTAATGACGCTTCTCGTACGTTTTTCAGAGCACTTCCCGGCCCAGCGGCAAGACAATTGCAGGTCTACGATCAATGCTTAATTGGTGCAGCGCGCTGGCCTGACGATTCCAGTAAGTCGAGCACTCCCGAAAATAGGGCGTATTGTCAGAGCATGTACAACTCAATTCGTTCTGCTGGAGGTGAAATTTCCAGTGGCAGGATCACGTCTTTTGATGAACTATGGGGGCGCGCAACTGAATGGCGACTTTCAAAGTTGCAGAGAGGAGCACCGTCCTATTCTGCGTTTGCCTCTGAAAGGACGTCCAATACAGACGCAGTAACCCCCTTAGTTAAACCTTATAAGTCTGTCATTGCCAGGGTTGTTAGTCACAAGGATGCACGCGATGAAACAATGAGGGACAATTTGTTTGGCGATCTGCATGTTAAGGCCTACCGCCAAACAGCACGTCTCAATGGAAATATTATTCCACTTAACACTTTTCGCGTTGCGACAGATACTGCATATCTGAGAGGGCGTGTAGCGCAACTGAGAAGAGAACTAGGCGCAGAGGCAATTGAACAGCATTTGCGCAGATATAATCCCGATAGAATCGACCATACAGATGCTTACTATTTACCTATTATAAAAAATCATTTAAATAATCTTTACAGGCGAGCTACATCTTCCGACTTAAGGCGAGCCGATTTGATAGACCTGATAGCCCGCACTCATTGGTGGGCTGCGAGTGCAATGCCTGACCAACGAGGTAGTGCTGCCAAGGCCGAGTTTGCAGCTAGGGCTATAGCTAGCGCACATGGTATAGAGCTACCGCCTTTTCGAAATGGTAAAGTTTCTGATATAGAAGCAATGCTCAGCGGAGAAGAGGAGTTCGTAGGCAAATACGTAAGCTTGCTAGATTCTGATTGCTTTTAA
>Psy0460_AvrB1a_1
ATGGGCTGCGTCTCGTCAAAAGGCAACCCAGTGCTTTCTCCGCAGGCTTCTTTTAATGACGCTTCTCGTACGTTTTTCAGAGCACTTCCCGGCCCAGCGGCAAGACAATTGCAGGTCTACGATCAATGCTTAATTGGTGCAGCGCGCTGGCCTGACGATTCCAGTAAGTCGAGCACTCCCGAAAATAGGGCGTATTGTCAGAGCATGTACAACTCAATTCGTTCTGCTGGAGGTGAAATTTCCAGTGGCAGGATCACGTCTTTTGATGAACTATGGGGGCGCGCAACTGAATGGCGACTTTCAAAGTTGCAGAGAGGAGCACCGTCCTATTCTGCGTTTGCCTCTGAAAGGACGTCCAATACAGACGCAGTAACCCCCTTAGTTAAACCTTATAAGTCTGTCATTGCCAGGGTTGTTAGTCACAAGGATGCACGCGATGAAACAATGAGGGACAATTTGTTTGGCGATCTGCATGTTAAGGCCTACCGCCAAACAGCACGTCTCAATGGAAATATTATTCCACTTAACACTTTTCGCGTTGCGACAGATACTGCATATCTGAGAGGGCGTGTAGCGCAACTGAGAAGAGAACTAGGCGCAGAGGCAATTGAACAGCATTTGCGCAGATATAATCCCGATAGAATCGACCATACAGATGCTTACTATTTACCTATTATAAAAAATCATTTAAATAATCTTTACAGGCGAGCTACATCTTCCGACTTAAGGCGAGCCGATTTGATAGACCTGATAGCCCGCACTCATTGGTGGGCTGCGAGTGCAATGCCTGACCAACGAGGTAGTGCTGCCAAGGCCGAGTTTGCAGCTAGGGCTATAGCTAGCGCACATGGTATAGAGCTACCGCCTTTTCGAAATGGTAAAGTTTCTGATATAGAAGCAATGCTCAGCGGAGAAGAGGAGTTCGTAGGCAAATACGTAAGCTTGCTAGATTCTGATTGCTTTTAA
>Psy0461_AvrB1a_1
ATGGGCTGCGTCTCGTCAAAAGGCAACCCAGTGCTTTCTCCGCAGGCTTCTTTTAATGACGCTTCTCGTACGTTTTTCAGAGCACTTCCCGGCCCAGCGGCAAGACAATTGCAGGTCTACGATCAATGCTTAATTGGTGCAGCGCGCTGGCCTGACGATTCCAGTAAGTCGAGCACTCCCGAAAATAGGGCGTATTGTCAGAGCATGTACAACTCAATTCGTTCTGCTGGAGGTGAAATTTCCAGTGGCAGGATCACGTCTTTTGATGAACTATGGGGGCGCGCAACTGAATGGCGACTTTCAAAGTTGCAGAGAGGAGCACCGTCCTATTCTGCGTTTGCCTCTGAAAGGACGTCCAATACAGACGCAGTAACCCCCTTAGTTAAACCTTATAAGTCTGTCATTGCCAGGGTTGTTAGTCACAAGGATGCACGCGATGAAACAATGAGGGACAATTTGTTTGGCGATCTGCATGTTAAGGCCTACCGCCAAACAGCACGTCTCAATGGAAATATTATTCCACTTAACACTTTTCGCGTTGCGACAGATACTGCATATCTGAGAGGGCGTGTAGCGCAACTGAGAAGAGAACTAGGCGCAGAGGCAATTGAACAGCATTTGCGCAGATATAATCCCGATAGAATCGACCATACAGATGCTTACTATTTACCTATTATAAAAAATCATTTAAATAATCTTTACAGGCGAGCTACATCTTCCGACTTAAGGCGAGCCGATTTGATAGACCTGATAGCCCGCACTCATTGGTGGGCTGCGAGTGCAATGCCTGACCAACGAGGTAGTGCTGCCAAGGCCGAGTTTGCAGCTAGGGCTATAGCTAGCGCACATGGTATAGAGCTACCGCCTTTTCGAAATGGTAAAGTTTCTGATATAGAAGCAATGCTCAGCGGAGAAGAGGAGTTCGTAGGCAAATACGTAAGCTTGCTAGATTCTGATTGCTTTTAA
>Psy0462_AvrB1a_1
ATGGGCTGCGTCTCGTCAAAAGGCAACCCAGTGCTTTCTCCGCAGGCTTCTTTTAATGACGCTTCTCGTACGTTTTTCAGAGCACTTCCCGGCCCAGCGGCAAGACAATTGCAGGTCTACGATCAATGCTTAATTGGTGCAGCGCGCTGGCCTGACGATTCCAGTAAGTCGAGCACTCCCGAAAATAGGGCGTATTGTCAGAGCATGTACAACTCAATTCGTTCTGCTGGAGGTGAAATTTCCAGTGGCAGGATCACGTCTTTTGATGAACTATGGGGGCGCGCAACTGAATGGCGACTTTCAAAGTTGCAGAGAGGAGCACCGTCCTATTCTGCGTTTGCCTCTGAAAGGACGTCCAATACAGACGCAGTAACCCCCTTAGTTAAACCTTATAAGTCTGTCATTGCCAGGGTTGTTAGTCACAAGGATGCACGCGATGAAACAATGAGGGACAATTTGTTTGGCGATCTGCATGTTAAGGCCTACCGCCAAACAGCACGTCTCAATGGAAATATTATTCCACTTAACACTTTTCGCGTTGCGACAGATACTGCATATCTGAGAGGGCGTGTAGCGCAACTGAGAAGAGAACTAGGCGCAGAGGCAATTGAACAGCATTTGCGCAGATATAATCCCGATAGAATCGACCATACAGATGCTTACTATTTACCTATTATAAAAAATCATTTAAATAATCTTTACAGGCGAGCTACATCTTCCGACTTAAGGCGAGCCGATTTGATAGACCTGATAGCCCGCACTCATTGGTGGGCTGCGAGTGCAATGCCTGACCAACGAGGTAGTGCTGCCAAGGCCGAGTTTGCAGCTAGGGCTATAGCTAGCGCACATGGTATAGAGCTACCGCCTTTTCGAAATGGTAAAGTTTCTGATATAGAAGCAATGCTCAGCGGAGAAGAGGAGTTCGTAGGCAAATACGTAAGCTTGCTAGATTCTGATTGCTTTTAA
>Psy0463_AvrB1a_1
ATGGGCTGCGTCTCGTCAAAAGGCAACCCAGTGCTTTCTCCGCAGGCTTCTTTTAATGACGCTTCTCGTACGTTTTTCAGAGCACTTCCCGGCCCAGCGGCAAGACAATTGCAGGTCTACGATCAATGCTTAATTGGTGCAGCGCGCTGGCCTGACGATTCCAGTAAGTCGAGCACTCCCGAAAATAGGGCGTATTGTCAGAGCATGTACAACTCAATTCGTTCTGCTGGAGGTGAAATTTCCAGTGGCAGGATCACGTCTTTTGATGAACTATGGGGGCGCGCAACTGAATGGCGACTTTCAAAGTTGCAGAGAGGAGCACCGTCCTATTCTGCGTTTGCCTCTGAAAGGACGTCCAATACAGACGCAGTAACCCCCTTAGTTAAACCTTATAAGTCTGTCATTGCCAGGGTTGTTAGTCACAAGGATGCACGCGATGAAACAATGAGGGACAATTTGTTTGGCGATCTGCATGTTAAGGCCTACCGCCAAACAGCACGTCTCAATGGAAATATTATTCCACTTAACACTTTTCGCGTTGCGACAGATACTGCATATCTGAGAGGGCGTGTAGCGCAACTGAGAAGAGAACTAGGCGCAGAGGCAATTGAACAGCATTTGCGCAGATATAATCCCGATAGAATCGACCATACAGATGCTTACTATTTACCTATTATAAAAAATCATTTAAATAATCTTTACAGGCGAGCTACATCTTCCGACTTAAGGCGAGCCGATTTGATAGACCTGATAGCCCGCACTCATTGGTGGGCTGCGAGTGCAATGCCTGACCAACGAGGTAGTGCTGCCAAGGCCGAGTTTGCAGCTAGGGCTATAGCTAGCGCACATGGTATAGAGCTACCGCCTTTTCGAAATGGTAAAGTTTCTGATATAGAAGCAATGCTCAGCGGAGAAGAGGAGTTCGTAGGCAAATACGTAAGCTTGCTAGATTCTGATTGCTTTTAA
>Psy0464_AvrB1a_1
ATGGGCTGCGTCTCGTCAAAAGGCAACCCAGTGCTTTCTCCGCAGGCTTCTTTTAATGACGCTTCTCGTACGTTTTTCAGAGCACTTCCCGGCCCAGCGGCAAGACAATTGCAGGTCTACGATCAATGCTTAATTGGTGCAGCGCGCTGGCCTGACGATTCCAGTAAGTCGAGCACTCCCGAAAATAGGGCGTATTGTCAGAGCATGTACAACTCAATTCGTTCTGCTGGAGGTGAAATTTCCAGTGGCAGGATCACGTCTTTTGATGAACTATGGGGGCGCGCAACTGAATGGCGACTTTCAAAGTTGCAGAGAGGAGCACCGTCCTATTCTGCGTTTGCCTCTGAAAGGACGTCCAATACAGACGCAGTAACCCCCTTAGTTAAACCTTATAAGTCTGTCATTGCCAGGGTTGTTAGTCACAAGGATGCACGCGATGAAACAATGAGGGACAATTTGTTTGGCGATCTGCATGTTAAGGCCTACCGCCAAACAGCACGTCTCAATGGAAATATTATTCCACTTAACACTTTTCGCGTTGCGACAGATACTGCATATCTGAGAGGGCGTGTAGCGCAACTGAGAAGAGAACTAGGCGCAGAGGCAATTGAACAGCATTTGCGCAGATATAATCCCGATAGAATCGACCATACAGATGCTTACTATTTACCTATTATAAAAAATCATTTAAATAATCTTTACAGGCGAGCTACATCTTCCGACTTAAGGCGAGCCGATTTGATAGACCTGATAGCCCGCACTCATTGGTGGGCTGCGAGTGCAATGCCTGACCAACGAGGTAGTGCTGCCAAGGCCGAGTTTGCAGCTAGGGCTATAGCTAGCGCACATGGTATAGAGCTACCGCCTTTTCGAAATGGTAAAGTTTCTGATATAGAAGCAATGCTCAGCGGAGAAGAGGAGTTCGTAGGCAAATACGTAAGCTTGCTAGATTCTGATTGCTTTTAA
>Psy0465_AvrB1a_1
ATGGGCTGCGTCTCGTCAAAAGGCAACCCAGTGCTTTCTCCGCAGGCTTCTTTTAATGACGCTTCTCGTACGTTTTTCAGAGCACTTCCCGGCCCAGCGGCAAGACAATTGCAGGTCTACGATCAATGCTTAATTGGTGCAGCGCGCTGGCCTGACGATTCCAGTAAGTCGAGCACTCCCGAAAATAGGGCGTATTGTCAGAGCATGTACAACTCAATTCGTTCTGCTGGAGGTGAAATTTCCAGTGGCAGGATCACGTCTTTTGATGAACTATGGGGGCGCGCAACTGAATGGCGACTTTCAAAGTTGCAGAGAGGAGCACCGTCCTATTCTGCGTTTGCCTCTGAAAGGACGTCCAATACAGACGCAGTAACCCCCTTAGTTAAACCTTATAAGTCTGTCATTGCCAGGGTTGTTAGTCACAAGGATGCACGCGATGAAACAATGAGGGACAATTTGTTTGGCGATCTGCATGTTAAGGCCTACCGCCAAACAGCACGTCTCAATGGAAATATTATTCCACTTAACACTTTTCGCGTTGCGACAGATACTGCATATCTGAGAGGGCGTGTAGCGCAACTGAGAAGAGAACTAGGCGCAGAGGCAATTGAACAGCATTTGCGCAGATATAATCCCGATAGAATCGACCATACAGATGCTTACTATTTACCTATTATAAAAAATCATTTAAATAATCTTTACAGGCGAGCTACATCTTCCGACTTAAGGCGAGCCGATTTGATAGACCTGATAGCCCGCACTCATTGGTGGGCTGCGAGTGCAATGCCTGACCAACGAGGTAGTGCTGCCAAGGCCGAGTTTGCAGCTAGGGCTATAGCTAGCGCACATGGTATAGAGCTACCGCCTTTTCGAAATGGTAAAGTTTCTGATATAGAAGCAATGCTCAGCGGAGAAGAGGAGTTCGTAGGCAAATACGTAAGCTTGCTAGATTCTGATTGCTTTTAA
>Psy0466_AvrB1a_1
ATGGGCTGCGTCTCGTCAAAAGGCAACCCAGTGCTTTCTCCGCAGGCTTCTTTTAATGACGCTTCTCGTACGTTTTTCAGAGCACTTCCCGGCCCAGCGGCAAGACAATTGCAGGTCTACGATCAATGCTTAATTGGTGCAGCGCGCTGGCCTGACGATTCCAGTAAGTCGAGCACTCCCGAAAATAGGGCGTATTGTCAGAGCATGTACAACTCAATTCGTTCTGCTGGAGGTGAAATTTCCAGTGGCAGGATCACGTCTTTTGATGAACTATGGGGGCGCGCAACTGAATGGCGACTTTCAAAGTTGCAGAGAGGAGCACCGTCCTATTCTGCGTTTGCCTCTGAAAGGACGTCCAATACAGACGCAGTAACCCCCTTAGTTAAACCTTATAAGTCTGTCATTGCCAGGGTTGTTAGTCACAAGGATGCACGCGATGAAACAATGAGGGACAATTTGTTTGGCGATCTGCATGTTAAGGCCTACCGCCAAACAGCACGTCTCAATGGAAATATTATTCCACTTAACACTTTTCGCGTTGCGACAGATACTGCATATCTGAGAGGGCGTGTAGCGCAACTGAGAAGAGAACTAGGCGCAGAGGCAATTGAACAGCATTTGCGCAGATATAATCCCGATAGAATCGACCATACAGATGCTTACTATTTACCTATTATAAAAAATCATTTAAATAATCTTTACAGGCGAGCTACATCTTCCGACTTAAGGCGAGCCGATTTGATAGACCTGATAGCCCGCACTCATTGGTGGGCTGCGAGTGCAATGCCTGACCAACGAGGTAGTGCTGCCAAGGCCGAGTTTGCAGCTAGGGCTATAGCTAGCGCACATGGTATAGAGCTACCGCCTTTTCGAAATGGTAAAGTTTCTGATATAGAAGCAATGCTCAGCGGAGAAGAGGAGTTCGTAGGCAAATACGTAAGCTTGCTAGATTCTGATTGCTTTTAA
>Psy0470_AvrB1a_1
ATGGGCTGCGTCTCGTCAAAAGGCAACCCAGTGCTTTCTCCGCAGGCTTCTTTTAATGACGCTTCTCGTACGTTTTTCAGAGCACTTCCCGGCCCAGCGGCAAGACAATTGCAGGTCTACGATCAATGCTTAATTGGTGCAGCGCGCTGGCCTGACGATTCCAGTAAGTCGAGCACTCCCGAAAATAGGGCGTATTGTCAGAGCATGTACAACTCAATTCGTTCTGCTGGAGGTGAAATTTCCAGTGGCAGGATCACGTCTTTTGATGAACTATGGGGGCGCGCAACTGAATGGCGACTTTCAAAGTTGCAGAGAGGAGCACCGTCCTATTCTGCGTTTGCCTCTGAAAGGACGTCCAATACAGACGCAGTAACCCCCTTAGTTAAACCTTATAAGTCTGTCATTGCCAGGGTTGTTAGTCACAAGGATGCACGCGATGAAACAATGAGGGACAATTTGTTTGGCGATCTGCATGTTAAGGCCTACCGCCAAACAGCACGTCTCAATGGAAATATTATTCCACTTAACACTTTTCGCGTTGCGACAGATACTGCATATCTGAGAGGGCGTGTAGCGCAACTGAGAAGAGAACTAGGCGCAGAGGCAATTGAACAGCATTTGCGCAGATATAATCCCGATAGAATCGACCATACAGATGCTTACTATTTACCTATTATAAAAAATCATTTAAATAATCTTTACAGGCGAGCTACATCTTCCGACTTAAGGCGAGCCGATTTGATAGACCTGATAGCCCGCACTCATTGGTGGGCTGCGAGTGCAATGCCTGACCAACGAGGTAGTGCTGCCAAGGCCGAGTTTGCAGCTAGGGCTATAGCTAGCGCACATGGTATAGAGCTACCGCCTTTTCGAAATGGTAAAGTTTCTGATATAGAAGCAATGCTCAGCGGAGAAGAGGAGTTCGTAGGCAAATACGTAAGCTTGCTAGATTCTGATTGCTTTTAA
>Psy0471_AvrB1a_1
ATGGGCTGCGTCTCGTCAAAAGGCAACCCAGTGCTTTCTCCGCAGGCTTCTTTTAATGACGCTTCTCGTACGTTTTTCAGAGCACTTCCCGGCCCAGCGGCAAGACAATTGCAGGTCTACGATCAATGCTTAATTGGTGCAGCGCGCTGGCCTGACGATTCCAGTAAGTCGAGCACTCCCGAAAATAGGGCGTATTGTCAGAGCATGTACAACTCAATTCGTTCTGCTGGAGGTGAAATTTCCAGTGGCAGGATCACGTCTTTTGATGAACTATGGGGGCGCGCAACTGAATGGCGACTTTCAAAGTTGCAGAGAGGAGCACCGTCCTATTCTGCGTTTGCCTCTGAAAGGACGTCCAATACAGACGCAGTAACCCCCTTAGTTAAACCTTATAAGTCTGTCATTGCCAGGGTTGTTAGTCACAAGGATGCACGCGATGAAACAATGAGGGACAATTTGTTTGGCGATCTGCATGTTAAGGCCTACCGCCAAACAGCACGTCTCAATGGAAATATTATTCCACTTAACACTTTTCGCGTTGCGACAGATACTGCATATCTGAGAGGGCGTGTAGCGCAACTGAGAAGAGAACTAGGCGCAGAGGCAATTGAACAGCATTTGCGCAGATATAATCCCGATAGAATCGACCATACAGATGCTTACTATTTACCTATTATAAAAAATCATTTAAATAATCTTTACAGGCGAGCTACATCTTCCGACTTAAGGCGAGCCGATTTGATAGACCTGATAGCCCGCACTCATTGGTGGGCTGCGAGTGCAATGCCTGACCAACGAGGTAGTGCTGCCAAGGCCGAGTTTGCAGCTAGGGCTATAGCTAGCGCACATGGTATAGAGCTACCGCCTTTTCGAAATGGTAAAGTTTCTGATATAGAAGCAATGCTCAGCGGAGAAGAGGAGTTCGTAGGCAAATACGTAAGCTTGCTAGATTCTGATTGCTTTTAA
>Psy0475_AvrB1a_1
ATGGGCTGCGTCTCGTCAAAAGGCAACCCAGTGCTTTCTCCGCAGGCTTCTTTTAATGACGCTTCTCGTACGTTTTTCAGAGCACTTCCCGGCCCAGCGGCAAGACAATTGCAGGTCTACGATCAATGCTTAATTGGTGCAGCGCGCTGGCCTGACGATTCCAGTAAGTCGAGCACTCCCGAAAATAGGGCGTATTGTCAGAGCATGTACAACTCAATTCGTTCTGCTGGAGGTGAAATTTCCAGTGGCAGGATCACGTCTTTTGATGAACTATGGGGGCGCGCAACTGAATGGCGACTTTCAAAGTTGCAGAGAGGAGCACCGTCCTATTCTGCGTTTGCCTCTGAAAGGACGTCCAATACAGACGCAGTAACCCCCTTAGTTAAACCTTATAAGTCTGTCATTGCCAGGGTTGTTAGTCACAAGGATGCACGCGATGAAACAATGAGGGACAATTTGTTTGGCGATCTGCATGTTAAGGCCTACCGCCAAACAGCACGTCTCAATGGAAATATTATTCCACTTAACACTTTTCGCGTTGCGACAGATACTGCATATCTGAGAGGGCGTGTAGCGCAACTGAGAAGAGAACTAGGCGCAGAGGCAATTGAACAGCATTTGCGCAGATATAATCCCGATAGAATCGACCATACAGATGCTTACTATTTACCTATTATAAAAAATCATTTAAATAATCTTTACAGGCGAGCTACATCTTCCGACTTAAGGCGAGCCGATTTGATAGACCTGATAGCCCGCACTCATTGGTGGGCTGCGAGTGCAATGCCTGACCAACGAGGTAGTGCTGCCAAGGCCGAGTTTGCAGCTAGGGCTATAGCTAGCGCACATGGTATAGAGCTACCGCCTTTTCGAAATGGTAAAGTTTCTGATATAGAAGCAATGCTCAGCGGAGAAGAGGAGTTCGTAGGCAAATACGTAAGCTTGCTAGATTCTGATTGCTTTTAA
>Psy0476_AvrB1a_1
ATGGGCTGCGTCTCGTCAAAAGGCAACCCAGTGCTTTCTCCGCAGGCTTCTTTTAATGACGCTTCTCGTACGTTTTTCAGAGCACTTCCCGGCCCAGCGGCAAGACAATTGCAGGTCTACGATCAATGCTTAATTGGTGCAGCGCGCTGGCCTGACGATTCCAGTAAGTCGAGCACTCCCGAAAATAGGGCGTATTGTCAGAGCATGTACAACTCAATTCGTTCTGCTGGAGGTGAAATTTCCAGTGGCAGGATCACGTCTTTTGATGAACTATGGGGGCGCGCAACTGAATGGCGACTTTCAAAGTTGCAGAGAGGAGCACCGTCCTATTCTGCGTTTGCCTCTGAAAGGACGTCCAATACAGACGCAGTAACCCCCTTAGTTAAACCTTATAAGTCTGTCATTGCCAGGGTTGTTAGTCACAAGGATGCACGCGATGAAACAATGAGGGACAATTTGTTTGGCGATCTGCATGTTAAGGCCTACCGCCAAACAGCACGTCTCAATGGAAATATTATTCCACTTAACACTTTTCGCGTTGCGACAGATACTGCATATCTGAGAGGGCGTGTAGCGCAACTGAGAAGAGAACTAGGCGCAGAGGCAATTGAACAGCATTTGCGCAGATATAATCCCGATAGAATCGACCATACAGATGCTTACTATTTACCTATTATAAAAAATCATTTAAATAATCTTTACAGGCGAGCTACATCTTCCGACTTAAGGCGAGCCGATTTGATAGACCTGATAGCCCGCACTCATTGGTGGGCTGCGAGTGCAATGCCTGACCAACGAGGTAGTGCTGCCAAGGCCGAGTTTGCAGCTAGGGCTATAGCTAGCGCACATGGTATAGAGCTACCGCCTTTTCGAAATGGTAAAGTTTCTGATATAGAAGCAATGCTCAGCGGAGAAGAGGAGTTCGTAGGCAAATACGTAAGCTTGCTAGATTCTGATTGCTTTTAA
>Psy0477_AvrB1a_1
ATGGGCTGCGTCTCGTCAAAAGGCAACCCAGTGCTTTCTCCGCAGGCTTCTTTTAATGACGCTTCTCGTACGTTTTTCAGAGCACTTCCCGGCCCAGCGGCAAGACAATTGCAGGTCTACGATCAATGCTTAATTGGTGCAGCGCGCTGGCCTGACGATTCCAGTAAGTCGAGCACTCCCGAAAATAGGGCGTATTGTCAGAGCATGTACAACTCAATTCGTTCTGCTGGAGGTGAAATTTCCAGTGGCAGGATCACGTCTTTTGATGAACTATGGGGGCGCGCAACTGAATGGCGACTTTCAAAGTTGCAGAGAGGAGCACCGTCCTATTCTGCGTTTGCCTCTGAAAGGACGTCCAATACAGACGCAGTAACCCCCTTAGTTAAACCTTATAAGTCTGTCATTGCCAGGGTTGTTAGTCACAAGGATGCACGCGATGAAACAATGAGGGACAATTTGTTTGGCGATCTGCATGTTAAGGCCTACCGCCAAACAGCACGTCTCAATGGAAATATTATTCCACTTAACACTTTTCGCGTTGCGACAGATACTGCATATCTGAGAGGGCGTGTAGCGCAACTGAGAAGAGAACTAGGCGCAGAGGCAATTGAACAGCATTTGCGCAGATATAATCCCGATAGAATCGACCATACAGATGCTTACTATTTACCTATTATAAAAAATCATTTAAATAATCTTTACAGGCGAGCTACATCTTCCGACTTAAGGCGAGCCGATTTGATAGACCTGATAGCCCGCACTCATTGGTGGGCTGCGAGTGCAATGCCTGACCAACGAGGTAGTGCTGCCAAGGCCGAGTTTGCAGCTAGGGCTATAGCTAGCGCACATGGTATAGAGCTACCGCCTTTTCGAAATGGTAAAGTTTCTGATATAGAAGCAATGCTCAGCGGAGAAGAGGAGTTCGTAGGCAAATACGTAAGCTTGCTAGATTCTGATTGCTTTTAA
>Psy0483_AvrB1a_1
ATGGGCTGCGTCTCGTCAAAAGGCAACCCAGTGCTTTCTCCGCAGGCTTCTTTTAATGACGCTTCTCGTACGTTTTTCAGAGCACTTCCCGGCCCAGCGGCAAGACAATTGCAGGTCTACGATCAATGCTTAATTGGTGCAGCGCGCTGGCCTGACGATTCCAGTAAGTCGAGCACTCCCGAAAATAGGGCGTATTGTCAGAGCATGTACAACTCAATTCGTTCTGCTGGAGGTGAAATTTCCAGTGGCAGGATCACGTCTTTTGATGAACTATGGGGGCGCGCAACTGAATGGCGACTTTCAAAGTTGCAGAGAGGAGCACCGTCCTATTCTGCGTTTGCCTCTGAAAGGACGTCCAATACAGACGCAGTAACCCCCTTAGTTAAACCTTATAAGTCTGTCATTGCCAGGGTTGTTAGTCACAAGGATGCACGCGATGAAACAATGAGGGACAATTTGTTTGGCGATCTGCATGTTAAGGCCTACCGCCAAACAGCACGTCTCAATGGAAATATTATTCCACTTAACACTTTTCGCGTTGCGACAGATACTGCATATCTGAGAGGGCGTGTAGCGCAACTGAGAAGAGAACTAGGCGCAGAGGCAATTGAACAGCATTTGCGCAGATATAATCCCGATAGAATCGACCATACAGATGCTTACTATTTACCTATTATAAAAAATCATTTAAATAATCTTTACAGGCGAGCTACATCTTCCGACTTAAGGCGAGCCGATTTGATAGACCTGATAGCCCGCACTCATTGGTGGGCTGCGAGTGCAATGCCTGACCAACGAGGTAGTGCTGCCAAGGCCGAGTTTGCAGCTAGGGCTATAGCTAGCGCACATGGTATAGAGCTACCGCCTTTTCGAAATGGTAAAGTTTCTGATATAGAAGCAATGCTCAGCGGAGAAGAGGAGTTCGTAGGCAAATACGTAAGCTTGCTAGATTCTGATTGCTTTTAA
>Psy0484_AvrB1a_1
ATGGGCTGCGTCTCGTCAAAAGGCAACCCAGTGCTTTCTCCGCAGGCTTCTTTTAATGACGCTTCTCGTACGTTTTTCAGAGCACTTCCCGGCCCAGCGGCAAGACAATTGCAGGTCTACGATCAATGCTTAATTGGTGCAGCGCGCTGGCCTGACGATTCCAGTAAGTCGAGCACTCCCGAAAATAGGGCGTATTGTCAGAGCATGTACAACTCAATTCGTTCTGCTGGAGGTGAAATTTCCAGTGGCAGGATCACGTCTTTTGATGAACTATGGGGGCGCGCAACTGAATGGCGACTTTCAAAGTTGCAGAGAGGAGCACCGTCCTATTCTGCGTTTGCCTCTGAAAGGACGTCCAATACAGACGCAGTAACCCCCTTAGTTAAACCTTATAAGTCTGTCATTGCCAGGGTTGTTAGTCACAAGGATGCACGCGATGAAACAATGAGGGACAATTTGTTTGGCGATCTGCATGTTAAGGCCTACCGCCAAACAGCACGTCTCAATGGAAATATTATTCCACTTAACACTTTTCGCGTTGCGACAGATACTGCATATCTGAGAGGGCGTGTAGCGCAACTGAGAAGAGAACTAGGCGCAGAGGCAATTGAACAGCATTTGCGCAGATATAATCCCGATAGAATCGACCATACAGATGCTTACTATTTACCTATTATAAAAAATCATTTAAATAATCTTTACAGGCGAGCTACATCTTCCGACTTAAGGCGAGCCGATTTGATAGACCTGATAGCCCGCACTCATTGGTGGGCTGCGAGTGCAATGCCTGACCAACGAGGTAGTGCTGCCAAGGCCGAGTTTGCAGCTAGGGCTATAGCTAGCGCACATGGTATAGAGCTACCGCCTTTTCGAAATGGTAAAGTTTCTGATATAGAAGCAATGCTCAGCGGAGAAGAGGAGTTCGTAGGCAAATACGTAAGCTTGCTAGATTCTGATTGCTTTTAA
>Psy0485_AvrB1a_1
ATGGGCTGCGTCTCGTCAAAAGGCAACCCAGTGCTTTCTCCGCAGGCTTCTTTTAATGACGCTTCTCGTACGTTTTTCAGAGCACTTCCCGGCCCAGCGGCAAGACAATTGCAGGTCTACGATCAATGCTTAATTGGTGCAGCGCGCTGGCCTGACGATTCCAGTAAGTCGAGCACTCCCGAAAATAGGGCGTATTGTCAGAGCATGTACAACTCAATTCGTTCTGCTGGAGGTGAAATTTCCAGTGGCAGGATCACGTCTTTTGATGAACTATGGGGGCGCGCAACTGAATGGCGACTTTCAAAGTTGCAGAGAGGAGCACCGTCCTATTCTGCGTTTGCCTCTGAAAGGACGTCCAATACAGACGCAGTAACCCCCTTAGTTAAACCTTATAAGTCTGTCATTGCCAGGGTTGTTAGTCACAAGGATGCACGCGATGAAACAATGAGGGACAATTTGTTTGGCGATCTGCATGTTAAGGCCTACCGCCAAACAGCACGTCTCAATGGAAATATTATTCCACTTAACACTTTTCGCGTTGCGACAGATACTGCATATCTGAGAGGGCGTGTAGCGCAACTGAGAAGAGAACTAGGCGCAGAGGCAATTGAACAGCATTTGCGCAGATATAATCCCGATAGAATCGACCATACAGATGCTTACTATTTACCTATTATAAAAAATCATTTAAATAATCTTTACAGGCGAGCTACATCTTCCGACTTAAGGCGAGCCGATTTGATAGACCTGATAGCCCGCACTCATTGGTGGGCTGCGAGTGCAATGCCTGACCAACGAGGTAGTGCTGCCAAGGCCGAGTTTGCAGCTAGGGCTATAGCTAGCGCACATGGTATAGAGCTACCGCCTTTTCGAAATGGTAAAGTTTCTGATATAGAAGCAATGCTCAGCGGAGAAGAGGAGTTCGTAGGCAAATACGTAAGCTTGCTAGATTCTGATTGCTTTTAA
>Psy0486_AvrB1a_1
ATGGGCTGCGTCTCGTCAAAAGGCAACCCAGTGCTTTCTCCGCAGGCTTCTTTTAATGACGCTTCTCGTACGTTTTTCAGAGCACTTCCCGGCCCAGCGGCAAGACAATTGCAGGTCTACGATCAATGCTTAATTGGTGCAGCGCGCTGGCCTGACGATTCCAGTAAGTCGAGCACTCCCGAAAATAGGGCGTATTGTCAGAGCATGTACAACTCAATTCGTTCTGCTGGAGGTGAAATTTCCAGTGGCAGGATCACGTCTTTTGATGAACTATGGGGGCGCGCAACTGAATGGCGACTTTCAAAGTTGCAGAGAGGAGCACCGTCCTATTCTGCGTTTGCCTCTGAAAGGACGTCCAATACAGACGCAGTAACCCCCTTAGTTAAACCTTATAAGTCTGTCATTGCCAGGGTTGTTAGTCACAAGGATGCACGCGATGAAACAATGAGGGACAATTTGTTTGGCGATCTGCATGTTAAGGCCTACCGCCAAACAGCACGTCTCAATGGAAATATTATTCCACTTAACACTTTTCGCGTTGCGACAGATACTGCATATCTGAGAGGGCGTGTAGCGCAACTGAGAAGAGAACTAGGCGCAGAGGCAATTGAACAGCATTTGCGCAGATATAATCCCGATAGAATCGACCATACAGATGCTTACTATTTACCTATTATAAAAAATCATTTAAATAATCTTTACAGGCGAGCTACATCTTCCGACTTAAGGCGAGCCGATTTGATAGACCTGATAGCCCGCACTCATTGGTGGGCTGCGAGTGCAATGCCTGACCAACGAGGTAGTGCTGCCAAGGCCGAGTTTGCAGCTAGGGCTATAGCTAGCGCACATGGTATAGAGCTACCGCCTTTTCGAAATGGTAAAGTTTCTGATATAGAAGCAATGCTCAGCGGAGAAGAGGAGTTCGTAGGCAAATACGTAAGCTTGCTAGATTCTGATTGCTTTTAA
>Psy0487_AvrB1a_1
ATGGGCTGCGTCTCGTCAAAAGGCAACCCAGTGCTTTCTCCGCAGGCTTCTTTTAATGACGCTTCTCGTACGTTTTTCAGAGCACTTCCCGGCCCAGCGGCAAGACAATTGCAGGTCTACGATCAATGCTTAATTGGTGCAGCGCGCTGGCCTGACGATTCCAGTAAGTCGAGCACTCCCGAAAATAGGGCGTATTGTCAGAGCATGTACAACTCAATTCGTTCTGCTGGAGGTGAAATTTCCAGTGGCAGGATCACGTCTTTTGATGAACTATGGGGGCGCGCAACTGAATGGCGACTTTCAAAGTTGCAGAGAGGAGCACCGTCCTATTCTGCGTTTGCCTCTGAAAGGACGTCCAATACAGACGCAGTAACCCCCTTAGTTAAACCTTATAAGTCTGTCATTGCCAGGGTTGTTAGTCACAAGGATGCACGCGATGAAACAATGAGGGACAATTTGTTTGGCGATCTGCATGTTAAGGCCTACCGCCAAACAGCACGTCTCAATGGAAATATTATTCCACTTAACACTTTTCGCGTTGCGACAGATACTGCATATCTGAGAGGGCGTGTAGCGCAACTGAGAAGAGAACTAGGCGCAGAGGCAATTGAACAGCATTTGCGCAGATATAATCCCGATAGAATCGACCATACAGATGCTTACTATTTACCTATTATAAAAAATCATTTAAATAATCTTTACAGGCGAGCTACATCTTCCGACTTAAGGCGAGCCGATTTGATAGACCTGATAGCCCGCACTCATTGGTGGGCTGCGAGTGCAATGCCTGACCAACGAGGTAGTGCTGCCAAGGCCGAGTTTGCAGCTAGGGCTATAGCTAGCGCACATGGTATAGAGCTACCGCCTTTTCGAAATGGTAAAGTTTCTGATATAGAAGCAATGCTCAGCGGAGAAGAGGAGTTCGTAGGCAAATACGTAAGCTTGCTAGATTCTGATTGCTTTTAA
>Psy0488_AvrB1a_1
ATGGGCTGCGTCTCGTCAAAAGGCAACCCAGTGCTTTCTCCGCAGGCTTCTTTTAATGACGCTTCTCGTACGTTTTTCAGAGCACTTCCCGGCCCAGCGGCAAGACAATTGCAGGTCTACGATCAATGCTTAATTGGTGCAGCGCGCTGGCCTGACGATTCCAGTAAGTCGAGCACTCCCGAAAATAGGGCGTATTGTCAGAGCATGTACAACTCAATTCGTTCTGCTGGAGGTGAAATTTCCAGTGGCAGGATCACGTCTTTTGATGAACTATGGGGGCGCGCAACTGAATGGCGACTTTCAAAGTTGCAGAGAGGAGCACCGTCCTATTCTGCGTTTGCCTCTGAAAGGACGTCCAATACAGACGCAGTAACCCCCTTAGTTAAACCTTATAAGTCTGTCATTGCCAGGGTTGTTAGTCACAAGGATGCACGCGATGAAACAATGAGGGACAATTTGTTTGGCGATCTGCATGTTAAGGCCTACCGCCAAACAGCACGTCTCAATGGAAATATTATTCCACTTAACACTTTTCGCGTTGCGACAGATACTGCATATCTGAGAGGGCGTGTAGCGCAACTGAGAAGAGAACTAGGCGCAGAGGCAATTGAACAGCATTTGCGCAGATATAATCCCGATAGAATCGACCATACAGATGCTTACTATTTACCTATTATAAAAAATCATTTAAATAATCTTTACAGGCGAGCTACATCTTCCGACTTAAGGCGAGCCGATTTGATAGACCTGATAGCCCGCACTCATTGGTGGGCTGCGAGTGCAATGCCTGACCAACGAGGTAGTGCTGCCAAGGCCGAGTTTGCAGCTAGGGCTATAGCTAGCGCACATGGTATAGAGCTACCGCCTTTTCGAAATGGTAAAGTTTCTGATATAGAAGCAATGCTCAGCGGAGAAGAGGAGTTCGTAGGCAAATACGTAAGCTTGCTAGATTCTGATTGCTTTTAA
>Psy0489_AvrB1a_1
ATGGGCTGCGTCTCGTCAAAAGGCAACCCAGTGCTTTCTCCGCAGGCTTCTTTTAATGACGCTTCTCGTACGTTTTTCAGAGCACTTCCCGGCCCAGCGGCAAGACAATTGCAGGTCTACGATCAATGCTTAATTGGTGCAGCGCGCTGGCCTGACGATTCCAGTAAGTCGAGCACTCCCGAAAATAGGGCGTATTGTCAGAGCATGTACAACTCAATTCGTTCTGCTGGAGGTGAAATTTCCAGTGGCAGGATCACGTCTTTTGATGAACTATGGGGGCGCGCAACTGAATGGCGACTTTCAAAGTTGCAGAGAGGAGCACCGTCCTATTCTGCGTTTGCCTCTGAAAGGACGTCCAATACAGACGCAGTAACCCCCTTAGTTAAACCTTATAAGTCTGTCATTGCCAGGGTTGTTAGTCACAAGGATGCACGCGATGAAACAATGAGGGACAATTTGTTTGGCGATCTGCATGTTAAGGCCTACCGCCAAACAGCACGTCTCAATGGAAATATTATTCCACTTAACACTTTTCGCGTTGCGACAGATACTGCATATCTGAGAGGGCGTGTAGCGCAACTGAGAAGAGAACTAGGCGCAGAGGCAATTGAACAGCATTTGCGCAGATATAATCCCGATAGAATCGACCATACAGATGCTTACTATTTACCTATTATAAAAAATCATTTAAATAATCTTTACAGGCGAGCTACATCTTCCGACTTAAGGCGAGCCGATTTGATAGACCTGATAGCCCGCACTCATTGGTGGGCTGCGAGTGCAATGCCTGACCAACGAGGTAGTGCTGCCAAGGCCGAGTTTGCAGCTAGGGCTATAGCTAGCGCACATGGTATAGAGCTACCGCCTTTTCGAAATGGTAAAGTTTCTGATATAGAAGCAATGCTCAGCGGAGAAGAGGAGTTCGTAGGCAAATACGTAAGCTTGCTAGATTCTGATTGCTTTTAA
>PgcNCPPB2708_AvrB1a_1
ATGTACAACTCAATTCGTTCTGCTGGAGGTGAAATTTCCAGTGGCAGGATCACGTCTTTTGATGAACTATGGGGGCGCGCAACTGAATGGCGACTTTCAAAGTTGCAGAGAGGAGCACCGTCCTATTCTGCGTTTGCCTCTGAAAGGACGTCCAATACAGACGCAGTAACCCCCTTAGTTAAACCTTATAAGTCTGTCATTGCCAGGGTTGTTAGTCACAAGGATGCACGCGATGAAACAATGAGGGACAATTTGTTTGGCGATCTGCATGTTAAGGCCTACCGCCAAACAGCACGTCTCAATGGAAATATTATTCCACTTAACACTTTTCGCGTTGCGACAGATACTGCATATCTGAGAGGGCGTGTAGCGCAACTGAGAAGAGAACTAGGCGCAGAGGCAATTGAACAGCATTTGCGCAGATATAATCCCGATAGAATCGACCATACAGATGCTTACTATTTACCTATTATAAAAAATCATTTAAATAATCTTTACAGGCGAGCTACATCTTCCGACTTAAGGCGAGCCGATTTGATAGACCTNNGTGCAATGCCTGACCAACGAGGTAGTGCTGCCAAGGCCGAGTTTGCAGCTAGGGCTATAGCTAGCGCACATGGTATAGAGCTACCGCCTTTTCGAAATGGTAAAGTTTCTGATATAGAAGCAATGCTCAGCGGAGAAGAGGAGTTCGTAGGCAAATACGTAAGCTTGCTAGATTCTGATTGCTTTTAA
>PorI_6_AvrB1a_1
ATGGGCTGCGTCTCGTCAAAAGGCAACCCAATGCTTTCTCCGCAGGCTTCTTTTAATGACGCTTCTCGTACGTTTTTCAGAGCACTTCCCGGCCCAGCGGCAAGACAATTGCAGGTCTACGATCAATGCTTAATTGGTGCAGCGCGCTGGCCTGACGATTCCAGTAAGTCGAGCACTCCCGAAAATAGGGCGTATTGTCAGAGCATGTACAACTCAATTCGTTCTGCTGGAGGTGAAATTTCCAGTGGCAGGATCACGTCTTTTGATGAACTATGGGGGCGCGCAACTGAATGGCGACTTTCAAAGTTGCAGAGAGGAGCACCGTCCTATTCTGCGTTTGCCTCTGAAAGGACGTCCAATACAGACGCAGTAACCCCCTTAGTTAAACCTTATAAGTCTGTCATTGCCAGGGTTGTTAGTCACAAGGATGCACGCGATGAAACAATGAGGGACAATTTGTTTGGCGATCTGCATGTTAAGGCCTACCGCCAAACAGCACGTCTCAATGGAAATATTATTCCACTTAACACTTTTCGCGTTGCGACAGATACTGCATATCTGAGAGGGCGTGTAGCGCAACTGAGAAGAGAACTAGGCGCAGAGGCAATTGAACAGCATTTGCGCAGATATAATCCCGATAGAATCGACCATACAGATGCTTACTATTTACCTATTATAAAAAATCATTTAAATAATCTTTACAGGCGAGCTACATCTTCCGACTTAAGGCGAGCCGATTTGATAGACCTGATAGCCCGCACTCATTGGTGGGCTGCGAGTGCAATGCCTGACCAACGAGGTAGTGCTGCCAAGGCCGAGTTTGCAGCTAGGGCTATAGCTAGCGCACATGGTATAGAGCTACCGCCTTTTCGAAATGGTAAGGTTTCTGATATAGAAGCAATGCTCAGCGGAGAAGAGGAGTTCGTAGGCAAATACGTAAGCTTGCTAGATTCTGATTGCTTTTAA
>PgyICMP807_AvrB1b_1
ATGGGCTGCGTCTCGTCAAAAAGCACCACAGTGCTTTCTCCACAGACATCTTTTAATGAAGCCTCCCGTACGTCTTTCAGAGCACTCCCCGGCCCATCGCAAAGACAATTGGAGGTCTATGATCAATGCTTAATTGGTGCAGCGCGCTGGCCTGACGATTCCAGTAAGTCGAATACGCCTGAAAACAGGGCATATTGTCAGAGCATGTACAACTCAATTCGCTCTGCTGGAGATGAAATTTCCAGAGGTGGAATCACATCTTTTGAGGAACTATGGGGGCGCGCAACTGAATGGCGACTTTCAAAGTTGCAGAGAGGAGAGCCGTTATACTCTGCATTCGCCTCCGAAAGGACGTCCGATACAGACGCAGTAACCCCTCTGGTCAAACCTTACAAGTCTGTCCTTGCCAGAGTCGTTGATCACGAGGATGCCCACGATGAAATAATGCAGGACAATTTGTTTGGCGATCTGAATGTTAAAGTATATCGCCAAACAGCATACCTCCATGGAAATGTTATTCCACTTAACACTTTTCGCGTCGCGACAGATACTGAATATCTGAGAGATCGAGTAGCGCATCTGAGAACAGAGTTGGGCGCAAAAGCTCTTAAACAGCATTTGCAGAGATACAATCCTGATAGAATAGACCATACGAACGCTTCCTATTTACCCATAATAAAAGATCATTTAAATGATCTTTACAGACAAGCAATATCTTCCGATTTAAGCCAAGCCGAATTGATAAGCCTGATAGCCCGTACCCATTGGTGGGCTGCGAGTGCAATGCCTGACCAAAGAGGTAGTGCTGCTAAGGCCGAGTTTGCAGCTAGAGCCATAGCTAGCGCACATGGTATAGAGCTCCCGCCTTTTCGAAATGGTAACGTTTCGGATATAGAAGCGATGCTCAGCGGAGAGGAGGAATTCGTAGAAAAATACAGAAGCTTGCTAGATTCTGATTGCTTTTAA
>PgyICMP9589_AvrB1b_1
ATGGGCTGCGTCTCGTCAAAAAGCACCACAGTGCTTTCTCCACAGACATCTTTTAATGAAGCCTCCCGTACGTCTTTCAGAGCACTCCCCGGCCCATCGCAAAGACAATTGGAGGTCTATGATCAATGCTTAATTGGTGCAGCGCGCTGGCCTGACGATTCCAGTAAGTCGAATACGCCTGAAAACAGGGCATATTGTCAGAGCATGTACAACTCAATTCGCTCTGCTGGAGATGAAATTTCCAGAGGTGGAATCACATCTTTTGAGGAACTATGGGGGCGCGCAACTGAATGGCGACTTTCAAAGTTGCAGAGAGGAGAGCCGTTATACTCTGCATTCGCCTCCGAAAGGACGTCCGATACAGACGCAGTAACCCCTCTGGTCAAACCTTACAAGTCTGTCCTTGCCAGAGTCGTTGATCACGAGGATGCCCACGATGAAATAATGCAGGACAATTTGTTTGGCGATCTGAATGTTAAAGTATATCGCCAAACAGCATACCTCCATGGAAATGTTATTCCACTTAACACTTTTCGCGTCGCGACAGATACTGAATATCTGAGAGATCGAGTAGCGCATCTGAGAACAGAGTTGGGCGCAAAAGCTCTTAAACAGCATTTGCAGAGATACAATCCTGATAGAATAGACCATACGAACGCTTCCTATTTACCCATAATAAAAGATCATTTAAATGATCTTTACAGACAAGCAATATCTTCCGATTTAAGCCAAGCCGAATTGATAAGCCTGATAGCCCGTACCCATTGGTGGGCTGCGAGTGCAATGCCTGACCAAAGAGGTAGTGCTGCTAAGGCCGAGTTTGCAGCTAGAGCCATAGCTAGCGCACATGGTATAGAGCTCCCGCCTTTTCGAAATGGTAACGTTTCGGATATAGAAGCGATGCTCAGCGGAGAGGAGGAATTCGTAGAAAAATACAGAAGCTTGCTAGATTCTGATTGCTTTTAA
>Psy0533_AvrB2a_1
ATGGGATGCATTACTTCAAAACCACTGGTTAGCTCTCCCCGGTGGCATAATTCAGCTACTAATTCCGAAAATTTAGAAACTGGTCAAAGAAGCCATAAAGCCTCTCTTTATGGTGCTATTTCTGGATCACCGGAAAGGAGTGAATTGACTTGGCATCAGCAGTCGTTGGTTGGCGTAGCCCGATGGCCTGACAAAGAATATAATAGAGATCATGTCCCCCTGCAAATGGAATACGGTAGGTCTTTTTGGAATGAGTCGCGAAAAATAGGAAGTGCATTAGCTAATGGTGAAATTCAGAATTTTGAAGACTTATGGGAGAAAGCACGCGATTGGCGATGTTCAATGGCTAATCATGATGAGAATATATTTAAGAAACCTCGCAATAGTTATAATGAGTTTCCTTTTACAACCCCATTAATAAATCAATACAATTATATTAAAGAAAGATATAGTGCCCGTACTGATGGGAGCTTGCAAAAACTCGATGATGAAGGCTTATTGCCACCAGCAAAAGAATTTTTGATAACGGATAAGATTTTTGGAGAGCCAATAAGCCTGACAAAGATAGTTTGCAGTTCAGATAGTTCTGCGCACCGAGACCAAAGACGATATTCGGATTTATGGTCGCGAGGCTTAGACTATGGAGAGCCACACTACATCCAACATACTTCATCGGAAGAAGTCCCTAAAATTCTTCATCATGTAAACGATTTGTTTAATGAGGTCCTACAATCAAACTTATCTACCAAGAAAGCACTTAAGTTTTTAGGCGAAATTCACTGGTGGTTGGCACATGCTATGCCTGATGAAAGGGGGAGCGCAGCCAAGAGTGAGCTTTGTGTACGTGCTATAGCCCAAGCCAAGGGCTTAGATTTACCCCCTATGAAAAGTGGAATAGTTCCAGACTTGGAAGCAATGACTATGTCGCGTGAGCAATTTATCAAGCAGTATCCGTCAATGTTTGATGATTAA
>PcbICMP2823_AvrB2a_1
ATGGGATGCATTACTTCAAAACCACTGGTTAGCTCTCCCCGGTGGCATAATTCAGCTACTAATTCCGAAAATTTAGAAACTGGTCAAAGAAGCCATAAAGCCTCTCGTTATGGTGCTATTTCTGGATCACCGGAAAGGAGTGAATTGACTTGGCATCAGCAGTCGTTGGTTGGCGTAGCCCGATGGCCTGACAAAGAATATAATAGAGATCATGTCCCCCTGCAAATGGAATACGGTAGGTCTTTTTGGAATGAGTCGCGAAAAATAGGAAGTGCATTAGCTAATGGTGAAATTCAGAATTTTGAAGACTTATGGGAGAAAGCACGCGATTGGCGATGTTCAATGGCTAATCATGATGAGAATATATTTAAGAAACCTCGCAATAGTTATAATGAGTTTCCTTTTACAACCCCATTAATAAATCAATACAATTATATTAAAGAAAGATATAGTTCCCGTACTGATGGGAGCTTGCAAAAACTCGATGATGAAGGCTTATTGCCACCAGCAAAAGAATTTTTGATAACGGATAAGATTTTTGGAGAGCCAATAAGCCTGACAAAAATAGTTTGCAGTTCAGATAGTTCTGCGCACCGAGACCAAAGACGATATTCGGATTTATGGTCGCGAGGCTTAGACTATGGAGAGCCACACTACATCCAACATACTTCATCGGAAGAAGTCCCTAAAATTCTTCATCATGTAAACGATTTGTTTAATGAGGTCCTACAATCAAACTTATCTACCAAGAAAGCACTTAAATTTTTAGGCGAAATTCACTGGTGGTTGGCACATGCTATGCCTGATGAAAGGGGGAGCGCAGCCAAGAGTGAGCTTTGTGTACGTGCTATAGCCCAAGCCAAGGGCTTAGATTTACCTCCTATGAAAAGTGGAATAGTTCCAGACTTGGAAGCAATGACTATGTCGCGTGAGCAATTTATCAAGCAGTATCCGTCAATGTTTGATGATTAA
>PseHC_1_AvrB2a_1
ATGGGATGCATTACTTCAAAACCACTGGTTAGCTCTCCCCGGTGGCATAATTCAGCTACTAATTCCGAAAATTTAGAAACTGGTCAAAGAAGCCATAAAGCCTCTCGTTATGGTGCTATTTCTGGATCACCGGAAAGGAGTGAATTGACTTGGCATCAGCAGTCGTTGGTTGGCGTAGCCCGATGGCCTGACAAAGAATATAATAGAGATCATGTCCCCCTGCAAATGGAATACGGTAGGTCTTTTTGGAATGAGTCGCGAAAAATAGGAAGTGCATTAGCTAATGGTGAAATTCAGAATTTTGAAGACTTATGGGAGAAAGCACGCGATTGGCGATGTTCAATGGCTAATCATGATGAGAATATATTTAAGAAACCTCGCAATAGTTATAATGAGTTTCCTTTTACAACCCCATTAATAAATCAATACAATTATATTAAAGAAAGATATAGTTCCCGTACTGATGGGAGCTTGCAAAAACTCGATGATGAAGGCTTATTGCCACCAGCAAAAGAATTTTTGATAACGGATAAGATTTTTGGAGAGCCAATAAGCCTGACAAAAATAGTTTGCAGTTCAGATAGTTCTGCGCACCGAGACCAAAGACGATATTCGGATTTATGGTCGCGAGGCTTAGACTATGGAGAGCCACACTACATCCAACATACTTCATCGGAAGAAGTCCCTAAAATTCTTCATCATGTAAACGATTTGTTTAATGAGGTCCTACAATCAAACTTATCTACCAAGAAAGCACTTAAATTTTTAGGCGAAATTCACTGGTGGTTGGCACATGCTATGCCTGATGAAAGGGGGAGCGCAGCCAAGAGTGAGCTTTGTGTACGTGCTATAGCCCAAGCCAAGGGCTTAGATTTACCTCCTATGAAAAGTGGAATAGTTCCAGACTTGGAAGCAATGACTATGTCGCGTGAGCAATTTATCAAGCAGTATCCGTCAATGTTTGATGATTAA
>PseICMP3386_AvrB2a_1
ATGGGATGCATTACTTCAAAACCACTGGTTAGCTCTCCCCGGTGGCATAATTCAGCTACTAATTCCGAAAATTTAGAAACTGGTCAAAGAAGCCATAAAGCCTCTCGTTATGGTGCTATTTCTGGATCACCGGAAAGGAGTGAATTGACTTGGCATCAGCAGTCGTTGGTTGGCGTAGCCCGATGGCCTGACAAAGAATATAATAGAGATCATGTCCCCCTGCAAATGGAATACGGTAGGTCTTTTTGGAATGAGTCGCGAAAAATAGGAAGTGCATTAGCTAATGGTGAAATTCAGAATTTTGAAGACTTATGGGAGAAAGCACGCGATTGGCGATGTTCAATGGCTAATCATGATGAGAATATATTTAAGAAACCTCGCAATAGTTATAATGAGTTTCCTTTTACAACCCCATTAATAAATCAATACAATTATATTAAAGAAAGATATAGTTCCCGTACTGATGGGAGCTTGCAAAAACTCGATGATGAAGGCTTATTGCCACCAGCAAAAGAATTTTTGATAACGGATAAGATTTTTGGAGAGCCAATAAGCCTGACAAAAATAGTTTGCAGTTCAGATAGTTCTGCGCACCGAGACCAAAGACGATATTCGGATTTATGGTCGCGAGGCTTAGACTATGGAGAGCCACACTACATCCAACATACTTCATCGGAAGAAGTCCCTAAAATTCTTCATCATGTAAACGATTTGTTTAATGAGGTCCTACAATCAAACTTATCTACCAAGAAAGCACTTAAATTTTTAGGCGAAATTCACTGGTGGTTGGCACATGCTATGCCTGATGAAAGGGGGAGCGCAGCCAAGAGTGAGCTTTGTGTACGTGCTATAGCCCAAGCCAAGGGCTTAGATTTACCTCCTATGAAAAGTGGAATAGTTCCAGACTTGGAAGCAATGACTATGTCGCGTGAGCAATTTATCAAGCAGTATCCGTCAATGTTTGATGATTAA
>PseICMP7459_AvrB2a_1
ATGGGATGCATTACTTCAAAACCACTGGTTAGCTCTCCCCGGTGGCATAATTCAGCTACTAATTCCGAAAATTTAGAAACTGGTCAAAGAAGCCATAAAGCCTCTCGTTATGGTGCTATTTCTGGATCACCGGAAAGGAGTGAATTGACTTGGCATCAGCAGTCGTTGGTTGGCGTAGCCCGATGGCCTGACAAAGAATATAATAGAGATCATGTCCCCCTGCAAATGGAATACGGTAGGTCTTTTTGGAATGAGTCGCGAAAAATAGGAAGTGCATTAGCTAATGGTGAAATTCAGAATTTTGAAGACTTATGGGAGAAAGCACGCGATTGGCGATGTTCAATGGCTAATCATGATGAGAATATATTTAAGAAACCTCGCAATAGTTATAATGAGTTTCCTTTTACAACCCCATTAATAAATCAATACAATTATATTAAAGAAAGATATAGTTCCCGTACTGATGGGAGCTTGCAAAAACTCGATGATGAAGGCTTATTGCCACCAGCAAAAGAATTTTTGATAACGGATAAGATTTTTGGAGAGCCAATAAGCCTGACAAAAATAGTTTGCAGTTCAGATAGTTCTGCGCACCGAGACCAAAGACGATATTCGGATTTATGGTCGCGAGGCTTAGACTATGGAGAGCCACACTACATCCAACATACTTCATCGGAAGAAGTCCCTAAAATTCTTCATCATGTAAACGATTTGTTTAATGAGGTCCTACAATCAAACTTATCTACCAAGAAAGCACTTAAATTTTTAGGCGAAATTCACTGGTGGTTGGCACATGCTATGCCTGATGAAAGGGGGAGCGCAGCCAAGAGTGAGCTTTGTGTACGTGCTATAGCCCAAGCCAAGGGCTTAGATTTACCTCCTATGAAAAGTGGAATAGTTCCAGACTTGGAAGCAATGACTATGTCGCGTGAGCAATTTATCAAGCAGTATCCGTCAATGTTTGATGATTAA
>PseICMP763_AvrB2a_1
ATGGGATGCATTACTTCAAAACCACTGGTTAGCTCTCCCCGGTGGCATAATTCAGCTACTAATTCCGAAAATTTAGAAACTGGTCAAAGAAGCCATAAAGCCTCTCGTTATGGTGCTATTTCTGGATCACCGGAAAGGAGTGAATTGACTTGGCATCAGCAGTCGTTGGTTGGCGTAGCCCGATGGCCTGACAAAGAATATAATAGAGATCATGTCCCCCTGCAAATGGAATACGGTAGGTCTTTTTGGAATGAGTCGCGAAAAATAGGAAGTGCATTAGCTAATGGTGAAATTCAGAATTTTGAAGACTTATGGGAGAAAGCACGCGATTGGCGATGTTCAATGGCTAATCATGATGAGAATATATTTAAGAAACCTCGCAATAGTTATAATGAGTTTCCTTTTACAACCCCATTAATAAATCAATACAATTATATTAAAGAAAGATATAGTTCCCGTACTGATGGGAGCTTGCAAAAACTCGATGATGAAGGCTTATTGCCACCAGCAAAAGAATTTTTGATAACGGATAAGATTTTTGGAGAGCCAATAAGCCTGACAAAAATAGTTTGCAGTTCAGATAGTTCTGCGCACCGAGACCAAAGACGATATTCGGATTTATGGTCGCGAGGCTTAGACTATGGAGAGCCACACTACATCCAACATACTTCATCGGAAGAAGTCCCTAAAATTCTTCATCATGTAAACGATTTGTTTAATGAGGTCCTACAATCAAACTTATCTACCAAGAAAGCACTTAAATTTTTAGGCGAAATTCACTGGTGGTTGGCACATGCTATGCCTGATGAAAGGGGGAGCGCAGCCAAGAGTGAGCTTTGTGTACGTGCTATAGCCCAAGCCAAGGGCTTAGATTTACCTCCTATGAAAAGTGGAATAGTTCCAGACTTGGAAGCAATGACTATGTCGCGTGAGCAATTTATCAAGCAGTATCCGTCAATGTTTGATGATTAA
>PcsICMP9419_AvrB2a_1
ATGGGATGCATTACTTCAAAACCACTGGTTAGCTCTCCCCGGTGGCATAATTCAGCTACTAATTCCGAAAATTTAGAAACTGGTCAAAGAAGCCATAAAGCCTCTCTTTATGGTGCTATTTCTGGATCACCGGAAAGGAGTGAATTGACTTGGCATCAGCAGTCGTTGGTTGGCGTAGCCCGATGGCCTGACAAAGAATATAATAGAGATCATGTCCCCCTGCAAATGGAATACGGTAGGTCTTTTTGGAATGAGTCGCGAAAAATAGGAAGTGCATTAGCTAATGGTGAAATTCAGAATTTTGAAGACTTATGGGAGAAAGCACGCGATTGGCGATATTCAATGGCTAATCATGATGAGAATATATTTAAGAAACCTCGCAATAGTTATAATGAGTTTCCTTTTACAACCCCATTAATAAATCAATACAATTATATTAAAGAAAGATATAGTGCCCGTACTGATGGGAGCTTGCAAAAACTCGATGATGAAGGCTTATTGCCACCAGCAAAAGAATTTTTGATAACGGATAAGATTTTTGGAGAGCCAATAAGCCTGACAAAGATAGTTTGCAGTTCAGATAGTTCTGCGCACCGAGACCAAAGACGATATTCGGATTTATGGTCGCGAGGCTTAGACTATGGAGAGCCACACTACATCCAACATACTTCATCGGAAGAAGTCCCTAAAATTCTTCATCATGTAAACGATTTGTTTAATGAGGTCCTACAATCAAACTTATCTACCAAGAAAGCACTTAAGTTTTTAGGAGAAATTCACTGGTGGTTGGCACATGCTATGCCTGATGAAAGGGGGAGCGCAGCCAAGAGTGAGCTTTGTGTACGTGCTATAGCCCAAGCCAAGGGCTTAGGGAAGGTCTGA
>PcsICMP9420_AvrB2a_1
ATGGGATGCATTACTTCAAAACCACTGGTTAGCTCTCCCCGGTGGCATAATTCAGCTACTAATTCCGAAAATTTAGAAACTGGTCAAAGAAGCCATAAAGCCTCTCTTTATGGTGCTATTTCTGGATCACCGGAAAGGAGTGAATTGACTTGGCATCAGCAGTCGTTGGTTGGCGTAGCCCGATGGCCTGACAAAGAATATAATAGAGATCATGTCCCCCTGCAAATGGAATACGGTAGGTCTTTTTGGAATGAGTCGCGAAAAATAGGAAGTGCATTAGCTAATGGTGAAATTCAGAATTTTGAAGACTTATGGGAGAAAGCACGCGATTGGCGATATTCAATGGCTAATCATGATGAGAATATATTTAAGAAACCTCGCAATAGTTATAATGAGTTTCCTTTTACAACCCCATTAATAAATCAATACAATTATATTAAAGAAAGATATAGTGCCCGTACTGATGGGAGCTTGCAAAAACTCGATGATGAAGGCTTATTGCCACCAGCAAAAGAATTTTTGATAACGGATAAGATTTTTGGAGAGCCAATAAGCCTGACAAAGATAGTTTGCAGTTCAGATAGTTCTGCGCACCGAGACCAAAGACGATATTCGGATTTATGGTCGCGAGGCTTAGACTATGGAGAGCCACACTACATCCAACATACTTCATCGGAAGAAGTCCCTAAAATTCTTCATCATGTAAACGATTTGTTTAATGAGGTCCTACAATCAAACTTATCTACCAAGAAAGCACTTAAGTTTTTAGGAGAAATTCACTGGTGGTTGGCACATGCTATGCCTGATGAAAGGGGGAGCGCAGCCAAGAGTGAGCTTTGTGTACGTGCTATAGCCCAAGCCAAGGGCTTAGGGAAGGTCTGA
>PgyB076_AvrB2a_1
ATGGGATGCATTACTTCAAAACCACTGGTTAGCTCTCCCCAGTGGCATAATTCAGCTACTAATTCCGAAAATTTAGAAACTGGTCAAAGAAGCCATAAAGCCTCTCTTTATGGTGCTATGTCTGGATCACCGGAAAGGAGTGAATTGACTTGGCATCAGCAGTCGTTGGTTGGCGTAGCCCGATGGCCTGACAAAGAATATAATAGAGATCATGTCCCCCTGCAAATGGAATACGGTAGGTCTTTTTGGAATGAGTCGCGAAAAATAGGAAGTGCATTAGCTAATGGTGAAATTCAGAATTTTGAAGACTTATGGGAGAAAGCACGCGATTGGCGATGTTCAATGGCTAATCATGATGAGAATATATTTAAGAAACCTCGCAATAGTTATAATGAGTTTCCTTTTACAACCCCATTAATAAATCAATACAATTATATTAAAGAAAGATATAGTGCCCGTACTGATGGGAGCTTGCAAAAACTCGATGATGAAGGCTTATTGCCACCAGCAAAAGAATTTTTGATAACGGATAAGATTTTTGGAGAGCCAATAAGCCTGACAAAGATAGTTTGCAGTTCAGATAGTTCTGCGCACCGAGACCAAAGACGATATTCGGATTTATGGTCACGAGGCTTAGACTATGGAGAGCCACACTACATCCAACATACTTCATCGGAAGAAGTCCCTAAAATCCTTCATCATGTAAACGATTTGTTTAATGAGGTCCTACAATCAAACTTATCTACCAAGAAAGCACTTAAGTTTTTAGGCGAAATTCACTGGTGGTTGGCACATGCTATGCCTGATGAAAGGGGGAGCGCAGCCAAGAGTGAGCTTTGTGTACGTGCTATAGCCCAAGCCAAGGGCTTAGATTTACCCCCTATGAAAAGTGGAATAGTTCCAGACTTGGAAGCAATGACTATGTCGCGTGAGCAATTTATCAAGCAGTATCCGTCAATGTTTGATGATTAA
>PgyR4_AvrB2a_1
ATGGGATGCATTACTTCAAAACCACTGGTTAGCTCTCCCCAGTGGCATAATTCAGCTACTAATTCCGAAAATTTAGAAACTGGTCAAAGAAGCCATAAAGCCTCTCTTTATGGTGCTATGTCTGGATCACCGGAAAGGAGTGAATTGACTTGGCATCAGCAGTCGTTGGTTGGCGTAGCCCGATGGCCTGACAAAGAATATAATAGAGATCATGTCCCCCTGCAAATGGAATACGGTAGGTCTTTTTGGAATGAGTCGCGAAAAATAGGAAGTGCATTAGCTAATGGTGAAATTCAGAATTTTGAAGACTTATGGGAGAAAGCACGCGATTGGCGATGTTCAATGGCTAATCATGATGAGAATATATTTAAGAAACCTCGCAATAGTTATAATGAGTTTCCTTTTACAACCCCATTAATAAATCAATACAATTATATTAAAGAAAGATATAGTGCCCGTACTGATGGGAGCTTGCAAAAACTCGATGATGAAGGCTTATTGCCACCAGCAAAAGAATTTTTGATAACGGATAAGATTTTTGGAGAGCCAATAAGCCTGACAAAGATAGTTTGCAGTTCAGATAGTTCTGCGCACCGAGACCAAAGACGATATTCGGATTTATGGTCACGAGGCTTAGACTATGGAGAGCCACACTACATCCAACATACTTCATCGGAAGAAGTCCCTAAAATCCTTCATCATGTAAACGATTTGTTTAATGAGGTCCTACAATCAAACTTATCTACCAAGAAAGCACTTAAGTTTTTAGGCGAAATTCACTGGTGGTTGGCACATGCTATGCCTGATGAAAGGGGGAGCGCAGCCAAGAGTGAGCTTTGTGTACGTGCTATAGCCCAAGCCAAGGGCTTAGATTTACCCCCTATGAAAAGTGGAATAGTTCCAGACTTGGAAGCAATGACTATGTCGCGTGAGCAATTTATCAAGCAGTATCCGTCAATGTTTGATGATTAA
>PmeN6801_AvrB2a_1
ATGGGATGCATTACTTCAAAACCACTGGTTAGCTCTCCCCAGTGGCATAATTCAGCTACTAATTCCGAAAATTTAGAAACTGGTCAAAGAAGCCATAAAGCCTCTCTTTATGGTGCTATGTCTGGATCACCGGAAAGGAGTGAATTGACTTGGCATCAGCAGTCGTTGGTTGGCGTAGCCCGATGGCCTGACAAAGAATATAATAGAGATCATGTCCCCCTGCAAATGGAATACGGTAGGTCTTTTTGGAATGAGTCGCGAAAAATAGGAAGTGCATTAGCTAATGGTGAAATTCAGAATTTTGAAGACTTATGGGAGAAAGCACGCGATTGGCGATGTTCAATGGCTAATCATGATGAGAATATATTTAAGAAACCTCGCAATAGTTATAATGAGTTTCCTTTTACAACCCCATTAATAAATCAATACAATTATATTAAAGAAAGATATAGTGCCCGTACTGATGGGAGCTTGCAAAAACTCGATGATGAAGGCTTATTGCCACCAGCAAAAGAATTTTTGATAACGGATAAGATTTTTGGAGAGCCAATAAGCCTGACAAAGATAGTTTGCAGTTCAGATAGTTCTGCGCACCGAGACCAAAGACGATATTCGGATTTATGGTCACGAGGCTTAGACTATGGAGAGCCACACTACATCCAACATACTTCATCGGAAGAAGTCCCTAAAATCCTTCATCATGTAAACGATTTGTTTAATGAGGTCCTACAATCAAACTTATCTACCAAGAAAGCACTTAAGTTTTTAGGCGAAATTCACTGGTGGTTGGCACATGCTATGCCTGATGAAAGGGGGAGCGCAGCCAAGAGTGAGCTTTGTGTACGTGCTATAGCCCAAGCCAAGGGCTTAGATTTACCCCCTATGAAAAGTGGAATAGTTCCAGACTTGGAAGCAATGACTATGTCGCGTGAGCAATTTATCAAGCAGTATCCGTCAATGTTTGATGATTAA
>Pph1302A_AvrB2a_1
ATGGGATGCATTACTTCAAAACCACTGGTTAGCTCTCCCCAGTGGCATAATTCAGCTACTAATTCCGAAAATTTAGAAACTGGTCAAAGAAGCCATAAAGCCTCTCTTTATGGTGCTATGTCTGGATCACCGGAAAGGAGTGAATTGACTTGGCATCAGCAGTCGTTGGTTGGCGTAGCCCGATGGCCTGACAAAGAATATAATAGAGATCATGTCCCCCTGCAAATGGAATACGGTAGGTCTTTTTGGAATGAGTCGCGAAAAATAGGAAGTGCATTAGCTAATGGTGAAATTCAGAATTTTGAAGACTTATGGGAGAAAGCACGCGATTGGCGATGTTCAATGGCTAATCATGATGAGAATATATTTAAGAAACCTCGCAATAGTTATAATGAGTTTCCTTTTACAACCCCATTAATAAATCAATACAATTATATTAAAGAAAGATATAGTGCCCGTACTGATGGGAGCTTGCAAAAACTCGATGATGAAGGCTTATTGCCACCAGCAAAAGAATTTTTGATAACGGATAAGATTTTTGGAGAGCCAATAAGCCTGACAAAGATAGTTTGCAGTTCAGATAGTTCTGCGCACCGAGACCAAAGACGATATTCGGATTTATGGTCACGAGGCTTAGACTATGGAGAGCCACACTACATCCAACATACTTCATCGGAAGAAGTCCCTAAAATCCTTCATCATGTAAACGATTTGTTTAATGAGGTCCTACAATCAAACTTATCTACCAAGAAAGCACTTAAGTTTTTAGGCGAAATTCACTGGTGGTTGGCACATGCTATGCCTGATGAAAGGGGGAGCGCAGCCAAGAGTGAGCTTTGTGTACGTGCTATAGCCCAAGCCAAGGGCTTAGATTTACCCCCTATGAAAAGTGGAATAGTTCCAGACTTGGAAGCAATGACTATGTCGCGTGAGCAATTTATCAAGCAGTATCCGTCAATGTTTGATGATTAA
>Pph1448A_AvrB2a_2
ATGGGATGCATTACTTCAAAACCACTGGTTAGCTCTCCCCAGTGGCATAATTCAGCTACTAATTCCGAAAATTTAGAAACTGGTCAAAGAAGCCATAAAGCCTCTCTTTATGGTGCTATGTCTGGATCACCGGAAAGGAGTGAATTGACTTGGCATCAGCAGTCGTTGGTTGGCGTAGCCCGATGGCCTGACAAAGAATATAATAGAGATCATGTCCCCCTGCAAATGGAATACGGTAGGTCTTTTTGGAATGAGTCGCGAAAAATAGGAAGTGCATTAGCTAATGGTGAAATTCAGAATTTTGAAGACTTATGGGAGAAAGCACGCGATTGGCGATGTTCAATGGCTAATCATGATGAGAATATATTTAAGAAACCTCGCAATAGTTATAATGAGTTTCCTTTTACAACCCCATTAATAAATCAATACAATTATATTAAAGAAAGATATAGTGCCCGTACTGATGGGAGCTTGCAAAAACTCGATGATGAAGGCTTATTGCCACCAGCAAAAGAATTTTTGATAACGGATAAGATTTTTGGAGAGCCAATAAGCCTGACAAAGATAGTTTGCAGTTCAGATAGTTCTGCGCACCGAGACCAAAGACGATATTCGGATTTATGGTCACGAGGCTTAGACTATGGAGAGCCACACTACATCCAACATACTTCATCGGAAGAAGTCCCTAAAATCCTTCATCATGTAAACGATTTGTTTAATGAGGTCCTACAATCAAACTTATCTACCAAGAAAGCACTTAAGTTTTTAGGCGAAATTCACTGGTGGTTGGCACATGCTATGCCTGATGAAAGGGGGAGCGCAGCCAAGAGTGAGCTTTGTGTACGTGCTATAGCCCAAGCCAAGGGCTTAGATTTACCCCCTATGAAAAGTGGAATAGTTCCAGACTTGGAAGCAATGACTATGTCGCGTGAGCAATTTATCAAGCAGTATCCGTCAATGTTTGATGATTAA
>Psy0510_AvrB2a_1
ATGGGATGCATTACTTCAAAACCACTGGTTAGCTCTCCCCAGTGGCATAATTCAGCTACTAATTCCGAAAATTTAGAAACTGGTCAAAGAAGCCATAAAGCCTCTCTTTATGGTGCTATGTCTGGATCACCGGAAAGGAGTGAATTGACTTGGCATCAGCAGTCGTTGGTTGGCGTAGCCCGATGGCCTGACAAAGAATATAATAGAGATCATGTCCCCCTGCAAATGGAATACGGTAGGTCTTTTTGGAATGAGTCGCGAAAAATAGGAAGTGCATTAGCTAATGGTGAAATTCAGAATTTTGAAGACTTATGGGAGAAAGCACGCGATTGGCGATGTTCAATGGCTAATCATGATGAGAATATATTTAAGAAACCTCGCAATAGTTATAATGAGTTTCCTTTTACAACCCCATTAATAAATCAATACAATTATATTAAAGAAAGATATAGTGCCCGTACTGATGGGAGCTTGCAAAAACTCGATGATGAAGGCTTATTGCCACCAGCAAAAGAATTTTTGATAACGGATAAGATTTTTGGAGAGCCAATAAGCCTGACAAAGATAGTTTGCAGTTCAGATAGTTCTGCGCACCGAGACCAAAGACGATATTCGGATTTATGGTCACGAGGCTTAGACTATGGAGAGCCACACTACATCCAACATACTTCATCGGAAGAAGTCCCTAAAATCCTTCATCATGTAAACGATTTGTTTAATGAGGTCCTACAATCAAACTTATCTACCAAGAAAGCACTTAAGTTTTTAGGCGAAATTCACTGGTGGTTGGCACATGCTATGCCTGATGAAAGGGGGAGCGCAGCCAAGAGTGAGCTTTGTGTACGTGCTATAGCCCAAGCCAAGGGCTTAGATTTACCCCCTATGAAAAGTGGAATAGTTCCAGACTTGGAAGCAATGACTATGTCGCGTGAGCAATTTATCAAGCAGTATCCGTCAATGTTTGATGATTAA
>Psy0511_AvrB2a_1
ATGGGATGCATTACTTCAAAACCACTGGTTAGCTCTCCCCAGTGGCATAATTCAGCTACTAATTCCGAAAATTTAGAAACTGGTCAAAGAAGCCATAAAGCCTCTCTTTATGGTGCTATGTCTGGATCACCGGAAAGGAGTGAATTGACTTGGCATCAGCAGTCGTTGGTTGGCGTAGCCCGATGGCCTGACAAAGAATATAATAGAGATCATGTCCCCCTGCAAATGGAATACGGTAGGTCTTTTTGGAATGAGTCGCGAAAAATAGGAAGTGCATTAGCTAATGGTGAAATTCAGAATTTTGAAGACTTATGGGAGAAAGCACGCGATTGGCGATGTTCAATGGCTAATCATGATGAGAATATATTTAAGAAACCTCGCAATAGTTATAATGAGTTTCCTTTTACAACCCCATTAATAAATCAATACAATTATATTAAAGAAAGATATAGTGCCCGTACTGATGGGAGCTTGCAAAAACTCGATGATGAAGGCTTATTGCCACCAGCAAAAGAATTTTTGATAACGGATAAGATTTTTGGAGAGCCAATAAGCCTGACAAAGATAGTTTGCAGTTCAGATAGTTCTGCGCACCGAGACCAAAGACGATATTCGGATTTATGGTCACGAGGCTTAGACTATGGAGAGCCACACTACATCCAACATACTTCATCGGAAGAAGTCCCTAAAATCCTTCATCATGTAAACGATTTGTTTAATGAGGTCCTACAATCAAACTTATCTACCAAGAAAGCACTTAAGTTTTTAGGCGAAATTCACTGGTGGTTGGCACATGCTATGCCTGATGAAAGGGGGAGCGCAGCCAAGAGTGAGCTTTGTGTACGTGCTATAGCCCAAGCCAAGGGCTTAGATTTACCCCCTATGAAAAGTGGAATAGTTCCAGACTTGGAAGCAATGACTATGTCGCGTGAGCAATTTATCAAGCAGTATCCGTCAATGTTTGATGATTAA
>Psy0512_AvrB2a_1
ATGGGATGCATTACTTCAAAACCACTGGTTAGCTCTCCCCAGTGGCATAATTCAGCTACTAATTCCGAAAATTTAGAAACTGGTCAAAGAAGCCATAAAGCCTCTCTTTATGGTGCTATGTCTGGATCACCGGAAAGGAGTGAATTGACTTGGCATCAGCAGTCGTTGGTTGGCGTAGCCCGATGGCCTGACAAAGAATATAATAGAGATCATGTCCCCCTGCAAATGGAATACGGTAGGTCTTTTTGGAATGAGTCGCGAAAAATAGGAAGTGCATTAGCTAATGGTGAAATTCAGAATTTTGAAGACTTATGGGAGAAAGCACGCGATTGGCGATGTTCAATGGCTAATCATGATGAGAATATATTTAAGAAACCTCGCAATAGTTATAATGAGTTTCCTTTTACAACCCCATTAATAAATCAATACAATTATATTAAAGAAAGATATAGTGCCCGTACTGATGGGAGCTTGCAAAAACTCGATGATGAAGGCTTATTGCCACCAGCAAAAGAATTTTTGATAACGGATAAGATTTTTGGAGAGCCAATAAGCCTGACAAAGATAGTTTGCAGTTCAGATAGTTCTGCGCACCGAGACCAAAGACGATATTCGGATTTATGGTCACGAGGCTTAGACTATGGAGAGCCACACTACATCCAACATACTTCATCGGAAGAAGTCCCTAAAATCCTTCATCATGTAAACGATTTGTTTAATGAGGTCCTACAATCAAACTTATCTACCAAGAAAGCACTTAAGTTTTTAGGCGAAATTCACTGGTGGTTGGCACATGCTATGCCTGATGAAAGGGGGAGCGCAGCCAAGAGTGAGCTTTGTGTACGTGCTATAGCCCAAGCCAAGGGCTTAGATTTACCCCCTATGAAAAGTGGAATAGTTCCAGACTTGGAAGCAATGACTATGTCGCGTGAGCAATTTATCAAGCAGTATCCGTCAATGTTTGATGATTAA
>Psy0513_AvrB2a_1
ATGGGATGCATTACTTCAAAACCACTGGTTAGCTCTCCCCAGTGGCATAATTCAGCTACTAATTCCGAAAATTTAGAAACTGGTCAAAGAAGCCATAAAGCCTCTCTTTATGGTGCTATGTCTGGATCACCGGAAAGGAGTGAATTGACTTGGCATCAGCAGTCGTTGGTTGGCGTAGCCCGATGGCCTGACAAAGAATATAATAGAGATCATGTCCCCCTGCAAATGGAATACGGTAGGTCTTTTTGGAATGAGTCGCGAAAAATAGGAAGTGCATTAGCTAATGGTGAAATTCAGAATTTTGAAGACTTATGGGAGAAAGCACGCGATTGGCGATGTTCAATGGCTAATCATGATGAGAATATATTTAAGAAACCTCGCAATAGTTATAATGAGTTTCCTTTTACAACCCCATTAATAAATCAATACAATTATATTAAAGAAAGATATAGTGCCCGTACTGATGGGAGCTTGCAAAAACTCGATGATGAAGGCTTATTGCCACCAGCAAAAGAATTTTTGATAACGGATAAGATTTTTGGAGAGCCAATAAGCCTGACAAAGATAGTTTGCAGTTCAGATAGTTCTGCGCACCGAGACCAAAGACGATATTCGGATTTATGGTCACGAGGCTTAGACTATGGAGAGCCACACTACATCCAACATACTTCATCGGAAGAAGTCCCTAAAATCCTTCATCATGTAAACGATTTGTTTAATGAGGTCCTACAATCAAACTTATCTACCAAGAAAGCACTTAAGTTTTTAGGCGAAATTCACTGGTGGTTGGCACATGCTATGCCTGATGAAAGGGGGAGCGCAGCCAAGAGTGAGCTTTGTGTACGTGCTATAGCCCAAGCCAAGGGCTTAGATTTACCCCCTATGAAAAGTGGAATAGTTCCAGACTTGGAAGCAATGACTATGTCGCGTGAGCAATTTATCAAGCAGTATCCGTCAATGTTTGATGATTAA
>PgyICMP2185_AvrB2a_1
ATGGGATGCATTACTTCAAAACCACTGGTTAGCTCTCCCCAGTGGCATAATTCAGCTACTAATTCCGAAAATTTAGAAACTGGTCAAAGAAGCCATAAAGCCTCTCTTTATGGTGCTATGTCTGGATCACCGGAAAGGAGTGAATTGACTTGGCATCAGCAGTCGTTGGTTGGCGTAGCCCGATGGCCTGACAAAGAATATAATAGAGATCATGTCCCCCTGCAAATGGAATACGGTAGGTCTTTTTGGAATGAGTCGCGAAAAATAGGAAGTGCATTAGCTAATGGTGAAATTCAGAATTTTGAAGACTTATGGGAGAAAGCACGCGATTGGCGATGTTCAATGGCTAATCATGATGAGAATATATTTAAGAAACCTCGCAATAGTTATAATGAGTTTCCTTTTACAACCCCATTAATAAATCAATACAATTATATTAAAGAAAGATATAGTGCCCGTACTGATGGGAGCTTGCAAAAACTCGATGATGAAGGCTTATTGCCACCAGCAAAAGAATTTTTGATAACGGATAAGATTTTTGGAGAGCCAATAAGCCTGACAAAGATAGTTTGCAGTTCAGATAGTTCTGCGCACCGAGACCAAAGACGATATTCGGATTTATGGTCGCGAGGCTTAGACTATGGAGAGCCACACTACATCCAACATACTTCATCGGAAGAAGTCCCTAAAATCCTTCATCATGTAAACGATTTGTTTAATGAGGTCCTACAATCAAACTTATCTACCAAGAAAGCACTTAAGTTTTTAGGCGAAATTCACTGGTGGTTGGCACATGCTATGCCTGATGAAAGGGGGAGCGCAGCCAAGAGTGAGCTTTGTGTACGTGCTATAGCCCAAGCCAAGGGCTTAGATTTACCTCCTATGAAAAGTGGAATAGTTCCAGACTTGGAAGCAATGACTATGTCGCGTGAGCAATTTATCAAGCAGTATCCGTCAATGTTTGATGATTAA
>PgyICMP4324_AvrB2a_1
ATGGGATGCATTACTTCAAAACCACTGGTTAGCTCTCCCCAGTGGCATAATTCAGCTACTAATTCCGAAAATTTAGAAACTGGTCAAAGAAGCCATAAAGCCTCTCTTTATGGTGCTATGTCTGGATCACCGGAAAGGAGTGAATTGACTTGGCATCAGCAGTCGTTGGTTGGCGTAGCCCGATGGCCTGACAAAGAATATAATAGAGATCATGTCCCCCTGCAAATGGAATACGGTAGGTCTTTTTGGAATGAGTCGCGAAAAATAGGAAGTGCATTAGCTAATGGTGAAATTCAGAATTTTGAAGACTTATGGGAGAAAGCACGCGATTGGCGATGTTCAATGGCTAATCATGATGAGAATATATTTAAGAAACCTCGCAATAGTTATAATGAGTTTCCTTTTACAACCCCATTAATAAATCAATACAATTATATTAAAGAAAGATATAGTGCCCGTACTGATGGGAGCTTGCAAAAACTCGATGATGAAGGCTTATTGCCACCAGCAAAAGAATTTTTGATAACGGATAAGATTTTTGGAGAGCCAATAAGCCTGACAAAGATAGTTTGCAGTTCAGATAGTTCTGCGCACCGAGACCAAAGACGATATTCGGATTTATGGTCACGAGGCTTAGACTATGGAGAGCCACACTACATCCAACATACTTCATCGGAAGAAGTCCCTAAAATTCTTCATCATGTAAACGATTTGTTTAATGAGGTCCTACAATCAAACTTATCTACCAAGAAAGCACTTAAGTTTTTAGGCGAAATTCACTGGTGGTTGGCACATGCTATGCCTGATGAAAGGGGGAGCGCAGCCAAGAGTGAGCTTTGTGTACGTGCTATAGCCCAAGCCAAGGGCTTAGGTATCCTCTGA
>PgyICMP4332_AvrB2a_1
ATGGGATGCATTACTTCAAAACCACTGGTTAGCTCTCCCCGGTGGCATAATTCAGCTACTAATTCCGAAAATTTAGAAACTGGTCAAAGAAGCCATAAAGCCTCTCTTTATGGTGCTATGTCTGGATCACCGGAAAGGAGTGAATTGACTTGGCATCAGCAGTCGTTGGTTGGCGTAGCCCGATGGCCTGACAAAGAATATAATAGAGATCATGTCCCCCTGCAAATGGAATACGGTAGGTCTTTTTGGAATGAGTCGCGAAAAATAGGAAGTGCATTAGCTAATGGTGAAATTCAGAATTTTGAAGACTTATGGGAGAAAGCACGCGATTGGCGATGTTCAATGGCTAATCATGATGAGAATATATTTAAGAAACCTCGCAATAGTTATAATGAGTTTCCTTTTACAACCCCATTAATAAATCAATACAATTATATTAAAGAAAGATATAGTGCCCGTACTGATGGGAGCTTGCAAAAACTCGATGATGAAGGCTTATTGCCACCAGCAAAAGAATTTTTGATAACGGATAAGATTTTTGGAGAGCCAATAAGCCTGACAAAGATAGTTTGCAGTTCAGATAGTTCTGCGCACCGAGACCAAAGACGATATTCGGATTTATGGTCACGAGGCTTAGACTATGGAGAGCCACACTACATCCAACATACTTCATCGGAAGAAGTCCCTAAAATCCTTCATCATGTAAACGATTTGTTTAATGAGGTCCTACAATCAAACTTATCTACCAAGAAAGCACTTAAGTTTTTAGGCGAAATTCACTGGTGGTTGGCACATGCTATGCCTGATGAAAGGGGGAGCGCAGCCAAGAGTGAGCTTTGTGTACGTGCTATAGCCCAAGCCAAGGGCTTAGATTTACCCCCTATGAAAAGTGGAATAGTTCCAGACTTGGAAGCAATGACTATGTCGCGTGAGCAATTTATCAAGCAGTATCCGTCAATGTTTGATGATTAA
>PgyICMP4333_AvrB2a_1
ATGGGATGCATTACTTCAAAACCACTGGTTAGCTCTCCCCAGTGGCATAATTCAGCTACTAATTCCGAAAATTTAGAAACTGGTCAAAGAAGCCATAAAGCCTCTCTTTATGGTGCTATGTCTGGATCACCGGAAAGGAGTGAATTGACTTGGCATCAGCAGTCGTTGGTTGGCGTAGCCCGATGGCCTGACAAAGAATATAATAGAGATCATGTCCCCCTGCAAATGGAATACGGTAGGTCTTTTTGGAATGAGTCGCGAAAAATAGGAAGTGCATTAGCTAATGGTGAAATTCAGAATTTTGAAGACTTATGGGAGAAAGCACGCGATTGGCGATGTTCAATGGCTAATCATGATGAGAATATATTTAAGAAACCTCGCAATAGTTATAATGAGTTTCCTTTTACAACCCCATTAATAAATCAATACAATTATATTAAAGAAAGATATAGTGCCCGTACTGATGGGAGCTTGCAAAAACTCGATGATGAAGGCTTATTGCCACCAGCAAAAGAATTTTTGATAACGGATAAGATTTTTGGAGAGCCAATAAGCCTGACAAAGATAGTTTGCAGTTCAGATAGTTCTGCGCACCGAGACCAAAGACGATATTCGGATTTATGGTCGCGAGGCTTAGACTATGGAGAGCCACACTACATCCAACATACTTCATCGGAAGAAGTCCCTAAAATTCTTCATCATGTAAACGATTTGTTTGATGAGGTCCTACAATCAAACTTATCTACCAAGAAAGCACTTAAGTTTTTAGGCGAAATTCACTGGTGGTTGGCACATGCTATGCCTGATGAAAGGGGGAGCGCAGCCAAGAGTGAGCTTTGTGTACGTGCTATAGCCCAAGCCAAGGGCTTAGATTTACCTCCTATGAAAAGTGGAATAGTTCCAGACTTGGAAGCAATGACTATGTCGCGTGAGCAATTTATCAAGCAGTATCCGTCAATGTTTGATGATTAA
>Psy0517_AvrB2a_1
ATGGGATGCATTACTTCAAAACCACTGGTTAGCTCTCCCCAGTGGCATAATTCAGCTACTAATTCCGAAAATTTAGAAACTGGTCAAAGAAGCCATAAAGCCTCTCTTTATGGTGCTATGTCTGGATCACCGGAAAGGAGTGAATTGACTTGGCATCAGCAGTCGTTGGTTGGCGTAGCCCGATGGCCTGACAAAGAATATAATAGAGATCATGTCCCCCTGCAAATGGAATACGGTAGGTCTTTTTGGAATGAGTCGCGAAAAATAGGAAGTGCATTAGCTAATGGTGAAATTCAGAATTTTGAAGACTTATGGGAGAAAGCACGCGATTGGCGATGTTCAATGGCTAATCATGATGAGAATATATTTAAGAAACCTCGCAATAGTTATAATGAGTTTCCTTTTACAACCCCATTAATAAATCAATACAATTATATTAAAGAAAGATATAGTGCCCGTACTGATGGGAGCTTGCAAAAACTCGATGATGAAGGCTTATTGCCACCAGCAAAAGAATTTTTGATAACGGATAAGATTTTTGGAGAGCCAATAAGCCTGACAAAGATAGTTTGCAGTTCAGATAGTTCTGCGCACCGAGACCAAAGACGATATTCGGATTTATGGTCGCGAGGCTTAGACTATGGAGAGCCACACTACATCCAACATACTTCATCGGAAGAAGTCCCTAAAATTCTTCATCATGTAAACGATTTGTTTGATGAGGTCCTACAATCAAACTTATCTACCAAGAAAGCACTTAAGTTTTTAGGCGAAATTCACTGGTGGTTGGCACATGCTATGCCTGATGAAAGGGGGAGCGCAGCCAAGAGTGAGCTTTGTGTACGTGCTATAGCCCAAGCCAAGGGCTTAGATTTACCTCCTATGAAAAGTGGAATAGTTCCAGACTTGGAAGCAATGACTATGTCGCGTGAGCAATTTATCAAGCAGTATCCGTCAATGTTTGATGATTAA
>PgyICMP9923_AvrB2a_1
ATGGGATGCATTACTTCAAAACCACTGGTTAGCTCTCCCCAGTGGCATAATTCAGCTACTAATTCCGAAAATTTAGAAACTGGTCAAAGAAGCCATAAAGCCTCTCTTTATGGTGCTATGTCTGGATCACCGGAAAGGAGTGAATTGACTTGGCATCAGCAGTCGTTGGTTGGCGTAGCCCGATGGCCTGACAAAGAATATAATAGAGATCATGTCCCCCTGCAAATGGAATACGGTAGGTCTTTTTGGAATGAGTCGCGAAAAATAGGAAGTGCATTAGCTAATGGTGAAATTCAGAATTTTGAAGACTTATGGGAGAAAGCACGCGATTGGCGATGTTCAATGGCTAATCATGATGAGAATATATTTAAGAAACCTCGCAATAGTTATAATGAGTTTCCTTTTACAACCCCATTAATAAATCAATACAATTATATTAAAGAAAGATATAGTGCCCGTACTGATGGGAGCTTGCAAAAACTCGATGATGAAGGCTTATTGCCACCAGCAAAAGAATTTTTGATAACGGATAAGATTTTTGGAGAGCCAATAAGCCTGACAAAGATAGTTTGCAGTTCAGATAGTTCTGCGCACCGAGACCAAAGACGATATTCGGATTTATGGTCACGAGGCTTAGACTATGGAGAGCCACACTACATCCAACATACTTCATCGGAAGAAGTCCCTAAAATTCTTCATCATGTAAACGATTTGTTTAATGAGGTCCTACAATCAAACTTATCTACCAAGAAAGCACTTAAGTTTTTAGGCGAAATTCACTGGTGGTTGGCACATGCTATGCCTGATGAAAGGGGGAGCGCAGCCAAGAGTGAGCTTCGTGTACGTGCTATAGCCCAAGCCAAGGGCTTAGATTTACCCCCTATGAAAAGTGGAATAGTTCCAGACTTGGAAGCAATGACTATGTCGCGTGAGCAATTTATCAAGCAGTATCCGTCAATGTTTGATGATTAA
>PlaICMP1448_AvrB2a_1
ATGGGATGCATTACTTCAAAACCACTGGTTAGCTCTCCCCGGTGGCATAATTCAGCTACTAATTCCGAAAATTTAGAAACTGGTCAAAGAAGCCATAAAGCCTCTCGTTATGGTGCTATTTCTGGATCACCGGAAAGGAGTGAATTGACTTGGCATCAGCAGTCGTTGGTTGGCGTAGCCCGATGGCCTGACAAAGAATATAATAGAGATCATGTCCCCCTGCAAATGGAATACGGTAGGTCTTTTTGGAATGAGTCGCGAAAAATAGGAAGTGCATTAGCTAATGGTGAAATTCAGAATTTTGAAGACTTATGGGAGAAAGCACGCGATTGGCGATGTTCAATGGCTAATCATGATGAGAATATATTTAAGAAACCTCGCAATAGTTATAATGAGTTTCTTTTTACAACCCCATTAATAAATCAATACAATTATATTAAAGAAAGATATAGTTCCCGTACTGATGGGAGCTTGCAAAAACTCGATGATGAAGGCTTATTGCCACCAGCAAAAGAATTTTTGATAACGGATAAGATTTTTGGAGAGCCAATAAGCCTGACAAAAATAGTTTGCAGTTCAGATAGTTCTGCGCACCGAGACCAAAGACGATATTCGGATTTATGGTCGCGAGGCTTAGACTATGGAGAGCCACACTACATCCAACATACTTCATCGGAAGAAGTCCCTAAAATTCTTCATCATGTAAACGATTTGTTTAATGAGGTCCTACAATCAAACTTATCTACCAAGAAAGCACTTAAATTTTTAGGCGAAATTCACTGGTGGTTGGCACATGCTATGCCTGATGAAAGGGGGAGCGCAGCCAAGAGTGAGCTTTGTGTACGTGCTATAGCCCAAGCCAAGGGCTTAGATTTACCTCCTATGAAAAGTGGAATAGTTCCAGACTTGGAAGCAATGACTATGTCGCGTGAGCAATTTATCAAGCAGTATCCGTCAATGTTTGATGATTAA
>PlaICMP3402_AvrB2a_1
ATGGGATGCATTACTTCAAAACCACTGGTTAGCTCTCCCCGGTGGCATAATTCAGCTACTAATTCCGAAAATTTAGAAACTGGTCAAAGAAGCCATAAAGCCTCTCGTTATGGTGCTATTTCTGGATCACCGGAAAGGAGTGAATTGACTTGGCATCAGCAGTCGTTGGTTGGCGTAGCCCGATGGCCTGACAAAGAATATAATAGAGATCATGTCCCCCTGCAAATGGAATACGGTAGGTCTTTTTGGAATGAGTCGCGAAAAATAGGAAGTGCATTAGCTAATGGTGAAATTCAGAATTTTGAAGACTTATGGGAGAAAGCACGCGATTGGCGATGTTCAATGGCTAATCATGATGAGAATATATTTAAGAAACCTCGCAATAGTTATAATGAGTTTCTTTTTACAACCCCATTAATAAATCAATACAATTATATTAAAGAAAGATATAGTTCCCGTACTGATGGGAGCTTGCAAAAACTCGATGATGAAGGCTTATTGCCACCAGCAAAAGAATTTTTGATAACGGATAAGATTTTTGGAGAGCCAATAAGCCTGACAAAAATAGTTTGCAGTTCAGATAGTTCTGCGCACCGAGACCAAAGACGATATTCGGATTTATGGTCGCGAGGCTTAGACTATGGAGAGCCACACTACATCCAACATACTTCATCGGAAGAAGTCCCTAAAATTCTTCATCATGTAAACGATTTGTTTAATGAGGTCCTACAATCAAACTTATCTACCAAGAAAGCACTTAAATTTTTAGGCGAAATTCACTGGTGGTTGGCACATGCTATGCCTGATGAAAGGGGGAGCGCAGCCAAGAGTGAGCTTTGTGTACGTGCTATAGCCCAAGCCAAGGGCTTAGATTTACCTCCTATGAAAAGTGGAATAGTTCCAGACTTGGAAGCAATGACTATGTCGCGTGAGCAATTTATCAAGCAGTATCCGTCAATGTTTGATGATTAA
>PlaICMP826_AvrB2a_1
ATGGGATGCATTACTTCAAAACCACTGGTTAGCTCTCCCCGGTGGCATAATTCAGCTACTAATTCCGAAAATTTAGAAACTGGTCAAAGAAGCCATAAAGCCTCTCGTTATGGTGCTATTTCTGGATCACCGGAAAGGAGTGAATTGACTTGGCATCAGCAGTCGTTGGTTGGCGTAGCCCGATGGCCTGACAAAGAATATAATAGAGATCATGTCCCCCTGCAAATGGAATACGGTAGGTCTTTTTGGAATGAGTCGCGAAAAATAGGAAGTGCATTAGCTAATGGTGAAATTCAGAATTTTGAAGACTTATGGGAGAAAGCACGCGATTGGCGATGTTCAATGGCTAATCATGATGAGAATATATTTAAGAAACCTCGCAATAGTTATAATGAGTTTCTTTTTACAACCCCATTAATAAATCAATACAATTATATTAAAGAAAGATATAGTTCCCGTACTGATGGGAGCTTGCAAAAACTCGATGATGAAGGCTTATTGCCACCAGCAAAAGAATTTTTGATAACGGATAAGATTTTTGGAGAGCCAATAAGCCTGACAAAAATAGTTTGCAGTTCAGATAGTTCTGCGCACCGAGACCAAAGACGATATTCGGATTTATGGTCGCGAGGCTTAGACTATGGAGAGCCACACTACATCCAACATACTTCATCGGAAGAAGTCCCTAAAATTCTTCATCATGTAAACGATTTGTTTAATGAGGTCCTACAATCAAACTTATCTACCAAGAAAGCACTTAAATTTTTAGGCGAAATTCACTGGTGGTTGGCACATGCTATGCCTGATGAAAGGGGGAGCGCAGCCAAGAGTGAGCTTTGTGTACGTGCTATAGCCCAAGCCAAGGGCTTAGATTTACCTCCTATGAAAAGTGGAATAGTTCCAGACTTGGAAGCAATGACTATGTCGCGTGAGCAATTTATCAAGCAGTATCCGTCAATGTTTGATGATTAA
>PlaYM7902_AvrB2a_1
ATGGGATGCATTACTTCAAAACCACTGGTTAGCTCTCCCCGGTGGCATAATTCAGCTACTAATTCCGAAAATTTAGAAACTGGTCAAAGAAGCCATAAAGCCTCTCGTTATGGTGCTATTTCTGGATCACCGGAAAGGAGTGAATTGACTTGGCATCAGCAGTCGTTGGTTGGCGTAGCCCGATGGCCTGACAAAGAATATAATAGAGATCATGTCCCCCTGCAAATGGAATACGGTAGGTCTTTTTGGAATGAGTCGCGAAAAATAGGAAGTGCATTAGCTAATGGTGAAATTCAGAATTTTGAAGACTTATGGGAGAAAGCACGCGATTGGCGATGTTCAATGGCTAATCATGATGAGAATATATTTAAGAAACCTCGCAATAGTTATAATGAGTTTCTTTTTACAACCCCATTAATAAATCAATACAATTATATTAAAGAAAGATATAGTTCCCGTACTGATGGGAGCTTGCAAAAACTCGATGATGAAGGCTTATTGCCACCAGCAAAAGAATTTTTGATAACGGATAAGATTTTTGGAGAGCCAATAAGCCTGACAAAAATAGTTTGCAGTTCAGATAGTTCTGCGCACCGAGACCAAAGACGATATTCGGATTTATGGTCGCGAGGCTTAGACTATGGAGAGCCACACTACATCCAACATACTTCATCGGAAGAAGTCCCTAAAATTCTTCATCATGTAAACGATTTGTTTAATGAGGTCCTACAATCAAACTTATCTACCAAGAAAGCACTTAAATTTTTAGGCGAAATTCACTGGTGGTTGGCACATGCTATGCCTGATGAAAGGGGGAGCGCAGCCAAGAGTGAGCTTTGTGTACGTGCTATAGCCCAAGCCAAGGGCTTAGATTTACCTCCTATGAAAAGTGGAATAGTTCCAGACTTGGAAGCAATGACTATGTCGCGTGAGCAATTTATCAAGCAGTATCCGTCAATGTTTGATGATTAA
>PlaYM8003_AvrB2a_1
ATGGGATGCATTACTTCAAAACCACTGGTTAGCTCTCCCCGGTGGCATAATTCAGCTACTAATTCCGAAAATTTAGAAACTGGTCAAAGAAGCCATAAAGCCTCTCGTTATGGTGCTATTTCTGGATCACCGGAAAGGAGTGAATTGACTTGGCATCAGCAGTCGTTGGTTGGCGTAGCCCGATGGCCTGACAAAGAATATAATAGAGATCATGTCCCCCTGCAAATGGAATACGGTAGGTCTTTTTGGAATGAGTCGCGAAAAATAGGAAGTGCATTAGCTAATGGTGAAATTCAGAATTTTGAAGACTTATGGGAGAAAGCACGCGATTGGCGATGTTCAATGGCTAATCATGATGAGAATATATTTAAGAAACCTCGCAATAGTTATAATGAGTTTCTTTTTACAACCCCATTAATAAATCAATACAATTATATTAAAGAAAGATATAGTTCCCGTACTGATGGGAGCTTGCAAAAACTCGATGATGAAGGCTTATTGCCACCAGCAAAAGAATTTTTGATAACGGATAAGATTTTTGGAGAGCCAATAAGCCTGACAAAAATAGTTTGCAGTTCAGATAGTTCTGCGCACCGAGACCAAAGACGATATTCGGATTTATGGTCGCGAGGCTTAGACTATGGAGAGCCACACTACATCCAACATACTTCATCGGAAGAAGTCCCTAAAATTCTTCATCATGTAAACGATTTGTTTAATGAGGTCCTACAATCAAACTTATCTACCAAGAAAGCACTTAAATTTTTAGGCGAAATTCACTGGTGGTTGGCACATGCTATGCCTGATGAAAGGGGGAGCGCAGCCAAGAGTGAGCTTTGTGTACGTGCTATAGCCCAAGCCAAGGGCTTAGATTTACCTCCTATGAAAAGTGGAATAGTTCCAGACTTGGAAGCAATGACTATGTCGCGTGAGCAATTTATCAAGCAGTATCCGTCAATGTTTGATGATTAA
>Pph1448A_AvrB2a_1
ATGGGATGCATTACTTCAAAACCACTGGTTAGCTCTCCCCGGTGGCATAATTCAGCTACTAATTCCGAAAATTTAGAAACTGGTCAAAGAAGCCATAAAGCCTCTCTTTATGGTGCTATTTCTGGATCACCGGAAAGGAGTGAATTGACTTGGCATCAGCAGTCGTTGGTTGGCGTAGCCCGATGGCCTGACAAAGAATATAATAGAGATCATGTCCCCCTGCAAATGGAATACGGTAGGTCTTTTTGGAATGAGTCGCGAAAAATAGGAAGTGCATTAGCTAATGGTGAAATTCAGAATTTTGAAGACTTATGGGAGAAAGCACGCGATTGGCGATGTTCAATGGCTAATCATGATGAGAATATATTTAAGAAACCTCGCAATAGTTATAATGAGTTTCCTTTTACAACCCCATTAATAAATCAATACAATTATATTAAAGAAAGATATAGTGCCCGTACTGATGGGAGCTTGCAAAAACTCGATGATGAAGGCTTATTGCCACCAGCAAAAGAATTTTTGATAACGGATAAGATTTTTGGAGAGCCAATAAGCCTGACAAAGATAGTTTGCAGTTCAGATAGTTCTGCGCACCGAGACCAAAGACGATATTCGGATTTATGGTCGCGAGGCTTAGACTATGGAGAGCCACACTACATCCAACATACTTCATCGGAAGAAGTCCCTAAAATTCTTCATCATGTAAACGATTTGTTTGATGAGGTCCTACAATCAAACTTATCTACCAAGAAAGCACTTAAGTTTTTAGGCGAAATTCACTGGTGGTTGGCACATGCTATGCCTGATGAAAGGGGGAGCGCAGCCAAGAGTGAGCTTTGTGTACGTGCTATAGCCCAAGCCAAGGGCTTAGATTTACCTCCTATGAAAAGTGGAATAGTTCCAGACTTGGAAGCAATGACTATGTCGCGTGAGCAATTTATCAAGCAGTATCCGTCAATGTTTGATGATTAA
>PphICMP637_AvrB2a_1
ATGGGATGCATTACTTCAAAACCACTGGTTAGCTCTCCCCGGTGGCATAATTCAGCTACTAATTCCGAAAATTTAGAAACTGGTCAAAGAAGCCATAAAGCCTCTCTTTATGGTGCTATTTCTGGATCACCGGAAAGGAGTGAATTGACTTGGCATCAGCAGTCGTTGGTTGGCGTAGCCCGATGGCCTGACAAAGAATATAATAGAGATCATGTCCCCCTGCAAATGGAATACGGTAGGTCTTTTTGGAATGAGTCGCGAAAAATAGGAAGTGCATTAGCTAATGGTGAAATTCAGAATTTTGAAGACTTATGGGAGAAAGCACGCGATTGGCGATGTTCAATGGCTAATCATGATGAGAATATATTTAAGAAACCTCGCAATAGTTATAATGAGTTTCCTTTTACAACCCCATTAATAAATCAATACAATTATATTAAAGAAAGATATAGTGCCCGTACTGATGGGAGCTTGCAAAAACTCGATGATGAAGGCTTATTGCCACCAGCAAAAGAATTTTTGATAACGGATAAGATTTTTGGAGAGCCAATAAGCCTGACAAAGATAGTTTGCAGTTCAGATAGTTCTGCGCACCGAGACCAAAGACGATATTCGGATTTATGGTCGCGAGGCTTAGACTATGGAGAGCCACACTACATCCAACATACTTCATCGGAAGAAGTCCCTAAAATTCTTCATCATGTAAACGATTTGTTTGATGAGGTCCTACAATCAAACTTATCTACCAAGAAAGCACTTAAGTTTTTAGGCGAAATTCACTGGTGGTTGGCACATGCTATGCCTGATGAAAGGGGGAGCGCAGCCAAGAGTGAGCTTTGTGTACGTGCTATAGCCCAAGCCAAGGGCTTAGATTTACCTCCTATGAAAAGTGGAATAGTTCCAGACTTGGAAGCAATGACTATGTCGCGTGAGCAATTTATCAAGCAGTATCCGTCAATGTTTGATGATTAA
>PphKN86_AvrB2a_1
ATGGGATGCATTACTTCAAAACCACTGGTTAGCTCTCCCCGGTGGCATAATTCAGCTACTAATTCCGAAAATTTAGAAACTGGTCAAAGAAGCCATAAAGCCTCTCTTTATGGTGCTATTTCTGGATCACCGGAAAGGAGTGAATTGACTTGGCATCAGCAGTCGTTGGTTGGCGTAGCCCGATGGCCTGACAAAGAATATAATAGAGATCATGTCCCCCTGCAAATGGAATACGGTAGGTCTTTTTGGAATGAGTCGCGAAAAATAGGAAGTGCATTAGCTAATGGTGAAATTCAGAATTTTGAAGACTTATGGGAGAAAGCACGCGATTGGCGATGTTCAATGGCTAATCATGATGAGAATATATTTAAGAAACCTCGCAATAGTTATAATGAGTTTCCTTTTACAACCCCATTAATAAATCAATACAATTATATTAAAGAAAGATATAGTGCCCGTACTGATGGGAGCTTGCAAAAACTCGATGATGAAGGCTTATTGCCACCAGCAAAAGAATTTTTGATAACGGATAAGATTTTTGGAGAGCCAATAAGCCTGACAAAGATAGTTTGCAGTTCAGATAGTTCTGCGCACCGAGACCAAAGACGATATTCGGATTTATGGTCGCGAGGCTTAGACTATGGAGAGCCACACTACATCCAACATACTTCATCGGAAGAAGTCCCTAAAATTCTTCATCATGTAAACGATTTGTTTGATGAGGTCCTACAATCAAACTTATCTACCAAGAAAGCACTTAAGTTTTTAGGCGAAATTCACTGGTGGTTGGCACATGCTATGCCTGATGAAAGGGGGAGCGCAGCCAAGAGTGAGCTTTGTGTACGTGCTATAGCCCAAGCCAAGGGCTTAGATTTACCTCCTATGAAAAGTGGAATAGTTCCAGACTTGGAAGCAATGACTATGTCGCGTGAGCAATTTATCAAGCAGTATCCGTCAATGTTTGATGATTAA
>Psy0507_AvrB2a_1
ATGGGATGCATTACTTCAAAACCACTGGTTAGCTCTCCCCGGTGGCATAATTCAGCTACTAATTCCGAAAATTTAGAAACTGGTCAAAGAAGCCATAAAGCCTCTCTTTATGGTGCTATTTCTGGATCACCGGAAAGGAGTGAATTGACTTGGCATCAGCAGTCGTTGGTTGGCGTAGCCCGATGGCCTGACAAAGAATATAATAGAGATCATGTCCCCCTGCAAATGGAATACGGTAGGTCTTTTTGGAATGAGTCGCGAAAAATAGGAAGTGCATTAGCTAATGGTGAAATTCAGAATTTTGAAGACTTATGGGAGAAAGCACGCGATTGGCGATGTTCAATGGCTAATCATGATGAGAATATATTTAAGAAACCTCGCAATAGTTATAATGAGTTTCCTTTTACAACCCCATTAATAAATCAATACAATTATATTAAAGAAAGATATAGTGCCCGTACTGATGGGAGCTTGCAAAAACTCGATGATGAAGGCTTATTGCCACCAGCAAAAGAATTTTTGATAACGGATAAGATTTTTGGAGAGCCAATAAGCCTGACAAAGATAGTTTGCAGTTCAGATAGTTCTGCGCACCGAGACCAAAGACGATATTCGGATTTATGGTCGCGAGGCTTAGACTATGGAGAGCCACACTACATCCAACATACTTCATCGGAAGAAGTCCCTAAAATTCTTCATCATGTAAACGATTTGTTTGATGAGGTCCTACAATCAAACTTATCTACCAAGAAAGCACTTAAGTTTTTAGGCGAAATTCACTGGTGGTTGGCACATGCTATGCCTGATGAAAGGGGGAGCGCAGCCAAGAGTGAGCTTTGTGTACGTGCTATAGCCCAAGCCAAGGGCTTAGATTTACCTCCTATGAAAAGTGGAATAGTTCCAGACTTGGAAGCAATGACTATGTCGCGTGAGCAATTTATCAAGCAGTATCCGTCAATGTTTGATGATTAA
>Psy0509_AvrB2a_1
ATGGGATGCATTACTTCAAAACCACTGGTTAGCTCTCCCCGGTGGCATAATTCAGCTACTAATTCCGAAAATTTAGAAACTGGTCAAAGAAGCCATAAAGCCTCTCTTTATGGTGCTATTTCTGGATCACCGGAAAGGAGTGAATTGACTTGGCATCAGCAGTCGTTGGTTGGCGTAGCCCGATGGCCTGACAAAGAATATAATAGAGATCATGTCCCCCTGCAAATGGAATACGGTAGGTCTTTTTGGAATGAGTCGCGAAAAATAGGAAGTGCATTAGCTAATGGTGAAATTCAGAATTTTGAAGACTTATGGGAGAAAGCACGCGATTGGCGATGTTCAATGGCTAATCATGATGAGAATATATTTAAGAAACCTCGCAATAGTTATAATGAGTTTCCTTTTACAACCCCATTAATAAATCAATACAATTATATTAAAGAAAGATATAGTGCCCGTACTGATGGGAGCTTGCAAAAACTCGATGATGAAGGCTTATTGCCACCAGCAAAAGAATTTTTGATAACGGATAAGATTTTTGGAGAGCCAATAAGCCTGACAAAGATAGTTTGCAGTTCAGATAGTTCTGCGCACCGAGACCAAAGACGATATTCGGATTTATGGTCGCGAGGCTTAGACTATGGAGAGCCACACTACATCCAACATACTTCATCGGAAGAAGTCCCTAAAATTCTTCATCATGTAAACGATTTGTTTGATGAGGTCCTACAATCAAACTTATCTACCAAGAAAGCACTTAAGTTTTTAGGCGAAATTCACTGGTGGTTGGCACATGCTATGCCTGATGAAAGGGGGAGCGCAGCCAAGAGTGAGCTTTGTGTACGTGCTATAGCCCAAGCCAAGGGCTTAGATTTACCTCCTATGAAAAGTGGAATAGTTCCAGACTTGGAAGCAATGACTATGTCGCGTGAGCAATTTATCAAGCAGTATCCGTCAATGTTTGATGATTAA
>Psy0515_AvrB2a_1
ATGGGATGCATTACTTCAAAACCACTGGTTAGCTCTCCCCGGTGGCATAATTCAGCTACTAATTCCGAAAATTTAGAAACTGGTCAAAGAAGCCATAAAGCCTCTCTTTATGGTGCTATTTCTGGATCACCGGAAAGGAGTGAATTGACTTGGCATCAGCAGTCGTTGGTTGGCGTAGCCCGATGGCCTGACAAAGAATATAATAGAGATCATGTCCCCCTGCAAATGGAATACGGTAGGTCTTTTTGGAATGAGTCGCGAAAAATAGGAAGTGCATTAGCTAATGGTGAAATTCAGAATTTTGAAGACTTATGGGAGAAAGCACGCGATTGGCGATGTTCAATGGCTAATCATGATGAGAATATATTTAAGAAACCTCGCAATAGTTATAATGAGTTTCCTTTTACAACCCCATTAATAAATCAATACAATTATATTAAAGAAAGATATAGTGCCCGTACTGATGGGAGCTTGCAAAAACTCGATGATGAAGGCTTATTGCCACCAGCAAAAGAATTTTTGATAACGGATAAGATTTTTGGAGAGCCAATAAGCCTGACAAAGATAGTTTGCAGTTCAGATAGTTCTGCGCACCGAGACCAAAGACGATATTCGGATTTATGGTCGCGAGGCTTAGACTATGGAGAGCCACACTACATCCAACATACTTCATCGGAAGAAGTCCCTAAAATTCTTCATCATGTAAACGATTTGTTTGATGAGGTCCTACAATCAAACTTATCTACCAAGAAAGCACTTAAGTTTTTAGGCGAAATTCACTGGTGGTTGGCACATGCTATGCCTGATGAAAGGGGGAGCGCAGCCAAGAGTGAGCTTTGTGTACGTGCTATAGCCCAAGCCAAGGGCTTAGATTTACCTCCTATGAAAAGTGGAATAGTTCCAGACTTGGAAGCAATGACTATGTCGCGTGAGCAATTTATCAAGCAGTATCCGTCAATGTTTGATGATTAA
>Psy0525_AvrB2a_1
ATGGGATGCATTACTTCAAAACCACTGGTTAGCTCTCCCCGGTGGCATAATTCAGCTACTAATTCCGAAAATTTAGAAACTGGTCAAAGAAGCCATAAAGCCTCTCTTTATGGTGCTATTTCTGGATCACCGGAAAGGAGTGAATTGACTTGGCATCAGCAGTCGTTGGTTGGCGTAGCCCGATGGCCTGACAAAGAATATAATAGAGATCATGTCCCCCTGCAAATGGAATACGGTAGGTCTTTTTGGAATGAGTCGCGAAAAATAGGAAGTGCATTAGCTAATGGTGAAATTCAGAATTTTGAAGACTTATGGGAGAAAGCACGCGATTGGCGATGTTCAATGGCTAATCATGATGAGAATATATTTAAGAAACCTCGCAATAGTTATAATGAGTTTCCTTTTACAACCCCATTAATAAATCAATACAATTATATTAAAGAAAGATATAGTGCCCGTACTGATGGGAGCTTGCAAAAACTCGATGATGAAGGCTTATTGCCACCAGCAAAAGAATTTTTGATAACGGATAAGATTTTTGGAGAGCCAATAAGCCTGACAAAGATAGTTTGCAGTTCAGATAGTTCTGCGCACCGAGACCAAAGACGATATTCGGATTTATGGTCGCGAGGCTTAGACTATGGAGAGCCACACTACATCCAACATACTTCATCGGAAGAAGTCCCTAAAATTCTTCATCATGTAAACGATTTGTTTGATGAGGTCCTACAATCAAACTTATCTACCAAGAAAGCACTTAAGTTTTTAGGCGAAATTCACTGGTGGTTGGCACATGCTATGCCTGATGAAAGGGGGAGCGCAGCCAAGAGTGAGCTTTGTGTACGTGCTATAGCCCAAGCCAAGGGCTTAGATTTACCTCCTATGAAAAGTGGAATAGTTCCAGACTTGGAAGCAATGACTATGTCGCGTGAGCAATTTATCAAGCAGTATCCGTCAATGTTTGATGATTAA
>PphHB10Y_AvrB2a_1
ATGGGATGCATTACTTCAAAACCACTGGTTAGCTCTCCCCAGTGGCATAATTCAGCTACTAATTCCGAAAATTTAGAAACTGGTCAAAGAAGCCATAAAGCCTCTCTTTATGGTGCTATTTCTGGATCACCGGAAAGGAGTGAATTGACTTGGCATCAGCAGTCGTTGGTTGGCGTAGCCCGATGGCCTGACAAAGAATATAATAGAGATCATGTCCCCCTGCAAATGGAATACGGTAGGTCTTTTTGGAATGAGTCGCGAAAAATAGGAAGTGCATTAGCTAATGGTGAAATTCAGAATTTTGAAGACTTATGGGAGAAAGCACGCGATTGGCGATGTTCAATGGCTAATCATGATGAGAATATATTTAAGAAACCTCGCAATAGTTATAATGAGTTTCCTTTTACAACCCCATTAATAAATCAATACAATTATATTAAAGAAAGATATAGTGCCCGTACTGATGGGAGCTTGCAAAAACTCGATGATGAAGGCTTATTGCCACCAGCAAAAGAATTTTTGATAACGGATAAGATTTTTGGAGAGCCAATAAGCCTGACAAAGATAGTTTGCAGTTCAGATAGTTCTGCGCACCGAGACCAAAGACGATATTCGGATTTATGGTCGCGAGGCTTAGACTATGGAGAGCCACACTACATCCAACATACTTCATCGGAAGAAGTCCCTAAAATTCTTCATCATGTAAACGATTTGTTTGATGAGGTCCTACAATCAAACTTATCTACCAAGAAAGCACTTAAGTTTTTAGGCGAAATTCACTGGTGGTTGGCACATGCTATGCCTGATGAAAGGGGGAGCGCAGCCAAGAGTGAGCTTTGTGTACGTGCTATAGCCCAAGCCAAGGGCTTAGATTTACCTCCTATGAAAAGTGGAATAGTTCCAGACTTGGAAGCAATGACTATGTCGCGTGAGCAATTTATCAAGCAGTATCCGTCAATGTTTGATGATTAA
>PphICMP2740_AvrB2a_1
TTGACTTGGCATCAGCAGTCGTTGGTTGGCGTAGCCCGATGGCCTGACAAAGAATATAATAGAGATCATGTCCCCCTGCAAATGGAATACGGTAGGTCTTTTTGGAATGAGTCGCGAAAAATAGGAAGTGCATTAGCTAATGGTGAAATTCAGAATTTTGAAGACTTATGGGAGAAAGCACGCGATTGGCGATGTTCAATGGCTAATCATGATGAGAATATATTTAAGAAACCTCGCAATAGTTATAATGAGTTTCCTTTTACAACCCCATTAATAAATCAATACAATTATATTAAAGAAAGATATAGTGCCCGTACTGATGGGAGCTTGCAAAAACTCGATGATGAAGGCTTATTGCCACCAGCAAAAGAATTTTTGATAACGGATAAGATTTTTGGAGAGCCAATAAGCCTGACAAAGATAGTTTGCAGTTCAGATAGTTCTGCGCACCGAGACCAAAGACGATATTCGGATTTATGGTCGCGAGGCTTAGACTATGGAGAGCCACACTACATCCAACATACTTCATCGGAAGAAGTCCCTAAAATTCTTCATCATGTAAACGATTTGTTTGATGAGGTCCTACAATCAAACTTATCTACCAAGAAAGCACTTAAGTTTTTAGGCGAAATTCACTGGTGGTTGGCACATGCTATGCCTGATGAAAGGGGGAGCGCAGCCAAGAGTGAGCTTTGTGTACGTGCTATAGCCCAAGCCAAGGGCTTAGATTTACCTCCTATGAAAAGTGGAATAGTTCCAGACTTGGAAGCAATGACTATGTCGCGTGAGCAATTTATCAAGCAGTATCCGTCAATGTTTGATGATTAA
>Psy0516_AvrB2a_1
TTGACTTGGCATCAGCAGTCGTTGGTTGGCGTAGCCCGATGGCCTGACAAAGAATATAATAGAGATCATGTCCCCCTGCAAATGGAATACGGTAGGTCTTTTTGGAATGAGTCGCGAAAAATAGGAAGTGCATTAGCTAATGGTGAAATTCAGAATTTTGAAGACTTATGGGAGAAAGCACGCGATTGGCGATGTTCAATGGCTAATCATGATGAGAATATATTTAAGAAACCTCGCAATAGTTATAATGAGTTTCCTTTTACAACCCCATTAATAAATCAATACAATTATATTAAAGAAAGATATAGTGCCCGTACTGATGGGAGCTTGCAAAAACTCGATGATGAAGGCTTATTGCCACCAGCAAAAGAATTTTTGATAACGGATAAGATTTTTGGAGAGCCAATAAGCCTGACAAAGATAGTTTGCAGTTCAGATAGTTCTGCGCACCGAGACCAAAGACGATATTCGGATTTATGGTCGCGAGGCTTAGACTATGGAGAGCCACACTACATCCAACATACTTCATCGGAAGAAGTCCCTAAAATTCTTCATCATGTAAACGATTTGTTTGATGAGGTCCTACAATCAAACTTATCTACCAAGAAAGCACTTAAGTTTTTAGGCGAAATTCACTGGTGGTTGGCACATGCTATGCCTGATGAAAGGGGGAGCGCAGCCAAGAGTGAGCTTTGTGTACGTGCTATAGCCCAAGCCAAGGGCTTAGATTTACCTCCTATGAAAAGTGGAATAGTTCCAGACTTGGAAGCAATGACTATGTCGCGTGAGCAATTTATCAAGCAGTATCCGTCAATGTTTGATGATTAA
>Psy0527_AvrB2a_1
TTGACTTGGCATCAGCAGTCGTTGGTTGGCGTAGCCCGATGGCCTGACAAAGAATATAATAGAGATCATGTCCCCCTGCAAATGGAATACGGTAGGTCTTTTTGGAATGAGTCGCGAAAAATAGGAAGTGCATTAGCTAATGGTGAAATTCAGAATTTTGAAGACTTATGGGAGAAAGCACGCGATTGGCGATGTTCAATGGCTAATCATGATGAGAATATATTTAAGAAACCTCGCAATAGTTATAATGAGTTTCCTTTTACAACCCCATTAATAAATCAATACAATTATATTAAAGAAAGATATAGTGCCCGTACTGATGGGAGCTTGCAAAAACTCGATGATGAAGGCTTATTGCCACCAGCAAAAGAATTTTTGATAACGGATAAGATTTTTGGAGAGCCAATAAGCCTGACAAAGATAGTTTGCAGTTCAGATAGTTCTGCGCACCGAGACCAAAGACGATATTCGGATTTATGGTCGCGAGGCTTAGACTATGGAGAGCCACACTACATCCAACATACTTCATCGGAAGAAGTCCCTAAAATTCTTCATCATGTAAACGATTTGTTTGATGAGGTCCTACAATCAAACTTATCTACCAAGAAAGCACTTAAGTTTTTAGGCGAAATTCACTGGTGGTTGGCACATGCTATGCCTGATGAAAGGGGGAGCGCAGCCAAGAGTGAGCTTTGTGTACGTGCTATAGCCCAAGCCAAGGGCTTAGATTTACCTCCTATGAAAAGTGGAATAGTTCCAGACTTGGAAGCAATGACTATGTCGCGTGAGCAATTTATCAAGCAGTATCCGTCAATGTTTGATGATTAA
>Psy0532_AvrB2a_1
TTGACTTGGCATCAGCAGTCGTTGGTTGGCGTAGCCCGATGGCCTGACAAAGAATATAATAGAGATCATGTCCCCCTGCAAATGGAATACGGTAGGTCTTTTTGGAATGAGTCGCGAAAAATAGGAAGTGCATTAGCTAATGGTGAAATTCAGAATTTTGAAGACTTATGGGAGAAAGCACGCGATTGGCGATGTTCAATGGCTAATCATGATGAGAATATATTTAAGAAACCTCGCAATAGTTATAATGAGTTTCCTTTTACAACCCCATTAATAAATCAATACAATTATATTAAAGAAAGATATAGTGCCCGTACTGATGGGAGCTTGCAAAAACTCGATGATGAAGGCTTATTGCCACCAGCAAAAGAATTTTTGATAACGGATAAGATTTTTGGAGAGCCAATAAGCCTGACAAAGATAGTTTGCAGTTCAGATAGTTCTGCGCACCGAGACCAAAGACGATATTCGGATTTATGGTCGCGAGGCTTAGACTATGGAGAGCCACACTACATCCAACATACTTCATCGGAAGAAGTCCCTAAAATTCTTCATCATGTAAACGATTTGTTTGATGAGGTCCTACAATCAAACTTATCTACCAAGAAAGCACTTAAGTTTTTAGGCGAAATTCACTGGTGGTTGGCACATGCTATGCCTGATGAAAGGGGGAGCGCAGCCAAGAGTGAGCTTTGTGTACGTGCTATAGCCCAAGCCAAGGGCTTAGATTTACCTCCTATGAAAAGTGGAATAGTTCCAGACTTGGAAGCAATGACTATGTCGCGTGAGCAATTTATCAAGCAGTATCCGTCAATGTTTGATGATTAA
>PphICMP5059_AvrB2a_1
ATGGCTAATCATGATGAGAATATATTTAAGAAACCTCGCAATAGTTATAATGAGTTTCCTTTTACAACCCCATTAATAAATCAATACAATTATATTAAAGAAAGATATAGTGCCCGTACTGATGGGAGCTTGCAAAAACTCGATGATGAAGGCTTATTGCCACCAGCAAAAGAATTTTTGATAACGGATAAGATTTTTGGAGAGCCAATAAGCCTGACAAAAATAGTTTGCAGTTCAGATAGTTCTGCGCACCGAGACCAAAGACGATATTCGGATTTATGGTCGCGAGGCTTAGACTATGGAGAGCCACACTACATCCAACATACTTCATCGGAAGAAGTCCCTAAAATTCTTCATCATGTAAACGATTTGTTTAATGAGGTCCTACAATCAAACTTATCTACCAAGAAAGCACTTAAGTTTTTAGGCGAAATTCACTGGTGGTTGGCACATGCTATGCCTGATGAAAGGGGGAGCGCAGCCAAGAGTGAGCTTTGTGTACGTGCTATAGCCCAAGCCAAGGGCTTAGATTTACCTCCTATGAAAAGTGGAATAGTTCCAGACTTGGAAGCAATGACTATGTCGCGTGAGCAATTTATCAAGCAGTATCCGTCAATGTTTGATGATTAA
>PphK4_AvrB2a_1
ATGGGATGCATTACTTCAAAACCACTGGTTAGCTCTCCCCGGTGGCATAATTCAGCTACTAATTCCGAAAATTTAGAAACTGGTCAAAGAAGCCATAAAGCCTCTCTTTATGGTGCTATGTCTGGATCACCGGAAAGGAGTGAATTGACTTGGCATCAGCAGTCGTTGGTTGGCGTAGCCCGATGGCCTGACAAAGAATATAATAGAGATCATGTCCCCCTGCAAATGGAATACGGTAGGTCTTTTTGGAATGAGTCGCGAAAAATAGGAAGTGCATTAGCTAATGGTGAAATTCAGAATTTTGAAGACTTATGGGAGAAAGCACGCGATTGGCGATGTTCAATGGCTAATCATGATGAGAATATATTTAAGAAACCTCGCAATAGTTATAATGAGTTTCCTTTTACAACCCCATTAATAAATCAATACAATTATATTAAAGAAAGATATAGTGCCCGTACTGATGGGAGCTTGCAAAAACTCGATGATGAAGGCTTATTGCCACCAGCAAAAGAATTTTTGATAACGGATAAGATTTTTGGAGAGCCAATAAGCCTGACAAAGATAGTTTGCGGTTCAGATAGTTCTGCGCACCGAGACCAAAGATGA
>PphNPS3121_AvrB2a_1
ATGGGATGCATTACTTCAAAACCACTGGTTAGCTCTCCCCGGTGGCATAATTCAGCTACTAATTCCGAAAATTTAGAAACTGGTCAAAGAAGCCATAAAGCCTCTCTTTATGGTGCTATGTCTGGATCACCGGAAAGGAGTGAATTGACTTGGCATCAGCAGTCGTTGGTTGGCGTAGCCCGATGGCCTGACAAAGAATATAATAGAGATCATGTCCCCCTGCAAATGGAATACGGTAGGTCTTTTTGGAATGAGTCGCGAAAAATAGGAAGTGCATTAGCTAATGGTGAAATTCAGAATTTTGAAGACTTATGGGAGAAAGCACGCGATTGGCGATGTTCAATGGCTAATCATGATGAGAATATATTTAAGAAACCTCGCAATAGTTATAATGAGTTTCCTTTTACAACCCCATTAATAAATCAATACAATTATATTAAAGAAAGATATAGTGCCCGTACTGATGGGAGCTTGCAAAAACTCGATGATGAAGGCTTATTGCCACCAGCAAAAGAATTTTTGATAACGGATAAGATTTTTGGAGAGCCAATAAGCCTGACAAAGATAGTTTGCAGTTCAGATAGTTCTGCGCACCGAGACCAAAGACGATATTCGGATTTATGGTCGCGAGGCTTAGACTATGGAGAGCCACACTACATCCAACATACTTCATCGGAAGAAGTCCCTAAAATTCTTCATCATGTAAACGATTTGTTTGATGAGGTCCTACAATCAAACTTATCTACCAAGAAAGCACTTAAGTTTTTAGGCGAAATTCACTGGTGGTTGGCACATGCTATGCCTGATGAAAGGGGGAGCGCAGCCAAGAGTGAGCTTTGTGTACGTGCTATAGCCCAAGCCAAGGGCTTAGATTTACCTCCTATGAAAAGTGGAATAGTTCCAGACTTGGAAGCAATGACTATGTCGCGTGAGCAATTTATCAAGCAGTATCCGTCAATGTTTGATGATTAA
>PsyICMP4909_AvrB2a_1
ATGGGATGCATTACTTCAAAACCACTGGTTAGCTCTCCCCGGTGGCATAATTCAGCTACTAATTCCGAAAATTTAGAAACTGGTCAAAGAAGCCATAAAGCCTCTCTTTATGGTGCTATGTCTGGATCACCGGAAAGGAGTGAATTGACTTGGCATCAGCAGTCGTTGGTTGGCGTAGCCCGATGGCCTGACAAAGAATATAATAGAGATCATGTCCCCCTGCAAATGGAATACGGTAGGTCTTTTTGGAATGAGTCGCGAAAAATAGGAAGTGCATTAGCTAATGGTGAAATTCAGAATTTTGAAGACTTATGGGAGAAAGCACGCGATTGGCGATGTTCAATGGCTAATCATGATGAGAATATATTTAAGAAACCTCGCAATAGTTATAATGAGTTTCCTTTTACAACCCCATTAATAAATCAATACAATTATATTAAAGAAAGATATAGTGCCCGTACTGATGGGAGCTTGCAAAAACTCGATGATGAAGGCTTATTGCCACCAGCAAAAGAATTTTTGATAACGGATAAGATTTTTGGAGAGCCAATAAGCCTGACAAAGATAGTTTGCAGTTCAGATAGTTCTGCGCACCGAGACCAAAGACGATATTCGGATTTATGGTCGCGAGGCTTAGACTATGGAGAGCCACACTACATCCAACATACTTCATCGGAAGAAGTCCCTAAAATTCTTCATCATGTAAACGATTTGTTTGATGAGGTCCTACAATCAAACTTATCTACCAAGAAAGCACTTAAGTTTTTAGGCGAAATTCACTGGTGGTTGGCACATGCTATGCCTGATGAAAGGGGGAGCGCAGCCAAGAGTGAGCTTTGTGTACGTGCTATAGCCCAAGCCAAGGGCTTAGATTTACCTCCTATGAAAAGTGGAATAGTTCCAGACTTGGAAGCAATGACTATGTCGCGTGAGCAATTTATCAAGCAGTATCCGTCAATGTTTGATGATTAA
>PphY5_2_AvrB2a_1
ATGGGATGCATTACTTCAAAACCACTGGTTAGCTCTCCCCAGTGGCATAATTCAGCTACTAATTCCGAAAATTTAGAAACTGGTCAAAGAAGCCATAAAGCCTCTCTTTATGGTGCTATTTCTGGATCACCGGAAAGGAGTGAATTGACTTGGCATCAGCAGTCGTTGGTTGGCGTAGCCCGATGGCCTGACAAAGAATATAATAGAGATCATGTCCCCCTGCAAATGGAATACGGTAGGTCTTTTTGGAATGAGTCGCGAAAAATAGGAAGTGCATTAGCTAATGGTGAAATTCAGAATTTTGAAGACTTATGGGAGAAAGCACGCGATTGGCGATGTTCAATGGCTAATCATGATGAGAATATATTTAAGAAACCTCGCAATAGTTATAATGAGTTTCCTTTTACAACCCCATTAATAAATCAATACAATTATATTAAAGAAAGATATAGTGCCCGTACTGATGGGAGCTTGCAAAAACTCGATGACGAAGGCTTATTGCCACCAGCAAAAGAATTTTTGATAACGGATAAGATTTTTGGAGAGCCAATAAGCCTGACAAAGATAGTTTGCGGTTCAGATAGTTCTGCGCACCGAGACCAAAGACGATATTCGGATTTATGGTCGCGAGGCTTAGACTATGGAGAGCCACACTACATCCAACATACTTCATCGGAAGAAGTCCCTAAAATTCTTCATCATGTAAACGATTTGTTTGATGAGGTCCTACAATCAAACTTATCTACCAAGAAAGCACTTAAGTTTTTAGGCGAAATTCACTGGTGGTTGGCACATGCTATGCCTGATGAAAGGGGGAGCGCAGCCAAGAGTGAGCTTTGTGTACGTGCTATAGCCCAAGCCAAGGGCTTAGATTTACCTCCTATGAAAAGTGGAATAGTTCCAGACTTGGAAGCAATGACTATGTCGCGTGAGCAATTTATCAAGCAGTATCCGTCAATGTTTGATGATTAA
>Psy0506_AvrB2a_1
ATGGGATGCATTACTTCAAAACCACTGGTTAGCTCTCCCCGGTGGCATAATTCAGCTACTAATTCCGAAAATTTAGAAACTGGTCAAAGAAGCCATAAAGCCTCTCTTTATGGTGCTATGTCTGGATCACCGGAAAGGAGTGAATTGACTTGGCATCAGCAGTCGTTGGTTGGCGTAGCCCGATGGCCTGACAAAGAATATAATAGAGATCATGTCCCCCTGCAAATGGAATACGGTAGGTCTTTTTGGAATGAGTCGCGAAAAATAGGAAGTGCATTAGCTAATGGTGAAATTCAGAATTTTGAAGACTTATGGGAGAAAGCACGCGATTGGCGATGTTCAATGGCTAATCATGATGAGAATATATTTAAGAAACCTCGCAATAGTTATAATGAGTTTCCTTTTACAACCCCATTAATAAATCAATACAATTATATTAAAGAAAGATATAGTGCCCGTACTGATGGGAGCTTGCAAAAACTCGATGATGAAGGCTTATTGCCACCAGCAAAAGAATTTTTGATAACGGATAAGATTTTTGGAGAGCCAATAAGCCTGACAAAGATAGTTTGCAGTTCAGATAGTTCTGCGCACCGAGACCAAAGACGATATTCGGATTTATGGTCGCGAGGCTTAGACTATGGAGAGCCACACTACATCCAACATACTTCATCGGAAGAAGTCCCTAAAATCCTTCATCATGTAAACGATTTGTTTAATGAGGTCCTACAATCAAACTTATCTACCAAGAAAGCACTTAAGTTTTTAGGCGAAATTCACTGGTGGTTGGCACATGCTATGCCTGATGAAAGGGGGAGCGCAGCCAAGAGTGAGCTTTGTGTACGTGCTATAGCCCAAGCCAAGGGCTTAGATTTACCTCCTATGAAAAGTGGAATAGTTCCAGACTTGGAAGCAATGACTATGTCGCGTGAGCAATTTATCAAGCAGTATCCGTCAATGTTTGATGATTAA
>Psy0520_AvrB2a_1
ATGGGATGCATTACTTCAAAACCACTGGTTAGCTCTCCCCGGTGGCATAATTCAGCTACTAATTCCGAAAATTTAGAAACTGGTCAAAGAAGCCATAAAGCCTCTCTTTATGGTGCTATGTCTGGATCACCGGAAAGGAGTGAATTGACTTGGCATCAGCAGTCGTTGGTTGGCGTAGCCCGATGGCCTGACAAAGAATATAATAGAGATCATGTCCCCCTGCAAATGGAATACGGTAGGTCTTTTTGGAATGAGTCGCGAAAAATAGGAAGTGCATTAGCTAATGGTGAAATTCAGAATTTTGAAGACTTATGGGAGAAAGCACGCGATTGGCGATGTTCAATGGCTAATCATGATGAGAATATATTTAAGAAACCTCGCAATAGTTATAATGAGTTTCCTTTTACAACCCCATTAATAAATCAATACAATTATATTAAAGAAAGATATAGTGCCCGTACTGATGGGAGCTTGCAAAAACTCGATGATGAAGGCTTATTGCCACCAGCAAAAGAATTTTTGATAACGGATAAGATTTTTGGAGAGCCAATAAGCCTGACAAAGATAGTTTGCAGTTCAGATAGTTCTGCGCACCGAGACCAAAGACGATATTCGGATTTATGGTCGCGAGGCTTAGACTATGGAGAGCCACACTACATCCAACATACTTCATCGGAAGAAGTCCCTAAAATCCTTCATCATGTAAACGATTTGTTTAATGAGGTCCTACAATCAAACTTATCTACCAAGAAAGCACTTAAGTTTTTAGGCGAAATTCACTGGTGGTTGGCACATGCTATGCCTGATGAAAGGGGGAGCGCAGCCAAGAGTGAGCTTTGTGTACGTGCTATAGCCCAAGCCAAGGGCTTAGATTTACCTCCTATGAAAAGTGGAATAGTTCCAGACTTGGAAGCAATGACTATGTCGCGTGAGCAATTTATCAAGCAGTATCCGTCAATGTTTGATGATTAA
>Psy0508_AvrB2a_1
TTGACTTGGCATCAGCAGTCGTTGGTTGGCGTAGCCCGATGGCCTGACAAAGAATATAATAGAGATCATGTCCCCCTGCAAATGGAATACGGTAGGTCTTTTTGGAATGAGTCGCGAAAAATAGGAAGTGCATTAGCTAATGGTGAAATTCAGAATTTTGAAGACTTATGGGAGAAAGCACGCGATTGGCGATGTTCAATGGCTAATCATGATGAGAATATATTTAAGAAACCTCGCAATAGTTATAATGAGTTTCCTTTTACAACCCCATTAATAAATCAATACAATTATATTAAAGAAAGATATAGTGCCCGTACTGATGGGAGCTTGCAAAAACTCGATGATGAAGGCTTATTGCCACCAGCAAAAGAATTTTTGATAACGGATAAGATTTTTGGAGAGCCAATAAGCCTGACAAAGATAGTTTGCAGTTCAGATAGTTCTGCGCACCGAGACCAAAGACGATATTCGGATTTATGGTCGCGAGGCTTAGACTATGGAGAGCCACACTACATCCAACATACTTCATCGGAAGAAGTCCCTAAAATTCTTCATCATGTAAACGATTTGTTTAATGAGGTCCTACAATCAAACTTATCTACCAAGAAAGCACTTAAGTTTTTAGGCGAAATTCACTGGTGGTTGGCACATGCTATGCCTGATGAAAGGGGGAGCGCAGCCAAGAGTGAGCTTTGTGTACGTGCTATAGCCCAAGCCAAGGGCTTAGATTTACCTCCTATGAAAAGTGGAATAGTTCCAGACTTGGAAGCAATGACTATGTCGCGTGAGCAATTTATCAAGCAGTATCCGTCAATGTTTGATGATTAA
>Psy0523_AvrB2a_1
TTGACTTGGCATCAGCAGTCGTTGGTTGGCGTAGCCCGATGGCCTGACAAAGAATATAATAGAGATCATGTCCCCCTGCAAATGGAATACGGTAGGTCTTTTTGGAATGAGTCGCGAAAAATAGGAAGTGCATTAGCTAATGGTGAAATTCAGAATTTTGAAGACTTATGGGAGAAAGCACGCGATTGGCGATGTTCAATGGCTAATCATGATGAGAATATATTTAAGAAACCTCGCAATAGTTATAATGAGTTTCCTTTTACAACCCCATTAATAAATCAATACAATTATATTAAAGAAAGATATAGTGCCCGTACTGATGGGAGCTTGCAAAAACTCGATGATGAAGGCTTATTGCCACCAGCAAAAGAATTTTTGATAACGGATAAGATTTTTGGAGAGCCAATAAGCCTGACAAAGATAGTTTGCAGTTCAGATAGTTCTGCGCACCGAGACCAAAGACGATATTCGGATTTATGGTCGCGAGGCTTAGACTATGGAGAGCCACACTACATCCAACATACTTCATCGGAAGAAGTCCCTAAAATTCTTCATCATGTAAACGATTTGTTTAATGAGGTCCTACAATCAAACTTATCTACCAAGAAAGCACTTAAGTTTTTAGGCGAAATTCACTGGTGGTTGGCACATGCTATGCCTGATGAAAGGGGGAGCGCAGCCAAGAGTGAGCTTTGTGTACGTGCTATAGCCCAAGCCAAGGGCTTAGATTTACCTCCTATGAAAAGTGGAATAGTTCCAGACTTGGAAGCAATGACTATGTCGCGTGAGCAATTTATCAAGCAGTATCCGTCAATGTTTGATGATTAA
>Psy0526_AvrB2a_1
TTGACTTGGCATCAGCAGTCGTTGGTTGGCGTAGCCCGATGGCCTGACAAAGAATATAATAGAGATCATGTCCCCCTGCAAATGGAATACGGTAGGTCTTTTTGGAATGAGTCGCGAAAAATAGGAAGTGCATTAGCTAATGGTGAAATTCAGAATTTTGAAGACTTATGGGAGAAAGCACGCGATTGGCGATGTTCAATGGCTAATCATGATGAGAATATATTTAAGAAACCTCGCAATAGTTATAATGAGTTTCCTTTTACAACCCCATTAATAAATCAATACAATTATATTAAAGAAAGATATAGTGCCCGTACTGATGGGAGCTTGCAAAAACTCGATGATGAAGGCTTATTGCCACCAGCAAAAGAATTTTTGATAACGGATAAGATTTTTGGAGAGCCAATAAGCCTGACAAAGATAGTTTGCAGTTCAGATAGTTCTGCGCACCGAGACCAAAGACGATATTCGGATTTATGGTCGCGAGGCTTAGACTATGGAGAGCCACACTACATCCAACATACTTCATCGGAAGAAGTCCCTAAAATTCTTCATCATGTAAACGATTTGTTTAATGAGGTCCTACAATCAAACTTATCTACCAAGAAAGCACTTAAGTTTTTAGGCGAAATTCACTGGTGGTTGGCACATGCTATGCCTGATGAAAGGGGGAGCGCAGCCAAGAGTGAGCTTTGTGTACGTGCTATAGCCCAAGCCAAGGGCTTAGATTTACCTCCTATGAAAAGTGGAATAGTTCCAGACTTGGAAGCAATGACTATGTCGCGTGAGCAATTTATCAAGCAGTATCCGTCAATGTTTGATGATTAA
>Psy0514_AvrB2a_1
TTGACTTGGCATCAGCAGTCGTTGGTTGGCGTAGCCCGATGGCCTGACAAAGAATATAATAGAGATCATGTCCCCCTGCAAATGGAATACGGTAGGTCTTTTTGGAATGAGTCGCGAAAAATAGGAAGTGCATTAGCTAATGGTGAAATTCAGAATTTTGAAGACTTATGGGAGAAAGCACGCGATTGGCGATGTTCAATGGCTAATCATGATGAGAATATATTTAAGAAACCTCGCAATAGTTATAATGAGTTTCCTTTTACAACCCCATTAATAAATCAATACAATTATATTAAAGAAAGATATAGTGCCCGTACTGATGGGAGCTTGCAAAAACTCGATGATGAAGGCTTATTGCCACCAGCAAAAGAATTTTTGATAACGGATAAGATTTTTGGAGAGCCAATAAGCCTGACAAAGATAGTTTGCAGTTCAGATAGTTCTGCGCACCGAGACCAAAGACGATATTCGGATTTATGGTCACGAGGCTTAGACTATGGAGAGCCACACTACATCCAACATACTTCATCGGAAGAAGTCCCTAAAATTCTTCATCATGTAAACGATTTGTTTGATGAGGTCCTACAATCAAACTTATCTACCAAGAAAGCACTTAAGTTTTTAGGCGAAATTCACTGGTGGTTGGCACATGCTATGCCTGATGAAAGGGGGAGCGCAGCCAAGAGTGAGCTTTGTGTACGTGCTATAGCCCAAGCCAAGGGCTTAGATTTACCTCCTATGAAAAGTGGAATAGTTCCAGACTTGGAAGCAATGACTATGTCGCGTGAGCAATTTATCAAGCAGTATCCGTCAATGTTTGATGATTAA
>Psy0518_AvrB2a_1
ATGGGATGCATTACTTCAAAACCACTGGTTAGCTCTCCCCAGTGGCATAATTCAGCTACTAATTCCGAAAATTTAGAAACTGGTCAAAGAAGCCATAAAGCCTCTCTTTATGGTGCTATGTCTGGATCACCGGAAAGGAGTGAATTGACTTGGCATCAGCAGTCGTTGGTTGGCGTAGCCCGATGGCCTGACAAAGAATATAATAGAGATCATGTCCCCCTGCAAATGGAATACGGTAGGTCTTTTTGGAATGAGTCGCGAAAAATAGGAAGTGCATTAGCTAATGGTGAAATTCAGAATTTTGAAGACTTATGGGAGAAAGCACGCGATTGGCGATGTTCAATGGCTAATCATGATGAGAATATATTTAAGAAACCTCGCAATAGTTATAATGAGTTTCCTTTTACAACCCCATTAATAAATCAATACAATTATATTAAAGAAAGATATAGTGCCCGTACTGATGGGAGCTTGCAAAAACTCGATGATGAAGGCTTATTGCCACCAGCAAAAGAATTTTTGATAACGGATAAGATTTTTGGAGAGCCAATAAGCCTGACAAAGATAGTTTGCAGTTCAGATAGTTCTGCGCACCGAGACCAAAGACGATATTCGGATTTATGGTCGCGAGGCTTAGACTATGGAGAGCCACACTACATCCAACATACTTCATCGGAAGAAGTCCCTAAAATTCTTCATCATGTAAACGATTTGTTTGATGAGGTCCTACAATCAAACTTATCTACCAAGAAAGCACTTAAGTTTTTAGGCGAAATTCACTGGTGGTTGGCACATGCTATGCCTGATGAAAGGGGGAGCGCAGCCAAGAGTGAGCTTTGTGTACGTGCTATAGCCCAAGCCAAGGGCTTAGATTTACCCCCTATGAAAAGTGGAATAGTTCCAGACTTGGAAGCAATGACTATGTCGCGTGAGCAATTTATCAAGCAGTATCCGTCAATGTTTGATGATTAA
>Psy0522_AvrB2a_1
ATGGGATGCATTACTTCAAAACCACTGGTTAGCTCTCCCCAGTGGCATAATTCAGCTACTAATTCCGAAAATTTAGAAACTGGTCAAAGAAGCCATAAAGCCTCTCTTTATGGTGCTATGTCTGGATCACCGGAAAGGAGTGAATTGACTTGGCATCAGCAGTCGTTGGTTGGCGTAGCCCGATGGCCTGACAAAGAATATAATAGAGATCATGTCCCCCTGCAAATGGAATACGGTAGGTCTTTTTGGAATGAGTCGCGAAAAATAGGAAGTGCATTAGCTAATGGTGAAATTCAGAATTTTGAAGACTTATGGGAGAAAGCACGCGATTGGCGATGTTCAATGGCTAATCATGATGAGAATATATTTAAGAAACCTCGCAATAGTTATAATGAGTTTCCTTTTACAACCCCATTAATAAATCAATACAATTATATTAAAGAAAGATATAGTGCCCGTACTGATGGGAGCTTGCAAAAACTCGATGATGAAGGCTTATTGCCACCAGCAAAAGAATTTTTGATAACGGATAAGATTTTTGGAGAGCCAATAAGCCTGACAAAGATAGTTTGCAGTTCAGATAGTTCTGCGCACCGAGACCAAAGACGATATTCGGATTTATGGTCGCGAGGCTTAGACTATGGAGAGCCACACTACATCCAACATACTTCATCGGAAGAAGTCCCTAAAATTCTTCATCATGTAAACGATTTGTTTGATGAGGTCCTACAATCAAACTTATCTACCAAGAAAGCACTTAAGTTTTTAGGCGAAATTCACTGGTGGTTGGCACATGCTATGCCTGATGAAAGGGGGAGCGCAGCCAAGAGTGAGCTTTGTGTACGTGCTATAGCCCAAGCCAAGGGCTTAGATTTACCCCCTATGAAAAGTGGAATAGTTCCAGACTTGGAAGCAATGACTATGTCGCGTGAGCAATTTATCAAGCAGTATCCGTCAATGTTTGATGATTAA
>Psy0519_AvrB2a_1
ATGGGATGCATTACTTCAAAACCACTGGTTAGCTCTCCCCGGTGGCATAATTCAGCTACTAATTCCGAAAATTTAGAAACTGGTCAAAGAAGCCATAAAGCCTCTCTTTATGGTGCTATTTCTGGATCACCGGAAAGGAGTGAATTGACTTGGCATCAGCAGTCGTTGGTTGGCGTAGCCCGATGGCCTGACAAAGAATATAATAGAGATCATGTCCCCCTGCAAATGGAATACGGTAGGTCTTTTTGGAATGAGTCGCGAAAAATAGGAAGTGCATTAGCTAATGGTGAAATTCAGAATTTTGAAGACTTATGGGAGAAAGCACGCGATTGGCGATGTTCAATGGCTAATCATGATGAGAATATATTTAAGAAACCTCGCAATAGTTATAATGAGTTTCCTTTTACAACCCCATTAATAAATCAATACAATTATATTAAAGAAAGATATAGTGCCCGTACTGATGGGAGCTTGCAAAAACTCGATGATGAAGGCTTATTGCCACCAGCAAAAGAATTTTTGATAACGGATAAGATTTTTGGAGAGCCAATAAGCCTGACAAAGATAGTTTGCAGTTCAGATAGTTCTGCGCACCGAGACCAAAGACGATATTCGGATTTATGGTCGCGAGGCTTAGACTATGGAGAGCCACACTACATCCAACATACTTCATCGGAAGAAGTCCCTAAAATCCTTCATCATGTAAACGATTTGTTTAATGAGGTCCTACAATCAAACTTATCTACCAAGAAAGCACTTAAGTTTTTAGGCGAAATTCACTGGTGGTTGGCACATGCTATGCCTGATGAAAGGGGGAGCGCAGCCAAGAGTGAGCTTTGTGTACGTGCTATAGCCCAAGCCAAGGGCTTAGATTTACCTCCTATGAAAAGTGGAATAGTTCCAGACTTGGAAGCAATGACTATGTCGCGTGAGCAATTTATCAAGCAGTATCCGTCAATGTTTGATGATTAA
>Psy0521_AvrB2a_1
ATGGGATGCATTACTTCAAAACCACTGGTTAGCTCTCCCCAGTGGCATAATTCAGCTACTAATTCCGAAAATTTAGAAACTGGTCAAAGAAGCCATAAAGCCTCTCTTTATGGTGCTATGTCTGGATCACCGGAAAGGAGTGAATTGACTTGGCATCAGCAGTCGTTGGTTGGCGTAGCCCGATGGCCTGACAAAGAATATAATAGAGATCATGTCCCCCTGCAAATGGAATACGGTAGGTCTTTTTGGAATGAGTCGCGAAAAATAGGAAGTGCATTAGCTAATGGTGAAATTCAGAATTTTGAAGACTTATGGGAGAAAGCACGCGATTGGCGATGTTCAATGGCTAATCATGATGAGAATATATTTAAGAAACCTCGCAATAGTTATAATGAGTTTCCTTTTACAACCCCATTAATAAATCAATACAATTATATTAAAGAAAGATATAGTGCCCGTACTGATGGGAGCTTGCAAAAACTCGATGATGAAGGCTTATTGCCACCAGCAAAAGAATTTTTGATAACGGATAAGATTTTTGGAGAGCCAATAAGCCTGACAAAGATAGTTTGCAGTTCAGATAGTTCTGCGCACCGAGACCAAAGACGATATTCGGATTTATGGTCGCGAGGCTTAGACTATGGAGAGCCACACTACATCCAACATACTTCATCGGAAGAAGTCCCTAAAATTCTTCATCATGTAAACGATTTGTTTAATGAGGTCCTACAATCAAACTTATCTACCAAGAAAGCACTTAAGTTTTTAGGCGAAATTCACTGGTGGTTGGCACATGCTATGCCTGATGAAAGGGGGAGCGCAGCCAAGAGTGAGCTTTGTGTACGTGCTATAGCCCAAGCCAAGGGCTTAGATTTACCTCCTATGAAAAGTGGAATAGTTCCAGACTTGGAAGCAATGACTATGTCGCGTGAGCAATTTATCAAGCAGTATCCGTCAATGTTTGATGATTAA
>Psy0524_AvrB2a_1
TTGACTTGGCATCAGCAGTCGTTGGTTGGCGTAGCCCGATGGCCTGACAAAGAATATAATAGAGATCATGTCCCCCTGCAAATGGAATACGGTAGGTCTTTTTGGAATGAGTCGCGAAAAATAGGAAGTGCATTAGCTAATGGTGAAATTCAGAATTTTGAAGACTTATGGGAGAAAGCACGCGATTGGCGATGTTCAATGGCTAATCATGATGAGAATATATTTAAGAAACCTCGCAATAGTTATAATGAGTTTCCTTTTACAACCCCATTAATAAATCAATACAATTATATTAAAGAAAGATATAGTGCCCGTACTGATGGGAGCTTGCAAAAACTCGATGATGAAGGCTTATTGCCACCAGCAAAAGAATTTTTGATAACGGATAAGATTTTTGGAGAGCCAATAAGCCTGACAAAGATAGTTTGCAGTTCAGATAGTTCTGCGCACCGAGACCAAAGACGATATTCGGATTTATGGTCACGAGGCTTAGACTATGGAGAGCCACACTACATCCAACATACTTCATCGGAAGAAGTCCCTAAAATTCTTCATCATGTAAACGATTTGTTTGATGAGGTCCTACAATCAAACTTATCTACCAAGAAAGCACTTAAGTTTTTAGGCGAAATTCACTGGTGGTTGGCACATGCTATGCCTGATGAAAGGGGGAGCGCAGCCAAGAGTGAGCTTTGTGTACGTGCTATAGCCCAAGCCAAGGGCTTAGATTTACCCCCTATGAAAAGTGGAATAGTTCCAGACTTGGAAGCAATGACTATGTCGCGTGAGCAATTTATCAAGCAGTATCCGTCAATGTTTGATGATTAA
>Psy0528_AvrB2a_1
ATGGGATGCATTACTTCAAAACCACTGGTTAGCTCTCCCCGGTGGCATAATTCAGCTACTAATTCCGAAAATTTAGAAACTGGTCAAAGAAGCCATAAAGCCTCTCTTTATGGTGCTATGTCTGGATCACCGGAAAGGAGTGAATTGACTTGGCATCAGCAGTCGTTGGTTGGCGTAGCCCGATGGCCTGACAAAGAATATAATAGAGATCATGTCCCCCTGCAAATGGAATACGGTAGGTCTTTTTGGAATGAGTCGCGAAAAATAGGAAGTGCATTAGCTAATGGTGAAATTCAGAATTTTGAAGACTTATGGGAGAAAGCACGCGATTGGCGATGTTCAATGGCTAATCATGATGAGAATATATTTAAGAAACCTCGCAATAGTTATAATGAGTTTCCTTTTACAACCCCATTAATAAATCAATACAATTATATTAAAGAAAGATATAGTGCCCGTACTGATGGGAGCTTGCAAAAACTCGATGATGAAGGCTTATTGCCACCAGCAAAAGAATTTTTGATAACGGATAAGATTTTTGGAGAGCCAATAAGCCTGACAAAGATAGTTTGCAGTTCAGATAGTTCTGCGCACCGAGACCAAAGACGATATTCGGATTTATGGTCACGAGGCTTAGACTATGGAGAGCCACACTACATCCAACATACTTCATCGGAAGAAGTCCCTAAAATTCTTCATCATGTAAACGATTTGTTTGATGAGGTCCTACAATCAAACTTATCTACCAAGAAAGCACTTAAGTTTTTAGGCGAAATTCACTGGTGGTTGGCACATGCTATGCCTGATGAAAGGGGGAGCGCAGCCAAGAGTGAGCTTTGTGTACGTGCTATAGCCCAAGCCAAGGGCTTAGATTTACCCCCTATGAAAAGTGGAATAGTTCCAGACTTGGAAGCAATGACTATGTCGCGTGAGCAATTTATCAAGCAGTATCCGTCAATGTTTGATGATTAA
>Psy0530_AvrB2a_1
ATGGGATGCATTACTTCAAAACCACTGGTTAGCTCTCCCCAGTGGCATAATTCAGCTACTAATTCCGAAAATTTAGAAACTGGTCAAAGAAGCCATAAAGCCTCTCTTTATGGTGCTATTTCTGGATCACCGGAAAGGAGTGAATTGACTTGGCATCAGCAGTCGTTGGTTGGCGTAGCCCGATGGCCTGACAAAGAATATAATAGAGATCATGTCCCCCTGCAAATGGAATACGGTAGGTCTTTTTGGAATGAGTCGCGAAAAATAGGAAGTGCATTAGCTAATGGTGAAATTCAGAATTTTGAAGACTTATGGGAGAAAGCACGCGATTGGCGATGTTCAATGGCTAATCATGATGAGAATATATTTAAGAAACCTCGCAATAGTTATAATGAGTTTCCTTTTACAACCCCATTAATAAATCAATACAATTATATTAAAGAAAGATATAGTGCCCGTACTGATGGGAGCTTGCAAAAACTCGATGATGAAGGCTTATTGCCACCAGCAAAAGAATTTTTGATAACGGATAAGATTTTTGGAGAGCCAATAAGCCTGACAAAGATAGTTTGCAGTTCAGATAGTTCTGCGCACCGAGACCAAAGACGATATTCGGATTTATGGTCGCGAGGCTTAGACTATGGAGAGCCACACTACATCCAACATACTTCATCGGAAGAAGTCCCTAAAATCCTTCATCATGTAAACGATTTGTTTAATGAGGTCCTACAATCAAACTTATCTACCAAGAAAGCACTTAAGTTTTTAGGCGAAATTCACTGGTGGTTGGCACATGCTATGCCTGATGAAAGGGGGAGCGCAGCCAAGAGTGAGCTTTGTGTACGTGCTATAGCCCAAGCCAAGGGCTTAGATTTACCCCCTATGAAAAGTGGAATAGTTCCAGACTTGGAAGCAATGACTATGTCGCGTGAGCAATTTATCAAGCAGTATCCGTCAATGTTTGATGATTAA
>Psy0531_AvrB2a_1
ATGGGATGCATTACTTCAAAACCACTGGTTAGCTCTCCCCGGTGGCATAATTCAGCTACTAATTCCGAAAATTTAGAAACTGGTCAAAGAAGCCATAAAGCCTCTCTTTATGGTGCTATGTCTGGATCACCGGAAAGGAGTGAATTGACTTGGCATCAGCAGTCGTTGGTTGGCGTAGCCCGATGGCCTGACAAAGAATATAATAGAGATCATGTCCCCCTGCAAATGGAATACGGTAGGTCTTTTTGGAATGAGTCGCGAAAAATAGGAAGTGCATTAGCTAATGGTGAAATTCAGAATTTTGAAGACTTATGGGAGAAAGCACGCGATTGGCGATGTTCAATGGCTAATCATGATGAGAATATATTTAAGAAACCTCGCAATAGTTATAATGAGTTTCCTTTTACAACCCCATTAATAAATCAATACAATTATATTAAAGAAAGATATAGTGCCCGTACTGATGGGAGCTTGCAAAAACTCGATGATGAAGGCTTATTGCCACCAGCAAAAGAATTTTTGATAACGGATAAGATTTTTGGAGAGCCAATAAGCCTGACAAAGATAGTTTGCAGTTCAGATAGTTCTGCGCACCGAGACCAAAGACGATATTCGGATTTATGGTCGCGAGGCTTAGACTATGGAGAGCCACACTACATCCAACATACTTCATCGGAAGAAGTCCCTAAAATTCTTCATCATGTAAACGATTTGTTTAATGAGGTCCTACAATCAAACTTATCTACCAAGAAAGCACTTAAGTTTTTAGGCGAAATTCACTGGTGGTTGGCACATGCTATGCCTGATGAAAGGGGGAGCGCAGCCAAGAGTGAGCTTTGTGTACGTGCTATAGCCCAAGCCAAGGGCTTAGATTTACCCCCTATGAAAAGTGGAATAGTTCCAGACTTGGAAGCAATGACTATGTCGCGTGAGCAATTTATCAAGCAGTATCCGTCAATGTTTGATGATTAA
>Psy0535_AvrB2a_1
TTGACTTGGCATCAGCAGTCGTTGGTTGGCGTAGCCCGATGGCCTGACAAAGAATATAATAGAGATCATGTCCCCCTGCAAATGGAATACGGTAGGTCTTTTTGGAATGAGTCGCGAAAAATAGGAAGTGCATTAGCTAATGGTGAAATTCAGAATTTTGAAGACTTATGGGAGAAAGCACGCGATTGGCGATGTTCAATGGCTAATCATGATGAGAATATATTTAAGAAACCTCGCAATAGTTATAATGAGTTTCCTTTTACAACCCCATTAATAAATCAATACAATTATATTAAAGAAAGATATAGTGCCCGTACTGATGGGAGCTTGCAAAAACTCGATGATGAAGGCTTATTGCCACCAGCAAAAGAATTTTTGATAACGGATAAGATTTTTGGAGAGCCAATAAGCCTGACAAAGATAGTTTGCAGTTCAGATAGTTCTGCGCACCGAGACCAAAGACGATATTCGGATTTATGGTCGCGAGGCTTAGACTATGGAGAGCCACACTACATCCAACATACTTCATCGGAAGAAGTCCCTAAAATCCTTCATCATGTAAACGATTTGTTTAATGAGGTCCTACAATCAAACTTATCTACCAAGAAAGCACTTAAGTTTTTAGGCGAAATTCACTGGTGGTTGGCACATGCTATGCCTGATGAAAGGGGGAGCGCAGCCAAGAGTGAGCTTTGTGTACGTGCTATAGCCCAAGCCAAGGGCTTAGATTTACCTCCTATGAAAAGTGGAATAGTTCCAGACTTGGAAGCAATGACTATGTCGCGTGAGCAATTTATCAAGCAGTATCCGTCAATGTTTGATGATTAA
>Pae0893_23_AvrB2b_1
ATGGGATGTATATCATCGAAACCTCAGGTAATGTCTCCTTCCCGTCATTACTCTTCACCTGACGCGGAGCCTGCTACCGCTAGAACATCGCATCGTAGGTCAGCTCGTTATGGTGAATTATCGGGCCCTCCAGCACAAACCGGCTTAACGTATTATCAGCAATCGTTAATTGGCGTAGCTCGCTGGCCCGATCCTCAGTATAACCAGGACCATCTTCCTCATCAGATGGAATATGGTCGTTCCTTCTTCGATGCGTCTCGCCACGCAGGTGCTGGCATTGCTTCGGGTCAAGTTCAAGCATTTAGCCAATTGTGGGCCTTGGCACAGCGCTGGAGAAGCGAAGCTGCTGGCGGAGATTACGAAACTTTTGGCGAGGAAAGCGAGCGATACCCAACTTACAATCACAATCCGACAACGCCTCTGGCAAATCAATATGCTTACATTCTTGATCGTTACAGAAATCGAGAGGATGGTGAATTTTCCGAGGATGTTGAGGGCGTTCCAACGCACGAGTTTCCTCTGCGAGACGAGATAAATGGTAAGCCTATAACTCTCTCAACTGTCGTTGTAAGTGCAGACCCTGATGCGAATAGATATGATAGTAGATACTCTGCTATAAGGCACCTTGAAGCTGGCGAGCCTTTTTATATAAGGCACACTTTTTCTGCCGATGTGCCAGAAGTGCTTGCTCATGTAGAAGAACTTTATAATCAAGCGTTGGATGCGAGCGTTTCCGATTCACAAGCTTTAAGTATATTAGGTGAAATACATTGGTGGGTTGCTAATGCTATGCCTGATCATAGGGGCAGTGCAGCAAAAACTGAGTTCTCTGTCCGTGCCATAGCAATGGCGCGAGGTATGGAGTTACCGCCTATGAGACACGGCATAGTAGCAGATCTAGAAGCGATGACCACTTCTCGTGAGGCGTTCGTTAGGCACTACAATAACTTTTTTGATCGCTGA
>Pae3681_AvrB2b_1
ATGGGATGTATATCATCGAAACCTCAGGTAATGTCTCCTTCCCGTCATTACTCTTCACCTGACGCGGAGCCTGCTACCGCTAGAACATCGCATCGTAGGTCAGCTCGTTATGGTGAATTATCGGGCCCTCCAGCACAAACCGGCTTAACGTATTATCAGCAATCGTTAATTGGCGTAGCTCGCTGGCCCGATCCTCAGTATAACCAGGACCATCTTCCTCATCAGATGGAATATGGTCGTTCCTTCTTCGATGCGTCTCGCCACGCAGGTGCTGGCATTGCTTCGGGTCAAGTTCAAGCATTTAGCCAATTGTGGGCCTTGGCACAGCGCTGGAGAAGCGAAGCTGCTGGCGGAGATTACGAAACTTTTGGCGAGGAAAGCGAGCGATACCCAACTTACAATCACAATCCGACAACGCCTCTGGCAAATCAATATGCTTACATTCTTGATCGTTACAGAAATCGAGAGGATGGTGAATTTTCCGAGGATGTTGAGGGCGTTCCAACGCACGAGTTTCCTCTGCGAGACGAGATAAATGGTAAGCCTATAACTCTCTCAACTGTCGTTGTAAGTGCAGACCCTGATGCGAATAGATATGATAGTAGATACTCTGCTATAAGGCACCTTGAAGCTGGCGAGCCTTTTTATATAAGGCACACTTTTTCTGCCGATGTGCCAGAAGTGCTTGCTCATGTAGAAGAACTTTATAATCAAGCGTTGGATGCGAGCGTTTCCGATTCACAAGCTTTAAGTATATTAGGTGAAATACATTGGTGGGTTGCTAATGCTATGCCTGATCATAGGGGCAGTGCAGCAAAAACTGAGTTCTCTGTCCGTGCCATAGCAATGGCGCGAGGTATGGAGTTACCGCCTATGAGACACGGCATAGTAGCAGATCTAGAAGCGATGACCACTTCTCGTGAGGCGTTCGTTAGGCACTACAATAACTTTTTTGATCGCTGA
>PaeICMP8947_AvrB2b_1
ATGGGATGTATATCATCGAAACCTCAGGTAATGTCTCCTTCCCGTCATTACTCTTCACCTGACGCGGAGCCTGCTACCGCTAGAACATCGCATCGTAGGTCAGCTCGTTATGGTGAATTATCGGGCCCTCCAGCACAAACCGGCTTAACGTATTATCAGCAATCGTTAATTGGCGTAGCTCGCTGGCCCGATCCTCAGTATAACCAGGACCATCTTCCTCATCAGATGGAATATGGTCGTTCCTTCTTCGATGCGTCTCGCCACGCAGGTGCTGGCATTGCTTCGGGTCAAGTTCAAGCATTTAGCCAATTGTGGGCCTTGGCACAGCGCTGGAGAAGCGAAGCTGCTGGCGGAGATTACGAAACTTTTGGCGAGGAAAGCGAGCGATACCCAACTTACAATCACAATCCGACAACGCCTCTGGCAAATCAATATGCTTACATTCTTGATCGTTACAGAAATCGAGAGGATGGTGAATTTTCCGAGGATGTTGAGGGCGTTCCAACGCACGAGTTTCCTCTGCGAGACGAGATAAATGGTAAGCCTATAACTCTCTCAACTGTCGTTGTAAGTGCAGACCCTGATGCGAATAGATATGATAGTAGATACTCTGCTATAAGGCACCTTGAAGCTGGCGAGCCTTTTTATATAAGGCACACTTTTTCTGCCGATGTGCCAGAAGTGCTTGCTCATGTAGAAGAACTTTATAATCAAGCGTTGGATGCGAGCGTTTCCGATTCACAAGCTTTAAGTATATTAGGTGAAATACATTGGTGGGTTGCTAATGCTATGCCTGATCATAGGGGCAGTGCAGCAAAAACTGAGTTCTCTGTCCGTGCCATAGCAATGGCGCGAGGTATGGAGTTACCGCCTATGAGACACGGCATAGTAGCAGATCTAGAAGCGATGACCACTTCTCGTGAGGCGTTCGTTAGGCACTACAATAACTTTTTTGATCGCTGA
>Pae2250_AvrB2b_1
ATGGGATGTATATCATCGAAACCTCAGGTAATGTCTCCTTCCCGTCATTACTCTTCACCTGACGCGGAGCCTGCTACCGCTAGAACATCGCATCGTAGGTCAGCTCGTTATGGTGAATTATCGGGCCCTCCAGCACAAACCGGCTTAACGTATTATCAGCAATCGTTAATTGGCGTAGCTCGCTGGCCCGATCCTCAGTATAACCAGGACCATCTTCCTCATCAGATGGAATATGGTCGTTCCTTCTTCGATGCGTCTCGCCACGCAGGTGCTGGCATTGCTTCGGGTCAAGTTCAAGCATTTAGCCAATTGTGGGCCTTGGCACAGCGCTGGAGAAGCGAAGCTGCTGGCGGAGATTACGAAACTTTTGGCGAGGAAAGCGAGCGATACCCAACTTACAATCACAATCCGACAACGCCTCTGGCAAATCAATATGCTTACATTCTTGATCGTTACAGAAATCGAGAGGATGGTGAATTTTCCGAGGATGTTGAGGGCGTTCCAACGCACGAGTTTCCTCTGCGAGACGAGATAAATGGTAAGCCTATAACTCTCTCAACTGTCGTGGTAAGTGCAGACCCTGATGCGAATAGATATGATAGTAGATACTCTGCTATAAGGCACCTTGAAGCTGGCGAGCCTTTTTATATAAGGCACACTTTTTCTGCCGATGTGCCAGAAGTGCTTGCTCATGTAGAAGAACTTTATAATCAAGCGTTGGATGCGAGCGTTTCCGATTCACAAGCTTTAAGTATATTAGGTGAAATACATTGGTGGGTTGCTAATGCTATGCCTGATCATAGGGGCAGTGCAGCAAAAACTGAGTTCTCTGTCCGTGCCATAGCAATGGCGCGAGGTATGGAGTTACCGCCTATGAGACACGGCATAGTAGCAGATCTAGAAGCGATGACCACTTCTCGTGAGGCGTTCGTTAGGCACTACAATAACTTTTTTGATCGCTGA
>PsaCFBP7286_AvrB2b_1
ATGGGATGTATATCATCGAAACCTCAGGTAATGTCTCCTTCCCGTCATTACTCTTCACCTGACGCGGAGCCTGCTACCGCTAGAACATCGCATCGTAGGTCAGCTCGTTATGGTGAATTATCGGGCCCTCCAGCACAAACCGGCTTAACGTATTATCAGCAATCGTTAATTGGCGTAGCTCGCTGGCCCGATCCTCAGTATAACCAGGACCATCTTCCTCATCAGATGGAATATGGTCGTTCCTTCTTCGATGCGTCTCGCCACGCAGGTGCTGGCATTGCTTCGGGTCAAGTTCAAGCATTTAGCCAATTGTGGGCCTTGGCACAGCGCTGGAGAAGCGAAGCTGCTGGCGGAGATTACGAAACTTTTGGCGAGGAAAGCGAGCGATACCCAACTTACAATCACAATCCGACAACGCCTCTGGCAAATCAATATGCTTACATTCTTGATCGTTACAGAAATCGAGAGGATGGTGAATTTTCCGAGGATGTTGAGGGCGTTCCAACGCACGAGTTTCCTCTGCGAGACGAGATAAATGGTAAGCCTATAACTCTCTCAACTGTCGTGGTAAGTGCAGACCCTGATGCGAATAGATATGATAGTAGATACTCTGCTATAAGGCACCTTGAAGCTGGCGAGCCTTTTTATATAAGGCACACTTTTTCTGCCGATGTGCCAGAAGTGCTTGCTCATGTAGAAGAACTTTATAATCAAGCGTTGGATGCGAGCGTTTCCGATTCACAAGCTTTAAGTATATTAGGTGAAATACATTGGTGGGTTGCTAATGCTATGCCTGATCATAGGGGCAGTGCAGCAAAAACTGAGTTCTCTGTCCGTGCCATAGCAATGGCGCGAGGTATGGAGTTACCGCCTATGAGACACGGCATAGTAGCAGATCTAGAAGCGATGACCACTTCTCGTGAGGCGTTCGTTAGGCACTACAATAACTTTTTTGATCGCTGA
>PsaCH2010_6_AvrB2b_1
ATGGGATGTATATCATCGAAACCTCAGGTAATGTCTCCTTCCCGTCATTACTCTTCACCTGACGCGGAGCCTGCTACCGCTAGAACATCGCATCGTAGGTCAGCTCGTTATGGTGAATTATCGGGCCCTCCAGCACAAACCGGCTTAACGTATTATCAGCAATCGTTAATTGGCGTAGCTCGCTGGCCCGATCCTCAGTATAACCAGGACCATCTTCCTCATCAGATGGAATATGGTCGTTCCTTCTTCGATGCGTCTCGCCACGCAGGTGCTGGCATTGCTTCGGGTCAAGTTCAAGCATTTAGCCAATTGTGGGCCTTGGCACAGCGCTGGAGAAGCGAAGCTGCTGGCGGAGATTACGAAACTTTTGGCGAGGAAAGCGAGCGATACCCAACTTACAATCACAATCCGACAACGCCTCTGGCAAATCAATATGCTTACATTCTTGATCGTTACAGAAATCGAGAGGATGGTGAATTTTCCGAGGATGTTGAGGGCGTTCCAACGCACGAGTTTCCTCTGCGAGACGAGATAAATGGTAAGCCTATAACTCTCTCAACTGTCGTGGTAAGTGCAGACCCTGATGCGAATAGATATGATAGTAGATACTCTGCTATAAGGCACCTTGAAGCTGGCGAGCCTTTTTATATAAGGCACACTTTTTCTGCCGATGTGCCAGAAGTGCTTGCTCATGTAGAAGAACTTTATAATCAAGCGTTGGATGCGAGCGTTTCCGATTCACAAGCTTTAAGTATATTAGGTGAAATACATTGGTGGGTTGCTAATGCTATGCCTGATCATAGGGGCAGTGCAGCAAAAACTGAGTTCTCTGTCCGTGCCATAGCAATGGCGCGAGGTATGGAGTTACCGCCTATGAGACACGGCATAGTAGCAGATCTAGAAGCGATGACCACTTCTCGTGAGGCGTTCGTTAGGCACTACAATAACTTTTTTGATCGCTGA
>PsaCRAFRU8_43_AvrB2b_1
ATGGGATGTATATCATCGAAACCTCAGGTAATGTCTCCTTCCCGTCATTACTCTTCACCTGACGCGGAGCCTGCTACCGCTAGAACATCGCATCGTAGGTCAGCTCGTTATGGTGAATTATCGGGCCCTCCAGCACAAACCGGCTTAACGTATTATCAGCAATCGTTAATTGGCGTAGCTCGCTGGCCCGATCCTCAGTATAACCAGGACCATCTTCCTCATCAGATGGAATATGGTCGTTCCTTCTTCGATGCGTCTCGCCACGCAGGTGCTGGCATTGCTTCGGGTCAAGTTCAAGCATTTAGCCAATTGTGGGCCTTGGCACAGCGCTGGAGAAGCGAAGCTGCTGGCGGAGATTACGAAACTTTTGGCGAGGAAAGCGAGCGATACCCAACTTACAATCACAATCCGACAACGCCTCTGGCAAATCAATATGCTTACATTCTTGATCGTTACAGAAATCGAGAGGATGGTGAATTTTCCGAGGATGTTGAGGGCGTTCCAACGCACGAGTTTCCTCTGCGAGACGAGATAAATGGTAAGCCTATAACTCTCTCAACTGTCGTGGTAAGTGCAGACCCTGATGCGAATAGATATGATAGTAGATACTCTGCTATAAGGCACCTTGAAGCTGGCGAGCCTTTTTATATAAGGCACACTTTTTCTGCCGATGTGCCAGAAGTGCTTGCTCATGTAGAAGAACTTTATAATCAAGCGTTGGATGCGAGCGTTTCCGATTCACAAGCTTTAAGTATATTAGGTGAAATACATTGGTGGGTTGCTAATGCTATGCCTGATCATAGGGGCAGTGCAGCAAAAACTGAGTTCTCTGTCCGTGCCATAGCAATGGCGCGAGGTATGGAGTTACCGCCTATGAGACACGGCATAGTAGCAGATCTAGAAGCGATGACCACTTCTCGTGAGGCGTTCGTTAGGCACTACAATAACTTTTTTGATCGCTGA
>PsaICMP18708_AvrB2b_1
ATGGGATGTATATCATCGAAACCTCAGGTAATGTCTCCTTCCCGTCATTACTCTTCACCTGACGCGGAGCCTGCTACCGCTAGAACATCGCATCGTAGGTCAGCTCGTTATGGTGAATTATCGGGCCCTCCAGCACAAACCGGCTTAACGTATTATCAGCAATCGTTAATTGGCGTAGCTCGCTGGCCCGATCCTCAGTATAACCAGGACCATCTTCCTCATCAGATGGAATATGGTCGTTCCTTCTTCGATGCGTCTCGCCACGCAGGTGCTGGCATTGCTTCGGGTCAAGTTCAAGCATTTAGCCAATTGTGGGCCTTGGCACAGCGCTGGAGAAGCGAAGCTGCTGGCGGAGATTACGAAACTTTTGGCGAGGAAAGCGAGCGATACCCAACTTACAATCACAATCCGACAACGCCTCTGGCAAATCAATATGCTTACATTCTTGATCGTTACAGAAATCGAGAGGATGGTGAATTTTCCGAGGATGTTGAGGGCGTTCCAACGCACGAGTTTCCTCTGCGAGACGAGATAAATGGTAAGCCTATAACTCTCTCAACTGTCGTGGTAAGTGCAGACCCTGATGCGAATAGATATGATAGTAGATACTCTGCTATAAGGCACCTTGAAGCTGGCGAGCCTTTTTATATAAGGCACACTTTTTCTGCCGATGTGCCAGAAGTGCTTGCTCATGTAGAAGAACTTTATAATCAAGCGTTGGATGCGAGCGTTTCCGATTCACAAGCTTTAAGTATATTAGGTGAAATACATTGGTGGGTTGCTAATGCTATGCCTGATCATAGGGGCAGTGCAGCAAAAACTGAGTTCTCTGTCCGTGCCATAGCAATGGCGCGAGGTATGGAGTTACCGCCTATGAGACACGGCATAGTAGCAGATCTAGAAGCGATGACCACTTCTCGTGAGGCGTTCGTTAGGCACTACAATAACTTTTTTGATCGCTGA
>PsaICMP18744_AvrB2b_1
ATGGGATGTATATCATCGAAACCTCAGGTAATGTCTCCTTCCCGTCATTACTCTTCACCTGACGCGGAGCCTGCTACCGCTAGAACATCGCATCGTAGGTCAGCTCGTTATGGTGAATTATCGGGCCCTCCAGCACAAACCGGCTTAACGTATTATCAGCAATCGTTAATTGGCGTAGCTCGCTGGCCCGATCCTCAGTATAACCAGGACCATCTTCCTCATCAGATGGAATATGGTCGTTCCTTCTTCGATGCGTCTCGCCACGCAGGTGCTGGCATTGCTTCGGGTCAAGTTCAAGCATTTAGCCAATTGTGGGCCTTGGCACAGCGCTGGAGAAGCGAAGCTGCTGGCGGAGATTACGAAACTTTTGGCGAGGAAAGCGAGCGATACCCAACTTACAATCACAATCCGACAACGCCTCTGGCAAATCAATATGCTTACATTCTTGATCGTTACAGAAATCGAGAGGATGGTGAATTTTCCGAGGATGTTGAGGGCGTTCCAACGCACGAGTTTCCTCTGCGAGACGAGATAAATGGTAAGCCTATAACTCTCTCAACTGTCGTGGTAAGTGCAGACCCTGATGCGAATAGATATGATAGTAGATACTCTGCTATAAGGCACCTTGAAGCTGGCGAGCCTTTTTATATAAGGCACACTTTTTCTGCCGATGTGCCAGAAGTGCTTGCTCATGTAGAAGAACTTTATAATCAAGCGTTGGATGCGAGCGTTTCCGATTCACAAGCTTTAAGTATATTAGGTGAAATACATTGGTGGGTTGCTAATGCTATGCCTGATCATAGGGGCAGTGCAGCAAAAACTGAGTTCTCTGTCCGTGCCATAGCAATGGCGCGAGGTATGGAGTTACCGCCTATGAGACACGGCATAGTAGCAGATCTAGAAGCGATGACCACTTCTCGTGAGGCGTTCGTTAGGCACTACAATAACTTTTTTGATCGCTGA
>PsaICMP18800_AvrB2b_1
ATGGGATGTATATCATCGAAACCTCAGGTAATGTCTCCTTCCCGTCATTACTCTTCACCTGACGCGGAGCCTGCTACCGCTAGAACATCGCATCGTAGGTCAGCTCGTTATGGTGAATTATCGGGCCCTCCAGCACAAACCGGCTTAACGTATTATCAGCAATCGTTAATTGGCGTAGCTCGCTGGCCCGATCCTCAGTATAACCAGGACCATCTTCCTCATCAGATGGAATATGGTCGTTCCTTCTTCGATGCGTCTCGCCACGCAGGTGCTGGCATTGCTTCGGGTCAAGTTCAAGCATTTAGCCAATTGTGGGCCTTGGCACAGCGCTGGAGAAGCGAAGCTGCTGGCGGAGATTACGAAACTTTTGGCGAGGAAAGCGAGCGATACCCAACTTACAATCACAATCCGACAACGCCTCTGGCAAATCAATATGCTTACATTCTTGATCGTTACAGAAATCGAGAGGATGGTGAATTTTCCGAGGATGTTGAGGGCGTTCCAACGCACGAGTTTCCTCTGCGAGACGAGATAAATGGTAAGCCTATAACTCTCTCAACTGTCGTGGTAAGTGCAGACCCTGATGCGAATAGATATGATAGTAGATACTCTGCTATAAGGCACCTTGAAGCTGGCGAGCCTTTTTATATAAGGCACACTTTTTCTGCCGATGTGCCAGAAGTGCTTGCTCATGTAGAAGAACTTTATAATCAAGCGTTGGATGCGAGCGTTTCCGATTCACAAGCTTTAAGTATATTAGGTGAAATACATTGGTGGGTTGCTAATGCTATGCCTGATCATAGGGGCAGTGCAGCAAAAACTGAGTTCTCTGTCCGTGCCATAGCAATGGCGCGAGGTATGGAGTTACCGCCTATGAGACACGGCATAGTAGCAGATCTAGAAGCGATGACCACTTCTCGTGAGGCGTTCGTTAGGCACTACAATAACTTTTTTGATCGCTGA
>PsaICMP18801_AvrB2b_1
ATGGGATGTATATCATCGAAACCTCAGGTAATGTCTCCTTCCCGTCATTACTCTTCACCTGACGCGGAGCCTGCTACCGCTAGAACATCGCATCGTAGGTCAGCTCGTTATGGTGAATTATCGGGCCCTCCAGCACAAACCGGCTTAACGTATTATCAGCAATCGTTAATTGGCGTAGCTCGCTGGCCCGATCCTCAGTATAACCAGGACCATCTTCCTCATCAGATGGAATATGGTCGTTCCTTCTTCGATGCGTCTCGCCACGCAGGTGCTGGCATTGCTTCGGGTCAAGTTCAAGCATTTAGCCAATTGTGGGCCTTGGCACAGCGCTGGAGAAGCGAAGCTGCTGGCGGAGATTACGAAACTTTTGGCGAGGAAAGCGAGCGATACCCAACTTACAATCACAATCCGACAACGCCTCTGGCAAATCAATATGCTTACATTCTTGATCGTTACAGAAATCGAGAGGATGGTGAATTTTCCGAGGATGTTGAGGGCGTTCCAACGCACGAGTTTCCTCTGCGAGACGAGATAAATGGTAAGCCTATAACTCTCTCAACTGTCGTGGTAAGTGCAGACCCTGATGCGAATAGATATGATAGTAGATACTCTGCTATAAGGCACCTTGAAGCTGGCGAGCCTTTTTATATAAGGCACACTTTTTCTGCCGATGTGCCAGAAGTGCTTGCTCATGTAGAAGAACTTTATAATCAAGCGTTGGATGCGAGCGTTTCCGATTCACAAGCTTTAAGTATATTAGGTGAAATACATTGGTGGGTTGCTAATGCTATGCCTGATCATAGGGGCAGTGCAGCAAAAACTGAGTTCTCTGTCCGTGCCATAGCAATGGCGCGAGGTATGGAGTTACCGCCTATGAGACACGGCATAGTAGCAGATCTAGAAGCGATGACCACTTCTCGTGAGGCGTTCGTTAGGCACTACAATAACTTTTTTGATCGCTGA
>PsaICMP18884_AvrB2b_1
ATGGGATGTATATCATCGAAACCTCAGGTAATGTCTCCTTCCCGTCATTACTCTTCACCTGACGCGGAGCCTGCTACCGCTAGAACATCGCATCGTAGGTCAGCTCGTTATGGTGAATTATCGGGCCCTCCAGCACAAACCGGCTTAACGTATTATCAGCAATCGTTAATTGGCGTAGCTCGCTGGCCCGATCCTCAGTATAACCAGGACCATCTTCCTCATCAGATGGAATATGGTCGTTCCTTCTTCGATGCGTCTCGCCACGCAGGTGCTGGCATTGCTTCGGGTCAAGTTCAAGCATTTAGCCAATTGTGGGCCTTGGCACAGCGCTGGAGAAGCGAAGCTGCTGGCGGAGATTACGAAACTTTTGGCGAGGAAAGCGAGCGATACCCAACTTACAATCACAATCCGACAACGCCTCTGGCAAATCAATATGCTTACATTCTTGATCGTTACAGAAATCGAGAGGATGGTGAATTTTCCGAGGATGTTGAGGGCGTTCCAACGCACGAGTTTCCTCTGCGAGACGAGATAAATGGTAAGCCTATAACTCTCTCAACTGTCGTGGTAAGTGCAGACCCTGATGCGAATAGATATGATAGTAGATACTCTGCTATAAGGCACCTTGAAGCTGGCGAGCCTTTTTATATAAGGCACACTTTTTCTGCCGATGTGCCAGAAGTGCTTGCTCATGTAGAAGAACTTTATAATCAAGCGTTGGATGCGAGCGTTTCCGATTCACAAGCTTTAAGTATATTAGGTGAAATACATTGGTGGGTTGCTAATGCTATGCCTGATCATAGGGGCAGTGCAGCAAAAACTGAGTTCTCTGTCCGTGCCATAGCAATGGCGCGAGGTATGGAGTTACCGCCTATGAGACACGGCATAGTAGCAGATCTAGAAGCGATGACCACTTCTCGTGAGGCGTTCGTTAGGCACTACAATAACTTTTTTGATCGCTGA
>PsaICMP18886_AvrB2b_1
ATGGGATGTATATCATCGAAACCTCAGGTAATGTCTCCTTCCCGTCATTACTCTTCACCTGACGCGGAGCCTGCTACCGCTAGAACATCGCATCGTAGGTCAGCTCGTTATGGTGAATTATCGGGCCCTCCAGCACAAACCGGCTTAACGTATTATCAGCAATCGTTAATTGGCGTAGCTCGCTGGCCCGATCCTCAGTATAACCAGGACCATCTTCCTCATCAGATGGAATATGGTCGTTCCTTCTTCGATGCGTCTCGCCACGCAGGTGCTGGCATTGCTTCGGGTCAAGTTCAAGCATTTAGCCAATTGTGGGCCTTGGCACAGCGCTGGAGAAGCGAAGCTGCTGGCGGAGATTACGAAACTTTTGGCGAGGAAAGCGAGCGATACCCAACTTACAATCACAATCCGACAACGCCTCTGGCAAATCAATATGCTTACATTCTTGATCGTTACAGAAATCGAGAGGATGGTGAATTTTCCGAGGATGTTGAGGGCGTTCCAACGCACGAGTTTCCTCTGCGAGACGAGATAAATGGTAAGCCTATAACTCTCTCAACTGTCGTGGTAAGTGCAGACCCTGATGCGAATAGATATGATAGTAGATACTCTGCTATAAGGCACCTTGAAGCTGGCGAGCCTTTTTATATAAGGCACACTTTTTCTGCCGATGTGCCAGAAGTGCTTGCTCATGTAGAAGAACTTTATAATCAAGCGTTGGATGCGAGCGTTTCCGATTCACAAGCTTTAAGTATATTAGGTGAAATACATTGGTGGGTTGCTAATGCTATGCCTGATCATAGGGGCAGTGCAGCAAAAACTGAGTTCTCTGTCCGTGCCATAGCAATGGCGCGAGGTATGGAGTTACCGCCTATGAGACACGGCATAGTAGCAGATCTAGAAGCGATGACCACTTCTCGTGAGGCGTTCGTTAGGCACTACAATAACTTTTTTGATCGCTGA
>PsaICMP19073_AvrB2b_1
ATGGGATGTATATCATCGAAACCTCAGGTAATGTCTCCTTCCCGTCATTACTCTTCACCTGACGCGGAGCCTGCTACCGCTAGAACATCGCATCGTAGGTCAGCTCGTTATGGTGAATTATCGGGCCCTCCAGCACAAACCGGCTTAACGTATTATCAGCAATCGTTAATTGGCGTAGCTCGCTGGCCCGATCCTCAGTATAACCAGGACCATCTTCCTCATCAGATGGAATATGGTCGTTCCTTCTTCGATGCGTCTCGCCACGCAGGTGCTGGCATTGCTTCGGGTCAAGTTCAAGCATTTAGCCAATTGTGGGCCTTGGCACAGCGCTGGAGAAGCGAAGCTGCTGGCGGAGATTACGAAACTTTTGGCGAGGAAAGCGAGCGATACCCAACTTACAATCACAATCCGACAACGCCTCTGGCAAATCAATATGCTTACATTCTTGATCGTTACAGAAATCGAGAGGATGGTGAATTTTCCGAGGATGTTGAGGGCGTTCCAACGCACGAGTTTCCTCTGCGAGACGAGATAAATGGTAAGCCTATAACTCTCTCAACTGTCGTGGTAAGTGCAGACCCTGATGCGAATAGATATGATAGTAGATACTCTGCTATAAGGCACCTTGAAGCTGGCGAGCCTTTTTATATAAGGCACACTTTTTCTGCCGATGTGCCAGAAGTGCTTGCTCATGTAGAAGAACTTTATAATCAAGCGTTGGATGCGAGCGTTTCCGATTCACAAGCTTTAAGTATATTAGGTGAAATACATTGGTGGGTTGCTAATGCTATGCCTGATCATAGGGGCAGTGCAGCAAAAACTGAGTTCTCTGTCCGTGCCATAGCAATGGCGCGAGGTATGGAGTTACCGCCTATGAGACACGGCATAGTAGCAGATCTAGAAGCGATGACCACTTCTCGTGAGGCGTTCGTTAGGCACTACAATAACTTTTTTGATCGCTGA
>PsaICMP19079_AvrB2b_1
ATGGGATGTATATCATCGAAACCTCAGGTAATGTCTCCTTCCCGTCATTACTCTTCACCTGACGCGGAGCCTGCTACCGCTAGAACATCGCATCGTAGGTCAGCTCGTTATGGTGAATTATCGGGCCCTCCAGCACAAACCGGCTTAACGTATTATCAGCAATCGTTAATTGGCGTAGCTCGCTGGCCCGATCCTCAGTATAACCAGGACCATCTTCCTCATCAGATGGAATATGGTCGTTCCTTCTTCGATGCGTCTCGCCACGCAGGTGCTGGCATTGCTTCGGGTCAAGTTCAAGCATTTAGCCAATTGTGGGCCTTGGCACAGCGCTGGAGAAGCGAAGCTGCTGGCGGAGATTACGAAACTTTTGGCGAGGAAAGCGAGCGATACCCAACTTACAATCACAATCCGACAACGCCTCTGGCAAATCAATATGCTTACATTCTTGATCGTTACAGAAATCGAGAGGATGGTGAATTTTCCGAGGATGTTGAGGGCGTTCCAACGCACGAGTTTCCTCTGCGAGACGAGATAAATGGTAAGCCTATAACTCTCTCAACTGTCGTGGTAAGTGCAGACCCTGATGCGAATAGATATGATAGTAGATACTCTGCTATAAGGCACCTTGAAGCTGGCGAGCCTTTTTATATAAGGCACACTTTTTCTGCCGATGTGCCAGAAGTGCTTGCTCATGTAGAAGAACTTTATAATCAAGCGTTGGATGCGAGCGTTTCCGATTCACAAGCTTTAAGTATATTAGGTGAAATACATTGGTGGGTTGCTAATGCTATGCCTGATCATAGGGGCAGTGCAGCAAAAACTGAGTTCTCTGTCCGTGCCATAGCAATGGCGCGAGGTATGGAGTTACCGCCTATGAGACACGGCATAGTAGCAGATCTAGAAGCGATGACCACTTCTCGTGAGGCGTTCGTTAGGCACTACAATAACTTTTTTGATCGCTGA
>PsaICMP19097_AvrB2b_1
ATGGGATGTATATCATCGAAACCTCAGGTAATGTCTCCTTCCCGTCATTACTCTTCACCTGACGCGGAGCCTGCTACCGCTAGAACATCGCATCGTAGGTCAGCTCGTTATGGTGAATTATCGGGCCCTCCAGCACAAACCGGCTTAACGTATTATCAGCAATCGTTAATTGGCGTAGCTCGCTGGCCCGATCCTCAGTATAACCAGGACCATCTTCCTCATCAGATGGAATATGGTCGTTCCTTCTTCGATGCGTCTCGCCACGCAGGTGCTGGCATTGCTTCGGGTCAAGTTCAAGCATTTAGCCAATTGTGGGCCTTGGCACAGCGCTGGAGAAGCGAAGCTGCTGGCGGAGATTACGAAACTTTTGGCGAGGAAAGCGAGCGATACCCAACTTACAATCACAATCCGACAACGCCTCTGGCAAATCAATATGCTTACATTCTTGATCGTTACAGAAATCGAGAGGATGGTGAATTTTCCGAGGATGTTGAGGGCGTTCCAACGCACGAGTTTCCTCTGCGAGACGAGATAAATGGTAAGCCTATAACTCTCTCAACTGTCGTGGTAAGTGCAGACCCTGATGCGAATAGATATGATAGTAGATACTCTGCTATAAGGCACCTTGAAGCTGGCGAGCCTTTTTATATAAGGCACACTTTTTCTGCCGATGTGCCAGAAGTGCTTGCTCATGTAGAAGAACTTTATAATCAAGCGTTGGATGCGAGCGTTTCCGATTCACAAGCTTTAAGTATATTAGGTGAAATACATTGGTGGGTTGCTAATGCTATGCCTGATCATAGGGGCAGTGCAGCAAAAACTGAGTTCTCTGTCCGTGCCATAGCAATGGCGCGAGGTATGGAGTTACCGCCTATGAGACACGGCATAGTAGCAGATCTAGAAGCGATGACCACTTCTCGTGAGGCGTTCGTTAGGCACTACAATAACTTTTTTGATCGCTGA
>PsaICMP19101_AvrB2b_1
ATGGGATGTATATCATCGAAACCTCAGGTAATGTCTCCTTCCCGTCATTACTCTTCACCTGACGCGGAGCCTGCTACCGCTAGAACATCGCATCGTAGGTCAGCTCGTTATGGTGAATTATCGGGCCCTCCAGCACAAACCGGCTTAACGTATTATCAGCAATCGTTAATTGGCGTAGCTCGCTGGCCCGATCCTCAGTATAACCAGGACCATCTTCCTCATCAGATGGAATATGGTCGTTCCTTCTTCGATGCGTCTCGCCACGCAGGTGCTGGCATTGCTTCGGGTCAAGTTCAAGCATTTAGCCAATTGTGGGCCTTGGCACAGCGCTGGAGAAGCGAAGCTGCTGGCGGAGATTACGAAACTTTTGGCGAGGAAAGCGAGCGATACCCAACTTACAATCACAATCCGACAACGCCTCTGGCAAATCAATATGCTTACATTCTTGATCGTTACAGAAATCGAGAGGATGGTGAATTTTCCGAGGATGTTGAGGGCGTTCCAACGCACGAGTTTCCTCTGCGAGACGAGATAAATGGTAAGCCTATAACTCTCTCAACTGTCGTGGTAAGTGCAGACCCTGATGCGAATAGATATGATAGTAGATACTCTGCTATAAGGCACCTTGAAGCTGGCGAGCCTTTTTATATAAGGCACACTTTTTCTGCCGATGTGCCAGAAGTGCTTGCTCATGTAGAAGAACTTTATAATCAAGCGTTGGATGCGAGCGTTTCCGATTCACAAGCTTTAAGTATATTAGGTGAAATACATTGGTGGGTTGCTAATGCTATGCCTGATCATAGGGGCAGTGCAGCAAAAACTGAGTTCTCTGTCCGTGCCATAGCAATGGCGCGAGGTATGGAGTTACCGCCTATGAGACACGGCATAGTAGCAGATCTAGAAGCGATGACCACTTCTCGTGAGGCGTTCGTTAGGCACTACAATAACTTTTTTGATCGCTGA
>PsaICMP19439_AvrB2b_1
ATGGGATGTATATCATCGAAACCTCAGGTAATGTCTCCTTCCCGTCATTACTCTTCACCTGACGCGGAGCCTGCTACCGCTAGAACATCGCATCGTAGGTCAGCTCGTTATGGTGAATTATCGGGCCCTCCAGCACAAACCGGCTTAACGTATTATCAGCAATCGTTAATTGGCGTAGCTCGCTGGCCCGATCCTCAGTATAACCAGGACCATCTTCCTCATCAGATGGAATATGGTCGTTCCTTCTTCGATGCGTCTCGCCACGCAGGTGCTGGCATTGCTTCGGGTCAAGTTCAAGCATTTAGCCAATTGTGGGCCTTGGCACAGCGCTGGAGAAGCGAAGCTGCTGGCGGAGATTACGAAACTTTTGGCGAGGAAAGCGAGCGATACCCAACTTACAATCACAATCCGACAACGCCTCTGGCAAATCAATATGCTTACATTCTTGATCGTTACAGAAATCGAGAGGATGGTGAATTTTCCGAGGATGTTGAGGGCGTTCCAACGCACGAGTTTCCTCTGCGAGACGAGATAAATGGTAAGCCTATAACTCTCTCAACTGTCGTGGTAAGTGCAGACCCTGATGCGAATAGATATGATAGTAGATACTCTGCTATAAGGCACCTTGAAGCTGGCGAGCCTTTTTATATAAGGCACACTTTTTCTGCCGATGTGCCAGAAGTGCTTGCTCATGTAGAAGAACTTTATAATCAAGCGTTGGATGCGAGCGTTTCCGATTCACAAGCTTTAAGTATATTAGGTGAAATACATTGGTGGGTTGCTAATGCTATGCCTGATCATAGGGGCAGTGCAGCAAAAACTGAGTTCTCTGTCCGTGCCATAGCAATGGCGCGAGGTATGGAGTTACCGCCTATGAGACACGGCATAGTAGCAGATCTAGAAGCGATGACCACTTCTCGTGAGGCGTTCGTTAGGCACTACAATAACTTTTTTGATCGCTGA
>PsaICMP19455_AvrB2b_1
ATGGGATGTATATCATCGAAACCTCAGGTAATGTCTCCTTCCCGTCATTACTCTTCACCTGACGCGGAGCCTGCTACCGCTAGAACATCGCATCGTAGGTCAGCTCGTTATGGTGAATTATCGGGCCCTCCAGCACAAACCGGCTTAACGTATTATCAGCAATCGTTAATTGGCGTAGCTCGCTGGCCCGATCCTCAGTATAACCAGGACCATCTTCCTCATCAGATGGAATATGGTCGTTCCTTCTTCGATGCGTCTCGCCACGCAGGTGCTGGCATTGCTTCGGGTCAAGTTCAAGCATTTAGCCAATTGTGGGCCTTGGCACAGCGCTGGAGAAGCGAAGCTGCTGGCGGAGATTACGAAACTTTTGGCGAGGAAAGCGAGCGATACCCAACTTACAATCACAATCCGACAACGCCTCTGGCAAATCAATATGCTTACATTCTTGATCGTTACAGAAATCGAGAGGATGGTGAATTTTCCGAGGATGTTGAGGGCGTTCCAACGCACGAGTTTCCTCTGCGAGACGAGATAAATGGTAAGCCTATAACTCTCTCAACTGTCGTGGTAAGTGCAGACCCTGATGCGAATAGATATGATAGTAGATACTCTGCTATAAGGCACCTTGAAGCTGGCGAGCCTTTTTATATAAGGCACACTTTTTCTGCCGATGTGCCAGAAGTGCTTGCTCATGTAGAAGAACTTTATAATCAAGCGTTGGATGCGAGCGTTTCCGATTCACAAGCTTTAAGTATATTAGGTGAAATACATTGGTGGGTTGCTAATGCTATGCCTGATCATAGGGGCAGTGCAGCAAAAACTGAGTTCTCTGTCCGTGCCATAGCAATGGCGCGAGGTATGGAGTTACCGCCTATGAGACACGGCATAGTAGCAGATCTAGAAGCGATGACCACTTCTCGTGAGGCGTTCGTTAGGCACTACAATAACTTTTTTGATCGCTGA
>PsaShaanxi_M228_AvrB2b_1
ATGGGATGTATATCATCGAAACCTCAGGTAATGTCTCCTTCCCGTCATTACTCTTCACCTGACGCGGAGCCTGCTACCGCTAGAACATCGCATCGTAGGTCAGCTCGTTATGGTGAATTATCGGGCCCTCCAGCACAAACCGGCTTAACGTATTATCAGCAATCGTTAATTGGCGTAGCTCGCTGGCCCGATCCTCAGTATAACCAGGACCATCTTCCTCATCAGATGGAATATGGTCGTTCCTTCTTCGATGCGTCTCGCCACGCAGGTGCTGGCATTGCTTCGGGTCAAGTTCAAGCATTTAGCCAATTGTGGGCCTTGGCACAGCGCTGGAGAAGCGAAGCTGCTGGCGGAGATTACGAAACTTTTGGCGAGGAAAGCGAGCGATACCCAACTTACAATCACAATCCGACAACGCCTCTGGCAAATCAATATGCTTACATTCTTGATCGTTACAGAAATCGAGAGGATGGTGAATTTTCCGAGGATGTTGAGGGCGTTCCAACGCACGAGTTTCCTCTGCGAGACGAGATAAATGGTAAGCCTATAACTCTCTCAACTGTCGTGGTAAGTGCAGACCCTGATGCGAATAGATATGATAGTAGATACTCTGCTATAAGGCACCTTGAAGCTGGCGAGCCTTTTTATATAAGGCACACTTTTTCTGCCGATGTGCCAGAAGTGCTTGCTCATGTAGAAGAACTTTATAATCAAGCGTTGGATGCGAGCGTTTCCGATTCACAAGCTTTAAGTATATTAGGTGAAATACATTGGTGGGTTGCTAATGCTATGCCTGATCATAGGGGCAGTGCAGCAAAAACTGAGTTCTCTGTCCGTGCCATAGCAATGGCGCGAGGTATGGAGTTACCGCCTATGAGACACGGCATAGTAGCAGATCTAGAAGCGATGACCACTTCTCGTGAGGCGTTCGTTAGGCACTACAATAACTTTTTTGATCGCTGA
>PsaShaanxi_M7_AvrB2b_1
ATGGGATGTATATCATCGAAACCTCAGGTAATGTCTCCTTCCCGTCATTACTCTTCACCTGACGCGGAGCCTGCTACCGCTAGAACATCGCATCGTAGGTCAGCTCGTTATGGTGAATTATCGGGCCCTCCAGCACAAACCGGCTTAACGTATTATCAGCAATCGTTAATTGGCGTAGCTCGCTGGCCCGATCCTCAGTATAACCAGGACCATCTTCCTCATCAGATGGAATATGGTCGTTCCTTCTTCGATGCGTCTCGCCACGCAGGTGCTGGCATTGCTTCGGGTCAAGTTCAAGCATTTAGCCAATTGTGGGCCTTGGCACAGCGCTGGAGAAGCGAAGCTGCTGGCGGAGATTACGAAACTTTTGGCGAGGAAAGCGAGCGATACCCAACTTACAATCACAATCCGACAACGCCTCTGGCAAATCAATATGCTTACATTCTTGATCGTTACAGAAATCGAGAGGATGGTGAATTTTCCGAGGATGTTGAGGGCGTTCCAACGCACGAGTTTCCTCTGCGAGACGAGATAAATGGTAAGCCTATAACTCTCTCAACTGTCGTGGTAAGTGCAGACCCTGATGCGAATAGATATGATAGTAGATACTCTGCTATAAGGCACCTTGAAGCTGGCGAGCCTTTTTATATAAGGCACACTTTTTCTGCCGATGTGCCAGAAGTGCTTGCTCATGTAGAAGAACTTTATAATCAAGCGTTGGATGCGAGCGTTTCCGATTCACAAGCTTTAAGTATATTAGGTGAAATACATTGGTGGGTTGCTAATGCTATGCCTGATCATAGGGGCAGTGCAGCAAAAACTGAGTTCTCTGTCCGTGCCATAGCAATGGCGCGAGGTATGGAGTTACCGCCTATGAGACACGGCATAGTAGCAGATCTAGAAGCGATGACCACTTCTCGTGAGGCGTTCGTTAGGCACTACAATAACTTTTTTGATCGCTGA
>PsaTP1_AvrB2b_1
ATGGGATGTATATCATCGAAACCTCAGGTAATGTCTCCTTCCCGTCATTACTCTTCACCTGACGCGGAGCCTGCTACCGCTAGAACATCGCATCGTAGGTCAGCTCGTTATGGTGAATTATCGGGCCCTCCAGCACAAACCGGCTTAACGTATTATCAGCAATCGTTAATTGGCGTAGCTCGCTGGCCCGATCCTCAGTATAACCAGGACCATCTTCCTCATCAGATGGAATATGGTCGTTCCTTCTTCGATGCGTCTCGCCACGCAGGTGCTGGCATTGCTTCGGGTCAAGTTCAAGCATTTAGCCAATTGTGGGCCTTGGCACAGCGCTGGAGAAGCGAAGCTGCTGGCGGAGATTACGAAACTTTTGGCGAGGAAAGCGAGCGATACCCAACTTACAATCACAATCCGACAACGCCTCTGGCAAATCAATATGCTTACATTCTTGATCGTTACAGAAATCGAGAGGATGGTGAATTTTCCGAGGATGTTGAGGGCGTTCCAACGCACGAGTTTCCTCTGCGAGACGAGATAAATGGTAAGCCTATAACTCTCTCAACTGTCGTGGTAAGTGCAGACCCTGATGCGAATAGATATGATAGTAGATACTCTGCTATAAGGCACCTTGAAGCTGGCGAGCCTTTTTATATAAGGCACACTTTTTCTGCCGATGTGCCAGAAGTGCTTGCTCATGTAGAAGAACTTTATAATCAAGCGTTGGATGCGAGCGTTTCCGATTCACAAGCTTTAAGTATATTAGGTGAAATACATTGGTGGGTTGCTAATGCTATGCCTGATCATAGGGGCAGTGCAGCAAAAACTGAGTTCTCTGTCCGTGCCATAGCAATGGCGCGAGGTATGGAGTTACCGCCTATGAGACACGGCATAGTAGCAGATCTAGAAGCGATGACCACTTCTCGTGAGGCGTTCGTTAGGCACTACAATAACTTTTTTGATCGCTGA
>PsaTP6_1_AvrB2b_1
ATGGGATGTATATCATCGAAACCTCAGGTAATGTCTCCTTCCCGTCATTACTCTTCACCTGACGCGGAGCCTGCTACCGCTAGAACATCGCATCGTAGGTCAGCTCGTTATGGTGAATTATCGGGCCCTCCAGCACAAACCGGCTTAACGTATTATCAGCAATCGTTAATTGGCGTAGCTCGCTGGCCCGATCCTCAGTATAACCAGGACCATCTTCCTCATCAGATGGAATATGGTCGTTCCTTCTTCGATGCGTCTCGCCACGCAGGTGCTGGCATTGCTTCGGGTCAAGTTCAAGCATTTAGCCAATTGTGGGCCTTGGCACAGCGCTGGAGAAGCGAAGCTGCTGGCGGAGATTACGAAACTTTTGGCGAGGAAAGCGAGCGATACCCAACTTACAATCACAATCCGACAACGCCTCTGGCAAATCAATATGCTTACATTCTTGATCGTTACAGAAATCGAGAGGATGGTGAATTTTCCGAGGATGTTGAGGGCGTTCCAACGCACGAGTTTCCTCTGCGAGACGAGATAAATGGTAAGCCTATAACTCTCTCAACTGTCGTGGTAAGTGCAGACCCTGATGCGAATAGATATGATAGTAGATACTCTGCTATAAGGCACCTTGAAGCTGGCGAGCCTTTTTATATAAGGCACACTTTTTCTGCCGATGTGCCAGAAGTGCTTGCTCATGTAGAAGAACTTTATAATCAAGCGTTGGATGCGAGCGTTTCCGATTCACAAGCTTTAAGTATATTAGGTGAAATACATTGGTGGGTTGCTAATGCTATGCCTGATCATAGGGGCAGTGCAGCAAAAACTGAGTTCTCTGTCCGTGCCATAGCAATGGCGCGAGGTATGGAGTTACCGCCTATGAGACACGGCATAGTAGCAGATCTAGAAGCGATGACCACTTCTCGTGAGGCGTTCGTTAGGCACTACAATAACTTTTTTGATCGCTGA
>PbrICMP13650_AvrB2b_1
ATGGGATGTATATCATCGAAACCTCAGGTAATGTCTCCTTCCAGTCATTACTCTTCACCTGACGCGGAGCCTGCTACCGCTAGAACATCGCATCGTAGGTCAGCTCGTTATGGTGAATTATCGGGCCCTCCAGCACAAACCGGCTTAACGTATTATCAGCAATCGTTAATTGGCGTAGCTCGCTGGCCCGATCCTCAGTATAACCAGGACCATCTTCCTCATCAGATGGAATATGGTCGTTCCTTCTTCGATGCGTCTCGCCACGCAGGTGCTGGCATTGCTTCGGGTCAAGTTCAAGCATTTAGCCAATTGTGGGCCTTGGCACAGCGCTGGAGAAGCGAAGCTGCTGGCGGAGATTACGAAACTTTTGGCGAGGAAAGCGAGCGATACCCAACTTACAATCACAATCCGACAACGCCTCTGGCAAATCAATATGCTTACATTCTTGATCGTTACAGAAATCGAGAGGATGGTGAATTTTCCGAGGATGTTGAGGGCGTTCCAACGCACGAGTTTCCTCTGCGAGACGAGATAAATGGTAAGCCTATAACTCTCTCAACTGTCGTGGTAAGTGCAGACCCTGATGCGAATAGATATGATAGTAGATACTCTGCTATAAGGCACCTTGAAGCTGGCGAGCCTTTTTATATAAGGCACACTTTTTCTGCCGATGTGCCAGAAGTGCTTGCTCATGTAGAAGAACTTTATAATCAAGCGTTGGATGCGAGCGTTTCCGATTCACAAGCTTTAAGTATATTAGGTGAAATACATTGGTGGGTTGCTAATGCTATGCCTGATCATAGGGGCAGTGCAGCAAAAACTGAGTTCTCTGTCCGTGCCATAGCAATGGCGCGAGGTATGGAGTTACCGCCTATGAGACACGGCATAGTAGCAGATCTAGAAGCGATGACCACTTCTCGTGAGGCGTTCGTTAGGCACTACAATAACTTTTTTGATCGCTGA
>PbrICMP13684_AvrB2b_1
ATGGGATGTATATCATCGAAACCTCAGGTAATGTCTCCTTCCAGTCATTACTCTTCACCTGACGCGGAGCCTGCTACCGCTAGAACATCGCATCGTAGGTCAGCTCGTTATGGTGAATTATCGGGCCCTCCAGCACAAACCGGCTTAACGTATTATCAGCAATCGTTAATTGGCGTAGCTCGCTGGCCCGATCCTCAGTATAACCAGGACCATCTTCCTCATCAGATGGAATATGGTCGTTCCTTCTTCGATGCGTCTCGCCACGCAGGTGCTGGCATTGCTTCGGGTCAAGTTCAAGCATTTAGCCAATTGTGGGCCTTGGCACAGCGCTGGAGAAGCGAAGCTGCTGGCGGAGATTACGAAACTTTTGGCGAGGAAAGCGAGCGATACCCAACTTACAATCACAATCCGACAACGCCTCTGGCAAATCAATATGCTTACATTCTTGATCGTTACAGAAATCGAGAGGATGGTGAATTTTCCGAGGATGTTGAGGGCGTTCCAACGCACGAGTTTCCTCTGCGAGACGAGATAAATGGTAAGCCTATAACTCTCTCAACTGTCGTGGTAAGTGCAGACCCTGATGCGAATAGATATGATAGTAGATACTCTGCTATAAGGCACCTTGAAGCTGGCGAGCCTTTTTATATAAGGCACACTTTTTCTGCCGATGTGCCAGAAGTGCTTGCTCATGTAGAAGAACTTTATAATCAAGCGTTGGATGCGAGCGTTTCCGATTCACAAGCTTTAAGTATATTAGGTGAAATACATTGGTGGGTTGCTAATGCTATGCCTGATCATAGGGGCAGTGCAGCAAAAACTGAGTTCTCTGTCCGTGCCATAGCAATGGCGCGAGGTATGGAGTTACCGCCTATGAGACACGGCATAGTAGCAGATCTAGAAGCGATGACCACTTCTCGTGAGGCGTTCGTTAGGCACTACAATAACTTTTTTGATCGCTGA
>PbrICMP13685_AvrB2b_1
ATGGGATGTATATCATCGAAACCTCAGGTAATGTCTCCTTCCAGTCATTACTCTTCACCTGACGCGGAGCCTGCTACCGCTAGAACATCGCATCGTAGGTCAGCTCGTTATGGTGAATTATCGGGCCCTCCAGCACAAACCGGCTTAACGTATTATCAGCAATCGTTAATTGGCGTAGCTCGCTGGCCCGATCCTCAGTATAACCAGGACCATCTTCCTCATCAGATGGAATATGGTCGTTCCTTCTTCGATGCGTCTCGCCACGCAGGTGCTGGCATTGCTTCGGGTCAAGTTCAAGCATTTAGCCAATTGTGGGCCTTGGCACAGCGCTGGAGAAGCGAAGCTGCTGGCGGAGATTACGAAACTTTTGGCGAGGAAAGCGAGCGATACCCAACTTACAATCACAATCCGACAACGCCTCTGGCAAATCAATATGCTTACATTCTTGATCGTTACAGAAATCGAGAGGATGGTGAATTTTCCGAGGATGTTGAGGGCGTTCCAACGCACGAGTTTCCTCTGCGAGACGAGATAAATGGTAAGCCTATAACTCTCTCAACTGTCGTGGTAAGTGCAGACCCTGATGCGAATAGATATGATAGTAGATACTCTGCTATAAGGCACCTTGAAGCTGGCGAGCCTTTTTATATAAGGCACACTTTTTCTGCCGATGTGCCAGAAGTGCTTGCTCATGTAGAAGAACTTTATAATCAAGCGTTGGATGCGAGCGTTTCCGATTCACAAGCTTTAAGTATATTAGGTGAAATACATTGGTGGGTTGCTAATGCTATGCCTGATCATAGGGGCAGTGCAGCAAAAACTGAGTTCTCTGTCCGTGCCATAGCAATGGCGCGAGGTATGGAGTTACCGCCTATGAGACACGGCATAGTAGCAGATCTAGAAGCGATGACCACTTCTCGTGAGGCGTTCGTTAGGCACTACAATAACTTTTTTGATCGCTGA
>PmoICMP4331_AvrB2b_1
ATGGGATGTATATCATCGAAACCTCAGGTAATGTCTCCTTCCAGTCATTACTCTTCACCTGACGCGGAGCCTGCTACCGCTAGAACATCGCATCGTAGGTCAGCTCGTTATGGTGAATTATCGGGCCCTCCAGCACAAACCGGCTTAACGTATTATCAGCAATCGTTAATTGGCGTAGCTCGCTGGCCCGATCCTCAGTATAACCAGGACCATCTTCCTCATCAGATGGAATATGGTCGTTCCTTCTTCGATGCGTCTCGCCACGCAGGTGCTGGCATTGCTTCGGGTCAAGTTCAAGCATTTAGCCAATTGTGGGCCTTGGCACAGCGCTGGAGAAGCGAAGCTGCTGGCGGAGATTACGAAACTTTTGGCGAGGAAAGCGAGCGATACCCAACTTACAATCACAATCCGACAACGCCTCTGGCAAATCAATATGCTTACATTCTTGATCGTTACAGAAATCGAGAGGATGGTGAATTTTCCGAGGATGTTGAGGGCGTTCCAACGCACGAGTTTCCTCTGCGAGACGAGATAAATGGTAAGCCTATAACTCTCTCAACTGTCGTGGTAAGTGCAGACCCTGATGCGAATAGATATGATAGTAGATACTCTGCTATAAGGCACCTTGAAGCTGGCGAGCCTTTTTATATAAGGCACACTTTTTCTGCCGATGTGCCAGAAGTGCTTGCTCATGTAGAAGAACTTTATAATCAAGCGTTGGATGCGAGCGTTTCCGATTCACAAGCTTTAAGTATATTAGGTGAAATACATTGGTGGGTTGCTAATGCTATGCCTGATCATAGGGGCAGTGCAGCAAAAACTGAGTTCTCTGTCCGTGCCATAGCAATGGCGCGAGGTATGGAGTTACCGCCTATGAGACACGGCATAGTAGCAGATCTAGAAGCGATGACCACTTCTCGTGAGGCGTTCGTTAGGCACTACAATAACTTTTTTGATCGCTGA
>PcbICMP2821_AvrB2b_1
ATGGGATGTATATCATCGAAACCTCAGGTAATGTCTCCTTCCAGTCATTACTCTTCACCTGACGCGGAGCCTGCTACCGCTAGAACATCGCATCGTAGGTCAGCTCGTTATGGTGAATTATCGGGCCCTCCAGCACAAACCGGCTTAACGTATTATCAGCAATCGTTAATTGGCGTAGCTCGCTGGCCCGATCCTCAGTATAACCAGGACCATCTTCCTCATCAGATGGAATATGGTCGTTCCTTCTTCGATGCGTCTCGCCACGCAGGTGCTGGCATTGCTTCGGGTCAAGTTCAAGCATTTAGCCAATTGTGGGCCTTGGCACAGCGCTGGAGAAGCGAAGCTGCTGGCGGAGATTACAAAACTTTTGGCGAGGAAAGCGAGCGATACCCAACTTACAATCACAATCCGACAACGCCTCTGGCAAATCAATATGCTTACATTCTTGATCGTTACAGAAATCGAAAGGATGGTGAATTTTGCGAGGATGTTGAGGGCGTTCCAATGCACGAGTTTCCTCTGCGAGACAATATAAATGGTAAGCGTATAACTCTCTCAACTGTCGTGGTAAGTGCAGACCCTGATGCGAATAGATATGATAGTAGATACTCTGCTATAAGGCACCTTGAAGCTGGCGAGCCTTTTTATATAAGGCACACTTTTTCTGCCGATGTGCCAGAAGTGCTTGCTCATGTAGAAGAACTTTATAATCAAGCGTTGGATGCGAGCGTTTCCGATTCACAAGCTTTAAGTATATTAGGTGAAATACATTGGTGGGTTGCTAATGCTATGCCTGATCATAGGGGCAGTGCAGCAAAAACTGAGTTCTCTGTCCGTGCCATAGCAATGGCGCGAGGTATGGAGTTACCGCCTATGAGACACGGCAAAGTAGCAGATCTAGAAGCGATGACCACTTCTCGTGAGGCGTTCGTTAGGGACTACAATAACTTTTTTGATCGCTGA
>PcbICMP2823_AvrB2b_1
ATGGGATGTATATCATCGAAACCTCAGGTAATGTCTCCTTCCAGTCATTACTCTTCACCTGACGCGGAGCCTGCTACCGCTAGAACATCGCATCGTAGGTCAGCTCGTTATGGTGAATTATCGGGCCCTCCAGCACAAACCGGCTTAACGTATTATCAGCAATCGTTAATTGGCGTAGCTCGCTGGCCCGATCCTCAGTATAACCAGGACCATCTTCCTCATCAGATGGAATATGGTCGTTCCTTCTTCGATGCGTCTCGCCACGCAGGTGCTGGCATTGCTTCGGGTCAAGTTCAAGCATTTAGCCAATTGTGGGCCTTGGCACAGCGCTGGAGAAGCGAAGCTGCTGGCGGAGATTACAAAACTTTTGGCGAGGAAAGCGAGCGATACCCAACTTACAATCACAATCCGACAACGCCTCTGGCAAATCAATATGCTTACATTCTTGATCGTTACAGAAATCGAAAGGATGGTGAATTTTGCGAGGATGTTGAGGGCGTTCCAATGCACGAGTTTCCTCTGCGAGACAATATAAATGGTAAGCGTATAACTCTCTCAACTGTCGTGGTAAGTGCAGACCCTGATGCGAATAGATATGATAGTAGATACTCTGCTATAAGGCACCTTGAAGCTGGCGAGCCTTTTTATATAAGGCACACTTTTTCTGCCGATGTGCCAGAAGTGCTTGCTCATGTAGAAGAACTTTATAATCAAGCGTTGGATGCGAGCGTTTCCGATTCACAAGCTTTAAGTATATTAGGTGAAATACATTGGTGGGTTGCTAATGCTATGCCTGATCATAGGGGCAGTGCAGCAAAAACTGAGTTCTCTGTCCGTGCCATAGCAATGGCGCGAGGTATGGAGTTACCGCCTATGAGACACGGCAAAGTAGCAGATCTAGAAGCGATGACCACTTCTCGTGAGGCGTTCGTTAGGGACTACAATAACTTTTTTGATCGCTGA
>PcuICMP11894_AvrB2b_1
ATGGGATGTATATCATCGAAACCTCAGGTAATGTCTCCTTCCCGTCATTACTCTTCACCTGACGCGGAGCCTGCTACCGCTAGAACATCGCATCGTAGGTCAGCTCGTTATGGTGAATTATCGGGCCCTCCAGCACAAACCGGCTTAACGTATTATCAGCAATCGTTAATTGGCGTAGCTCGCTGGCCCGATCCTCAGTATAACCAGGACCATCTTCCTCATCAGATGGAATATGGTCGTTCCTTCTTCGATGCGTCTCGCCACGCAGGTGCTGGCATTGCTTCGGGTCAAGTTCAAGCATTTAGCCAATTGTGGGCCTTGGCACAGCGCTGGAGAAGCGAAGCTGCTGGCGGAGATTACGAAACTTTTGGCGAGGAAAGTGAGCGATACCCAACTTACAATCACAATCCGACAACGCCTCTGGCAAATCAATATGCTTACATTCTTGATCGTTACAGAAATCGAGAGGATGGTGAATTTTCCGAGGATGTTGAGGGCGTTCCAACGCACGAGTTTCCTCTGCGAGACGAGATAAATGGTAAGCCTATAACTCTCTCAACTGTCGTGGTAAGTGCAGACCCTGATGCGAATAGATATGATAGTAGATACTCTGCTATAAGGCACCTTGAAGCTGGCGAGCCTTTCTATATAAGGCACACTTTTTCTGCCGATGTGCCAGAAGTGCTTGCTCATGTAGAAGAACTTTATAATCAAGCGTTGGATGCGAGCGTTTCCGATTCACAAGCTTTAAGTATATTAGGTGAAATACATTGGTGGGTTGCTAATGCTATGCCTGATCATAGGGGCAGTGCAGCAAAAACTGAGTTCTCTGTCCGTGCCATAGCAATGGCGCGAGGTATGGAGTTACCGCCTATGAGACACGGCATAGTAGCAGATCTAGAAGCGATGACCACTTCTCGTGAGGCGTTCGTTAGGCACTACAATAACTTTTTTGATCGCTGA
>PcuICMP11895_AvrB2b_1
ATGGGATGTATATCATCGAAACCTCAGGTAATGTCTCCTTCCCGTCATTACTCTTCACCTGACGCGGAGCCTGCTACCGCTAGAACATCGCATCGTAGGTCAGCTCGTTATGGTGAATTATCGGGCCCTCCAGCACAAACCGGCTTAACGTATTATCAGCAATCGTTAATTGGCGTAGCTCGCTGGCCCGATCCTCAGTATAACCAGGACCATCTTCCTCATCAGATGGAATATGGTCGTTCCTTCTTCGATGCGTCTCGCCACGCAGGTGCTGGCATTGCTTCGGGTCAAGTTCAAGCATTTAGCCAATTGTGGGCCTTGGCACAGCGCTGGAGAAGCGAAGCTGCTGGCGGAGATTACGAAACTTTTGGCGAGGAAAGTGAGCGATACCCAACTTACAATCACAATCCGACAACGCCTCTGGCAAATCAATATGCTTACATTCTTGATCGTTACAGAAATCGAGAGGATGGTGAATTTTCCGAGGATGTTGAGGGCGTTCCAACGCACGAGTTTCCTCTGCGAGACGAGATAAATGGTAAGCCTATAACTCTCTCAACTGTCGTGGTAAGTGCAGACCCTGATGCGAATAGATATGATAGTAGATACTCTGCTATAAGGCACCTTGAAGCTGGCGAGCCTTTCTATATAAGGCACACTTTTTCTGCCGATGTGCCAGAAGTGCTTGCTCATGTAGAAGAACTTTATAATCAAGCGTTGGATGCGAGCGTTTCCGATTCACAAGCTTTAAGTATATTAGGTGAAATACATTGGTGGGTTGCTAATGCTATGCCTGATCATAGGGGCAGTGCAGCAAAAACTGAGTTCTCTGTCCGTGCCATAGCAATGGCGCGAGGTATGGAGTTACCGCCTATGAGACACGGCATAGTAGCAGATCTAGAAGCGATGACCACTTCTCGTGAGGCGTTCGTTAGGCACTACAATAACTTTTTTGATCGCTGA
>PcuICMP11897_AvrB2b_1
ATGGGATGTATATCATCGAAACCTCAGGTAATGTCTCCTTCCCGTCATTACTCTTCACCTGACGCGGAGCCTGCTACCGCTAGAACATCGCATCGTAGGTCAGCTCGTTATGGTGAATTATCGGGCCCTCCAGCACAAACCGGCTTAACGTATTATCAGCAATCGTTAATTGGCGTAGCTCGCTGGCCCGATCCTCAGTATAACCAGGACCATCTTCCTCATCAGATGGAATATGGTCGTTCCTTCTTCGATGCGTCTCGCCACGCAGGTGCTGGCATTGCTTCGGGTCAAGTTCAAGCATTTAGCCAATTGTGGGCCTTGGCACAGCGCTGGAGAAGCGAAGCTGCTGGCGGAGATTACGAAACTTTTGGCGAGGAAAGTGAGCGATACCCAACTTACAATCACAATCCGACAACGCCTCTGGCAAATCAATATGCTTACATTCTTGATCGTTACAGAAATCGAGAGGATGGTGAATTTTCCGAGGATGTTGAGGGCGTTCCAACGCACGAGTTTCCTCTGCGAGACGAGATAAATGGTAAGCCTATAACTCTCTCAACTGTCGTGGTAAGTGCAGACCCTGATGCGAATAGATATGATAGTAGATACTCTGCTATAAGGCACCTTGAAGCTGGCGAGCCTTTCTATATAAGGCACACTTTTTCTGCCGATGTGCCAGAAGTGCTTGCTCATGTAGAAGAACTTTATAATCAAGCGTTGGATGCGAGCGTTTCCGATTCACAAGCTTTAAGTATATTAGGTGAAATACATTGGTGGGTTGCTAATGCTATGCCTGATCATAGGGGCAGTGCAGCAAAAACTGAGTTCTCTGTCCGTGCCATAGCAATGGCGCGAGGTATGGAGTTACCGCCTATGAGACACGGCATAGTAGCAGATCTAGAAGCGATGACCACTTCTCGTGAGGCGTTCGTTAGGCACTACAATAACTTTTTTGATCGCTGA
>PcuICMP11899_AvrB2b_1
ATGGGATGTATATCATCGAAACCTCAGGTAATGTCTCCTTCCCGTCATTACTCTTCACCTGACGCGGAGCCTGCTACCGCTAGAACATCGCATCGTAGGTCAGCTCGTTATGGTGAATTATCGGGCCCTCCAGCACAAACCGGCTTAACGTATTATCAGCAATCGTTAATTGGCGTAGCTCGCTGGCCCGATCCTCAGTATAACCAGGACCATCTTCCTCATCAGATGGAATATGGTCGTTCCTTCTTCGATGCGTCTCGCCACGCAGGTGCTGGCATTGCTTCGGGTCAAGTTCAAGCATTTAGCCAATTGTGGGCCTTGGCACAGCGCTGGAGAAGCGAAGCTGCTGGCGGAGATTACGAAACTTTTGGCGAGGAAAGTGAGCGATACCCAACTTACAATCACAATCCGACAACGCCTCTGGCAAATCAATATGCTTACATTCTTGATCGTTACAGAAATCGAGAGGATGGTGAATTTTCCGAGGATGTTGAGGGCGTTCCAACGCACGAGTTTCCTCTGCGAGACGAGATAAATGGTAAGCCTATAACTCTCTCAACTGTCGTGGTAAGTGCAGACCCTGATGCGAATAGATATGATAGTAGATACTCTGCTATAAGGCACCTTGAAGCTGGCGAGCCTTTCTATATAAGGCACACTTTTTCTGCCGATGTGCCAGAAGTGCTTGCTCATGTAGAAGAACTTTATAATCAAGCGTTGGATGCGAGCGTTTCCGATTCACAAGCTTTAAGTATATTAGGTGAAATACATTGGTGGGTTGCTAATGCTATGCCTGATCATAGGGGCAGTGCAGCAAAAACTGAGTTCTCTGTCCGTGCCATAGCAATGGCGCGAGGTATGGAGTTACCGCCTATGAGACACGGCATAGTAGCAGATCTAGAAGCGATGACCACTTCTCGTGAGGCGTTCGTTAGGCACTACAATAACTTTTTTGATCGCTGA
>PhoICMP7840_AvrB2b_1
ATGGGATGTATATCATCGAAACCTCAGGTAATGTCTCCTTCCCGTCATTACTCTTCACCTGACGCGGAGCCTGCTACCGCTAGAACATCGCATCGTAGGTCAGCTCGTTATGGTGAATTATCGGGCCCTCCAGCACAAACCGGCTTAACGTATTATCAGCAATCGTTAATTGGCGTAGCTCGCTGGCCCGATCCTCAGTATAACCAGGACCATCTTCCTCATCAGATGGAATATGGTCGTTCCTTCTTCGATGCGTCTCGCCACGCAGGTGCTGGCATTGCTTCGGGTCAAGTTCAAGCATTTAGCCAATTGTGGGCCTTGGCACAGCGCTGGAGAAGCGAAGCTGCTGGCGGAGACTACGAAACTTTTGGCGAGGAAAGCGAGCGATACCCAACTTACAATCACAATCCGACAACGCCTCTGGCAAATCAATATGCTTACATTCTTGATCGTTACAGAAATCGAGAGGATGGTGAATTTTCCGAGGATGTTGAGGGCGTTCCAACGCACGAGTTTCCTCTGCGAGACGAGATAAATGGTAAGCCTATAACTCTCTCAACTGTCGTGGTAAGTGCAGACCCTGATGCGAATAGATATGATAGTAGATACTCTGCTATAAGGCACCTTGAAGCTGGCGAGCCTTTCTATATAAGGCACACTTTTTCTGCCGATGTGCCAGAAGTGCTTGCTCATGTAGAAGAACTTTATAATCAAGCGTTGGATGCGAGCGTTTCCGATTCACAAGCTTTAAGTATATTAGGTGAAATACATTGGTGGGTTGCTAATGCTATGCCTGATCATAGGGGCAGTGCAGCAAAAACTGAGTTCTCTGTCCGTGCCATAGCAATGGCGCGAGGTATGGAGTTACCGCCTATGAGACACGGCATAGTAGCAGATCTAGAAGCGATGACCACTTCTCGTGAGGCGTTCGTTAGGCACTACAATAACTTTTTTGATCGCTGA
>PhoICMP7847_AvrB2b_1
ATGGGATGTATATCATCGAAACCTCAGGTAATGTCTCCTTCCCGTCATTACTCTTCACCTGACGCGGAGCCTGCTACCGCTAGAACATCGCATCGTAGGTCAGCTCGTTATGGTGAATTATCGGGCCCTCCAGCACAAACCGGCTTAACGTATTATCAGCAATCGTTAATTGGCGTAGCTCGCTGGCCCGATCCTCAGTATAACCAGGACCATCTTCCTCATCAGATGGAATATGGTCGTTCCTTCTTCGATGCGTCTCGCCACGCAGGTGCTGGCATTGCTTCGGGTCAAGTTCAAGCATTTAGCCAATTGTGGGCCTTGGCACAGCGCTGGAGAAGCGAAGCTGCTGGCGGAGACTACGAAACTTTTGGCGAGGAAAGCGAGCGATACCCAACTTACAATCACAATCCGACAACGCCTCTGGCAAATCAATATGCTTACATTCTTGATCGTTACAGAAATCGAGAGGATGGTGAATTTTCCGAGGATGTTGAGGGCGTTCCAACGCACGAGTTTCCTCTGCGAGACGAGATAAATGGTAAGCCTATAACTCTCTCAACTGTCGTGGTAAGTGCAGACCCTGATGCGAATAGATATGATAGTAGATACTCTGCTATAAGGCACCTTGAAGCTGGCGAGCCTTTCTATATAAGGCACACTTTTTCTGCCGATGTGCCAGAAGTGCTTGCTCATGTAGAAGAACTTTATAATCAAGCGTTGGATGCGAGCGTTTCCGATTCACAAGCTTTAAGTATATTAGGTGAAATACATTGGTGGGTTGCTAATGCTATGCCTGATCATAGGGGCAGTGCAGCAAAAACTGAGTTCTCTGTCCGTGCCATAGCAATGGCGCGAGGTATGGAGTTACCGCCTATGAGACACGGCATAGTAGCAGATCTAGAAGCGATGACCACTTCTCGTGAGGCGTTCGTTAGGCACTACAATAACTTTTTTGATCGCTGA
>Pmo301020_AvrB2b_1
ATGGGATGTATATCATCGAAACCTCAGGTAATGTCTCCTTCCAGTCATTACTCTTCACCTGACGCGGAGCCTGCTACCGCTAGAACATCGCATCGTAGGTCAGCTCGTTATGGTGAATTATCGGGCCCTCCAGCACAAACCGGCTTAACGTATTATCAGCAATCGTTAATTGGCGTAGCTCGCTGGCCCGATCCTCAGTATAACCAGGACCATCTTCCTCATCAGATGGAATATGGTCGTTCCTTCTTCGATGCGTCTCGCCACGCAGGTGCTGGCATTGCTTCGGGTCAAGTTCAAGCATTTAGCCAATTGTGGGCCTTGGCACAGCGCTGGAGAAGCGAAGCTGCTGGCGGAGATTACGAAACTTTTGGCGAGGAAAGCGAGCGATACCCAACTTACAATCACAATCCGACAACGCCTCTGGCAAATCAATATGCTTACATTCTTGATCGTTACAGAAATCGAGAGGATGGTGAATTTTCCGAGGATGTTGAGGGCGTTCCAACGCACGAGTTTCCTCTGCGAGACGAGATAAATGGTAAGCCTATAACTCTCTCAACTGTCGTGGTAAGTGCAGACCCTGATGCGAATAGATATGATAGTAGATACTCTGCTATAAGGCACCTTGAAGCTGGCGAGCCTTTTTATATAAGGCACACTTTTTCTGCCGATGTGCCAGAAGTGCTTGCTCATGTAGAAGAACTTTATAATCAAGCGTTGGATGCGAGCGTTTCCGATTCACAAGCTTTAAGTATATTAGGTGAAATACATTGGTGGGTTGCTAATGCTATGCCTGATCATAGGGGCAGTGCAGCAAAAACTGAGTTCTCTGTCCGTGCCATAGCAATGGCGCGAGGTATGGAGTTACCGCCTATGAGACACGGCATAGTAGCAGATCTAGAAGCGATGACCACTTCTCGTGAGGCGTTCGTCAGGCACTACAATAACTTTTTTGATCGCTGA
>PmoICMP4468_AvrB2b_1
ATGGGATGTATATCATCGAAACCTCAGGTAATGTCTCCTTCCAGTCATTACTCTTCACCTGACGCGGAGCCTGCTACCGCTAGAACATCGCATCGTAGGTCAGCTCGTTATGGTGAATTATCGGGCCCTCCAGCACAAACCGGCTTAACGTATTATCAGCAATCGTTAATTGGCGTAGCTCGCTGGCCCGATCCTCAGTATAACCAGGACCATCTTCCTCATCAGATGGAATATGGTCGTTCCTTCTTCGATGCGTCTCGCCACGCAGGTGCTGGCATTGCTTCGGGTCAAGTTCAAGCATTTAGCCAATTGTGGGCCTTGGCACAGCGCTGGAGAAGCGAAGCTGCTGGCGGAGATTACGAAACTTTTGGCGAGGAAAGCGAGCGATACCCAACTTACAATCACAATCCGACAACGCCTCTGGCAAATCAATATGCTTACATTCTTGATCGTTACAGAAATCGAGAGGATGGTGAATTTTCCGAGGATGTTGAGGGCGTTCCAACGCACGAGTTTCCTCTGCGAGACGAGATAAATGGTAAGCCTATAACTCTCTCAACTGTCGTGGTAAGTGCAGACCCTGATGCGAATAGATATGATAGTAGATACTCTGCTATAAGGCACCTTGAAGCTGGCGAGCCTTTTTATATAAGGCACACTTTTTCTGCCGATGTGCCAGAAGTGCTTGCTCATGTAGAAGAACTTTATAATCAAGCGTTGGATGCGAGCATTTCCGATTCACAAGCTTTAAGTATATTAGGTGAAATACATTGGTGGGTTGCTAATGCTATGCCTGATCATAGGGGCAGTGCAGCAAAAACTGAGTTCTCTGTCCGTGCCATAGCAATGGCGCGAGGTATGGAGTTACCGCCTATGAGACACGGCATAGTAGCAGATCTAGAAGCGATGACCACTTCTCGTGAGGCGTTCGTTAGGCACTACAATAACTTTTTTGATCGCTGA
>PmoICMP535_AvrB2b_1
ATGGGATGTATATCATCGAAACCTCAGGTAATGTCTCCTTCCAGTCATTACTCTTCACCTGACGCGGAGCCTGCTACCGCTAGAACATCGCATCGTAGGTCAGCTCGTTATGGTGAATTATCGGGCCCTCCAGCACAAACCGGCTTAACGTATTATCAGCAATCGTTAATTGGCGTAGCTCGCTGGCCCGATCCTCAGTATAACCAGGACCATCTTCCTCATCAGATGGAATATGGTCGTTCCTTCTTCGATGCGTCTCGCCACGCAGGTGCTGGCATTGCTTCGGGTCAAGTTCAAGCATTTAGCCAATTGTGGGCCTTGGCACAGCGCTGGAGAAGCGAAGCTGCTGGCGGAGATTACGAAACTTTTGGCGAGGAAAGCGAGCGATACCCAACTTACAATCACAATCCGACAACGCCTCTGGCAAATCAATATGCTTACATTCTTGATCGTTACAGAAATCGAGAGGATGGTGAATTTTCCGAGGATGTTGAGGGCGTTCCAACGCACGAGTTTCCTCTGCGAGACGAGATAAATGGTAAGCCTATAACTCTCTCAACTGTCGTGGTAAGTGCAGACCCTGATGCGAATAGATATGATAGTAGATACTCTGCTATAAGGCACCTTGAAGCTGGCGAGCCTTTTTATATAAGGCACACTTTTTCTGCCGATGTGCCAGAAGTGCTTGCTCATGTAGAAGAACTTTATAATCAAGCGTTGGATGCGAGCATTTCCGATTCACAAGCTTTAAGTATATTAGGTGAAATACATTGGTGGGTTGCTAATGCTATGCCTGATCATAGGGGCAGTGCAGCAAAAACTGAGTTCTCTGTCCGTGCCATAGCAATGGCGCGAGGTATGGAGTTACCGCCTATGAGACACGGCATAGTAGCAGATCTAGAAGCGATGACCACTTCTCGTGAGGCGTTCGTTAGGCACTACAATAACTTTTTTGATCGCTGA
>PmoICMP6941_AvrB2b_1
ATGGGATGTATATCATCGAAACCTCAGGTAATGTCTCCTTCCAGTCATTACTCTTCACCTGACGCGGAGCCTGCTACCGCTAGAACATCGCATCGTAGGTCAGCTCGTTATGGTGAATTATCGGGCCCTCCAGCACAAACCGGCTTAACGTATTATCAGCAATCGTTAATTGGCGTAGCTCGCTGGCCCGATCCTCAGTATAACCAGGACCATCTTCCTCATCAGATGGAATATGGTCGTTCCTTCTTCGATGCGTCTCGCCACGCAGGTGCTGGCATTGCTTCGGGTCAAGTTCAAGCATTTAGCCAATTGTGGGCCTTGGCACAGCGCTGGAGAAGCGAAGCTGCTGGCGGAGATTACGAAACTTTTGGCGAGGAAAGCGAGCGATACCCAACTTACAATCACAATCCGACAACGCCTCTGGCAAATCAATATGCTTACATTCTTGATCGTTACAGAAATCGAGAGGATGGTGAATTTTCCGAGGATGTTGAGGGCGTTCCAACGCACGAGTTTCCTCTGCGAGACGAGATAAATGGTAAGCCTATAACTCTCTCAACTGTCGTGGTAAGTGCAGACCCTGATGCGAATAGATATGATAGTAGATACTCTGCTATAAGGCACCTTGAAGCTGGCGAGCCTTTTTATATAAGGCACACTTTTTCTGCCGATGTGCCAGAAGTGCTTGCTCATGTAGAAGAACTTTATAATCAAGCGTTGGATGCGAGCATTTCCGATTCACAAGCTTTAAGTATATTAGGTGAAATACATTGGTGGGTTGCTAATGCTATGCCTGATCATAGGGGCAGTGCAGCAAAAACTGAGTTCTCTGTCCGTGCCATAGCAATGGCGCGAGGTATGGAGTTACCGCCTATGAGACACGGCATAGTAGCAGATCTAGAAGCGATGACCACTTCTCGTGAGGCGTTCGTTAGGCACTACAATAACTTTTTTGATCGCTGA
>PmyICMP11123_AvrB2b_1
ATGGGATGTATATCATCGAAATCTCAGGTAATGTCTCCTTCCCGTCATTACTCTTCACCTGACGCGGAGCCTGCTACCGCTAGAACATCGCATCGTAGGTCAGCTCGTTATGGTGAATTATCGGGCCCTCCAGCACAAACCGGCTTAACGTATTATCAGCAATCGTTAATTGGCGTAGCTCGCTGGCCCGATCCTCAGTATAACCAGGACCATCTTCCTCATCAGATGGAATATGGTCGTTCCTTCTTCGATGCGTCTCGCCACGCAGGTGCTGGCATTGCTTCGGGTCAAGTTCAAGCATTTAGCCAATTGTGGGCCTTGGCACAGCGCTGGAGAAGCGAAGCTGCTGGCGGAGATTACGAAACTTTTGGCGAGGAAAGCGAGCGATACCCAACTTACAATCACAATCCGACAACGCCTCTGGCAAATCAATATGCTTACATTCTTGATCGTTACAGAAATCGAGAGGATGGTGAATTTTCCGAGGATGTTGAGGGCGTTCCAACGCACGAGTTTCCTCTGCGAGACGAGATAAATGGTAAGCCTATAACTCTCTCAACTGTCGTGGTAAGTGCAGACCCTGATGCGAATAGATATGATAGTAGATACTCTGCTATAAGGCACCTTGAAGCTGGCGAGCCTTTCTATATAAGGCACACTTTTTCTGCCGATGTGCCAGAAGTGCTTGCTCATGTAGAAGAACTTTATAATCAAGCGTTGGATGCGAGCGTTTCCGATTCACAAGCTTTAAGTATATTAGGGAAGGTCTGA
>PmyICMP11510_AvrB2b_1
ATGGGATGTATATCATCGAAATCTCAGGTAATGTCTCCTTCCCGTCATTACTCTTCACCTGACGCGGAGCCTGCTACCGCTAGAACATCGCATCGTAGGTCAGCTCGTTATGGTGAATTATCGGGCCCTCCAGCACAAACCGGCTTAACGTATTATCAGCAATCGTTAATTGGCGTAGCTCGCTGGCCCGATCCTCAGTATAACCAGGACCATCTTCCTCATCAGATGGAATATGGTCGTTCCTTCTTCGATGCGTCTCGCCACGCAGGTGCTGGCATTGCTTCGGGTCAAGTTCAAGCATTTAGCCAATTGTGGGCCTTGGCACAGCGCTGGAGAAGCGAAGCTGCTGGCGGAGATTACGAAACTTTTGGCGAGGAAAGCGAGCGATACCCAACTTACAATCACAATCCGACAACGCCTCTGGCAAATCAATATGCTTACATTCTTGATCGTTACAGAAATCGAGAGGATGGTGAATTTTCCGAGGATGTTGAGGGCGTTCCAACGCACGAGTTTCCTCTGCGAGACGAGATAAATGGTAAGCCTATAACTCTCTCAACTGTCGTGGTAAGTGCAGACCCTGATGCGAATAGATATGATAGTAGATACTCTGCTATAAGGCACCTTGAAGCTGGCGAGCCTTTCTATATAAGGCACACTTTTTCTGCCGATGTGCCAGAAGTGCTTGCTCATGTAGAAGAACTTTATAATCAAGCGTTGGATGCGAGCGTTTCCGATTCACAAGCTTTAAGTATATTAGGGAAGGTCTGA
>PrhICMP9756_AvrB2b_1
ATGGGATGTATATCATCGAAACCTCAGGTAATGTCTCCTTCCCGTCATTACTCTTCACCTGACGCGGAGCCTGCTACCGCTAGAACATCGCATCGTAGGTCAGCTCGTTATGGTGAATTATCGGGCCCTCCAGCACAAACCGGCTTAACGTATTATCAGCAATCGTTAATTGGCGTAGCTCGCTGGCCCGATCCTCAGTATAACCAGGACCATCTTCCTCATCAGATGGAATATGGTCGTTCCTTCTTCGATGCGTCTCGCCACGCAGGTGCTGGCATTGCTTCGGGTCAAGTTCAAGCATTTAGCCAATTGTGGGCCTTGGCACAGCGCTGGAGAAGCGAAGCTGCTGGCGGAGATTACGAAACTTTTGGCGAGGAAAGTGAGCGATACCCAACTTACAATCACAATCCGACAACGCCTCTGGCAAATCAATATGCTTACATTCTTGATCGTTACAGAAATCGAGAGGATGGTGAATTTTCCGAGGATGTTGAGGGCGTTCCAACGCACGAGTTTCCTCTGCGAGACGAGATAAATGATAAGCCTATAACTCTCTCAACTGTCGTGGTAAGTGCAGACCCTGATGCGAATAGATATGATAGTAGATACTCTGCTATAAGGCACCTTGAAGCTGGCGAGCCTTTCTATATAAGGCACACTTTTTCTGCCGATGTGCCAGAAGTGCTTGCTCATGTAGAAGAACTTTATAATCAAGCGTTGGATGCGAGCGTTTCCGATTCACAAGCTTTAAGTATATTAGGTGAAATACATTGGTGGGTTGCTAATGCTATGCCTGATCATAGGGGCAGTGCAGCAAAAACTGAGTTCTCTGTCCGTGCCATAGCAATGGCGCGAGGTATGGAGTTACCGCCTATGAGACACGGCATAGTAGCAGATCTAGAAGCGATGACCACTTCTCGTGAGGCGTTCGTTAGGCACTACAATAACTTTTTTGATCGCTGA
>Psa302091_AvrB2b_1
ATGGGATGTATATCATCGAAACCTCAGGTAATGTCTCCTTCCCGTCATTACTCTTCACCTGACGCGGAGCCTGCTACCGCTAGAACATCGCATCGTAGGTCAGCTCGTTATGGTGAATTATCGGGCCCTCCAGCACAAACCGGCTTAACGTATTATCAGCAATCGTTAATTGGCGTAGCTCGCTGGCCCGATCCTCAGTATAACCAGGACCATCTTCCTCATCAGATGGAATATGGTCGTTCCTTCTTCGATGCGTCTCGCCACGCAGGTGCTGGCATTGCTTCGGGTCAAGTTCAAGCATTTAGCCAATTGTGGGCCTTGGCACAGCGCTGGAGAAGCGAAGCTGCTGGCGGAGATTACGAAACTTTTGGCGAGGAAAGCGAGCGATACCCAACTTACAATCACAATCCGACAACGCCTCTGGCAAATCAATATGCTTACATTCTTGATCGTTACAGAAATCGAGAGGATGGTGAATTTTCCGAGGATGTTGAGGGCGTTCCAACGCACGAGTTTCCTCTGCGAGACGAGATAAATGGTAAGCCTATAACTCTCTCAACTGTCGTGGTAAGTGCAGACCCTGATGCGAATAGATATGATAGTAGATACTCTGCTATAAGGCACCTTGAAGCTGGCGAGCCTTTTTATATAAGGCACACTTTTTCTGCCGATGTGCCAGAAGTGCTTGCTCATGTAGAAGAACTTTATAATCAAGCGTTGGATGCGAGCGTTTCCGATTCACAAGCTTTAAGTATATTAGGTGAAATACATTGGTGGGTTGCTAATGCTATGCCTGATCATAGGGGCAGTGCAGCAAAAACTGAGTTCTCTGTCCGTGCCATAGCAATGGCGCGAGGTATGGAGTTACCACCTATGAGACACGGCATAGTAGCAGATCTAGAAGCGATGACCACTTCTCGTGAGGCGTTCGTTAGGCACTACAATAACTTTTTTGATCGCTGA
>PsaICMP19068_AvrB2b_1
ATGGGATGTATATCATCGAAACCTCAGGTAATGTCTCCTTCCCGTCATTACTCTTCACCTGACGCGGAGCCTGCTACCGCTAGAACATCGCATCGTAGGTCAGCTCGTTATGGTGAATTATCGGGCCCTCCAGCACAAACCGGCTTAACGTATTATCAGCAATCGTTAATTGGCGTAGCTCGCTGGCCCGATCCTCAGTATAACCAGGACCATCTTCCTCATCAGATGGAATATGGTCGTTCCTTCTTCGATGCGTCTCGCCACGCAGGTGCTGGCATTGCTTCGGGTCAAGTTCAAGCATTTAGCCAATTGTGGGCCTTGGCACAGCGCTGGAGAAGCGAAGCTGCTGGCGGAGATTACGAAACTTTTGGCGAGGAAAGCGAGCGATACCCAACTTACAATCACAATCCGACAACGCCTCTGGCAAATCAATATGCTTACATTCTTGATCGTTACAGAAATCGAGAGGATGGTGAATTTTCCGAGGATGTTGAGGGCGTTCCAACGCACGAGTTTCCTCTGCGAGACGAGATAAATGGTAAGCCTATAACTCTCTCAACTGTCGTGGTAAGTGCAGACCCTGATGCGAATAGATATGATAGTAGATACTCTGCTATAAGGCACCTTGAAGCTGGCGAGCCTTTTTATATAAGGCACACTTTTTCTGCCGATGTGCCAGAAGTGCTTGCTCATGTAGAAGAACTTTATAATCAAGCGTTGGATGCGAGCGTTTCCGATTCACAAGCTTTAAGTATATTAGGTGAAATACATTGGTGGGTTGCTAATGCTATGCCTGATCATAGGGGCAGTGCAGCAAAAACTGAGTTCTCTGTCCGTGCCATAGCAATGGCGCGAGGTATGGAGTTACCACCTATGAGACACGGCATAGTAGCAGATCTAGAAGCGATGACCACTTCTCGTGAGGCGTTCGTTAGGCACTACAATAACTTTTTTGATCGCTGA
>PsaICMP19070_AvrB2b_1
ATGGGATGTATATCATCGAAACCTCAGGTAATGTCTCCTTCCCGTCATTACTCTTCACCTGACGCGGAGCCTGCTACCGCTAGAACATCGCATCGTAGGTCAGCTCGTTATGGTGAATTATCGGGCCCTCCAGCACAAACCGGCTTAACGTATTATCAGCAATCGTTAATTGGCGTAGCTCGCTGGCCCGATCCTCAGTATAACCAGGACCATCTTCCTCATCAGATGGAATATGGTCGTTCCTTCTTCGATGCGTCTCGCCACGCAGGTGCTGGCATTGCTTCGGGTCAAGTTCAAGCATTTAGCCAATTGTGGGCCTTGGCACAGCGCTGGAGAAGCGAAGCTGCTGGCGGAGATTACGAAACTTTTGGCGAGGAAAGCGAGCGATACCCAACTTACAATCACAATCCGACAACGCCTCTGGCAAATCAATATGCTTACATTCTTGATCGTTACAGAAATCGAGAGGATGGTGAATTTTCCGAGGATGTTGAGGGCGTTCCAACGCACGAGTTTCCTCTGCGAGACGAGATAAATGGTAAGCCTATAACTCTCTCAACTGTCGTGGTAAGTGCAGACCCTGATGCGAATAGATATGATAGTAGATACTCTGCTATAAGGCACCTTGAAGCTGGCGAGCCTTTTTATATAAGGCACACTTTTTCTGCCGATGTGCCAGAAGTGCTTGCTCATGTAGAAGAACTTTATAATCAAGCGTTGGATGCGAGCGTTTCCGATTCACAAGCTTTAAGTATATTAGGTGAAATACATTGGTGGGTTGCTAATGCTATGCCTGATCATAGGGGCAGTGCAGCAAAAACTGAGTTCTCTGTCCGTGCCATAGCAATGGCGCGAGGTATGGAGTTACCACCTATGAGACACGGCATAGTAGCAGATCTAGAAGCGATGACCACTTCTCGTGAGGCGTTCGTTAGGCACTACAATAACTTTTTTGATCGCTGA
>PsaICMP19102_AvrB2b_1
ATGGGATGTATATCATCGAAACCTCAGGTAATGTCTCCTTCCCGTCATTACTCTTCACCTGACGCGGAGCCTGCTACCGCTAGAACATCGCATCGTAGGTCAGCTCGTTATGGTGAATTATCGGGCCCTCCAGCACAAACCGGCTTAACGTATTATCAGCAATCGTTAATTGGCGTAGCTCGCTGGCCCGATCCTCAGTATAACCAGGACCATCTTCCTCATCAGATGGAATATGGTCGTTCCTTCTTCGATGCGTCTCGCCACGCAGGTGCTGGCATTGCTTCGGGTCAAGTTCAAGCATTTAGCCAATTGTGGGCCTTGGCACAGCGCTGGAGAAGCGAAGCTGCTGGCGGAGATTACGAAACTTTTGGCGAGGAAAGCGAGCGATACCCAACTTACAATCACAATCCGACAACGCCTCTGGCAAATCAATATGCTTACATTCTTGATCGTTACAGAAATCGAGAGGATGGTGAATTTTCCGAGGATGTTGAGGGCGTTCCAACGCACGAGTTTCCTCTGCGAGACGAGATAAATGGTAAGCCTATAACTCTCTCAACTGTCGTGGTAAGTGCAGACCCTGATGCGAATAGATATGATAGTAGATACTCTGCTATAAGGCACCTTGAAGCTGGCGAGCCTTTTTATATAAGGCACACTTTTTCTGCCGATGTGCCAGAAGTGCTTGCTCATGTAGAAGAACTTTATAATCAAGCGTTGGATGCGAGCGTTTCCGATTCACAAGCTTTAAGTATATTAGGTGAAATACATTGGTGGGTTGCTAATGCTATGCCTGATCATAGGGGCAGTGCAGCAAAAACTGAGTTCTCTGTCCGTGCCATAGCAATGGCGCGAGGTATGGAGTTACCACCTATGAGACACGGCATAGTAGCAGATCTAGAAGCGATGACCACTTCTCGTGAGGCGTTCGTTAGGCACTACAATAACTTTTTTGATCGCTGA
>PsaICMP19103_AvrB2b_1
ATGGGATGTATATCATCGAAACCTCAGGTAATGTCTCCTTCCCGTCATTACTCTTCACCTGACGCGGAGCCTGCTACCGCTAGAACATCGCATCGTAGGTCAGCTCGTTATGGTGAATTATCGGGCCCTCCAGCACAAACCGGCTTAACGTATTATCAGCAATCGTTAATTGGCGTAGCTCGCTGGCCCGATCCTCAGTATAACCAGGACCATCTTCCTCATCAGATGGAATATGGTCGTTCCTTCTTCGATGCGTCTCGCCACGCAGGTGCTGGCATTGCTTCGGGTCAAGTTCAAGCATTTAGCCAATTGTGGGCCTTGGCACAGCGCTGGAGAAGCGAAGCTGCTGGCGGAGATTACGAAACTTTTGGCGAGGAAAGCGAGCGATACCCAACTTACAATCACAATCCGACAACGCCTCTGGCAAATCAATATGCTTACATTCTTGATCGTTACAGAAATCGAGAGGATGGTGAATTTTCCGAGGATGTTGAGGGCGTTCCAACGCACGAGTTTCCTCTGCGAGACGAGATAAATGGTAAGCCTATAACTCTCTCAACTGTCGTGGTAAGTGCAGACCCTGATGCGAATAGATATGATAGTAGATACTCTGCTATAAGGCACCTTGAAGCTGGCGAGCCTTTTTATATAAGGCACACTTTTTCTGCCGATGTGCCAGAAGTGCTTGCTCATGTAGAAGAACTTTATAATCAAGCGTTGGATGCGAGCGTTTCCGATTCACAAGCTTTAAGTATATTAGGTGAAATACATTGGTGGGTTGCTAATGCTATGCCTGATCATAGGGGCAGTGCAGCAAAAACTGAGTTCTCTGTCCGTGCCATAGCAATGGCGCGAGGTATGGAGTTACCACCTATGAGACACGGCATAGTAGCAGATCTAGAAGCGATGACCACTTCTCGTGAGGCGTTCGTTAGGCACTACAATAACTTTTTTGATCGCTGA
>PsaICMP19104_AvrB2b_1
ATGGGATGTATATCATCGAAACCTCAGGTAATGTCTCCTTCCCGTCATTACTCTTCACCTGACGCGGAGCCTGCTACCGCTAGAACATCGCATCGTAGGTCAGCTCGTTATGGTGAATTATCGGGCCCTCCAGCACAAACCGGCTTAACGTATTATCAGCAATCGTTAATTGGCGTAGCTCGCTGGCCCGATCCTCAGTATAACCAGGACCATCTTCCTCATCAGATGGAATATGGTCGTTCCTTCTTCGATGCGTCTCGCCACGCAGGTGCTGGCATTGCTTCGGGTCAAGTTCAAGCATTTAGCCAATTGTGGGCCTTGGCACAGCGCTGGAGAAGCGAAGCTGCTGGCGGAGATTACGAAACTTTTGGCGAGGAAAGCGAGCGATACCCAACTTACAATCACAATCCGACAACGCCTCTGGCAAATCAATATGCTTACATTCTTGATCGTTACAGAAATCGAGAGGATGGTGAATTTTCCGAGGATGTTGAGGGCGTTCCAACGCACGAGTTTCCTCTGCGAGACGAGATAAATGGTAAGCCTATAACTCTCTCAACTGTCGTGGTAAGTGCAGACCCTGATGCGAATAGATATGATAGTAGATACTCTGCTATAAGGCACCTTGAAGCTGGCGAGCCTTTTTATATAAGGCACACTTTTTCTGCCGATGTGCCAGAAGTGCTTGCTCATGTAGAAGAACTTTATAATCAAGCGTTGGATGCGAGCGTTTCCGATTCACAAGCTTTAAGTATATTAGGTGAAATACATTGGTGGGTTGCTAATGCTATGCCTGATCATAGGGGCAGTGCAGCAAAAACTGAGTTCTCTGTCCGTGCCATAGCAATGGCGCGAGGTATGGAGTTACCACCTATGAGACACGGCATAGTAGCAGATCTAGAAGCGATGACCACTTCTCGTGAGGCGTTCGTTAGGCACTACAATAACTTTTTTGATCGCTGA
>PsaICMP9617_AvrB2b_1
ATGGGATGTATATCATCGAAACCTCAGGTAATGTCTCCTTCCCGTCATTACTCTTCACCTGACGCGGAGCCTGCTACCGCTAGAACATCGCATCGTAGGTCAGCTCGTTATGGTGAATTATCGGGCCCTCCAGCACAAACCGGCTTAACGTATTATCAGCAATCGTTAATTGGCGTAGCTCGCTGGCCCGATCCTCAGTATAACCAGGACCATCTTCCTCATCAGATGGAATATGGTCGTTCCTTCTTCGATGCGTCTCGCCACGCAGGTGCTGGCATTGCTTCGGGTCAAGTTCAAGCATTTAGCCAATTGTGGGCCTTGGCACAGCGCTGGAGAAGCGAAGCTGCTGGCGGAGATTACGAAACTTTTGGCGAGGAAAGCGAGCGATACCCAACTTACAATCACAATCCGACAACGCCTCTGGCAAATCAATATGCTTACATTCTTGATCGTTACAGAAATCGAGAGGATGGTGAATTTTCCGAGGATGTTGAGGGCGTTCCAACGCACGAGTTTCCTCTGCGAGACGAGATAAATGGTAAGCCTATAACTCTCTCAACTGTCGTGGTAAGTGCAGACCCTGATGCGAATAGATATGATAGTAGATACTCTGCTATAAGGCACCTTGAAGCTGGCGAGCCTTTTTATATAAGGCACACTTTTTCTGCCGATGTGCCAGAAGTGCTTGCTCATGTAGAAGAACTTTATAATCAAGCGTTGGATGCGAGCGTTTCCGATTCACAAGCTTTAAGTATATTAGGTGAAATACATTGGTGGGTTGCTAATGCTATGCCTGATCATAGGGGCAGTGCAGCAAAAACTGAGTTCTCTGTCCGTGCCATAGCAATGGCGCGAGGTATGGAGTTACCACCTATGAGACACGGCATAGTAGCAGATCTAGAAGCGATGACCACTTCTCGTGAGGCGTTCGTTAGGCACTACAATAACTTTTTTGATCGCTGA
>PsaICMP9853_AvrB2b_1
ATGGGATGTATATCATCGAAACCTCAGGTAATGTCTCCTTCCCGTCATTACTCTTCACCTGACGCGGAGCCTGCTACCGCTAGAACATCGCATCGTAGGTCAGCTCGTTATGGTGAATTATCGGGCCCTCCAGCACAAACCGGCTTAACGTATTATCAGCAATCGTTAATTGGCGTAGCTCGCTGGCCCGATCCTCAGTATAACCAGGACCATCTTCCTCATCAGATGGAATATGGTCGTTCCTTCTTCGATGCGTCTCGCCACGCAGGTGCTGGCATTGCTTCGGGTCAAGTTCAAGCATTTAGCCAATTGTGGGCCTTGGCACAGCGCTGGAGAAGCGAAGCTGCTGGCGGAGATTACGAAACTTTTGGCGAGGAAAGCGAGCGATACCCAACTTACAATCACAATCCGACAACGCCTCTGGCAAATCAATATGCTTACATTCTTGATCGTTACAGAAATCGAGAGGATGGTGAATTTTCCGAGGATGTTGAGGGCGTTCCAACGCACGAGTTTCCTCTGCGAGACGAGATAAATGGTAAGCCTATAACTCTCTCAACTGTCGTGGTAAGTGCAGACCCTGATGCGAATAGATATGATAGTAGATACTCTGCTATAAGGCACCTTGAAGCTGGCGAGCCTTTTTATATAAGGCACACTTTTTCTGCCGATGTGCCAGAAGTGCTTGCTCATGTAGAAGAACTTTATAATCAAGCGTTGGATGCGAGCGTTTCCGATTCACAAGCTTTAAGTATATTAGGTGAAATACATTGGTGGGTTGCTAATGCTATGCCTGATCATAGGGGCAGTGCAGCAAAAACTGAGTTCTCTGTCCGTGCCATAGCAATGGCGCGAGGTATGGAGTTACCACCTATGAGACACGGCATAGTAGCAGATCTAGAAGCGATGACCACTTCTCGTGAGGCGTTCGTTAGGCACTACAATAACTTTTTTGATCGCTGA
>PsaNCPPB3739_AvrB2b_1
ATGGGATGTATATCATCGAAACCTCAGGTAATGTCTCCTTCCCGTCATTACTCTTCACCTGACGCGGAGCCTGCTACCGCTAGAACATCGCATCGTAGGTCAGCTCGTTATGGTGAATTATCGGGCCCTCCAGCACAAACCGGCTTAACGTATTATCAGCAATCGTTAATTGGCGTAGCTCGCTGGCCCGATCCTCAGTATAACCAGGACCATCTTCCTCATCAGATGGAATATGGTCGTTCCTTCTTCGATGCGTCTCGCCACGCAGGTGCTGGCATTGCTTCGGGTCAAGTTCAAGCATTTAGCCAATTGTGGGCCTTGGCACAGCGCTGGAGAAGCGAAGCTGCTGGCGGAGATTACGAAACTTTTGGCGAGGAAAGCGAGCGATACCCAACTTACAATCACAATCCGACAACGCCTCTGGCAAATCAATATGCTTACATTCTTGATCGTTACAGAAATCGAGAGGATGGTGAATTTTCCGAGGATGTTGAGGGCGTTCCAACGCACGAGTTTCCTCTGCGAGACGAGATAAATGGTAAGCCTATAACTCTCTCAACTGTCGTGGTAAGTGCAGACCCTGATGCGAATAGATATGATAGTAGATACTCTGCTATAAGGCACCTTGAAGCTGGCGAGCCTTTTTATATAAGGCACACTTTTTCTGCCGATGTGCCAGAAGTGCTTGCTCATGTAGAAGAACTTTATAATCAAGCGTTGGATGCGAGCGTTTCCGATTCACAAGCTTTAAGTATATTAGGTGAAATACATTGGTGGGTTGCTAATGCTATGCCTGATCATAGGGGCAGTGCAGCAAAAACTGAGTTCTCTGTCCGTGCCATAGCAATGGCGCGAGGTATGGAGTTACCACCTATGAGACACGGCATAGTAGCAGATCTAGAAGCGATGACCACTTCTCGTGAGGCGTTCGTTAGGCACTACAATAACTTTTTTGATCGCTGA
>PsaNCPPB3871_AvrB2b_1
ATGGGATGTATATCATCGAAACCTCAGGTAATGTCTCCTTCCCGTCATTACTCTTCACCTGACGCGGAGCCTGCTACCGCTAGAACATCGCATCGTAGGTCAGCTCGTTATGGTGAATTATCGGGCCCTCCAGCACAAACCGGCTTAACGTATTATCAGCAATCGTTAATTGGCGTAGCTCGCTGGCCCGATCCTCAGTATAACCAGGACCATCTTCCTCATCAGATGGAATATGGTCGTTCCTTCTTCGATGCGTCTCGCCACGCAGGTGCTGGCATTGCTTCGGGTCAAGTTCAAGCATTTAGCCAATTGTGGGCCTTGGCACAGCGCTGGAGAAGCGAAGCTGCTGGCGGAGATTACGAAACTTTTGGCGAGGAAAGCGAGCGATACCCAACTTACAATCACAATCCGACAACGCCTCTGGCAAATCAATATGCTTACATTCTTGATCGTTACAGAAATCGAGAGGATGGTGAATTTTCCGAGGATGTTGAGGGCGTTCCAACGCACGAGTTTCCTCTGCGAGACGAGATAAATGGTAAGCCTATAACTCTCTCAACTGTCGTGGTAAGTGCAGACCCTGATGCGAATAGATATGATAGTAGATACTCTGCTATAAGGCACCTTGAAGCTGGCGAGCCTTTTTATATAAGGCACACTTTTTCTGCCGATGTGCCAGAAGTGCTTGCTCATGTAGAAGAACTTTATAATCAAGCGTTGGATGCGAGCGTTTCCGATTCACAAGCTTTAAGTATATTAGGTGAAATACATTGGTGGGTTGCTAATGCTATGCCTGATCATAGGGGCAGTGCAGCAAAAACTGAGTTCTCTGTCCGTGCCATAGCAATGGCGCGAGGTATGGAGTTACCACCTATGAGACACGGCATAGTAGCAGATCTAGAAGCGATGACCACTTCTCGTGAGGCGTTCGTTAGGCACTACAATAACTTTTTTGATCGCTGA
>PsaPA459_AvrB2b_1
ATGGGATGTATATCATCGAAACCTCAGGTAATGTCTCCTTCCCGTCATTACTCTTCACCTGACGCGGAGCCTGCTACCGCTAGAACATCGCATCGTAGGTCAGCTCGTTATGGTGAATTATCGGGCCCTCCAGCACAAACCGGCTTAACGTATTATCAGCAATCGTTAATTGGCGTAGCTCGCTGGCCCGATCCTCAGTATAACCAGGACCATCTTCCTCATCAGATGGAATATGGTCGTTCCTTCTTCGATGCGTCTCGCCACGCAGGTGCTGGCATTGCTTCGGGTCAAGTTCAAGCATTTAGCCAATTGTGGGCCTTGGCACAGCGCTGGAGAAGCGAAGCTGCTGGCGGAGATTACGAAACTTTTGGCGAGGAAAGCGAGCGATACCCAACTTACAATCACAATCCGACAACGCCTCTGGCAAATCAATATGCTTACATTCTTGATCGTTACAGAAATCGAGAGGATGGTGAATTTTCCGAGGATGTTGAGGGCGTTCCAACGCACGAGTTTCCTCTGCGAGACGAGATAAATGGTAAGCCTATAACTCTCTCAACTGTCGTGGTAAGTGCAGACCCTGATGCGAATAGATATGATAGTAGATACTCTGCTATAAGGCACCTTGAAGCTGGCGAGCCTTTTTATATAAGGCACACTTTTTCTGCCGATGTGCCAGAAGTGCTTGCTCATGTAGAAGAACTTTATAATCAAGCGTTGGATGCGAGCGTTTCCGATTCACAAGCTTTAAGTATATTAGGTGAAATACATTGGTGGGTTGCTAATGCTATGCCTGATCATAGGGGCAGTGCAGCAAAAACTGAGTTCTCTGTCCGTGCCATAGCAATGGCGCGAGGTATGGAGTTACCACCTATGAGACACGGCATAGTAGCAGATCTAGAAGCGATGACCACTTCTCGTGAGGCGTTCGTTAGGCACTACAATAACTTTTTTGATCGCTGA
>PsaICMP19071_AvrB2b_1
ATGGGATGTATATCATCGAAACCTCAGGTAATGTCTCCTTCCCGTCATTACTCTTCACCTGACGCGGAGCCTGCTACCGCTAGAACATCGCATCGTAGGTCAGCTCGTTATGGTGAATTATCGGGCCCTCCAGCACAAACCGGCTTAACGTATTATCAGCAATCGTTAATTGGCGTAGCTCGCTGGCCCGATCCTCAGTATAACCAGGACCATCTTCCTCATCAGATGGAATATGGTCGTTCCTTCTTCGATGCGTCTCGCCACGCAGGTGCTGGCATTGCTTCGGGTCAAGTTCAAGCATTTAGCCAATTGTGGGCCTTGGCACAGCGCTGGAGAAGCGAAGCTGCTGGCGGAGATTACGAAACTTTTGGCGAGGAAAGCGAGCGATACCCAACTTACAATCACAATCCGACAACGCCTCTGGCAAATCAATATGCTTACATTCTTGATCGTTACAGAAATCGAGAGGATGGTGAATTTTCCGAGGATGTTGAGGGCGTTCCAACGCACGAGTTTCCTCTGCGAGACGAGATAAATGGTAAGCCTATAACTCTCTCAACTGTCGTGGTAAGTGCAGACCCTGATGCGAATAGATATGATAGTAGATACTCTGCTATAAGGCACCTTGAAGCTGGCGAGCCTTTTTATATAAGGCACACTTTTTCTGCCGATGTGCCAGAAGTGCTTGCTCATGTAGAAGAACTTTATAATCAAGCGTTGGATGCGAGCGTTTCCGATTCACAAGCTTTAAGTATATTAGGTGAAATACATTGGTGGGTTGCCAATGCTATGCCTGATCATAGGGGCAGTGCAGCAAAAACTGAGTTCTCTGTCCGTGCCATAGCAATGGCGCGAGGTATGGAGTTACCGCCTATGAGACACGGCATAGTAGCAGATCTAGAAGCGATGACCACTTCTCGTGAGGCGTTCGTTAGGCACTACAATAACTTTTTTGATCGCTGA
>PsaICMP19072_AvrB2b_1
ATGGGATGTATATCATCGAAACCTCAGGTAATGTCTCCTTCCCGTCATTACTCTTCACCTGACGCGGAGCCTGCTACCGCTAGAACATCGCATCGTAGGTCAGCTCGTTATGGTGAATTATCGGGCCCTCCAGCACAAACCGGCTTAACGTATTATCAGCAATCGTTAATTGGCGTAGCTCGCTGGCCCGATCCTCAGTATAACCAGGACCATCTTCCTCATCAGATGGAATATGGTCGTTCCTTCTTCGATGCGTCTCGCCACGCAGGTGCTGGCATTGCTTCGGGTCAAGTTCAAGCATTTAGCCAATTGTGGGCCTTGGCACAGCGCTGGAGAAGCGAAGCTGCTGGCGGAGATTACGAAACTTTTGGCGAGGAAAGCGAGCGATACCCAACTTACAATCACAATCCGACAACGCCTCTGGCAAATCAATATGCTTACATTCTTGATCGTTACAGAAATCGAGAGGATGGTGAATTTTCCGAGGATGTTGAGGGCGTTCCAACGCACGAGTTTCCTCTGCGAGACGAGATAAATGGTAAGCCTATAACTCTCTCAACTGTCGTGGTAAGTGCAGACCCTGATGCGAATAGATATGATAGTAGATACTCTGCTATAAGGCACCTTGAAGCTGGCGAGCCTTTTTATATAAGGCACACTTTTTCTGCCGATGTGCCAGAAGTGCTTGCTCATGTAGAAGAACTTTATAATCAAGCGTTGGATGCGAGCGTTTCCGATTCACAAGCTTTAAGTATATTAGGTGAAATACATTGGTGGGTTGCCAATGCTATGCCTGATCATAGGGGCAGTGCAGCAAAAACTGAGTTCTCTGTCCGTGCCATAGCAATGGCGCGAGGTATGGAGTTACCGCCTATGAGACACGGCATAGTAGCAGATCTAGAAGCGATGACCACTTCTCGTGAGGCGTTCGTTAGGCACTACAATAACTTTTTTGATCGCTGA
>Psy0533_AvrB2c_1
ATGGGAAATGTTTGTTTCCGGCCTAGTAGAAGCCACGTTTCGCAAGAATTTTCTCAATCAGAATTTTCCGCAGCCAGTCCAGTCAGGACATCTGAACGCCCCTCGGATGCATCACTAGATGCTGGGCTAGAAAGCTCGAGTGCTTGTCACAGAAGCGGCCTGCGCGGTCCTGCGAAGCATTCCATGCTCAGTTTAGAAGAAATTGGCCTAGTCGGTGCTGCGCGCTGGCCAGATGATGCGCCGGGCTTAAATATTTCCAACAAAAGCAATACTCAAGAAAATAAGCGATACTGTGAAAGCTTATATCAAGCAGCACGAATTGCTGGTGGCTCCATAGCGTCTGGCAGAGTTACTAGTTTCGATGGGCTTTGGCGAAACGCAACAAAATGGCGCTTATCTAGAATTCTTTCGGGCGATGCGTCAAAAATCGACTTCGCTACTGTTCGCATGCCCAATACCAGATTCGTAACTTCTTTGAGGCGACCGTATCACTCAGTAATTGAGCGAGTTAGAAATCATTCTGATGCAAATTCGGAAATATACGAAGGAGAATATCTAGGCGGAATTGAGACCAAGGTCTATCGTCAGCATGGCACGATTTCAAGTACAACTATTCCGATGACGATAGTAAGTGCAGTAGCGGATGACGATGATATACATGAAAGGTTAAAGAGCCTGCCAAAGAATGAGCGGCGGCACCTGAAAGATTTGATGGCGGCGTCACACCCTAACATGATCACACACACTGATGCAGTATATCTTCCAATGATCAAGGATCATTTAGAATCATTATATTTGCAAGCGATAGACCCTTCGCTTGAGCAGCACGAGGCCCTCGAGTTGATCGCTCGGATACACTGGTGGGCTGCAAGTGCAGCACCAGATAGGCGTGGCAGTGCTGCCAAAGCAGAGTTCGCCGCAAGATCAATCGCGTTCGCTCATGGTATTGAACTACCGCCATTCGAGCATGGTGCAGTTCCTGATATTGAAGCAATGCTCAGATCTGAAGAGCAATTTGTAGAAGATTACCCTAACCTTTTTGAGCGGCCCCCTCAGTAA
>PgyICMP2185_AvrB2c_1
ATGGGAAATGTTTGTTTCCGGCCTAGTAGAAGCCACGTTTCGCAAGAATTTTCTCAATCAGAATTTTCCGCAGCCAGTCCAGTCAGGACATCTGAACGCCCCTCGGATGCATCACTAGATGCTGGGCTAGAAAGCTCGAGTGCTTGTCACAGAAGCGGCCTGCGCGGTCCTGCGAAGCATTCCATGCTCAGTTTAGAAGAAATTGGCCTAGTCGGTGCTGCGCGCTGGCCAGATGATGCGCCGGGCTTAAATATTTCCAACAAAAGCAATACTCAAGAAAATAAGCGATACTGTGAAAGCTTATATCAAGCAGCACGAATTGCTGGTGGCTCCATAGCGTCTGGCAGAGTTACTAGTTTCGATGGGCTTTGGCGAAACGCAACAAAATGGCGCTTATCTAGAATTCTTTCGGGCGATGCGTCAAAAATCGACTTCGCTACTGTTCGCATGCCCAATACCAGATTCGTAACTTCTTTGAGGCGACCGTATCACTCAGTAATTGAGCGAGTTAGAAATCATTCTGATGCAAATTCGGAAATATACGAAGGAGAATATCTAGGCGGAATTGAGACCAAGGTCTATCGTCAGCATGGCACGATTTCAAGTACAACTATTCCGATGACGATAGTAAGTGCAGTAGCGGATGACGATGATATACATGAAAGGTTAAAGAGCCTGCCAAAGAATGAGCGGCGGCACCTGAAAGATTTGATGGCGGCGTCACACCCTAACATGATCACACACACTGATGCAGTATATCTTCCAATGATCAAGGATCATTTAGAATCATTATATTTGCAAGCGATAGACCCTTCGCTTGAGCAGCACGAGGCCCTCGAGTTGATCGCTCGGATACACTGGTGGGCTGCAAGTGCAGCACCAGATAGGCGTGGCAGTGCTGCCAAAGCAGAGTTCGCCGCAAGATCAATCGCGTTCGCTCATGGTATTGAACTACCGCCATTCGAGCATGGTGCAGTTCCTGATATTGAAGCAATGCTCAGATCTGAAGAGCAATTTGTAGAAGATTACCCTAACCTTTTTGAGCGGCCCCCTCAGTAA
>PgyICMP4324_AvrB2c_1
ATGGGAAATGTTTGTTTCCGGCCTAGTAGAAGCCACGTTTCGCAAGAATTTTCTCAATCAGAATTTTCCGCAGCCAGTCCAGTCAGGACATCTGAACGCCCCTCGGATGCATCACTAGATGCTGGGCTAGAAAGCTCGAGTGCTTGTCACAGAAGCGGCCTGCGCGGTCCTGCGAAGCATTCCATGCTCAGTTTAGAAGAAATTGGCCTAGTCGGTGCTGCGCGCTGGCCAGATGATGCGCCGGGCTTAAATATTTCCAACAAAAGCAATACTCAAGAAAATAAGCGATACTGTGAAAGCTTATATCAAGCAGCACGAATTGCTGGTGGCTCCATAGCGTCTGGCAGAGTTACTAGTTTCGATGGGCTTTGGCGAAACGCAACAAAATGGCGCTTATCTAGAATTCTTTCGGGCGATGCGTCAAAAATCGACTTCGCTACTGTTCGCATGCCCAATACCAGATTCGTAACTTCTTTGAGGCGACCGTATCACTCAGTAATTGAGCGAGTTAGAAATCATTCTGATGCAAATTCGGAAATATACGAAGGAGAATATCTAGGCGGAATTGAGACCAAGGTCTATCGTCAGCATGGCACGATTTCAAGTACAACTATTCCGATGACGATAGTAAGTGCAGTAGCGGATGACGATGATATACATGAAAGGTTAAAGAGCCTGCCAAAGAATGAGCGGCGGCACCTGAAAGATTTGATGGCGGCGTCACACCCTAACATGATCACACACACTGATGCAGTATATCTTCCAATGATCAAGGATCATTTAGAATCATTATATTTGCAAGCGATAGACCCTTCGCTTGAGCAGCACGAGGCCCTCGAGTTGATCGCTCGGATACACTGGTGGGCTGCAAGTGCAGCACCAGATAGGCGTGGCAGTGCTGCCAAAGCAGAGTTCGCCGCAAGATCAATCGCGTTCGCTCATGGTATTGAACTACCGCCATTCGAGCATGGTGCAGTTCCTGATATTGAAGCAATGCTCAGATCTGAAGAGCAATTTGTAGAAGATTACCCTAACCTTTTTGAGCGGCCCCCTCAGTAA
>PgyICMP4332_AvrB2c_1
ATGGGAAATGTTTGTTTCCGGCCTAGTAGAAGCCACGTTTCGCAAGAATTTTCTCAATCAGAATTTTCCGCAGCCAGTCCAGTCAGGACATCTGAACGCCCCTCGGATGCATCACTAGATGCTGGGCTAGAAAGCTCGAGTGCTTGTCACAGAAGCGGCCTGCGCGGTCCTGCGAAGCATTCCATGCTCAGTTTAGAAGAAATTGGCCTAGTCGGTGCTGCGCGCTGGCCAGATGATGCGCCGGGCTTAAATATTTCCAACAAAAGCAATACTCAAGAAAATAAGCGATACTGTGAAAGCTTATATCAAGCAGCACGAATTGCTGGTGGCTCCATAGCGTCTGGCAGAGTTACTAGTTTCGATGGGCTTTGGCGAAACGCAACAAAATGGCGCTTATCTAGAATTCTTTCGGGCGATGCGTCAAAAATCGACTTCGCTACTGTTCGCATGCCCAATACCAGATTCGTAACTTCTTTGAGGCGACCGTATCACTCAGTAATTGAGCGAGTTAGAAATCATTCTGATGCAAATTCGGAAATATACGAAGGAGAATATCTAGGCGGAATTGAGACCAAGGTCTATCGTCAGCATGGCACGATTTCAAGTACAACTATTCCGATGACGATAGTAAGTGCAGTAGCGGATGACGATGATATACATGAAAGGTTAAAGAGCCTGCCAAAGAATGAGCGGCGGCACCTGAAAGATTTGATGGCGGCGTCACACCCTAACATGATCACACACACTGATGCAGTATATCTTCCAATGATCAAGGATCATTTAGAATCATTATATTTGCAAGCGATAGACCCTTCGCTTGAGCAGCACGAGGCCCTCGAGTTGATCGCTCGGATACACTGGTGGGCTGCAAGTGCAGCACCAGATAGGCGTGGCAGTGCTGCCAAAGCAGAGTTCGCCGCAAGATCAATCGCGTTCGCTCATGGTATTGAACTACCGCCATTCGAGCATGGTGCAGTTCCTGATATTGAAGCAATGCTCAGATCTGAAGAGCAATTTGTAGAAGATTACCCTAACCTTTTTGAGCGGCCCCCTCAGTAA
>PgyICMP4333_AvrB2c_1
ATGGGAAATGTTTGTTTCCGGCCTAGTAGAAGCCACGTTTCGCAAGAATTTTCTCAATCAGAATTTTCCGCAGCCAGTCCAGTCAGGACATCTGAACGCCCCTCGGATGCATCACTAGATGCTGGGCTAGAAAGCTCGAGTGCTTGTCACAGAAGCGGCCTGCGCGGTCCTGCGAAGCATTCCATGCTCAGTTTAGAAGAAATTGGCCTAGTCGGTGCTGCGCGCTGGCCAGATGATGCGCCGGGCTTAAATATTTCCAACAAAAGCAATACTCAAGAAAATAAGCGATACTGTGAAAGCTTATATCAAGCAGCACGAATTGCTGGTGGCTCCATAGCGTCTGGCAGAGTTACTAGTTTCGATGGGCTTTGGCGAAACGCAACAAAATGGCGCTTATCTAGAATTCTTTCGGGCGATGCGTCAAAAATCGACTTCGCTACTGTTCGCATGCCCAATACCAGATTCGTAACTTCTTTGAGGCGACCGTATCACTCAGTAATTGAGCGAGTTAGAAATCATTCTGATGCAAATTCGGAAATATACGAAGGAGAATATCTAGGCGGAATTGAGACCAAGGTCTATCGTCAGCATGGCACGATTTCAAGTACAACTATTCCGATGACGATAGTAAGTGCAGTAGCGGATGACGATGATATACATGAAAGGTTAAAGAGCCTGCCAAAGAATGAGCGGCGGCACCTGAAAGATTTGATGGCGGCGTCACACCCTAACATGATCACACACACTGATGCAGTATATCTTCCAATGATCAAGGATCATTTAGAATCATTATATTTGCAAGCGATAGACCCTTCGCTTGAGCAGCACGAGGCCCTCGAGTTGATCGCTCGGATACACTGGTGGGCTGCAAGTGCAGCACCAGATAGGCGTGGCAGTGCTGCCAAAGCAGAGTTCGCCGCAAGATCAATCGCGTTCGCTCATGGTATTGAACTACCGCCATTCGAGCATGGTGCAGTTCCTGATATTGAAGCAATGCTCAGATCTGAAGAGCAATTTGTAGAAGATTACCCTAACCTTTTTGAGCGGCCCCCTCAGTAA
>PmeN6801_AvrB2c_1
ATGGGAAATGTTTGTTTCCGGCCTAGTAGAAGCCACGTTTCGCAAGAATTTTCTCAATCAGAATTTTCCGCAGCCAGTCCAGTCAGGACATCTGAACGCCCCTCGGATGCATCACTAGATGCTGGGCTAGAAAGCTCGAGTGCTTGTCACAGAAGCGGCCTGCGCGGTCCTGCGAAGCATTCCATGCTCAGTTTAGAAGAAATTGGCCTAGTCGGTGCTGCGCGCTGGCCAGATGATGCGCCGGGCTTAAATATTTCCAACAAAAGCAATACTCAAGAAAATAAGCGATACTGTGAAAGCTTATATCAAGCAGCACGAATTGCTGGTGGCTCCATAGCGTCTGGCAGAGTTACTAGTTTCGATGGGCTTTGGCGAAACGCAACAAAATGGCGCTTATCTAGAATTCTTTCGGGCGATGCGTCAAAAATCGACTTCGCTACTGTTCGCATGCCCAATACCAGATTCGTAACTTCTTTGAGGCGACCGTATCACTCAGTAATTGAGCGAGTTAGAAATCATTCTGATGCAAATTCGGAAATATACGAAGGAGAATATCTAGGCGGAATTGAGACCAAGGTCTATCGTCAGCATGGCACGATTTCAAGTACAACTATTCCGATGACGATAGTAAGTGCAGTAGCGGATGACGATGATATACATGAAAGGTTAAAGAGCCTGCCAAAGAATGAGCGGCGGCACCTGAAAGATTTGATGGCGGCGTCACACCCTAACATGATCACACACACTGATGCAGTATATCTTCCAATGATCAAGGATCATTTAGAATCATTATATTTGCAAGCGATAGACCCTTCGCTTGAGCAGCACGAGGCCCTCGAGTTGATCGCTCGGATACACTGGTGGGCTGCAAGTGCAGCACCAGATAGGCGTGGCAGTGCTGCCAAAGCAGAGTTCGCCGCAAGATCAATCGCGTTCGCTCATGGTATTGAACTACCGCCATTCGAGCATGGTGCAGTTCCTGATATTGAAGCAATGCTCAGATCTGAAGAGCAATTTGTAGAAGATTACCCTAACCTTTTTGAGCGGCCCCCTCAGTAA
>Pph1302A_AvrB2c_1
ATGGGAAATGTTTGTTTCCGGCCTAGTAGAAGCCACGTTTCGCAAGAATTTTCTCAATCAGAATTTTCCGCAGCCAGTCCAGTCAGGACATCTGAACGCCCCTCGGATGCATCACTAGATGCTGGGCTAGAAAGCTCGAGTGCTTGTCACAGAAGCGGCCTGCGCGGTCCTGCGAAGCATTCCATGCTCAGTTTAGAAGAAATTGGCCTAGTCGGTGCTGCGCGCTGGCCAGATGATGCGCCGGGCTTAAATATTTCCAACAAAAGCAATACTCAAGAAAATAAGCGATACTGTGAAAGCTTATATCAAGCAGCACGAATTGCTGGTGGCTCCATAGCGTCTGGCAGAGTTACTAGTTTCGATGGGCTTTGGCGAAACGCAACAAAATGGCGCTTATCTAGAATTCTTTCGGGCGATGCGTCAAAAATCGACTTCGCTACTGTTCGCATGCCCAATACCAGATTCGTAACTTCTTTGAGGCGACCGTATCACTCAGTAATTGAGCGAGTTAGAAATCATTCTGATGCAAATTCGGAAATATACGAAGGAGAATATCTAGGCGGAATTGAGACCAAGGTCTATCGTCAGCATGGCACGATTTCAAGTACAACTATTCCGATGACGATAGTAAGTGCAGTAGCGGATGACGATGATATACATGAAAGGTTAAAGAGCCTGCCAAAGAATGAGCGGCGGCACCTGAAAGATTTGATGGCGGCGTCACACCCTAACATGATCACACACACTGATGCAGTATATCTTCCAATGATCAAGGATCATTTAGAATCATTATATTTGCAAGCGATAGACCCTTCGCTTGAGCAGCACGAGGCCCTCGAGTTGATCGCTCGGATACACTGGTGGGCTGCAAGTGCAGCACCAGATAGGCGTGGCAGTGCTGCCAAAGCAGAGTTCGCCGCAAGATCAATCGCGTTCGCTCATGGTATTGAACTACCGCCATTCGAGCATGGTGCAGTTCCTGATATTGAAGCAATGCTCAGATCTGAAGAGCAATTTGTAGAAGATTACCCTAACCTTTTTGAGCGGCCCCCTCAGTAA
>Pph1448A_AvrB2c_1
ATGGGAAATGTTTGTTTCCGGCCTAGTAGAAGCCACGTTTCGCAAGAATTTTCTCAATCAGAATTTTCCGCAGCCAGTCCAGTCAGGACATCTGAACGCCCCTCGGATGCATCACTAGATGCTGGGCTAGAAAGCTCGAGTGCTTGTCACAGAAGCGGCCTGCGCGGTCCTGCGAAGCATTCCATGCTCAGTTTAGAAGAAATTGGCCTAGTCGGTGCTGCGCGCTGGCCAGATGATGCGCCGGGCTTAAATATTTCCAACAAAAGCAATACTCAAGAAAATAAGCGATACTGTGAAAGCTTATATCAAGCAGCACGAATTGCTGGTGGCTCCATAGCGTCTGGCAGAGTTACTAGTTTCGATGGGCTTTGGCGAAACGCAACAAAATGGCGCTTATCTAGAATTCTTTCGGGCGATGCGTCAAAAATCGACTTCGCTACTGTTCGCATGCCCAATACCAGATTCGTAACTTCTTTGAGGCGACCGTATCACTCAGTAATTGAGCGAGTTAGAAATCATTCTGATGCAAATTCGGAAATATACGAAGGAGAATATCTAGGCGGAATTGAGACCAAGGTCTATCGTCAGCATGGCACGATTTCAAGTACAACTATTCCGATGACGATAGTAAGTGCAGTAGCGGATGACGATGATATACATGAAAGGTTAAAGAGCCTGCCAAAGAATGAGCGGCGGCACCTGAAAGATTTGATGGCGGCGTCACACCCTAACATGATCACACACACTGATGCAGTATATCTTCCAATGATCAAGGATCATTTAGAATCATTATATTTGCAAGCGATAGACCCTTCGCTTGAGCAGCACGAGGCCCTCGAGTTGATCGCTCGGATACACTGGTGGGCTGCAAGTGCAGCACCAGATAGGCGTGGCAGTGCTGCCAAAGCAGAGTTCGCCGCAAGATCAATCGCGTTCGCTCATGGTATTGAACTACCGCCATTCGAGCATGGTGCAGTTCCTGATATTGAAGCAATGCTCAGATCTGAAGAGCAATTTGTAGAAGATTACCCTAACCTTTTTGAGCGGCCCCCTCAGTAA
>PphHB10Y_AvrB2c_1
ATGGGAAATGTTTGTTTCCGGCCTAGTAGAAGCCACGTTTCGCAAGAATTTTCTCAATCAGAATTTTCCGCAGCCAGTCCAGTCAGGACATCTGAACGCCCCTCGGATGCATCACTAGATGCTGGGCTAGAAAGCTCGAGTGCTTGTCACAGAAGCGGCCTGCGCGGTCCTGCGAAGCATTCCATGCTCAGTTTAGAAGAAATTGGCCTAGTCGGTGCTGCGCGCTGGCCAGATGATGCGCCGGGCTTAAATATTTCCAACAAAAGCAATACTCAAGAAAATAAGCGATACTGTGAAAGCTTATATCAAGCAGCACGAATTGCTGGTGGCTCCATAGCGTCTGGCAGAGTTACTAGTTTCGATGGGCTTTGGCGAAACGCAACAAAATGGCGCTTATCTAGAATTCTTTCGGGCGATGCGTCAAAAATCGACTTCGCTACTGTTCGCATGCCCAATACCAGATTCGTAACTTCTTTGAGGCGACCGTATCACTCAGTAATTGAGCGAGTTAGAAATCATTCTGATGCAAATTCGGAAATATACGAAGGAGAATATCTAGGCGGAATTGAGACCAAGGTCTATCGTCAGCATGGCACGATTTCAAGTACAACTATTCCGATGACGATAGTAAGTGCAGTAGCGGATGACGATGATATACATGAAAGGTTAAAGAGCCTGCCAAAGAATGAGCGGCGGCACCTGAAAGATTTGATGGCGGCGTCACACCCTAACATGATCACACACACTGATGCAGTATATCTTCCAATGATCAAGGATCATTTAGAATCATTATATTTGCAAGCGATAGACCCTTCGCTTGAGCAGCACGAGGCCCTCGAGTTGATCGCTCGGATACACTGGTGGGCTGCAAGTGCAGCACCAGATAGGCGTGGCAGTGCTGCCAAAGCAGAGTTCGCCGCAAGATCAATCGCGTTCGCTCATGGTATTGAACTACCGCCATTCGAGCATGGTGCAGTTCCTGATATTGAAGCAATGCTCAGATCTGAAGAGCAATTTGTAGAAGATTACCCTAACCTTTTTGAGCGGCCCCCTCAGTAA
>PphICMP2740_AvrB2c_1
ATGGGAAATGTTTGTTTCCGGCCTAGTAGAAGCCACGTTTCGCAAGAATTTTCTCAATCAGAATTTTCCGCAGCCAGTCCAGTCAGGACATCTGAACGCCCCTCGGATGCATCACTAGATGCTGGGCTAGAAAGCTCGAGTGCTTGTCACAGAAGCGGCCTGCGCGGTCCTGCGAAGCATTCCATGCTCAGTTTAGAAGAAATTGGCCTAGTCGGTGCTGCGCGCTGGCCAGATGATGCGCCGGGCTTAAATATTTCCAACAAAAGCAATACTCAAGAAAATAAGCGATACTGTGAAAGCTTATATCAAGCAGCACGAATTGCTGGTGGCTCCATAGCGTCTGGCAGAGTTACTAGTTTCGATGGGCTTTGGCGAAACGCAACAAAATGGCGCTTATCTAGAATTCTTTCGGGCGATGCGTCAAAAATCGACTTCGCTACTGTTCGCATGCCCAATACCAGATTCGTAACTTCTTTGAGGCGACCGTATCACTCAGTAATTGAGCGAGTTAGAAATCATTCTGATGCAAATTCGGAAATATACGAAGGAGAATATCTAGGCGGAATTGAGACCAAGGTCTATCGTCAGCATGGCACGATTTCAAGTACAACTATTCCGATGACGATAGTAAGTGCAGTAGCGGATGACGATGATATACATGAAAGGTTAAAGAGCCTGCCAAAGAATGAGCGGCGGCACCTGAAAGATTTGATGGCGGCGTCACACCCTAACATGATCACACACACTGATGCAGTATATCTTCCAATGATCAAGGATCATTTAGAATCATTATATTTGCAAGCGATAGACCCTTCGCTTGAGCAGCACGAGGCCCTCGAGTTGATCGCTCGGATACACTGGTGGGCTGCAAGTGCAGCACCAGATAGGCGTGGCAGTGCTGCCAAAGCAGAGTTCGCCGCAAGATCAATCGCGTTCGCTCATGGTATTGAACTACCGCCATTCGAGCATGGTGCAGTTCCTGATATTGAAGCAATGCTCAGATCTGAAGAGCAATTTGTAGAAGATTACCCTAACCTTTTTGAGCGGCCCCCTCAGTAA
>PphICMP637_AvrB2c_1
ATGGGAAATGTTTGTTTCCGGCCTAGTAGAAGCCACGTTTCGCAAGAATTTTCTCAATCAGAATTTTCCGCAGCCAGTCCAGTCAGGACATCTGAACGCCCCTCGGATGCATCACTAGATGCTGGGCTAGAAAGCTCGAGTGCTTGTCACAGAAGCGGCCTGCGCGGTCCTGCGAAGCATTCCATGCTCAGTTTAGAAGAAATTGGCCTAGTCGGTGCTGCGCGCTGGCCAGATGATGCGCCGGGCTTAAATATTTCCAACAAAAGCAATACTCAAGAAAATAAGCGATACTGTGAAAGCTTATATCAAGCAGCACGAATTGCTGGTGGCTCCATAGCGTCTGGCAGAGTTACTAGTTTCGATGGGCTTTGGCGAAACGCAACAAAATGGCGCTTATCTAGAATTCTTTCGGGCGATGCGTCAAAAATCGACTTCGCTACTGTTCGCATGCCCAATACCAGATTCGTAACTTCTTTGAGGCGACCGTATCACTCAGTAATTGAGCGAGTTAGAAATCATTCTGATGCAAATTCGGAAATATACGAAGGAGAATATCTAGGCGGAATTGAGACCAAGGTCTATCGTCAGCATGGCACGATTTCAAGTACAACTATTCCGATGACGATAGTAAGTGCAGTAGCGGATGACGATGATATACATGAAAGGTTAAAGAGCCTGCCAAAGAATGAGCGGCGGCACCTGAAAGATTTGATGGCGGCGTCACACCCTAACATGATCACACACACTGATGCAGTATATCTTCCAATGATCAAGGATCATTTAGAATCATTATATTTGCAAGCGATAGACCCTTCGCTTGAGCAGCACGAGGCCCTCGAGTTGATCGCTCGGATACACTGGTGGGCTGCAAGTGCAGCACCAGATAGGCGTGGCAGTGCTGCCAAAGCAGAGTTCGCCGCAAGATCAATCGCGTTCGCTCATGGTATTGAACTACCGCCATTCGAGCATGGTGCAGTTCCTGATATTGAAGCAATGCTCAGATCTGAAGAGCAATTTGTAGAAGATTACCCTAACCTTTTTGAGCGGCCCCCTCAGTAA
>PphKN86_AvrB2c_1
ATGGGAAATGTTTGTTTCCGGCCTAGTAGAAGCCACGTTTCGCAAGAATTTTCTCAATCAGAATTTTCCGCAGCCAGTCCAGTCAGGACATCTGAACGCCCCTCGGATGCATCACTAGATGCTGGGCTAGAAAGCTCGAGTGCTTGTCACAGAAGCGGCCTGCGCGGTCCTGCGAAGCATTCCATGCTCAGTTTAGAAGAAATTGGCCTAGTCGGTGCTGCGCGCTGGCCAGATGATGCGCCGGGCTTAAATATTTCCAACAAAAGCAATACTCAAGAAAATAAGCGATACTGTGAAAGCTTATATCAAGCAGCACGAATTGCTGGTGGCTCCATAGCGTCTGGCAGAGTTACTAGTTTCGATGGGCTTTGGCGAAACGCAACAAAATGGCGCTTATCTAGAATTCTTTCGGGCGATGCGTCAAAAATCGACTTCGCTACTGTTCGCATGCCCAATACCAGATTCGTAACTTCTTTGAGGCGACCGTATCACTCAGTAATTGAGCGAGTTAGAAATCATTCTGATGCAAATTCGGAAATATACGAAGGAGAATATCTAGGCGGAATTGAGACCAAGGTCTATCGTCAGCATGGCACGATTTCAAGTACAACTATTCCGATGACGATAGTAAGTGCAGTAGCGGATGACGATGATATACATGAAAGGTTAAAGAGCCTGCCAAAGAATGAGCGGCGGCACCTGAAAGATTTGATGGCGGCGTCACACCCTAACATGATCACACACACTGATGCAGTATATCTTCCAATGATCAAGGATCATTTAGAATCATTATATTTGCAAGCGATAGACCCTTCGCTTGAGCAGCACGAGGCCCTCGAGTTGATCGCTCGGATACACTGGTGGGCTGCAAGTGCAGCACCAGATAGGCGTGGCAGTGCTGCCAAAGCAGAGTTCGCCGCAAGATCAATCGCGTTCGCTCATGGTATTGAACTACCGCCATTCGAGCATGGTGCAGTTCCTGATATTGAAGCAATGCTCAGATCTGAAGAGCAATTTGTAGAAGATTACCCTAACCTTTTTGAGCGGCCCCCTCAGTAA
>PphNPS3121_AvrB2c_1
ATGGGAAATGTTTGTTTCCGGCCTAGTAGAAGCCACGTTTCGCAAGAATTTTCTCAATCAGAATTTTCCGCAGCCAGTCCAGTCAGGACATCTGAACGCCCCTCGGATGCATCACTAGATGCTGGGCTAGAAAGCTCGAGTGCTTGTCACAGAAGCGGCCTGCGCGGTCCTGCGAAGCATTCCATGCTCAGTTTAGAAGAAATTGGCCTAGTCGGTGCTGCGCGCTGGCCAGATGATGCGCCGGGCTTAAATATTTCCAACAAAAGCAATACTCAAGAAAATAAGCGATACTGTGAAAGCTTATATCAAGCAGCACGAATTGCTGGTGGCTCCATAGCGTCTGGCAGAGTTACTAGTTTCGATGGGCTTTGGCGAAACGCAACAAAATGGCGCTTATCTAGAATTCTTTCGGGCGATGCGTCAAAAATCGACTTCGCTACTGTTCGCATGCCCAATACCAGATTCGTAACTTCTTTGAGGCGACCGTATCACTCAGTAATTGAGCGAGTTAGAAATCATTCTGATGCAAATTCGGAAATATACGAAGGAGAATATCTAGGCGGAATTGAGACCAAGGTCTATCGTCAGCATGGCACGATTTCAAGTACAACTATTCCGATGACGATAGTAAGTGCAGTAGCGGATGACGATGATATACATGAAAGGTTAAAGAGCCTGCCAAAGAATGAGCGGCGGCACCTGAAAGATTTGATGGCGGCGTCACACCCTAACATGATCACACACACTGATGCAGTATATCTTCCAATGATCAAGGATCATTTAGAATCATTATATTTGCAAGCGATAGACCCTTCGCTTGAGCAGCACGAGGCCCTCGAGTTGATCGCTCGGATACACTGGTGGGCTGCAAGTGCAGCACCAGATAGGCGTGGCAGTGCTGCCAAAGCAGAGTTCGCCGCAAGATCAATCGCGTTCGCTCATGGTATTGAACTACCGCCATTCGAGCATGGTGCAGTTCCTGATATTGAAGCAATGCTCAGATCTGAAGAGCAATTTGTAGAAGATTACCCTAACCTTTTTGAGCGGCCCCCTCAGTAA
>Psy0506_AvrB2c_1
ATGGGAAATGTTTGTTTCCGGCCTAGTAGAAGCCACGTTTCGCAAGAATTTTCTCAATCAGAATTTTCCGCAGCCAGTCCAGTCAGGACATCTGAACGCCCCTCGGATGCATCACTAGATGCTGGGCTAGAAAGCTCGAGTGCTTGTCACAGAAGCGGCCTGCGCGGTCCTGCGAAGCATTCCATGCTCAGTTTAGAAGAAATTGGCCTAGTCGGTGCTGCGCGCTGGCCAGATGATGCGCCGGGCTTAAATATTTCCAACAAAAGCAATACTCAAGAAAATAAGCGATACTGTGAAAGCTTATATCAAGCAGCACGAATTGCTGGTGGCTCCATAGCGTCTGGCAGAGTTACTAGTTTCGATGGGCTTTGGCGAAACGCAACAAAATGGCGCTTATCTAGAATTCTTTCGGGCGATGCGTCAAAAATCGACTTCGCTACTGTTCGCATGCCCAATACCAGATTCGTAACTTCTTTGAGGCGACCGTATCACTCAGTAATTGAGCGAGTTAGAAATCATTCTGATGCAAATTCGGAAATATACGAAGGAGAATATCTAGGCGGAATTGAGACCAAGGTCTATCGTCAGCATGGCACGATTTCAAGTACAACTATTCCGATGACGATAGTAAGTGCAGTAGCGGATGACGATGATATACATGAAAGGTTAAAGAGCCTGCCAAAGAATGAGCGGCGGCACCTGAAAGATTTGATGGCGGCGTCACACCCTAACATGATCACACACACTGATGCAGTATATCTTCCAATGATCAAGGATCATTTAGAATCATTATATTTGCAAGCGATAGACCCTTCGCTTGAGCAGCACGAGGCCCTCGAGTTGATCGCTCGGATACACTGGTGGGCTGCAAGTGCAGCACCAGATAGGCGTGGCAGTGCTGCCAAAGCAGAGTTCGCCGCAAGATCAATCGCGTTCGCTCATGGTATTGAACTACCGCCATTCGAGCATGGTGCAGTTCCTGATATTGAAGCAATGCTCAGATCTGAAGAGCAATTTGTAGAAGATTACCCTAACCTTTTTGAGCGGCCCCCTCAGTAA
>Psy0507_AvrB2c_1
ATGGGAAATGTTTGTTTCCGGCCTAGTAGAAGCCACGTTTCGCAAGAATTTTCTCAATCAGAATTTTCCGCAGCCAGTCCAGTCAGGACATCTGAACGCCCCTCGGATGCATCACTAGATGCTGGGCTAGAAAGCTCGAGTGCTTGTCACAGAAGCGGCCTGCGCGGTCCTGCGAAGCATTCCATGCTCAGTTTAGAAGAAATTGGCCTAGTCGGTGCTGCGCGCTGGCCAGATGATGCGCCGGGCTTAAATATTTCCAACAAAAGCAATACTCAAGAAAATAAGCGATACTGTGAAAGCTTATATCAAGCAGCACGAATTGCTGGTGGCTCCATAGCGTCTGGCAGAGTTACTAGTTTCGATGGGCTTTGGCGAAACGCAACAAAATGGCGCTTATCTAGAATTCTTTCGGGCGATGCGTCAAAAATCGACTTCGCTACTGTTCGCATGCCCAATACCAGATTCGTAACTTCTTTGAGGCGACCGTATCACTCAGTAATTGAGCGAGTTAGAAATCATTCTGATGCAAATTCGGAAATATACGAAGGAGAATATCTAGGCGGAATTGAGACCAAGGTCTATCGTCAGCATGGCACGATTTCAAGTACAACTATTCCGATGACGATAGTAAGTGCAGTAGCGGATGACGATGATATACATGAAAGGTTAAAGAGCCTGCCAAAGAATGAGCGGCGGCACCTGAAAGATTTGATGGCGGCGTCACACCCTAACATGATCACACACACTGATGCAGTATATCTTCCAATGATCAAGGATCATTTAGAATCATTATATTTGCAAGCGATAGACCCTTCGCTTGAGCAGCACGAGGCCCTCGAGTTGATCGCTCGGATACACTGGTGGGCTGCAAGTGCAGCACCAGATAGGCGTGGCAGTGCTGCCAAAGCAGAGTTCGCCGCAAGATCAATCGCGTTCGCTCATGGTATTGAACTACCGCCATTCGAGCATGGTGCAGTTCCTGATATTGAAGCAATGCTCAGATCTGAAGAGCAATTTGTAGAAGATTACCCTAACCTTTTTGAGCGGCCCCCTCAGTAA
>Psy0508_AvrB2c_1
ATGGGAAATGTTTGTTTCCGGCCTAGTAGAAGCCACGTTTCGCAAGAATTTTCTCAATCAGAATTTTCCGCAGCCAGTCCAGTCAGGACATCTGAACGCCCCTCGGATGCATCACTAGATGCTGGGCTAGAAAGCTCGAGTGCTTGTCACAGAAGCGGCCTGCGCGGTCCTGCGAAGCATTCCATGCTCAGTTTAGAAGAAATTGGCCTAGTCGGTGCTGCGCGCTGGCCAGATGATGCGCCGGGCTTAAATATTTCCAACAAAAGCAATACTCAAGAAAATAAGCGATACTGTGAAAGCTTATATCAAGCAGCACGAATTGCTGGTGGCTCCATAGCGTCTGGCAGAGTTACTAGTTTCGATGGGCTTTGGCGAAACGCAACAAAATGGCGCTTATCTAGAATTCTTTCGGGCGATGCGTCAAAAATCGACTTCGCTACTGTTCGCATGCCCAATACCAGATTCGTAACTTCTTTGAGGCGACCGTATCACTCAGTAATTGAGCGAGTTAGAAATCATTCTGATGCAAATTCGGAAATATACGAAGGAGAATATCTAGGCGGAATTGAGACCAAGGTCTATCGTCAGCATGGCACGATTTCAAGTACAACTATTCCGATGACGATAGTAAGTGCAGTAGCGGATGACGATGATATACATGAAAGGTTAAAGAGCCTGCCAAAGAATGAGCGGCGGCACCTGAAAGATTTGATGGCGGCGTCACACCCTAACATGATCACACACACTGATGCAGTATATCTTCCAATGATCAAGGATCATTTAGAATCATTATATTTGCAAGCGATAGACCCTTCGCTTGAGCAGCACGAGGCCCTCGAGTTGATCGCTCGGATACACTGGTGGGCTGCAAGTGCAGCACCAGATAGGCGTGGCAGTGCTGCCAAAGCAGAGTTCGCCGCAAGATCAATCGCGTTCGCTCATGGTATTGAACTACCGCCATTCGAGCATGGTGCAGTTCCTGATATTGAAGCAATGCTCAGATCTGAAGAGCAATTTGTAGAAGATTACCCTAACCTTTTTGAGCGGCCCCCTCAGTAA
>Psy0509_AvrB2c_1
ATGGGAAATGTTTGTTTCCGGCCTAGTAGAAGCCACGTTTCGCAAGAATTTTCTCAATCAGAATTTTCCGCAGCCAGTCCAGTCAGGACATCTGAACGCCCCTCGGATGCATCACTAGATGCTGGGCTAGAAAGCTCGAGTGCTTGTCACAGAAGCGGCCTGCGCGGTCCTGCGAAGCATTCCATGCTCAGTTTAGAAGAAATTGGCCTAGTCGGTGCTGCGCGCTGGCCAGATGATGCGCCGGGCTTAAATATTTCCAACAAAAGCAATACTCAAGAAAATAAGCGATACTGTGAAAGCTTATATCAAGCAGCACGAATTGCTGGTGGCTCCATAGCGTCTGGCAGAGTTACTAGTTTCGATGGGCTTTGGCGAAACGCAACAAAATGGCGCTTATCTAGAATTCTTTCGGGCGATGCGTCAAAAATCGACTTCGCTACTGTTCGCATGCCCAATACCAGATTCGTAACTTCTTTGAGGCGACCGTATCACTCAGTAATTGAGCGAGTTAGAAATCATTCTGATGCAAATTCGGAAATATACGAAGGAGAATATCTAGGCGGAATTGAGACCAAGGTCTATCGTCAGCATGGCACGATTTCAAGTACAACTATTCCGATGACGATAGTAAGTGCAGTAGCGGATGACGATGATATACATGAAAGGTTAAAGAGCCTGCCAAAGAATGAGCGGCGGCACCTGAAAGATTTGATGGCGGCGTCACACCCTAACATGATCACACACACTGATGCAGTATATCTTCCAATGATCAAGGATCATTTAGAATCATTATATTTGCAAGCGATAGACCCTTCGCTTGAGCAGCACGAGGCCCTCGAGTTGATCGCTCGGATACACTGGTGGGCTGCAAGTGCAGCACCAGATAGGCGTGGCAGTGCTGCCAAAGCAGAGTTCGCCGCAAGATCAATCGCGTTCGCTCATGGTATTGAACTACCGCCATTCGAGCATGGTGCAGTTCCTGATATTGAAGCAATGCTCAGATCTGAAGAGCAATTTGTAGAAGATTACCCTAACCTTTTTGAGCGGCCCCCTCAGTAA
>Psy0510_AvrB2c_1
ATGGGAAATGTTTGTTTCCGGCCTAGTAGAAGCCACGTTTCGCAAGAATTTTCTCAATCAGAATTTTCCGCAGCCAGTCCAGTCAGGACATCTGAACGCCCCTCGGATGCATCACTAGATGCTGGGCTAGAAAGCTCGAGTGCTTGTCACAGAAGCGGCCTGCGCGGTCCTGCGAAGCATTCCATGCTCAGTTTAGAAGAAATTGGCCTAGTCGGTGCTGCGCGCTGGCCAGATGATGCGCCGGGCTTAAATATTTCCAACAAAAGCAATACTCAAGAAAATAAGCGATACTGTGAAAGCTTATATCAAGCAGCACGAATTGCTGGTGGCTCCATAGCGTCTGGCAGAGTTACTAGTTTCGATGGGCTTTGGCGAAACGCAACAAAATGGCGCTTATCTAGAATTCTTTCGGGCGATGCGTCAAAAATCGACTTCGCTACTGTTCGCATGCCCAATACCAGATTCGTAACTTCTTTGAGGCGACCGTATCACTCAGTAATTGAGCGAGTTAGAAATCATTCTGATGCAAATTCGGAAATATACGAAGGAGAATATCTAGGCGGAATTGAGACCAAGGTCTATCGTCAGCATGGCACGATTTCAAGTACAACTATTCCGATGACGATAGTAAGTGCAGTAGCGGATGACGATGATATACATGAAAGGTTAAAGAGCCTGCCAAAGAATGAGCGGCGGCACCTGAAAGATTTGATGGCGGCGTCACACCCTAACATGATCACACACACTGATGCAGTATATCTTCCAATGATCAAGGATCATTTAGAATCATTATATTTGCAAGCGATAGACCCTTCGCTTGAGCAGCACGAGGCCCTCGAGTTGATCGCTCGGATACACTGGTGGGCTGCAAGTGCAGCACCAGATAGGCGTGGCAGTGCTGCCAAAGCAGAGTTCGCCGCAAGATCAATCGCGTTCGCTCATGGTATTGAACTACCGCCATTCGAGCATGGTGCAGTTCCTGATATTGAAGCAATGCTCAGATCTGAAGAGCAATTTGTAGAAGATTACCCTAACCTTTTTGAGCGGCCCCCTCAGTAA
>Psy0511_AvrB2c_1
ATGGGAAATGTTTGTTTCCGGCCTAGTAGAAGCCACGTTTCGCAAGAATTTTCTCAATCAGAATTTTCCGCAGCCAGTCCAGTCAGGACATCTGAACGCCCCTCGGATGCATCACTAGATGCTGGGCTAGAAAGCTCGAGTGCTTGTCACAGAAGCGGCCTGCGCGGTCCTGCGAAGCATTCCATGCTCAGTTTAGAAGAAATTGGCCTAGTCGGTGCTGCGCGCTGGCCAGATGATGCGCCGGGCTTAAATATTTCCAACAAAAGCAATACTCAAGAAAATAAGCGATACTGTGAAAGCTTATATCAAGCAGCACGAATTGCTGGTGGCTCCATAGCGTCTGGCAGAGTTACTAGTTTCGATGGGCTTTGGCGAAACGCAACAAAATGGCGCTTATCTAGAATTCTTTCGGGCGATGCGTCAAAAATCGACTTCGCTACTGTTCGCATGCCCAATACCAGATTCGTAACTTCTTTGAGGCGACCGTATCACTCAGTAATTGAGCGAGTTAGAAATCATTCTGATGCAAATTCGGAAATATACGAAGGAGAATATCTAGGCGGAATTGAGACCAAGGTCTATCGTCAGCATGGCACGATTTCAAGTACAACTATTCCGATGACGATAGTAAGTGCAGTAGCGGATGACGATGATATACATGAAAGGTTAAAGAGCCTGCCAAAGAATGAGCGGCGGCACCTGAAAGATTTGATGGCGGCGTCACACCCTAACATGATCACACACACTGATGCAGTATATCTTCCAATGATCAAGGATCATTTAGAATCATTATATTTGCAAGCGATAGACCCTTCGCTTGAGCAGCACGAGGCCCTCGAGTTGATCGCTCGGATACACTGGTGGGCTGCAAGTGCAGCACCAGATAGGCGTGGCAGTGCTGCCAAAGCAGAGTTCGCCGCAAGATCAATCGCGTTCGCTCATGGTATTGAACTACCGCCATTCGAGCATGGTGCAGTTCCTGATATTGAAGCAATGCTCAGATCTGAAGAGCAATTTGTAGAAGATTACCCTAACCTTTTTGAGCGGCCCCCTCAGTAA
>Psy0512_AvrB2c_1
ATGGGAAATGTTTGTTTCCGGCCTAGTAGAAGCCACGTTTCGCAAGAATTTTCTCAATCAGAATTTTCCGCAGCCAGTCCAGTCAGGACATCTGAACGCCCCTCGGATGCATCACTAGATGCTGGGCTAGAAAGCTCGAGTGCTTGTCACAGAAGCGGCCTGCGCGGTCCTGCGAAGCATTCCATGCTCAGTTTAGAAGAAATTGGCCTAGTCGGTGCTGCGCGCTGGCCAGATGATGCGCCGGGCTTAAATATTTCCAACAAAAGCAATACTCAAGAAAATAAGCGATACTGTGAAAGCTTATATCAAGCAGCACGAATTGCTGGTGGCTCCATAGCGTCTGGCAGAGTTACTAGTTTCGATGGGCTTTGGCGAAACGCAACAAAATGGCGCTTATCTAGAATTCTTTCGGGCGATGCGTCAAAAATCGACTTCGCTACTGTTCGCATGCCCAATACCAGATTCGTAACTTCTTTGAGGCGACCGTATCACTCAGTAATTGAGCGAGTTAGAAATCATTCTGATGCAAATTCGGAAATATACGAAGGAGAATATCTAGGCGGAATTGAGACCAAGGTCTATCGTCAGCATGGCACGATTTCAAGTACAACTATTCCGATGACGATAGTAAGTGCAGTAGCGGATGACGATGATATACATGAAAGGTTAAAGAGCCTGCCAAAGAATGAGCGGCGGCACCTGAAAGATTTGATGGCGGCGTCACACCCTAACATGATCACACACACTGATGCAGTATATCTTCCAATGATCAAGGATCATTTAGAATCATTATATTTGCAAGCGATAGACCCTTCGCTTGAGCAGCACGAGGCCCTCGAGTTGATCGCTCGGATACACTGGTGGGCTGCAAGTGCAGCACCAGATAGGCGTGGCAGTGCTGCCAAAGCAGAGTTCGCCGCAAGATCAATCGCGTTCGCTCATGGTATTGAACTACCGCCATTCGAGCATGGTGCAGTTCCTGATATTGAAGCAATGCTCAGATCTGAAGAGCAATTTGTAGAAGATTACCCTAACCTTTTTGAGCGGCCCCCTCAGTAA
>Psy0513_AvrB2c_1
ATGGGAAATGTTTGTTTCCGGCCTAGTAGAAGCCACGTTTCGCAAGAATTTTCTCAATCAGAATTTTCCGCAGCCAGTCCAGTCAGGACATCTGAACGCCCCTCGGATGCATCACTAGATGCTGGGCTAGAAAGCTCGAGTGCTTGTCACAGAAGCGGCCTGCGCGGTCCTGCGAAGCATTCCATGCTCAGTTTAGAAGAAATTGGCCTAGTCGGTGCTGCGCGCTGGCCAGATGATGCGCCGGGCTTAAATATTTCCAACAAAAGCAATACTCAAGAAAATAAGCGATACTGTGAAAGCTTATATCAAGCAGCACGAATTGCTGGTGGCTCCATAGCGTCTGGCAGAGTTACTAGTTTCGATGGGCTTTGGCGAAACGCAACAAAATGGCGCTTATCTAGAATTCTTTCGGGCGATGCGTCAAAAATCGACTTCGCTACTGTTCGCATGCCCAATACCAGATTCGTAACTTCTTTGAGGCGACCGTATCACTCAGTAATTGAGCGAGTTAGAAATCATTCTGATGCAAATTCGGAAATATACGAAGGAGAATATCTAGGCGGAATTGAGACCAAGGTCTATCGTCAGCATGGCACGATTTCAAGTACAACTATTCCGATGACGATAGTAAGTGCAGTAGCGGATGACGATGATATACATGAAAGGTTAAAGAGCCTGCCAAAGAATGAGCGGCGGCACCTGAAAGATTTGATGGCGGCGTCACACCCTAACATGATCACACACACTGATGCAGTATATCTTCCAATGATCAAGGATCATTTAGAATCATTATATTTGCAAGCGATAGACCCTTCGCTTGAGCAGCACGAGGCCCTCGAGTTGATCGCTCGGATACACTGGTGGGCTGCAAGTGCAGCACCAGATAGGCGTGGCAGTGCTGCCAAAGCAGAGTTCGCCGCAAGATCAATCGCGTTCGCTCATGGTATTGAACTACCGCCATTCGAGCATGGTGCAGTTCCTGATATTGAAGCAATGCTCAGATCTGAAGAGCAATTTGTAGAAGATTACCCTAACCTTTTTGAGCGGCCCCCTCAGTAA
>Psy0514_AvrB2c_1
ATGGGAAATGTTTGTTTCCGGCCTAGTAGAAGCCACGTTTCGCAAGAATTTTCTCAATCAGAATTTTCCGCAGCCAGTCCAGTCAGGACATCTGAACGCCCCTCGGATGCATCACTAGATGCTGGGCTAGAAAGCTCGAGTGCTTGTCACAGAAGCGGCCTGCGCGGTCCTGCGAAGCATTCCATGCTCAGTTTAGAAGAAATTGGCCTAGTCGGTGCTGCGCGCTGGCCAGATGATGCGCCGGGCTTAAATATTTCCAACAAAAGCAATACTCAAGAAAATAAGCGATACTGTGAAAGCTTATATCAAGCAGCACGAATTGCTGGTGGCTCCATAGCGTCTGGCAGAGTTACTAGTTTCGATGGGCTTTGGCGAAACGCAACAAAATGGCGCTTATCTAGAATTCTTTCGGGCGATGCGTCAAAAATCGACTTCGCTACTGTTCGCATGCCCAATACCAGATTCGTAACTTCTTTGAGGCGACCGTATCACTCAGTAATTGAGCGAGTTAGAAATCATTCTGATGCAAATTCGGAAATATACGAAGGAGAATATCTAGGCGGAATTGAGACCAAGGTCTATCGTCAGCATGGCACGATTTCAAGTACAACTATTCCGATGACGATAGTAAGTGCAGTAGCGGATGACGATGATATACATGAAAGGTTAAAGAGCCTGCCAAAGAATGAGCGGCGGCACCTGAAAGATTTGATGGCGGCGTCACACCCTAACATGATCACACACACTGATGCAGTATATCTTCCAATGATCAAGGATCATTTAGAATCATTATATTTGCAAGCGATAGACCCTTCGCTTGAGCAGCACGAGGCCCTCGAGTTGATCGCTCGGATACACTGGTGGGCTGCAAGTGCAGCACCAGATAGGCGTGGCAGTGCTGCCAAAGCAGAGTTCGCCGCAAGATCAATCGCGTTCGCTCATGGTATTGAACTACCGCCATTCGAGCATGGTGCAGTTCCTGATATTGAAGCAATGCTCAGATCTGAAGAGCAATTTGTAGAAGATTACCCTAACCTTTTTGAGCGGCCCCCTCAGTAA
>Psy0515_AvrB2c_1
ATGGGAAATGTTTGTTTCCGGCCTAGTAGAAGCCACGTTTCGCAAGAATTTTCTCAATCAGAATTTTCCGCAGCCAGTCCAGTCAGGACATCTGAACGCCCCTCGGATGCATCACTAGATGCTGGGCTAGAAAGCTCGAGTGCTTGTCACAGAAGCGGCCTGCGCGGTCCTGCGAAGCATTCCATGCTCAGTTTAGAAGAAATTGGCCTAGTCGGTGCTGCGCGCTGGCCAGATGATGCGCCGGGCTTAAATATTTCCAACAAAAGCAATACTCAAGAAAATAAGCGATACTGTGAAAGCTTATATCAAGCAGCACGAATTGCTGGTGGCTCCATAGCGTCTGGCAGAGTTACTAGTTTCGATGGGCTTTGGCGAAACGCAACAAAATGGCGCTTATCTAGAATTCTTTCGGGCGATGCGTCAAAAATCGACTTCGCTACTGTTCGCATGCCCAATACCAGATTCGTAACTTCTTTGAGGCGACCGTATCACTCAGTAATTGAGCGAGTTAGAAATCATTCTGATGCAAATTCGGAAATATACGAAGGAGAATATCTAGGCGGAATTGAGACCAAGGTCTATCGTCAGCATGGCACGATTTCAAGTACAACTATTCCGATGACGATAGTAAGTGCAGTAGCGGATGACGATGATATACATGAAAGGTTAAAGAGCCTGCCAAAGAATGAGCGGCGGCACCTGAAAGATTTGATGGCGGCGTCACACCCTAACATGATCACACACACTGATGCAGTATATCTTCCAATGATCAAGGATCATTTAGAATCATTATATTTGCAAGCGATAGACCCTTCGCTTGAGCAGCACGAGGCCCTCGAGTTGATCGCTCGGATACACTGGTGGGCTGCAAGTGCAGCACCAGATAGGCGTGGCAGTGCTGCCAAAGCAGAGTTCGCCGCAAGATCAATCGCGTTCGCTCATGGTATTGAACTACCGCCATTCGAGCATGGTGCAGTTCCTGATATTGAAGCAATGCTCAGATCTGAAGAGCAATTTGTAGAAGATTACCCTAACCTTTTTGAGCGGCCCCCTCAGTAA
>Psy0516_AvrB2c_1
ATGGGAAATGTTTGTTTCCGGCCTAGTAGAAGCCACGTTTCGCAAGAATTTTCTCAATCAGAATTTTCCGCAGCCAGTCCAGTCAGGACATCTGAACGCCCCTCGGATGCATCACTAGATGCTGGGCTAGAAAGCTCGAGTGCTTGTCACAGAAGCGGCCTGCGCGGTCCTGCGAAGCATTCCATGCTCAGTTTAGAAGAAATTGGCCTAGTCGGTGCTGCGCGCTGGCCAGATGATGCGCCGGGCTTAAATATTTCCAACAAAAGCAATACTCAAGAAAATAAGCGATACTGTGAAAGCTTATATCAAGCAGCACGAATTGCTGGTGGCTCCATAGCGTCTGGCAGAGTTACTAGTTTCGATGGGCTTTGGCGAAACGCAACAAAATGGCGCTTATCTAGAATTCTTTCGGGCGATGCGTCAAAAATCGACTTCGCTACTGTTCGCATGCCCAATACCAGATTCGTAACTTCTTTGAGGCGACCGTATCACTCAGTAATTGAGCGAGTTAGAAATCATTCTGATGCAAATTCGGAAATATACGAAGGAGAATATCTAGGCGGAATTGAGACCAAGGTCTATCGTCAGCATGGCACGATTTCAAGTACAACTATTCCGATGACGATAGTAAGTGCAGTAGCGGATGACGATGATATACATGAAAGGTTAAAGAGCCTGCCAAAGAATGAGCGGCGGCACCTGAAAGATTTGATGGCGGCGTCACACCCTAACATGATCACACACACTGATGCAGTATATCTTCCAATGATCAAGGATCATTTAGAATCATTATATTTGCAAGCGATAGACCCTTCGCTTGAGCAGCACGAGGCCCTCGAGTTGATCGCTCGGATACACTGGTGGGCTGCAAGTGCAGCACCAGATAGGCGTGGCAGTGCTGCCAAAGCAGAGTTCGCCGCAAGATCAATCGCGTTCGCTCATGGTATTGAACTACCGCCATTCGAGCATGGTGCAGTTCCTGATATTGAAGCAATGCTCAGATCTGAAGAGCAATTTGTAGAAGATTACCCTAACCTTTTTGAGCGGCCCCCTCAGTAA
>Psy0517_AvrB2c_1
ATGGGAAATGTTTGTTTCCGGCCTAGTAGAAGCCACGTTTCGCAAGAATTTTCTCAATCAGAATTTTCCGCAGCCAGTCCAGTCAGGACATCTGAACGCCCCTCGGATGCATCACTAGATGCTGGGCTAGAAAGCTCGAGTGCTTGTCACAGAAGCGGCCTGCGCGGTCCTGCGAAGCATTCCATGCTCAGTTTAGAAGAAATTGGCCTAGTCGGTGCTGCGCGCTGGCCAGATGATGCGCCGGGCTTAAATATTTCCAACAAAAGCAATACTCAAGAAAATAAGCGATACTGTGAAAGCTTATATCAAGCAGCACGAATTGCTGGTGGCTCCATAGCGTCTGGCAGAGTTACTAGTTTCGATGGGCTTTGGCGAAACGCAACAAAATGGCGCTTATCTAGAATTCTTTCGGGCGATGCGTCAAAAATCGACTTCGCTACTGTTCGCATGCCCAATACCAGATTCGTAACTTCTTTGAGGCGACCGTATCACTCAGTAATTGAGCGAGTTAGAAATCATTCTGATGCAAATTCGGAAATATACGAAGGAGAATATCTAGGCGGAATTGAGACCAAGGTCTATCGTCAGCATGGCACGATTTCAAGTACAACTATTCCGATGACGATAGTAAGTGCAGTAGCGGATGACGATGATATACATGAAAGGTTAAAGAGCCTGCCAAAGAATGAGCGGCGGCACCTGAAAGATTTGATGGCGGCGTCACACCCTAACATGATCACACACACTGATGCAGTATATCTTCCAATGATCAAGGATCATTTAGAATCATTATATTTGCAAGCGATAGACCCTTCGCTTGAGCAGCACGAGGCCCTCGAGTTGATCGCTCGGATACACTGGTGGGCTGCAAGTGCAGCACCAGATAGGCGTGGCAGTGCTGCCAAAGCAGAGTTCGCCGCAAGATCAATCGCGTTCGCTCATGGTATTGAACTACCGCCATTCGAGCATGGTGCAGTTCCTGATATTGAAGCAATGCTCAGATCTGAAGAGCAATTTGTAGAAGATTACCCTAACCTTTTTGAGCGGCCCCCTCAGTAA
>Psy0518_AvrB2c_1
ATGGGAAATGTTTGTTTCCGGCCTAGTAGAAGCCACGTTTCGCAAGAATTTTCTCAATCAGAATTTTCCGCAGCCAGTCCAGTCAGGACATCTGAACGCCCCTCGGATGCATCACTAGATGCTGGGCTAGAAAGCTCGAGTGCTTGTCACAGAAGCGGCCTGCGCGGTCCTGCGAAGCATTCCATGCTCAGTTTAGAAGAAATTGGCCTAGTCGGTGCTGCGCGCTGGCCAGATGATGCGCCGGGCTTAAATATTTCCAACAAAAGCAATACTCAAGAAAATAAGCGATACTGTGAAAGCTTATATCAAGCAGCACGAATTGCTGGTGGCTCCATAGCGTCTGGCAGAGTTACTAGTTTCGATGGGCTTTGGCGAAACGCAACAAAATGGCGCTTATCTAGAATTCTTTCGGGCGATGCGTCAAAAATCGACTTCGCTACTGTTCGCATGCCCAATACCAGATTCGTAACTTCTTTGAGGCGACCGTATCACTCAGTAATTGAGCGAGTTAGAAATCATTCTGATGCAAATTCGGAAATATACGAAGGAGAATATCTAGGCGGAATTGAGACCAAGGTCTATCGTCAGCATGGCACGATTTCAAGTACAACTATTCCGATGACGATAGTAAGTGCAGTAGCGGATGACGATGATATACATGAAAGGTTAAAGAGCCTGCCAAAGAATGAGCGGCGGCACCTGAAAGATTTGATGGCGGCGTCACACCCTAACATGATCACACACACTGATGCAGTATATCTTCCAATGATCAAGGATCATTTAGAATCATTATATTTGCAAGCGATAGACCCTTCGCTTGAGCAGCACGAGGCCCTCGAGTTGATCGCTCGGATACACTGGTGGGCTGCAAGTGCAGCACCAGATAGGCGTGGCAGTGCTGCCAAAGCAGAGTTCGCCGCAAGATCAATCGCGTTCGCTCATGGTATTGAACTACCGCCATTCGAGCATGGTGCAGTTCCTGATATTGAAGCAATGCTCAGATCTGAAGAGCAATTTGTAGAAGATTACCCTAACCTTTTTGAGCGGCCCCCTCAGTAA
>Psy0519_AvrB2c_1
ATGGGAAATGTTTGTTTCCGGCCTAGTAGAAGCCACGTTTCGCAAGAATTTTCTCAATCAGAATTTTCCGCAGCCAGTCCAGTCAGGACATCTGAACGCCCCTCGGATGCATCACTAGATGCTGGGCTAGAAAGCTCGAGTGCTTGTCACAGAAGCGGCCTGCGCGGTCCTGCGAAGCATTCCATGCTCAGTTTAGAAGAAATTGGCCTAGTCGGTGCTGCGCGCTGGCCAGATGATGCGCCGGGCTTAAATATTTCCAACAAAAGCAATACTCAAGAAAATAAGCGATACTGTGAAAGCTTATATCAAGCAGCACGAATTGCTGGTGGCTCCATAGCGTCTGGCAGAGTTACTAGTTTCGATGGGCTTTGGCGAAACGCAACAAAATGGCGCTTATCTAGAATTCTTTCGGGCGATGCGTCAAAAATCGACTTCGCTACTGTTCGCATGCCCAATACCAGATTCGTAACTTCTTTGAGGCGACCGTATCACTCAGTAATTGAGCGAGTTAGAAATCATTCTGATGCAAATTCGGAAATATACGAAGGAGAATATCTAGGCGGAATTGAGACCAAGGTCTATCGTCAGCATGGCACGATTTCAAGTACAACTATTCCGATGACGATAGTAAGTGCAGTAGCGGATGACGATGATATACATGAAAGGTTAAAGAGCCTGCCAAAGAATGAGCGGCGGCACCTGAAAGATTTGATGGCGGCGTCACACCCTAACATGATCACACACACTGATGCAGTATATCTTCCAATGATCAAGGATCATTTAGAATCATTATATTTGCAAGCGATAGACCCTTCGCTTGAGCAGCACGAGGCCCTCGAGTTGATCGCTCGGATACACTGGTGGGCTGCAAGTGCAGCACCAGATAGGCGTGGCAGTGCTGCCAAAGCAGAGTTCGCCGCAAGATCAATCGCGTTCGCTCATGGTATTGAACTACCGCCATTCGAGCATGGTGCAGTTCCTGATATTGAAGCAATGCTCAGATCTGAAGAGCAATTTGTAGAAGATTACCCTAACCTTTTTGAGCGGCCCCCTCAGTAA
>Psy0520_AvrB2c_1
ATGGGAAATGTTTGTTTCCGGCCTAGTAGAAGCCACGTTTCGCAAGAATTTTCTCAATCAGAATTTTCCGCAGCCAGTCCAGTCAGGACATCTGAACGCCCCTCGGATGCATCACTAGATGCTGGGCTAGAAAGCTCGAGTGCTTGTCACAGAAGCGGCCTGCGCGGTCCTGCGAAGCATTCCATGCTCAGTTTAGAAGAAATTGGCCTAGTCGGTGCTGCGCGCTGGCCAGATGATGCGCCGGGCTTAAATATTTCCAACAAAAGCAATACTCAAGAAAATAAGCGATACTGTGAAAGCTTATATCAAGCAGCACGAATTGCTGGTGGCTCCATAGCGTCTGGCAGAGTTACTAGTTTCGATGGGCTTTGGCGAAACGCAACAAAATGGCGCTTATCTAGAATTCTTTCGGGCGATGCGTCAAAAATCGACTTCGCTACTGTTCGCATGCCCAATACCAGATTCGTAACTTCTTTGAGGCGACCGTATCACTCAGTAATTGAGCGAGTTAGAAATCATTCTGATGCAAATTCGGAAATATACGAAGGAGAATATCTAGGCGGAATTGAGACCAAGGTCTATCGTCAGCATGGCACGATTTCAAGTACAACTATTCCGATGACGATAGTAAGTGCAGTAGCGGATGACGATGATATACATGAAAGGTTAAAGAGCCTGCCAAAGAATGAGCGGCGGCACCTGAAAGATTTGATGGCGGCGTCACACCCTAACATGATCACACACACTGATGCAGTATATCTTCCAATGATCAAGGATCATTTAGAATCATTATATTTGCAAGCGATAGACCCTTCGCTTGAGCAGCACGAGGCCCTCGAGTTGATCGCTCGGATACACTGGTGGGCTGCAAGTGCAGCACCAGATAGGCGTGGCAGTGCTGCCAAAGCAGAGTTCGCCGCAAGATCAATCGCGTTCGCTCATGGTATTGAACTACCGCCATTCGAGCATGGTGCAGTTCCTGATATTGAAGCAATGCTCAGATCTGAAGAGCAATTTGTAGAAGATTACCCTAACCTTTTTGAGCGGCCCCCTCAGTAA
>Psy0521_AvrB2c_1
ATGGGAAATGTTTGTTTCCGGCCTAGTAGAAGCCACGTTTCGCAAGAATTTTCTCAATCAGAATTTTCCGCAGCCAGTCCAGTCAGGACATCTGAACGCCCCTCGGATGCATCACTAGATGCTGGGCTAGAAAGCTCGAGTGCTTGTCACAGAAGCGGCCTGCGCGGTCCTGCGAAGCATTCCATGCTCAGTTTAGAAGAAATTGGCCTAGTCGGTGCTGCGCGCTGGCCAGATGATGCGCCGGGCTTAAATATTTCCAACAAAAGCAATACTCAAGAAAATAAGCGATACTGTGAAAGCTTATATCAAGCAGCACGAATTGCTGGTGGCTCCATAGCGTCTGGCAGAGTTACTAGTTTCGATGGGCTTTGGCGAAACGCAACAAAATGGCGCTTATCTAGAATTCTTTCGGGCGATGCGTCAAAAATCGACTTCGCTACTGTTCGCATGCCCAATACCAGATTCGTAACTTCTTTGAGGCGACCGTATCACTCAGTAATTGAGCGAGTTAGAAATCATTCTGATGCAAATTCGGAAATATACGAAGGAGAATATCTAGGCGGAATTGAGACCAAGGTCTATCGTCAGCATGGCACGATTTCAAGTACAACTATTCCGATGACGATAGTAAGTGCAGTAGCGGATGACGATGATATACATGAAAGGTTAAAGAGCCTGCCAAAGAATGAGCGGCGGCACCTGAAAGATTTGATGGCGGCGTCACACCCTAACATGATCACACACACTGATGCAGTATATCTTCCAATGATCAAGGATCATTTAGAATCATTATATTTGCAAGCGATAGACCCTTCGCTTGAGCAGCACGAGGCCCTCGAGTTGATCGCTCGGATACACTGGTGGGCTGCAAGTGCAGCACCAGATAGGCGTGGCAGTGCTGCCAAAGCAGAGTTCGCCGCAAGATCAATCGCGTTCGCTCATGGTATTGAACTACCGCCATTCGAGCATGGTGCAGTTCCTGATATTGAAGCAATGCTCAGATCTGAAGAGCAATTTGTAGAAGATTACCCTAACCTTTTTGAGCGGCCCCCTCAGTAA
>Psy0522_AvrB2c_1
ATGGGAAATGTTTGTTTCCGGCCTAGTAGAAGCCACGTTTCGCAAGAATTTTCTCAATCAGAATTTTCCGCAGCCAGTCCAGTCAGGACATCTGAACGCCCCTCGGATGCATCACTAGATGCTGGGCTAGAAAGCTCGAGTGCTTGTCACAGAAGCGGCCTGCGCGGTCCTGCGAAGCATTCCATGCTCAGTTTAGAAGAAATTGGCCTAGTCGGTGCTGCGCGCTGGCCAGATGATGCGCCGGGCTTAAATATTTCCAACAAAAGCAATACTCAAGAAAATAAGCGATACTGTGAAAGCTTATATCAAGCAGCACGAATTGCTGGTGGCTCCATAGCGTCTGGCAGAGTTACTAGTTTCGATGGGCTTTGGCGAAACGCAACAAAATGGCGCTTATCTAGAATTCTTTCGGGCGATGCGTCAAAAATCGACTTCGCTACTGTTCGCATGCCCAATACCAGATTCGTAACTTCTTTGAGGCGACCGTATCACTCAGTAATTGAGCGAGTTAGAAATCATTCTGATGCAAATTCGGAAATATACGAAGGAGAATATCTAGGCGGAATTGAGACCAAGGTCTATCGTCAGCATGGCACGATTTCAAGTACAACTATTCCGATGACGATAGTAAGTGCAGTAGCGGATGACGATGATATACATGAAAGGTTAAAGAGCCTGCCAAAGAATGAGCGGCGGCACCTGAAAGATTTGATGGCGGCGTCACACCCTAACATGATCACACACACTGATGCAGTATATCTTCCAATGATCAAGGATCATTTAGAATCATTATATTTGCAAGCGATAGACCCTTCGCTTGAGCAGCACGAGGCCCTCGAGTTGATCGCTCGGATACACTGGTGGGCTGCAAGTGCAGCACCAGATAGGCGTGGCAGTGCTGCCAAAGCAGAGTTCGCCGCAAGATCAATCGCGTTCGCTCATGGTATTGAACTACCGCCATTCGAGCATGGTGCAGTTCCTGATATTGAAGCAATGCTCAGATCTGAAGAGCAATTTGTAGAAGATTACCCTAACCTTTTTGAGCGGCCCCCTCAGTAA
>Psy0523_AvrB2c_1
ATGGGAAATGTTTGTTTCCGGCCTAGTAGAAGCCACGTTTCGCAAGAATTTTCTCAATCAGAATTTTCCGCAGCCAGTCCAGTCAGGACATCTGAACGCCCCTCGGATGCATCACTAGATGCTGGGCTAGAAAGCTCGAGTGCTTGTCACAGAAGCGGCCTGCGCGGTCCTGCGAAGCATTCCATGCTCAGTTTAGAAGAAATTGGCCTAGTCGGTGCTGCGCGCTGGCCAGATGATGCGCCGGGCTTAAATATTTCCAACAAAAGCAATACTCAAGAAAATAAGCGATACTGTGAAAGCTTATATCAAGCAGCACGAATTGCTGGTGGCTCCATAGCGTCTGGCAGAGTTACTAGTTTCGATGGGCTTTGGCGAAACGCAACAAAATGGCGCTTATCTAGAATTCTTTCGGGCGATGCGTCAAAAATCGACTTCGCTACTGTTCGCATGCCCAATACCAGATTCGTAACTTCTTTGAGGCGACCGTATCACTCAGTAATTGAGCGAGTTAGAAATCATTCTGATGCAAATTCGGAAATATACGAAGGAGAATATCTAGGCGGAATTGAGACCAAGGTCTATCGTCAGCATGGCACGATTTCAAGTACAACTATTCCGATGACGATAGTAAGTGCAGTAGCGGATGACGATGATATACATGAAAGGTTAAAGAGCCTGCCAAAGAATGAGCGGCGGCACCTGAAAGATTTGATGGCGGCGTCACACCCTAACATGATCACACACACTGATGCAGTATATCTTCCAATGATCAAGGATCATTTAGAATCATTATATTTGCAAGCGATAGACCCTTCGCTTGAGCAGCACGAGGCCCTCGAGTTGATCGCTCGGATACACTGGTGGGCTGCAAGTGCAGCACCAGATAGGCGTGGCAGTGCTGCCAAAGCAGAGTTCGCCGCAAGATCAATCGCGTTCGCTCATGGTATTGAACTACCGCCATTCGAGCATGGTGCAGTTCCTGATATTGAAGCAATGCTCAGATCTGAAGAGCAATTTGTAGAAGATTACCCTAACCTTTTTGAGCGGCCCCCTCAGTAA
>Psy0524_AvrB2c_1
ATGGGAAATGTTTGTTTCCGGCCTAGTAGAAGCCACGTTTCGCAAGAATTTTCTCAATCAGAATTTTCCGCAGCCAGTCCAGTCAGGACATCTGAACGCCCCTCGGATGCATCACTAGATGCTGGGCTAGAAAGCTCGAGTGCTTGTCACAGAAGCGGCCTGCGCGGTCCTGCGAAGCATTCCATGCTCAGTTTAGAAGAAATTGGCCTAGTCGGTGCTGCGCGCTGGCCAGATGATGCGCCGGGCTTAAATATTTCCAACAAAAGCAATACTCAAGAAAATAAGCGATACTGTGAAAGCTTATATCAAGCAGCACGAATTGCTGGTGGCTCCATAGCGTCTGGCAGAGTTACTAGTTTCGATGGGCTTTGGCGAAACGCAACAAAATGGCGCTTATCTAGAATTCTTTCGGGCGATGCGTCAAAAATCGACTTCGCTACTGTTCGCATGCCCAATACCAGATTCGTAACTTCTTTGAGGCGACCGTATCACTCAGTAATTGAGCGAGTTAGAAATCATTCTGATGCAAATTCGGAAATATACGAAGGAGAATATCTAGGCGGAATTGAGACCAAGGTCTATCGTCAGCATGGCACGATTTCAAGTACAACTATTCCGATGACGATAGTAAGTGCAGTAGCGGATGACGATGATATACATGAAAGGTTAAAGAGCCTGCCAAAGAATGAGCGGCGGCACCTGAAAGATTTGATGGCGGCGTCACACCCTAACATGATCACACACACTGATGCAGTATATCTTCCAATGATCAAGGATCATTTAGAATCATTATATTTGCAAGCGATAGACCCTTCGCTTGAGCAGCACGAGGCCCTCGAGTTGATCGCTCGGATACACTGGTGGGCTGCAAGTGCAGCACCAGATAGGCGTGGCAGTGCTGCCAAAGCAGAGTTCGCCGCAAGATCAATCGCGTTCGCTCATGGTATTGAACTACCGCCATTCGAGCATGGTGCAGTTCCTGATATTGAAGCAATGCTCAGATCTGAAGAGCAATTTGTAGAAGATTACCCTAACCTTTTTGAGCGGCCCCCTCAGTAA
>Psy0525_AvrB2c_1
ATGGGAAATGTTTGTTTCCGGCCTAGTAGAAGCCACGTTTCGCAAGAATTTTCTCAATCAGAATTTTCCGCAGCCAGTCCAGTCAGGACATCTGAACGCCCCTCGGATGCATCACTAGATGCTGGGCTAGAAAGCTCGAGTGCTTGTCACAGAAGCGGCCTGCGCGGTCCTGCGAAGCATTCCATGCTCAGTTTAGAAGAAATTGGCCTAGTCGGTGCTGCGCGCTGGCCAGATGATGCGCCGGGCTTAAATATTTCCAACAAAAGCAATACTCAAGAAAATAAGCGATACTGTGAAAGCTTATATCAAGCAGCACGAATTGCTGGTGGCTCCATAGCGTCTGGCAGAGTTACTAGTTTCGATGGGCTTTGGCGAAACGCAACAAAATGGCGCTTATCTAGAATTCTTTCGGGCGATGCGTCAAAAATCGACTTCGCTACTGTTCGCATGCCCAATACCAGATTCGTAACTTCTTTGAGGCGACCGTATCACTCAGTAATTGAGCGAGTTAGAAATCATTCTGATGCAAATTCGGAAATATACGAAGGAGAATATCTAGGCGGAATTGAGACCAAGGTCTATCGTCAGCATGGCACGATTTCAAGTACAACTATTCCGATGACGATAGTAAGTGCAGTAGCGGATGACGATGATATACATGAAAGGTTAAAGAGCCTGCCAAAGAATGAGCGGCGGCACCTGAAAGATTTGATGGCGGCGTCACACCCTAACATGATCACACACACTGATGCAGTATATCTTCCAATGATCAAGGATCATTTAGAATCATTATATTTGCAAGCGATAGACCCTTCGCTTGAGCAGCACGAGGCCCTCGAGTTGATCGCTCGGATACACTGGTGGGCTGCAAGTGCAGCACCAGATAGGCGTGGCAGTGCTGCCAAAGCAGAGTTCGCCGCAAGATCAATCGCGTTCGCTCATGGTATTGAACTACCGCCATTCGAGCATGGTGCAGTTCCTGATATTGAAGCAATGCTCAGATCTGAAGAGCAATTTGTAGAAGATTACCCTAACCTTTTTGAGCGGCCCCCTCAGTAA
>Psy0526_AvrB2c_1
ATGGGAAATGTTTGTTTCCGGCCTAGTAGAAGCCACGTTTCGCAAGAATTTTCTCAATCAGAATTTTCCGCAGCCAGTCCAGTCAGGACATCTGAACGCCCCTCGGATGCATCACTAGATGCTGGGCTAGAAAGCTCGAGTGCTTGTCACAGAAGCGGCCTGCGCGGTCCTGCGAAGCATTCCATGCTCAGTTTAGAAGAAATTGGCCTAGTCGGTGCTGCGCGCTGGCCAGATGATGCGCCGGGCTTAAATATTTCCAACAAAAGCAATACTCAAGAAAATAAGCGATACTGTGAAAGCTTATATCAAGCAGCACGAATTGCTGGTGGCTCCATAGCGTCTGGCAGAGTTACTAGTTTCGATGGGCTTTGGCGAAACGCAACAAAATGGCGCTTATCTAGAATTCTTTCGGGCGATGCGTCAAAAATCGACTTCGCTACTGTTCGCATGCCCAATACCAGATTCGTAACTTCTTTGAGGCGACCGTATCACTCAGTAATTGAGCGAGTTAGAAATCATTCTGATGCAAATTCGGAAATATACGAAGGAGAATATCTAGGCGGAATTGAGACCAAGGTCTATCGTCAGCATGGCACGATTTCAAGTACAACTATTCCGATGACGATAGTAAGTGCAGTAGCGGATGACGATGATATACATGAAAGGTTAAAGAGCCTGCCAAAGAATGAGCGGCGGCACCTGAAAGATTTGATGGCGGCGTCACACCCTAACATGATCACACACACTGATGCAGTATATCTTCCAATGATCAAGGATCATTTAGAATCATTATATTTGCAAGCGATAGACCCTTCGCTTGAGCAGCACGAGGCCCTCGAGTTGATCGCTCGGATACACTGGTGGGCTGCAAGTGCAGCACCAGATAGGCGTGGCAGTGCTGCCAAAGCAGAGTTCGCCGCAAGATCAATCGCGTTCGCTCATGGTATTGAACTACCGCCATTCGAGCATGGTGCAGTTCCTGATATTGAAGCAATGCTCAGATCTGAAGAGCAATTTGTAGAAGATTACCCTAACCTTTTTGAGCGGCCCCCTCAGTAA
>Psy0527_AvrB2c_1
ATGGGAAATGTTTGTTTCCGGCCTAGTAGAAGCCACGTTTCGCAAGAATTTTCTCAATCAGAATTTTCCGCAGCCAGTCCAGTCAGGACATCTGAACGCCCCTCGGATGCATCACTAGATGCTGGGCTAGAAAGCTCGAGTGCTTGTCACAGAAGCGGCCTGCGCGGTCCTGCGAAGCATTCCATGCTCAGTTTAGAAGAAATTGGCCTAGTCGGTGCTGCGCGCTGGCCAGATGATGCGCCGGGCTTAAATATTTCCAACAAAAGCAATACTCAAGAAAATAAGCGATACTGTGAAAGCTTATATCAAGCAGCACGAATTGCTGGTGGCTCCATAGCGTCTGGCAGAGTTACTAGTTTCGATGGGCTTTGGCGAAACGCAACAAAATGGCGCTTATCTAGAATTCTTTCGGGCGATGCGTCAAAAATCGACTTCGCTACTGTTCGCATGCCCAATACCAGATTCGTAACTTCTTTGAGGCGACCGTATCACTCAGTAATTGAGCGAGTTAGAAATCATTCTGATGCAAATTCGGAAATATACGAAGGAGAATATCTAGGCGGAATTGAGACCAAGGTCTATCGTCAGCATGGCACGATTTCAAGTACAACTATTCCGATGACGATAGTAAGTGCAGTAGCGGATGACGATGATATACATGAAAGGTTAAAGAGCCTGCCAAAGAATGAGCGGCGGCACCTGAAAGATTTGATGGCGGCGTCACACCCTAACATGATCACACACACTGATGCAGTATATCTTCCAATGATCAAGGATCATTTAGAATCATTATATTTGCAAGCGATAGACCCTTCGCTTGAGCAGCACGAGGCCCTCGAGTTGATCGCTCGGATACACTGGTGGGCTGCAAGTGCAGCACCAGATAGGCGTGGCAGTGCTGCCAAAGCAGAGTTCGCCGCAAGATCAATCGCGTTCGCTCATGGTATTGAACTACCGCCATTCGAGCATGGTGCAGTTCCTGATATTGAAGCAATGCTCAGATCTGAAGAGCAATTTGTAGAAGATTACCCTAACCTTTTTGAGCGGCCCCCTCAGTAA
>Psy0528_AvrB2c_1
ATGGGAAATGTTTGTTTCCGGCCTAGTAGAAGCCACGTTTCGCAAGAATTTTCTCAATCAGAATTTTCCGCAGCCAGTCCAGTCAGGACATCTGAACGCCCCTCGGATGCATCACTAGATGCTGGGCTAGAAAGCTCGAGTGCTTGTCACAGAAGCGGCCTGCGCGGTCCTGCGAAGCATTCCATGCTCAGTTTAGAAGAAATTGGCCTAGTCGGTGCTGCGCGCTGGCCAGATGATGCGCCGGGCTTAAATATTTCCAACAAAAGCAATACTCAAGAAAATAAGCGATACTGTGAAAGCTTATATCAAGCAGCACGAATTGCTGGTGGCTCCATAGCGTCTGGCAGAGTTACTAGTTTCGATGGGCTTTGGCGAAACGCAACAAAATGGCGCTTATCTAGAATTCTTTCGGGCGATGCGTCAAAAATCGACTTCGCTACTGTTCGCATGCCCAATACCAGATTCGTAACTTCTTTGAGGCGACCGTATCACTCAGTAATTGAGCGAGTTAGAAATCATTCTGATGCAAATTCGGAAATATACGAAGGAGAATATCTAGGCGGAATTGAGACCAAGGTCTATCGTCAGCATGGCACGATTTCAAGTACAACTATTCCGATGACGATAGTAAGTGCAGTAGCGGATGACGATGATATACATGAAAGGTTAAAGAGCCTGCCAAAGAATGAGCGGCGGCACCTGAAAGATTTGATGGCGGCGTCACACCCTAACATGATCACACACACTGATGCAGTATATCTTCCAATGATCAAGGATCATTTAGAATCATTATATTTGCAAGCGATAGACCCTTCGCTTGAGCAGCACGAGGCCCTCGAGTTGATCGCTCGGATACACTGGTGGGCTGCAAGTGCAGCACCAGATAGGCGTGGCAGTGCTGCCAAAGCAGAGTTCGCCGCAAGATCAATCGCGTTCGCTCATGGTATTGAACTACCGCCATTCGAGCATGGTGCAGTTCCTGATATTGAAGCAATGCTCAGATCTGAAGAGCAATTTGTAGAAGATTACCCTAACCTTTTTGAGCGGCCCCCTCAGTAA
>Psy0530_AvrB2c_1
ATGGGAAATGTTTGTTTCCGGCCTAGTAGAAGCCACGTTTCGCAAGAATTTTCTCAATCAGAATTTTCCGCAGCCAGTCCAGTCAGGACATCTGAACGCCCCTCGGATGCATCACTAGATGCTGGGCTAGAAAGCTCGAGTGCTTGTCACAGAAGCGGCCTGCGCGGTCCTGCGAAGCATTCCATGCTCAGTTTAGAAGAAATTGGCCTAGTCGGTGCTGCGCGCTGGCCAGATGATGCGCCGGGCTTAAATATTTCCAACAAAAGCAATACTCAAGAAAATAAGCGATACTGTGAAAGCTTATATCAAGCAGCACGAATTGCTGGTGGCTCCATAGCGTCTGGCAGAGTTACTAGTTTCGATGGGCTTTGGCGAAACGCAACAAAATGGCGCTTATCTAGAATTCTTTCGGGCGATGCGTCAAAAATCGACTTCGCTACTGTTCGCATGCCCAATACCAGATTCGTAACTTCTTTGAGGCGACCGTATCACTCAGTAATTGAGCGAGTTAGAAATCATTCTGATGCAAATTCGGAAATATACGAAGGAGAATATCTAGGCGGAATTGAGACCAAGGTCTATCGTCAGCATGGCACGATTTCAAGTACAACTATTCCGATGACGATAGTAAGTGCAGTAGCGGATGACGATGATATACATGAAAGGTTAAAGAGCCTGCCAAAGAATGAGCGGCGGCACCTGAAAGATTTGATGGCGGCGTCACACCCTAACATGATCACACACACTGATGCAGTATATCTTCCAATGATCAAGGATCATTTAGAATCATTATATTTGCAAGCGATAGACCCTTCGCTTGAGCAGCACGAGGCCCTCGAGTTGATCGCTCGGATACACTGGTGGGCTGCAAGTGCAGCACCAGATAGGCGTGGCAGTGCTGCCAAAGCAGAGTTCGCCGCAAGATCAATCGCGTTCGCTCATGGTATTGAACTACCGCCATTCGAGCATGGTGCAGTTCCTGATATTGAAGCAATGCTCAGATCTGAAGAGCAATTTGTAGAAGATTACCCTAACCTTTTTGAGCGGCCCCCTCAGTAA
>Psy0531_AvrB2c_1
ATGGGAAATGTTTGTTTCCGGCCTAGTAGAAGCCACGTTTCGCAAGAATTTTCTCAATCAGAATTTTCCGCAGCCAGTCCAGTCAGGACATCTGAACGCCCCTCGGATGCATCACTAGATGCTGGGCTAGAAAGCTCGAGTGCTTGTCACAGAAGCGGCCTGCGCGGTCCTGCGAAGCATTCCATGCTCAGTTTAGAAGAAATTGGCCTAGTCGGTGCTGCGCGCTGGCCAGATGATGCGCCGGGCTTAAATATTTCCAACAAAAGCAATACTCAAGAAAATAAGCGATACTGTGAAAGCTTATATCAAGCAGCACGAATTGCTGGTGGCTCCATAGCGTCTGGCAGAGTTACTAGTTTCGATGGGCTTTGGCGAAACGCAACAAAATGGCGCTTATCTAGAATTCTTTCGGGCGATGCGTCAAAAATCGACTTCGCTACTGTTCGCATGCCCAATACCAGATTCGTAACTTCTTTGAGGCGACCGTATCACTCAGTAATTGAGCGAGTTAGAAATCATTCTGATGCAAATTCGGAAATATACGAAGGAGAATATCTAGGCGGAATTGAGACCAAGGTCTATCGTCAGCATGGCACGATTTCAAGTACAACTATTCCGATGACGATAGTAAGTGCAGTAGCGGATGACGATGATATACATGAAAGGTTAAAGAGCCTGCCAAAGAATGAGCGGCGGCACCTGAAAGATTTGATGGCGGCGTCACACCCTAACATGATCACACACACTGATGCAGTATATCTTCCAATGATCAAGGATCATTTAGAATCATTATATTTGCAAGCGATAGACCCTTCGCTTGAGCAGCACGAGGCCCTCGAGTTGATCGCTCGGATACACTGGTGGGCTGCAAGTGCAGCACCAGATAGGCGTGGCAGTGCTGCCAAAGCAGAGTTCGCCGCAAGATCAATCGCGTTCGCTCATGGTATTGAACTACCGCCATTCGAGCATGGTGCAGTTCCTGATATTGAAGCAATGCTCAGATCTGAAGAGCAATTTGTAGAAGATTACCCTAACCTTTTTGAGCGGCCCCCTCAGTAA
>Psy0532_AvrB2c_1
ATGGGAAATGTTTGTTTCCGGCCTAGTAGAAGCCACGTTTCGCAAGAATTTTCTCAATCAGAATTTTCCGCAGCCAGTCCAGTCAGGACATCTGAACGCCCCTCGGATGCATCACTAGATGCTGGGCTAGAAAGCTCGAGTGCTTGTCACAGAAGCGGCCTGCGCGGTCCTGCGAAGCATTCCATGCTCAGTTTAGAAGAAATTGGCCTAGTCGGTGCTGCGCGCTGGCCAGATGATGCGCCGGGCTTAAATATTTCCAACAAAAGCAATACTCAAGAAAATAAGCGATACTGTGAAAGCTTATATCAAGCAGCACGAATTGCTGGTGGCTCCATAGCGTCTGGCAGAGTTACTAGTTTCGATGGGCTTTGGCGAAACGCAACAAAATGGCGCTTATCTAGAATTCTTTCGGGCGATGCGTCAAAAATCGACTTCGCTACTGTTCGCATGCCCAATACCAGATTCGTAACTTCTTTGAGGCGACCGTATCACTCAGTAATTGAGCGAGTTAGAAATCATTCTGATGCAAATTCGGAAATATACGAAGGAGAATATCTAGGCGGAATTGAGACCAAGGTCTATCGTCAGCATGGCACGATTTCAAGTACAACTATTCCGATGACGATAGTAAGTGCAGTAGCGGATGACGATGATATACATGAAAGGTTAAAGAGCCTGCCAAAGAATGAGCGGCGGCACCTGAAAGATTTGATGGCGGCGTCACACCCTAACATGATCACACACACTGATGCAGTATATCTTCCAATGATCAAGGATCATTTAGAATCATTATATTTGCAAGCGATAGACCCTTCGCTTGAGCAGCACGAGGCCCTCGAGTTGATCGCTCGGATACACTGGTGGGCTGCAAGTGCAGCACCAGATAGGCGTGGCAGTGCTGCCAAAGCAGAGTTCGCCGCAAGATCAATCGCGTTCGCTCATGGTATTGAACTACCGCCATTCGAGCATGGTGCAGTTCCTGATATTGAAGCAATGCTCAGATCTGAAGAGCAATTTGTAGAAGATTACCCTAACCTTTTTGAGCGGCCCCCTCAGTAA
>Psy0535_AvrB2c_1
ATGGGAAATGTTTGTTTCCGGCCTAGTAGAAGCCACGTTTCGCAAGAATTTTCTCAATCAGAATTTTCCGCAGCCAGTCCAGTCAGGACATCTGAACGCCCCTCGGATGCATCACTAGATGCTGGGCTAGAAAGCTCGAGTGCTTGTCACAGAAGCGGCCTGCGCGGTCCTGCGAAGCATTCCATGCTCAGTTTAGAAGAAATTGGCCTAGTCGGTGCTGCGCGCTGGCCAGATGATGCGCCGGGCTTAAATATTTCCAACAAAAGCAATACTCAAGAAAATAAGCGATACTGTGAAAGCTTATATCAAGCAGCACGAATTGCTGGTGGCTCCATAGCGTCTGGCAGAGTTACTAGTTTCGATGGGCTTTGGCGAAACGCAACAAAATGGCGCTTATCTAGAATTCTTTCGGGCGATGCGTCAAAAATCGACTTCGCTACTGTTCGCATGCCCAATACCAGATTCGTAACTTCTTTGAGGCGACCGTATCACTCAGTAATTGAGCGAGTTAGAAATCATTCTGATGCAAATTCGGAAATATACGAAGGAGAATATCTAGGCGGAATTGAGACCAAGGTCTATCGTCAGCATGGCACGATTTCAAGTACAACTATTCCGATGACGATAGTAAGTGCAGTAGCGGATGACGATGATATACATGAAAGGTTAAAGAGCCTGCCAAAGAATGAGCGGCGGCACCTGAAAGATTTGATGGCGGCGTCACACCCTAACATGATCACACACACTGATGCAGTATATCTTCCAATGATCAAGGATCATTTAGAATCATTATATTTGCAAGCGATAGACCCTTCGCTTGAGCAGCACGAGGCCCTCGAGTTGATCGCTCGGATACACTGGTGGGCTGCAAGTGCAGCACCAGATAGGCGTGGCAGTGCTGCCAAAGCAGAGTTCGCCGCAAGATCAATCGCGTTCGCTCATGGTATTGAACTACCGCCATTCGAGCATGGTGCAGTTCCTGATATTGAAGCAATGCTCAGATCTGAAGAGCAATTTGTAGAAGATTACCCTAACCTTTTTGAGCGGCCCCCTCAGTAA
>PsyICMP4909_AvrB2c_1
ATGGGAAATGTTTGTTTCCGGCCTAGTAGAAGCCACGTTTCGCAAGAATTTTCTCAATCAGAATTTTCCGCAGCCAGTCCAGTCAGGACATCTGAACGCCCCTCGGATGCATCACTAGATGCTGGGCTAGAAAGCTCGAGTGCTTGTCACAGAAGCGGCCTGCGCGGTCCTGCGAAGCATTCCATGCTCAGTTTAGAAGAAATTGGCCTAGTCGGTGCTGCGCGCTGGCCAGATGATGCGCCGGGCTTAAATATTTCCAACAAAAGCAATACTCAAGAAAATAAGCGATACTGTGAAAGCTTATATCAAGCAGCACGAATTGCTGGTGGCTCCATAGCGTCTGGCAGAGTTACTAGTTTCGATGGGCTTTGGCGAAACGCAACAAAATGGCGCTTATCTAGAATTCTTTCGGGCGATGCGTCAAAAATCGACTTCGCTACTGTTCGCATGCCCAATACCAGATTCGTAACTTCTTTGAGGCGACCGTATCACTCAGTAATTGAGCGAGTTAGAAATCATTCTGATGCAAATTCGGAAATATACGAAGGAGAATATCTAGGCGGAATTGAGACCAAGGTCTATCGTCAGCATGGCACGATTTCAAGTACAACTATTCCGATGACGATAGTAAGTGCAGTAGCGGATGACGATGATATACATGAAAGGTTAAAGAGCCTGCCAAAGAATGAGCGGCGGCACCTGAAAGATTTGATGGCGGCGTCACACCCTAACATGATCACACACACTGATGCAGTATATCTTCCAATGATCAAGGATCATTTAGAATCATTATATTTGCAAGCGATAGACCCTTCGCTTGAGCAGCACGAGGCCCTCGAGTTGATCGCTCGGATACACTGGTGGGCTGCAAGTGCAGCACCAGATAGGCGTGGCAGTGCTGCCAAAGCAGAGTTCGCCGCAAGATCAATCGCGTTCGCTCATGGTATTGAACTACCGCCATTCGAGCATGGTGCAGTTCCTGATATTGAAGCAATGCTCAGATCTGAAGAGCAATTTGTAGAAGATTACCCTAACCTTTTTGAGCGGCCCCCTCAGTAA
>PfrICMP9129_AvrB2c_1
ATGGGAAATGTTTGTTTCCGGCCTAGTAGAAGCCACGTTTCGCGAGAATTTTCTCAATCAGAATTTTCCGCAACCAGTCCAGTCAGGACATCTGAACGCCCCTCGGATGCATCACTAGATGCTGGGCTAGAAAGCTCGAGTGCTTGTCACAGAAGCGGCCTGCGCGGTCCTGCGAAGCATTCCATGCTCAGTTTAGAAGAAATTGGCCTAGTCGGTGCTGCGCGCTGGCCAGATGATGCGCCGGGCTTAAATATTTCCAACAAAAGCAATACGCAAGAAAATAAGCGATATTGTGAAAGCTTATATCAAGCAGCACGAATTGCTGGTGGCTCCATAGCGTCTGGCAGAGTTACTAGTTTCGATGGGCTTTGGCGAAACGCAACAAAATGGCGCTTATCTAGAATTCTTTCGGGCGATGCGTCAAAAATCGACTTCGCTACTATTCGCATGCCCAATACCAGATTCGTAACTTCTTTGAGTCGACCGTATCACTCAGTAATTGAGCGAGTTAGAAATCATTCTGATGCAAATTCGGAAATATACGAAGGAGAATATCTAGGCGGAATTGAGACCAAGGTCTATCGTCAGCATGGCACGATTTCAAGTACAACTATTCCGATGACGGTAGTAAGTGCAGTAGCGGATGACGATGATATACATGAAAGGTTAAAGAGCCTGCCAAAGAATGAGCGGCGGCACCTGAAAGATTTGATGGCGGCGTCACACCCTAACATGATCACACACACTGATGCAGTATATCTTCCAATGATCAAGGATCATTTAGAGTCATTATATTTGCAAGCGATAGACCCTTCGCTTGAGCAGCACGAGGCCCTCGAGTTGATCGCTCGGATACACTGGTGGGCTGCAAGTGCAGCACCAGATAGGCGTGGCAGTGCTGCCAAAGCAGAGTTCGCCGCAAGATCAATCGCGTTCGCTCATGGTATTGAACTACCGCCATTCGAGCATGGTGCAGTTCCTGATATTGAAGCAATGCTCAGATCTGAAGAGCAATTTGTAGAAGATTACCCTAACCTTTTTGAGCGGTCCCCTCAGTAA
>PgyICMP9589_AvrB2c_1
ATGGGAAATGTTTGTTTCCGGCCTAGTAGAAGCCACGTTTCGCAAGAATTTTCTCAATCAGAATTTTCCACAGCCAGTCCAGTCAGGACATCTGAACGACCCTCGGATGCATCACTAGATGCTGGGCTAGAAAGCTCGAGTGCTTGTCACAGAAGCGGCCTGCGCGGTCCTGCGAAGCATTCCATGCTCAGTTTAGACGAAATTGGCCTAGTCGGTGCTGCGCGCTGGCCAGATGATGCGCCGGGCTTAAATATTTCCAACAAAAGCAATACGCAAGAAAATAAGCGATACTGTGAAAGCTTATATCAAGCAGCACGAATTGCTGGTGGCTCCATAGCGTCTGGCAGAGTTACTAGTTTCGATGGGCTTTGGCGAAACGCAACAAAATGGCGCTTATCTAGAATTCTTTCGGGCGATGCGTCAAAAATCGACTTCGCTACTGTTCGCATGCCCAATACCAGATTCGTAACTTCTTTGAGGCGACCGTATCACTCAGTAATTGAGCGAGTTAGAAATCATTCTGATGCAAATTCGGAAATATACGAAGGAGAATATCTAGGCGGAATTGAGACCAAGGTCTATCGTCAGCATGGCACGATTTCAAGTACAACTATTCCGATGACAATAGTAAGTGCAGTAGCGGATGACGATGATATACATGAAAGGTTAAAGAGCCTGCCAAAGAATGAGCGGCGGCACCTGAAAGATTTGATGGCGGCGTCACACCCTAACATGATCACACACACTGATGCAGTATATCTTCCAATGATCAAGGATCATTTAGAATCATTATATTTGCAAGCGATAGACCCTTCGCTTGAGCAGCACGAGGCCCTCGAGTTGATCGCTCGGATACACTGGTGGGCTGCAAGTGCAGCACCAGATAGGCGTGGCAGTGCTGCCAAAGCAGAGTTCGCCGCAAGATCAATCGCGTTCGCTCATGGTATTGAACTACCGCCATTCGAGCATGGTGCAGTTCCTGATATTGAAGCAATGCTCAGATCTGAAGAGCAATTTGTAGAAGATTACCCTAACCTTTTTGAGCGGCCCCCTCAGTAA
>PphK4_AvrB2c_1
ATGGGAAATGTTTGTTTCCGGCCTAGTAGAAGCCACGTTTCGCAAGAATTTTCTCAATCAGAATTTTCCGCAGCCAGTCCAGTCAGGATATCTGAACGCCCCTCGGATGCATCACTAGATGCTGGGCTAGAAAGCTCGAGTGCTTGTCACAGAAGCGGCCTGCGTGGTCCTGCGAAGCATTCCATGCTCAGTTTAGAAGAAATTGGCCTAGTCGGTGCTGCGCGCTGGCCAGATGATGCGCCGGGCTTAAATATTTCCAACAAAAGCAATACTCAAGAAAATAAGCGATACTGTGAAAGCTTATATCAAGCAGCACGAATTGCTGGTGGCTCCATAGCGTCTAGCAGAGTTACTAGTTTCGATGGGCTTTGGCGAAACGCAACAAAATGGCGCTTATCTAGAATTCTTTCGGGCGATGCGTCAAAAATCGACTTCGCTACTGTTCGCATGCCCAATACCAGATTCGTAACTTCTTTGAGGCGACCGTATCACTCAGTAATTGAGCGAGTTAGAAATCATTCTGATGCAAATTCGGAAATATACGAAGGAGAATATCTAGGCGGAATTGAGACCAAGGTCTATCGTCAGCATGGCACGATTTCAAGTACAACTATTCCGATGACGATAGTAAGTGCAGTAGCGGATGACGATGATATACATGAAAGGTTAAAGAGCCTGCCAAAGAATGAGCGGCGGCACCTGAAAGATTTGATGGCGGCGTCACACCCTAACATGATCACACACACTGATGCAGTATATCTTCCAATGATCAAGGATCATTTAGAATCATTATATTTGCAAGCGATAGACCCTTCGCTTGAGCAGCACGAGGCCCTCGAGTTGATCGCTCGGATACACTGGTGGGCTGCAAGTGCAGCACCAGATAGGCGTGGCAGTGCTGCCAAAGCAGAGTTCGCCGCAAGATCAATCGCGTTCGCTCATGGTATTGAACTACCGCCATTCGAGCATGGTGCAGTTCCTGATATTGAAGCAATGCTCAGATCTGAAGAGCAATTTGTAGAAGATTACCCTAACCTTTTTGAGCGGCCCCCTCAGTAA
>PphY5_2_AvrB2c_1
ATGGGAAATGTTTGTTTCCGGCCTAGTAGAAGCCACGTTTCGCAAGAATTTTCTCAATCAGAATTTTCCGCAGCCAGTCCAGTCAGGATATCTGAACGCCCCTCGGATGCATCACTAGATGCTGGGCTAGAAAGCTCGAGTGCTTGTCACAGAAGCGGCCTGCGTGGTCCTGCGAAGCATTCCATGCTCAGTTTAGAAGAAATTGGCCTAGTCGGTGCTGCGCGCTGGCCAGATGATGCGCCGGGCTTAAATATTTCCAACAAAAGCAATACTCAAGAAAATAAGCGATACTGTGAAAGCTTATATCAAGCAGCACGAATTGCTGGTGGCTCCATAGCGTCTAGCAGAGTTACTAGTTTCGATGGGCTTTGGCGAAACGCAACAAAATGGCGCTTATCTAGAATTCTTTCGGGCGATGCGTCAAAAATCGACTTCGCTACTGTTCGCATGCCCAATACCAGATTCGTAACTTCTTTGAGGCGACCGTATCACTCAGTAATTGAGCGAGTTAGAAATCATTCTGATGCAAATTCGGAAATATACGAAGGAGAATATCTAGGCGGAATTGAGACCAAGGTCTATCGTCAGCATGGCACGATTTCAAGTACAACTATTCCGATGACGATAGTAAGTGCAGTAGCGGATGACGATGATATACATGAAAGGTTAAAGAGCCTGCCAAAGAATGAGCGGCGGCACCTGAAAGATTTGATGGCGGCGTCACACCCTAACATGATCACACACACTGATGCAGTATATCTTCCAATGATCAAGGATCATTTAGAATCATTATATTTGCAAGCGATAGACCCTTCGCTTGAGCAGCACGAGGCCCTCGAGTTGATCGCTCGGATACACTGGTGGGCTGCAAGTGCAGCACCAGATAGGCGTGGCAGTGCTGCCAAAGCAGAGTTCGCCGCAAGATCAATCGCGTTCGCTCATGGTATTGAACTACCGCCATTCGAGCATGGTGCAGTTCCTGATATTGAAGCAATGCTCAGATCTGAAGAGCAATTTGTAGAAGATTACCCTAACCTTTTTGAGCGGCCCCCTCAGTAA
>Pav013_AvrB2d_1
ATGGGTTGCGTATCGTCAAAAGCATCTGTCATTTCTTCGGACAGTTTTCGCGCATCATATACAAGCTCTCCAGAGGTATCCTCTGTCCATCAACGAGCCAGGACGCCAAGGTGCGGTGAGCTTCAGGGGCCCCAAGTGAGCAGATTGATGCCTTACCAGCAGGCGTTAGTAGGTGTGGCCCGATGGCCTGATCCGCATTTTAACAGGGACGATGCGCCCCACCAGATGGAGTATGGAGAATCGTTCTACCATAAAAGCCGAGAGCTTGGTGCGTCGGTCGCCAATGGAGAGATAGAAACGTTTCAGGAGCTCTGGAGTGAAGCTCGTGATTGGAGAGCTTCCAGAGCAGGCCAAGATGCTCGACTTTTTAGTTCATCGCGTGATCCCAACTCTTCACGGGCGTTTGTTACGCCTATAACTGGACCCTACGAATTTTTAAAAGATAGATTCGCAAACCGTAAAGATGGAGAAAAGCATAAGATGCTGGATTTTCTCCCACACAGCAATACGTTTAGGTTTCATGGGAAAATTGACGGTGAGCGACTTCCTCTCACCTGGATCTCGATAAGTTCTGATCGTCATGCCGACAGAACAAAGGATCCTTACCAAAGGTTGCGCAACCAAGGCATGAACGATGTGGGTGAGCCTAACGTGATGTTGCACACCCAAGCCGAGTATGTACCCAAAATTATGCAACATGTGGAGCATCTTTATAAGGCCGCTACGGATGCTGCATTGTCCGATGCCAATGCGCTGAAAAAACTCGCAGAGATACATTGGTGGACGGTACAAGCTGTTCCCGACTTTCGTGGAAGTGCAGCTAAGGCTGAGCTCTGCGTGCGCTCGATTGCCCAGGCAAGGGGCATGGACCTGCCGCCGATGAGACTCGGCATCGTGCCGGATCTGGAAGCGCTTACGATGCCTTTGAAAGACTTTGTGAAAAGTTACCAAGGATTCTTCGAAAATAACTGA
>Pav037_AvrB2d_1
ATGGGTTGCGTATCGTCAAAAGCATCTGTCATTTCTTCGGACAGTTTTCGCGCATCATATACAAGCTCTCCAGAGGTATCCTCTGTCCATCAACGAGCCAGGACGCCAAGGTGCGGTGAGCTTCAGGGGCCCCAAGTGAGCAGATTGATGCCTTACCAGCAGGCGTTAGTAGGTGTGGCCCGATGGCCTGATCCGCATTTTAACAGGGACGATGCGCCCCACCAGATGGAGTATGGAGAATCGTTCTACCATAAAAGCCGAGAGCTTGGTGCGTCGGTCGCCAATGGAGAGATAGAAACGTTTCAGGAGCTCTGGAGTGAAGCTCGTGATTGGAGAGCTTCCAGAGCAGGCCAAGATGCTCGACTTTTTAGTTCATCGCGTGATCCCAACTCTTCACGGGCGTTTGTTACGCCTATAACTGGACCCTACGAATTTTTAAAAGATAGATTCGCAAACCGTAAAGATGGAGAAAAGCATAAGATGCTGGATTTTCTCCCACACAGCAATACGTTTAGGTTTCATGGGAAAATTGACGGTGAGCGACTTCCTCTCACCTGGATCTCGATAAGTTCTGATCGTCATGCCGACAGAACAAAGGATCCTTACCAAAGGTTGCGCAACCAAGGCATGAACGATGTGGGTGAGCCTAACGTGATGTTGCACACCCAAGCCGAGTATGTACCCAAAATTATGCAACATGTGGAGCATCTTTATAAGGCCGCTACGGATGCTGCATTGTCCGATGCCAATGCGCTGAAAAAACTCGCAGAGATACATTGGTGGACGGTACAAGCTGTTCCCGACTTTCGTGGAAGTGCAGCTAAGGCTGAGCTCTGCGTGCGCTCGATTGCCCAGGCAAGGGGCATGGACCTGCCGCCGATGAGACTCGGCATCGTGCCGGATCTGGAAGCGCTTACGATGCCTTTGAAAGACTTTGTGAAAAGTTACCAAGGATTCTTCGAAAATAACTGA
>PlpICMP3946_AvrB2d_1
ATGGGTTGCGTATCGTCAAAAGCATCTGTCATTTCTTCGGACAGTTTTCGCGCATCATATACAAGCTCTCCAGAGGTATCCTCTGTCCATCAACGAGCCAGGACGCCAAGGTGCGGTGAGCTTCAGGGGCCCCAAGTGAGCAGATTGATGCCTTACCAGCAGGCGTTAGTAGGTGTGGCCCGATGGCCTGATCCGCATTTTAACAGGGACGATGCGCCCCACCAGATGGAGTATGGAGAATCGTTCTACCATAAAAGCCGAGAGCTTGGTGCGTCGGTCGCCAATGGGGAGATAGAAACGTTTCAGGAGCTCTGGAGTGAAGCTCGTGATTGGAGAGCTTCCAGAGCAGGCCAAGATGCTCGACTTTTTAGTTCATCGCGTGATCCCAACTCTTCACGGGCGTTTGTTACGCCTATAACTGGACCCTACGAATTTTTAAAAGATAGATTCGCAAACCGTAAAGATGGAGAAAAGCATAAGATGCTGGATTTTCTCCCACACAGCAATACGTTTAGGTTTCATGGGAAAATTGACGGTGAGCGACTTCCTCTCACCTGGATCTCGATAAGTTCTGATCGTCATGCCGACAGAACAAAGGATCCTTACCAAAGGTTGCGCAACCAAGGCATGAACGATGTGGGTGAGCCTAACGTGATGTTGCACACCCAAGCCGAGTATGTACCCAAAATTATGCAACATGTGGAGCATCTTTATAAGGCCGCTACGGATGCTGCATTGTCCGATGCCAATGCGCTGAAAAAACTCGCAGAGATACATTGGTGGACGGTACAAGCTGTTCCCGACTTTCGTGGAAGTGCAGCTAAGGCTGAGCTCTGCGTGCGCTCGATTGCCCAGGCAAGGGGCATGGACCTGCCGCCGATGAGACTCGGCATCGTGCCGGATCTGGAAGCGCTTACGATGCCTTTGAAAGACTTTGTGAAAAGTTACCAAGGATTCTTCGAAAATAACTGA
>PlpICMP3947_AvrB2d_1
ATGGGTTGCGTATCGTCAAAAGCATCTGTCATTTCTTCGGACAGTTTTCGCGCATCATATACAAGCTCTCCAGAGGTATCCTCTGTCCATCAACGAGCCAGGACGCCAAGGTGCGGTGAGCTTCAGGGGCCCCAAGTGAGCAGATTGATGCCTTACCAGCAGGCGTTAGTAGGTGTGGCCCGATGGCCTGATCCGCATTTTAACAGGGACGATGCGCCCCACCAGATGGAGTATGGAGAATCGTTCTACCATAAAAGCCGAGAGCTTGGTGCGTCGGTCGCCAATGGGGAGATAGAAACGTTTCAGGAGCTCTGGAGTGAAGCTCGTGATTGGAGAGCTTCCAGAGCAGGCCAAGATGCTCGACTTTTTAGTTCATCGCGTGATCCCAACTCTTCACGGGCGTTTGTTACGCCTATAACTGGACCCTACGAATTTTTAAAAGATAGATTCGCAAACCGTAAAGATGGAGAAAAGCATAAGATGCTGGATTTTCTCCCACACAGCAATACGTTTAGGTTTCATGGGAAAATTGACGGTGAGCGACTTCCTCTCACCTGGATCTCGATAAGTTCTGATCGTCATGCCGACAGAACAAAGGATCCTTACCAAAGGTTGCGCAACCAAGGCATGAACGATGTGGGTGAGCCTAACGTGATGTTGCACACCCAAGCCGAGTATGTACCCAAAATTATGCAACATGTGGAGCATCTTTATAAGGCCGCTACGGATGCTGCATTGTCCGATGCCAATGCGCTGAAAAAACTCGCAGAGATACATTGGTGGACGGTACAAGCTGTTCCCGACTTTCGTGGAAGTGCAGCTAAGGCTGAGCTCTGCGTGCGCTCGATTGCCCAGGCAAGGGGCATGGACCTGCCGCCGATGAGACTCGGCATCGTGCCGGATCTGGAAGCGCTTACGATGCCTTTGAAAGACTTTGTGAAAAGTTACCAAGGATTCTTCGAAAATAACTGA
>PlpICMP8813_AvrB2d_1
ATGGGTTGCGTATCGTCAAAAGCATCTGTCATTTCTTCGGACAGTTTTCGCGCATCATATACAAGCTCTCCAGAGGTATCCTCTGTCCATCAACGAGCCAGGACGCCAAGGTGCGGTGAGCTTCAGGGGCCCCAAGTGAGCAGATTGATGCCTTACCAGCAGGCGTTAGTAGGTGTGGCCCGATGGCCTGATCCGCATTTTAACAGGGACGATGCGCCCCACCAGATGGAGTATGGAGAATCGTTCTACCATAAAAGCCGAGAGCTTGGTGCGTCGGTCGCCAATGGGGAGATAGAAACGTTTCAGGAGCTCTGGAGTGAAGCTCGTGATTGGAGAGCTTCCAGAGCAGGCCAAGATGCTCGACTTTTTAGTTCATCGCGTGATCCCAACTCTTCACGGGCGTTTGTTACGCCTATAACTGGACCCTACGAATTTTTAAAAGATAGATTCGCAAACCGTAAAGATGGAGAAAAGCATAAGATGCTGGATTTTCTCCCACACAGCAATACGTTTAGGTTTCATGGGAAAATTGACGGTGAGCGACTTCCTCTCACCTGGATCTCGATAAGTTCTGATCGTCATGCCGACAGAACAAAGGATCCTTACCAAAGGTTGCGCAACCAAGGCATGAACGATGTGGGTGAGCCTAACGTGATGTTGCACACCCAAGCCGAGTATGTACCCAAAATTATGCAACATGTGGAGCATCTTTATAAGGCCGCTACGGATGCTGCATTGTCCGATGCCAATGCGCTGAAAAAACTCGCAGAGATACATTGGTGGACGGTACAAGCTGTTCCCGACTTTCGTGGAAGTGCAGCTAAGGCTGAGCTCTGCGTGCGCTCGATTGCCCAGGCAAGGGGCATGGACCTGCCGCCGATGAGACTCGGCATCGTGCCGGATCTGGAAGCGCTTACGATGCCTTTGAAAGACTTTGTGAAAAGTTACCAAGGATTCTTCGAAAATAACTGA
>Pph1449B_AvrB2d_1
ATGGGTTGCGTATCGTCAAAAGCATCTGTCATTTCTTCGGACAGCTTTCGCGCATCATATACAAACTCTCCAGAGGTATCCTCTGTCCATCAACGAGCCAGGACGCCAAGGTGCGGTGAGCTTCAGGGGCCCCAAGTGAGCAGATTGATGCCTTACCAGCAGGCGTTAGTAGGTGTGGCCCGATGGCCTGATCCGTATTTTAACAGGGACGATGCGCCCCACCAGATGGAGTATGGAGAATCGTTCTACCATAAAAGCCGAGAGCTTGGTGCGTCGGTCGCCAATGGAGAGATAGAAACGTTTCAGGAGCTCTGGAGTGAAGCTCGTGATTGGAGAGCTTCCAGAGCAGGCCAAGATGCTCGACTTTTTAGTTCATCGCGTGATCCCAACTCTTCACGGGCGTTTGTTACGCCTATAACTGGACCCTACGAATTTTTAAAAGATAGATTCGCAAACCGTAAAGATGGAGAAAAGGATAAGATGCTGGATTTTCTCCCACACAGCAATACGTTTAGGTTTCATGGGAAAATTGACGGTGAGCGACTTCCTCTCACCTGGATCTCGATAAGTTCTGATCGTCATGCCGACAGAACAAAGGATCCTTACCAACGGTTGCGCGACCAAGGCATGAACGATGTGGGTGAGCCTAACGTGATGTTGCACACCCAAGCCGAGTATGTCCCCAAAATTATGCAACATGTGGAGCATCTTTATAAGGCCGCTACGGATGCTGCATTGTCCGATGCCAATGCGCTGAAAAAACTCGCAGAGATACATTGGCGGACGGTACAAGCTGTTCCCGACTTTCGTGGAAGTGCAGCTAAGGCTGAGCTCTGCGTGCGCTCCATTGCCCAGGCAAGGGGCATGGACCTGCCGCCGATGAGACTCGGCATCGTGCCGGATCTGGAAGCGCTTACGATGCCTTTGAAAGACTTTGTGAAAAGTTACCAAGGGTTCTTCGAACATAACTGA
>Ppi895A_AvrB2d_1
ATGGGTTGCGTATCGTCAAAAGCATCTGTCATTTCTTCGGACAGCTTTCGCGCATCATATACAAACTCTCCAGAGGTATCCTCTGTCCATCAACGAGCCAGGACGCCAAGGTGCGGTGAGCTTCAGGGGCCCCAAGTGAGCAGATTGATGCCTTACCAGCAGGCGTTAGTAGGTGTGGCCCGATGGCCTGATCCGTATTTTAACAGGGACGATGCGCCCCACCAGATGGAGTATGGAGAATCGTTCTACCATAAAAGCCGAGAGCTTGGTGCGTCGGTCGCCAATGGAGAGATAGAAACGTTTCAGGAGCTCTGGAGTGAAGCTCGTGATTGGAGAGCTTCCAGAGCAGGCCAAGATGCTCGACTTTTTAGTTCATCGCGTGATCCCAACTCTTCACGGGCGTTTGTTACGCCTATAACTGGACCCTACGAATTTTTAAAAGATAGATTCGCAAACCGTAAAGATGGAGAAAAGGATAAGATGCTGGATTTTCTCCCACACAGCAATACGTTTAGGTTTCATGGGAAAATTGACGGTGAGCGACTTCCTCTCACCTGGATCTCGATAAGTTCTGATCGTCATGCCGACAGAACAAAGGATCCTTACCAACGGTTGCGCGACCAAGGCATGAACGATGTGGGTGAGCCTAACGTGATGTTGCACACCCAAGCCGAGTATGTCCCCAAAATTATGCAACATGTGGAGCATCTTTATAAGGCCGCTACGGATGCTGCATTGTCCGATGCCAATGCGCTGAAAAAACTCGCAGAGATACATTGGCGGACGGTACAAGCTGTTCCCGACTTTCGTGGAAGTGCAGCTAAGGCTGAGCTCTGCGTGCGCTCCATTGCCCAGGCAAGGGGCATGGACCTGCCGCCGATGAGACTCGGCATCGTGCCGGATCTGGAAGCGCTTACGATGCCTTTGAAAGACTTTGTGAAAAGTTACCAAGGGTTCTTCGAACATAACTGA
>PpiICMP2788_AvrB2d_1
ATGGGTTGCGTATCGTCAAAAGCATCTGTCATTTCTTCGGACAGCTTTCGCGCATCATATACAAACTCTCCAGAGGTATCCTCTGTCCATCAACGAGCCAGGACGCCAAGGTGCGGTGAGCTTCAGGGGCCCCAAGTGAGCAGATTGATGCCTTACCAGCAGGCGTTAGTAGGTGTGGCCCGATGGCCTGATCCGTATTTTAACAGGGACGATGCGCCCCACCAGATGGAGTATGGAGAATCGTTCTACCATAAAAGCCGAGAGCTTGGTGCGTCGGTCGCCAATGGAGAGATAGAAACGTTTCAGGAGCTCTGGAGTGAAGCTCGTGATTGGAGAGCTTCCAGAGCAGGCCAAGATGCTCGACTTTTTAGTTCATCGCGTGATCCCAACTCTTCACGGGCGTTTGTTACGCCTATAACTGGACCCTACGAATTTTTAAAAGATAGATTCGCAAACCGTAAAGATGGAGAAAAGGATAAGATGCTGGATTTTCTCCCACACAGCAATACGTTTAGGTTTCATGGGAAAATTGACGGTGAGCGACTTCCTCTCACCTGGATCTCGATAAGTTCTGATCGTCATGCCGACAGAACAAAGGATCCTTACCAACGGTTGCGCGACCAAGGCATGAACGATGTGGGTGAGCCTAACGTGATGTTGCACACCCAAGCCGAGTATGTCCCCAAAATTATGCAACATGTGGAGCATCTTTATAAGGCCGCTACGGATGCTGCATTGTCCGATGCCAATGCGCTGAAAAAACTCGCAGAGATACATTGGCGGACGGTACAAGCTGTTCCCGACTTTCGTGGAAGTGCAGCTAAGGCTGAGCTCTGCGTGCGCTCCATTGCCCAGGCAAGGGGCATGGACCTGCCGCCGATGAGACTCGGCATCGTGCCGGATCTGGAAGCGCTTACGATGCCTTTGAAAGACTTTGTGAAAAGTTACCAAGGGTTCTTCGAACATAACTGA
>PpiICMP4433_AvrB2d_1
ATGGGTTGCGTATCGTCAAAAGCATCTGTCATTTCTTCGGACAGCTTTCGCGCATCATATACAAACTCTCCAGAGGTATCCTCTGTCCATCAACGAGCCAGGACGCCAAGGTGCGGTGAGCTTCAGGGGCCCCAAGTGAGCAGATTGATGCCTTACCAGCAGGCGTTAGTAGGTGTGGCCCGATGGCCTGATCCGTATTTTAACAGGGACGATGCGCCCCACCAGATGGAGTATGGAGAATCGTTCTACCATAAAAGCCGAGAGCTTGGTGCGTCGGTCGCCAATGGAGAGATAGAAACGTTTCAGGAGCTCTGGAGTGAAGCTCGTGATTGGAGAGCTTCCAGAGCAGGCCAAGATGCTCGACTTTTTAGTTCATCGCGTGATCCCAACTCTTCACGGGCGTTTGTTACGCCTATAACTGGACCCTACGAATTTTTAAAAGATAGATTCGCAAACCGTAAAGATGGAGAAAAGGATAAGATGCTGGATTTTCTCCCACACAGCAATACGTTTAGGTTTCATGGGAAAATTGACGGTGAGCGACTTCCTCTCACCTGGATCTCGATAAGTTCTGATCGTCATGCCGACAGAACAAAGGATCCTTACCAACGGTTGCGCGACCAAGGCATGAACGATGTGGGTGAGCCTAACGTGATGTTGCACACCCAAGCCGAGTATGTCCCCAAAATTATGCAACATGTGGAGCATCTTTATAAGGCCGCTACGGATGCTGCATTGTCCGATGCCAATGCGCTGAAAAAACTCGCAGAGATACATTGGCGGACGGTACAAGCTGTTCCCGACTTTCGTGGAAGTGCAGCTAAGGCTGAGCTCTGCGTGCGCTCCATTGCCCAGGCAAGGGGCATGGACCTGCCGCCGATGAGACTCGGCATCGTGCCGGATCTGGAAGCGCTTACGATGCCTTTGAAAGACTTTGTGAAAAGTTACCAAGGGTTCTTCGAACATAACTGA
>Psy0555_AvrB2d_1
ATGGGTTGCGTATCGTCAAAAGCATCTGTCATTTCTTCGGACAGCTTTCGCGCATCATATACAAACTCTCCAGAGGTATCCTCTGTCCATCAACGAGCCAGGACGCCAAGGTGCGGTGAGCTTCAGGGGCCCCAAGTGAGCAGATTGATGCCTTACCAGCAGGCGTTAGTAGGTGTGGCCCGATGGCCTGATCCGTATTTTAACAGGGACGATGCGCCCCACCAGATGGAGTATGGAGAATCGTTCTACCATAAAAGCCGAGAGCTTGGTGCGTCGGTCGCCAATGGAGAGATAGAAACGTTTCAGGAGCTCTGGAGTGAAGCTCGTGATTGGAGAGCTTCCAGAGCAGGCCAAGATGCTCGACTTTTTAGTTCATCGCGTGATCCCAACTCTTCACGGGCGTTTGTTACGCCTATAACTGGACCCTACGAATTTTTAAAAGATAGATTCGCAAACCGTAAAGATGGAGAAAAGGATAAGATGCTGGATTTTCTCCCACACAGCAATACGTTTAGGTTTCATGGGAAAATTGACGGTGAGCGACTTCCTCTCACCTGGATCTCGATAAGTTCTGATCGTCATGCCGACAGAACAAAGGATCCTTACCAACGGTTGCGCGACCAAGGCATGAACGATGTGGGTGAGCCTAACGTGATGTTGCACACCCAAGCCGAGTATGTCCCCAAAATTATGCAACATGTGGAGCATCTTTATAAGGCCGCTACGGATGCTGCATTGTCCGATGCCAATGCGCTGAAAAAACTCGCAGAGATACATTGGCGGACGGTACAAGCTGTTCCCGACTTTCGTGGAAGTGCAGCTAAGGCTGAGCTCTGCGTGCGCTCCATTGCCCAGGCAAGGGGCATGGACCTGCCGCCGATGAGACTCGGCATCGTGCCGGATCTGGAAGCGCTTACGATGCCTTTGAAAGACTTTGTGAAAAGTTACCAAGGGTTCTTCGAACATAACTGA
>Ppi1704B_AvrB2d_1
ATGCTGGATTTTCTCCCACACAGCAATACGTTTAGGTTTCATGGGAAAATTGACGGTGAGCGACTTCCTCTCACCTGGATCTCGATAAGTTCTGATCGTCATGCCGACAGAACAAAGGATCCTTACCAACGGTTGCGCGACCAAGGCATGAACGATGTGGGTGAGCCTAACGTGATGTTGCACACCCAAGCCGAGTATGTCCCCAAAATTATGCAACATGTGGAGCATCTTTATAAGGCCGCTACGGATGCTGCATTGTCCGATGCCAATGCGCTGAAAAAACTCGCAGAGATACATTGGCGGACGGTACAAGCTGTTCCCGACTTTCGTGGAAGTGCAGCTAAGGCTGAGCTCTGCGTGCGCTCCATTGCCCAGGCAAGGGGCATGGACCTGCCGCCGATGAGACTCGGCATCGTGCCGGATCTGGAAGCGCTTACGATGCCTTTGAAAGACTTTGTGAAAAGTTACCAAGGGTTCTTCGAACATAACTGA
>PpiH6E5_AvrB2d_1
ATGCTGGATTTTCTCCCACACAGCAATACGTTTAGGTTTCATGGGAAAATTGACGGTGAGCGACTTCCTCTCACCTGGATCTCGATAAGTTCTGATCGTCATGCCGACAGAACAAAGGATCCTTACCAACGGTTGCGCGACCAAGGCATGAACGATGTGGGTGAGCCTAACGTGATGTTGCACACCCAAGCCGAGTATGTCCCCAAAATTATGCAACATGTGGAGCATCTTTATAAGGCCGCTACGGATGCTGCATTGTCCGATGCCAATGCGCTGAAAAAACTCGCAGAGATACATTGGCGGACGGTACAAGCTGTTCCCGACTTTCGTGGAAGTGCAGCTAAGGCTGAGCTCTGCGTGCGCTCCATTGCCCAGGCAAGGGGCATGGACCTGCCGCCGATGAGACTCGGCATCGTGCCGGATCTGGAAGCGCTTACGATGCCTTTGAAAGACTTTGTGAAAAGTTACCAAGGGTTCTTCGAACATAACTGA
>PpiR6a_AvrB2d_1
ATGCTGGATTTTCTCCCACACAGCAATACGTTTAGGTTTCATGGGAAAATTGACGGTGAGCGACTTCCTCTCACCTGGATCTCGATAAGTTCTGATCGTCATGCCGACAGAACAAAGGATCCTTACCAACGGTTGCGCGACCAAGGCATGAACGATGTGGGTGAGCCTAACGTGATGTTGCACACCCAAGCCGAGTATGTCCCCAAAATTATGCAACATGTGGAGCATCTTTATAAGGCCGCTACGGATGCTGCATTGTCCGATGCCAATGCGCTGAAAAAACTCGCAGAGATACATTGGCGGACGGTACAAGCTGTTCCCGACTTTCGTGGAAGTGCAGCTAAGGCTGAGCTCTGCGTGCGCTCCATTGCCCAGGCAAGGGGCATGGACCTGCCGCCGATGAGACTCGGCATCGTGCCGGATCTGGAAGCGCTTACGATGCCTTTGAAAGACTTTGTGAAAAGTTACCAAGGGTTCTTCGAACATAACTGA
>PpiH5E3_AvrB2d_1
ATGCTGGATTTTCTCCCACACAGCAATACGTTTAGGTTTCATGGGAAAATTGACGGTGAGCGACTTCCTCTCACCTGGATCTCGATAAGTTCTGATCGTCATGCCGACAGAACAAAGGATCCTTACCAACGGTTGCGCGACCAAGGCATGAACGATGTGGGTGAGCCTAACGTGATGTTGCACACCCAAGCCGAGTATGTCCCCAAAATTATGCAACATGTGGAGCATCTTTATAAGGCCGCTACGGATGCTGCATTGTCCGATGCCAATGCGCTGAAAAAACTCGCAGAGATACATTGGTGGACGGTACAAGCTGTTCCCGACTTTCGTGGAAGTGCAGCTAAGGCTGAGCTCTGCGTGCGCTCCATTGCCCAGGCAAGGGGCATGGACCTGCCGCCGATGAGACTCGGCATCGTGCCGGATCTGGAAGCGCTTACGATGCCTTTGAAAGACTTTGTGAAAAGTTACCAAGGGTTCTTCGAACATAACTGA
>Psy0529_AvrB2d_1
ATGCTGGATTTTCTCCCACACAGCAATACGTTTAGGTTTCATGGGAAAATTGACGGTGAGCGACTTCCTCTCACCTGGATCTCGATAAGTTCTGATCGTCATGTCGACAGAACAAAGGATCCTTACCAAAGGTTGCGCAACCAAGGCATGAACGATGTGGGTGAGCCTAATGTGATGTTGCACACCCAAGCCGAGTATGTGCCCAAAATTATGCAACATGTGGAGCATCTTTATAAGGCCGCTACGGATGCTGCATTGTCCGATGCCAATGCGCTGAAAAAACTCGCAGAGATACATTGGTGGACGGTACAAGCTGTTCCCGACTTTCGTGGAAGTGCAGCTAAGGCTGAGCTCTGCGTGCGCTCCATTGCCCAGGCAAGGGGCATGGACCTGCCGCCGATGAGACTCGGCATCGTGCCGGATCTGGAAGCGCTTACGATGCCTTTGAAAGACTTTGTGAAAAGTTACGAAGGGTTCTTCGAACATAACTGA
>Psy0543_AvrB2d_1
ATGCTGGATTTTCTCCCACACAGCAATACGTTTAGGTTTCATGGGAAAATTGACGGTGAGCGACTTCCTCTCACCTGGATCTCGATAAGTTCTGATCGTCATGTCGACAGAACAAAGGATCCTTACCAAAGGTTGCGCAACCAAGGCATGAACGATGTGGGTGAGCCTAATGTGATGTTGCACACCCAAGCCGAGTATGTGCCCAAAATTATGCAACATGTGGAGCATCTTTATAAGGCCGCTACGGATGCTGCATTGTCCGATGCCAATGCGCTGAAAAAACTCGCAGAGATACATTGGTGGACGGTACAAGCTGTTCCCGACTTTCGTGGAAGTGCAGCTAAGGCTGAGCTCTGCGTGCGCTCCATTGCCCAGGCAAGGGGCATGGACCTGCCGCCGATGAGACTCGGCATCGTGCCGGATCTGGAAGCGCTTACGATGCCTTTGAAAGACTTTGTGAAAAGTTACGAAGGGTTCTTCGAACATAACTGA
>Psy0544_AvrB2d_1
ATGCTGGATTTTCTCCCACACAGCAATACGTTTAGGTTTCATGGGAAAATTGACGGTGAGCGACTTCCTCTCACCTGGATCTCGATAAGTTCTGATCGTCATGTCGACAGAACAAAGGATCCTTACCAAAGGTTGCGCAACCAAGGCATGAACGATGTGGGTGAGCCTAATGTGATGTTGCACACCCAAGCCGAGTATGTGCCCAAAATTATGCAACATGTGGAGCATCTTTATAAGGCCGCTACGGATGCTGCATTGTCCGATGCCAATGCGCTGAAAAAACTCGCAGAGATACATTGGTGGACGGTACAAGCTGTTCCCGACTTTCGTGGAAGTGCAGCTAAGGCTGAGCTCTGCGTGCGCTCCATTGCCCAGGCAAGGGGCATGGACCTGCCGCCGATGAGACTCGGCATCGTGCCGGATCTGGAAGCGCTTACGATGCCTTTGAAAGACTTTGTGAAAAGTTACGAAGGGTTCTTCGAACATAACTGA
>Psy0550_AvrB2d_1
ATGCTGGATTTTCTCCCACACAGCAATACGTTTAGGTTTCATGGGAAAATTGACGGTGAGCGACTTCCTCTCACCTGGATCTCGATAAGTTCTGATCGTCATGTCGACAGAACAAAGGATCCTTACCAAAGGTTGCGCAACCAAGGCATGAACGATGTGGGTGAGCCTAATGTGATGTTGCACACCCAAGCCGAGTATGTGCCCAAAATTATGCAACATGTGGAGCATCTTTATAAGGCCGCTACGGATGCTGCATTGTCCGATGCCAATGCGCTGAAAAAACTCGCAGAGATACATTGGTGGACGGTACAAGCTGTTCCCGACTTTCGTGGAAGTGCAGCTAAGGCTGAGCTCTGCGTGCGCTCCATTGCCCAGGCAAGGGGCATGGACCTGCCGCCGATGAGACTCGGCATCGTGCCGGATCTGGAAGCGCTTACGATGCCTTTGAAAGACTTTGTGAAAAGTTACGAAGGGTTCTTCGAACATAACTGA
>Psy0541_AvrB2d_1
ATGCTGGATTTTCTCCCACACAGCAATACGTTTAGGTTTCATGGGAAAATTGACGGTGAGCGACTTCCTCTCACCTGGATCTCGATAAGTTCTGATCGTCGTGCCGACAGAACAAAGGATCCTTACCAAAGGTTGCGCGACCAAGGCATGAACGATGTGGGTGAGCCTAATGTGATGTTGCACACCCAAGCCGAGTATGTGCCCAAAATTATGCAACATGTGGAGCATCTTTATAAGGCCGCTACGGATGCTGCATTGTCCGATGCCAATGCGCTGAAAAAACTCGCAGAGATACATTGGTGGACGGTACAAGCTGTTCCCGACTTTCGTGGAAGTGCAGCTAAGGCTGAGCTCTGCGTGCGCTCCATTGCCCAGGCAAGGGGCATGGACCTGCCGCCGATGAGACTCGGCATCGTGCCGGATCTGGAAGCGCTTACGATGCCTTTGAAAGACTTTGTGAAAAGTTACGAAGGGTTCTTCGAACATAACTGA
>Psy0547_AvrB2d_1
ATGCTGGATTTTCTCCCACACAGCAATACGTTTAGGTTTCATGGGAAAATTGACGGTGAGCGACTTCCTCTCACCTGGATCTCGATAAGTTCTGATCGTCGTGCCGACAGAACAAAGGATCCTTACCAAAGGTTGCGCGACCAAGGCATGAACGATGTGGGTGAGCCTAATGTGATGTTGCACACCCAAGCCGAGTATGTGCCCAAAATTATGCAACATGTGGAGCATCTTTATAAGGCCGCTACGGATGCTGCATTGTCCGATGCCAATGCGCTGAAAAAACTCGCAGAGATACATTGGTGGACGGTACAAGCTGTTCCCGACTTTCGTGGAAGTGCAGCTAAGGCTGAGCTCTGCGTGCGCTCCATTGCCCAGGCAAGGGGCATGGACCTGCCGCCGATGAGACTCGGCATCGTGCCGGATCTGGAAGCGCTTACGATGCCTTTGAAAGACTTTGTGAAAAGTTACGAAGGGTTCTTCGAACATAACTGA
>PsyB728A_AvrB2d_1
ATGCTGGATTTTCTCCCACACAGCAATACGTTTAGGTTTCATGGGAAAATTGACGGTGAGCGACTTCCTCTCACCTGGATCTCGATAAGTTCTGATCGTCGTGCCGACAGAACAAAGGATCCTTACCAAAGGTTGCGCGACCAAGGCATGAACGATGTGGGTGAGCCTAATGTGATGTTGCACACCCAAGCCGAGTATGTGCCCAAAATTATGCAACATGTGGAGCATCTTTATAAGGCCGCTACGGATGCTGCATTGTCCGATGCCAATGCGCTGAAAAAACTCGCAGAGATACATTGGTGGACGGTACAAGCTGTTCCCGACTTTCGTGGAAGTGCAGCTAAGGCTGAGCTCTGCGTGCGCTCCATTGCCCAGGCAAGGGGCATGGACCTGCCGCCGATGAGACTCGGCATCGTGCCGGATCTGGAAGCGCTTACGATGCCTTTGAAAGACTTTGTGAAAAGTTACGAAGGGTTCTTCGAACATAACTGA
>Psy1212_AvrB2d_1
ATGCTGGATTTTCTCCCACACAGCAATACGTTTAGGTTTCATGGGAAAATTGACGGTGAGCGACTTCCTCTCACCTGGATCTCGATAAGTTCTGATCGTCATGTCGACAGAACAAAGGATCCCTACCAAAGGTTGCGCAACCAAGGCATGAACGATGTGGGTGAGCCTAATGTGATGTTGCACACCCAAGCCGAGTATGTGCCCAAAATTATGCAACATGTGGAGCATCTTTATAAGGCCGCTACGGATGCTGCATTGTCCGATGCCAATGCGCTGAAAAAACTCGCAGAGATACATTGGTGGACGGTACAAGCTGTTCCCGACTTTCGTGGAAGTGCAGCTAAGGCTGAGCTCTGCGTGCGCTCCATTGCCCAGGCAAGGGGCATGGACCTGCCGCCGATGAGACTCGGCATCGTGCCGGATCTGGAAGCGCTTACGATGCCTTTGAAAGACTTTGTGAAAAGTTACGAAGGGTTCTTCGAACATAACTGA
>Pcn3113_AvrB2e_1
ATGGGTTGTGCATCTTCAAATATGTCGGTTAGTTCGTCTGGGAGTTTTCGAGCAAATAGTCTGAATTCTCCAGATCATTCTAGAGCTGAATCCTCTAGTGTGAATTCTACATCGAGATCCCCAAGGTTCGGTGAGCTTAAAGGACCACAAGACAGCCGGTTAACTCAGCATCAACAATCGTTAGTCGGTGTGGCTCGTTGGCCGAATCCTAATTTTAATAGAGATCACACGCCCTACCAGATGGAGTATGGCCAGTCTTTTTATCATAAAAGCCGAGAGTTGGGCGCCGCGATTGCTGGGGGGAATATCAATAGTTTTAGTGAGGCTTGGGACGAGGCACGTGATTGGAGAAGCGCCAGAGCCGGCGACAAGGCAAAGGAGTTTGCCGATATCCGTGATCCCAATTGGCCTCGTGAGTTCATTACTCCTCTTACGGGGCCATACGAATATATAAAGGATAGATTCGCAAAGCGTAAAGATGCAGATATTAGAAGGCCCACAGGCACCCTACCAAAGAGCAAGGTTTTTAAAGTCTACGGAAAAATTGACGGTGAACCCTTACTACTTACGTGTATATGGATGACCACTGATCGTCATGCTGACCGGACAAAAGAACCTTATCCAAATATGCGCAGGATTGGTATGAATGATATAGGCGAACCTTATGTGATAGTTCATACGGATGCCGAGCACATTCCGAAAATTTTGCAGCATGTCGAAGGGCTTTACGGAGTTGCTACTGACGCTACGATATCCGATGCTCGTGCATTAAAGACGCTTGCAGAGATACACTGGTGGGGGGTACATGCTGTACCTGATATGCGTGGAAGTGCAGCAAAAGCCGAACTATGTGTGCGTTCTATCGCTCAAGCAAGAGGTATGGATCTTCCTCCAATGAAACCAGGTATTGTTCCAGATTTGGAGGCGTTAACAATGAATTTGAAAGATTTTGTGAATAGCTATGAGGGTTTTTTTGATCACAGCTGA
>PorICMP9093_AvrB2e_1
ATGGGTTGTGCATCTTCAAATATGTCGGTTAGTTCGTCTGGGAGTTTTCGAGCAAATAGTCTGAATTCTCCAGATCATTCTAGAGCTGAATCCTCTAGTGTGAATTCTACATCGAGATCCCCAAGGTTCGGTGAGCTTAAAGGACCACAAGACAGCCGGTTAACTCAGCATCAACAATCGTTAGTCGGTGTGGCTCGTTGGCCGAATCCTAATTTTAATAGAGATCACACGCCCTACCAGATGGAGTATGGCCAGTCTTTTTATCATAAAAGCCGAGAGTTGGGCGCCGCGATTGCTGGGGGGAATATCAATAGTTTTAGTGAGGCTTGGGACGAGGCACGTGATTGGAGAAGCGCCAGAGCCGGCGACAAGGCAAAGGAGTTTGCCGATATCCGTGATCCCAATTGGCCTCGTGAGTTCATTACTCCTCTTACGGGGCCATACGAATATATAAAGGATAGATTCGCAAAGCGTAAAGATGCAGATATTAGAAGGCCCACAGGCACCCTACCAAAGAGCAAGGTTTTTAAAGTCTACGGAAAAATTGACGGTGAACCCTTACTACTTACGTGTATATGGATGACCACTGATCGTCATGCTGACCGGACAAAAGAACCTTATCCAAATATGCGCAGGATTGGTATGAATGATATAGGCGAACCTTATGTGATAGTTCATACGGATGCCGAGCACATTCCGAAAATTTTGCAGCATGTCGAAGGGCTTTACGGAGTTGCTACTGACGCTACGATATCCGATGCTCGTGCATTAAAGACGCTTGCAGAGATACACTGGTGGGGGGTACATGCTGTACCTGATATGCGTGGAAGTGCAGCAAAAGCCGAACTATGTGTGCGTTCTATCGCTCAAGCAAGAGGTATGGATCTTCCTCCAATGAAACCAGGTATTGTTCCAGATTTGGAGGCGTTAACAATGAATTTGAAAGATTTTGTGAATAGCTATGAGGGTTTTTTTGATCACAGCTGA
>PorICMP9095_AvrB2e_1
ATGGGTTGTGCATCTTCAAATATGTCGGTTAGTTCGTCTGGGAGTTTTCGAGCAAATAGTCTGAATTCTCCAGATCATTCTAGAGCTGAATCCTCTAGTGTGAATTCTACATCGAGATCCCCAAGGTTCGGTGAGCTTAAAGGACCACAAGACAGCCGGTTAACTCAGCATCAACAATCGTTAGTCGGTGTGGCTCGTTGGCCGAATCCTAATTTTAATAGAGATCACACGCCCTACCAGATGGAGTATGGCCAGTCTTTTTATCATAAAAGCCGAGAGTTGGGCGCCGCGATTGCTGGGGGGAATATCAATAGTTTTAGTGAGGCTTGGGACGAGGCACGTGATTGGAGAAGCGCCAGAGCCGGCGACAAGGCAAAGGAGTTTGCCGATATCCGTGATCCCAATTGGCCTCGTGAGTTCATTACTCCTCTTACGGGGCCATACGAATATATAAAGGATAGATTCGCAAAGCGTAAAGATGCAGATATTAGAAGGCCCACAGGCACCCTACCAAAGAGCAAGGTTTTTAAAGTCTACGGAAAAATTGACGGTGAACCCTTACTACTTACGTGTATATGGATGACCACTGATCGTCATGCTGACCGGACAAAAGAACCTTATCCAAATATGCGCAGGATTGGTATGAATGATATAGGCGAACCTTATGTGATAGTTCATACGGATGCCGAGCACATTCCGAAAATTTTGCAGCATGTCGAAGGGCTTTACGGAGTTGCTACTGACGCTACGATATCCGATGCTCGTGCATTAAAGACGCTTGCAGAGATACACTGGTGGGGGGTACATGCTGTACCTGATATGCGTGGAAGTGCAGCAAAAGCCGAACTATGTGTGCGTTCTATCGCTCAAGCAAGAGGTATGGATCTTCCTCCAATGAAACCAGGTATTGTTCCAGATTTGGAGGCGTTAACAATGAATTTGAAAGATTTTGTGAATAGCTATGAGGGTTTTTTTGATCACAGCTGA
>PcnICMP10052_AvrB2e_1
ATGGGTTGTGCATCTTCAAATATGTCGGTTAGTTCGTCTGGGAGTTTTCGAGCAAATAGTCTGAGTTCTCCAGATCATTCTAGAGCTGAATCCTCTAGTGTGAATTCTACATCGAGATCCCCAAGGTTCGGTGAGCTTAAAGGACCACAAGACAGCCGGTTAACTCAGCATCAACAATCGTTAGTCGGTGTGGCTCGTTGGCCGAATCCTAATTTTAATAGAGATCACACGCCCTACCAGATGGAGTATGGCCAGTCTTTTTATCATAAAAGCCGAGAGTTGGGCGCCGCGATTGCTGGGGGGAATATCAATAGTTTTAGTGAGGCTTGGGACGAGGCACGTGATTGGAGAAGCGCCAGAGCCGGCGACAAGGCAAAGGAGTTTGCCGATATCCGTGATCCCAATTGGCCTCGTGAGTTCATTACTCCTCTTACGGGGCCATACGAATATATAAAGGATAGATTCGCAAAGCGTAAAGATGCAGATATTAGAAGGCCCACAGGCACCCTACCAAAGAGCAAGGTTTTTAAAGTCTACGGAAAAATTGACGGTGAACCCTTACTACTTACGTGTATATGGATGACCACTGATCGTCATGCTGACCGGACAAAAGAACCTTATCCAAATATGCGCAGGATTGGTATGAATGATATAGGCGAACCTTATGTGATAGTTCATACGGATGCCGAGCACATTCCGAAAATTTTGCAGCATGTCGAAGGGCTTTACGGAGTTGCTACTGACGCTACGATATCCGATGCTCGTGCATTAAAGACGCTTGCAGAGATACACTGGTGGGGGGTACATGCTGTACCTGATATGCGTGGAAGTGCAGCAAAAGCCGAACTATGTGTGCGTTCTATCGCTCAAGCAAGAGGTATGGATCTTCCTCCAATGAAACCAGGTATTGTTCCAGATTTGGAGGCGTTAACAATGAATTTGAAAGATTTTGTGAATAGCTATGAGGGTTTTTTTGATCACAGCTGA
>PcnICMP4329_AvrB2e_1
ATGGGTTGTGCATCTTCAAATATGTCGGTTAGTTCGTCTGGGAGTTTTCGAGCAAATAGTCTGAATTCTCCAGCTCATTCTAGAGCTGAATCCTCTAGTGTGAATTCTACATCGAGATCCCCAAGGTTCGGTGAGCTTAAAGGACCACAAGACAGCCGGTTAACTCAGCATCAACAATCGTTAGTCGGTGTGGCTCGTTGGCCGAATCCTAATTTTAATAGAGATCACACGCCCTACCAGATGGAGTATGGCCAGTCTTTTTATCATAAAAGCCGAGAGTTGGGCGCCGCGATTGCTGGGGGGAATATCAATAGTTTTAGTGAGGCTTGGGACGAGGCACGTGATTGGAGAAGCGCCAGAGCCGGCGACAAGGCAAAGGAGTTTGCCGATATCCGTGATCCCAATTGGCCTCGTGAGTTCATTACTCCTCTTACGGGGCCATACGAATATATAAAGGATAGATTCGCAAAGCGTAAAGATGCAGATATTAGAAGGCCCACAGGCACCCTACCAAAGAGCAAGGTTTTTAAAGTCTACGGAAAAATTGACGGTGAACCCTTACTACTTACGTGTATATGGATGACCACTGATCGTCATGCTGACCGGACAAAAGAACCTTATCCAAATATGCGCAGGATTGGTATGAATGATATAGGCGAACCTTATGTGATAGTTCATACGGATGCCGAGCACATTCCGAAAATTTTGCAGCATGTCGAAGGGCTTTACGGAGTTGCTACTGACGCTACGATATCCGATGCTCGTGCATTAAAGACGCTTGCAGAGATACACTGGTGGGGGGTACATGCTGTACCTGATATGCGTGGAAGTGCAGCAAAAGCCGAACTATGTGTGCGTTCTATCGCTCAAGCAAGAGGTATGGATCTTCCTCCAATGAAACCAGGTATTGTTCCAGATTTGGAGGCGTTAACAATGAATTTGAAAGATTTTGTGAATAGCTATGAGGGTTTTTTTGATCACAGCTGA
>PgcICMP3649_AvrB2e_1
ATGGGTTGTGCATCTTCAAATATGTCGGTTAGTTCGTCTGGGAGTTTTCGAGCAAATAGTCTGAATTCTCCAGCTCATTCTAGAGCTGAATCCTCTAGTGTGAATTCTACATCGAGATCCCCAAGGTTCGGTGAGCTTAAAGGACCACAAGACAGCCGGTTAACTCAGCATCAACAATCGTTAGTCGGTGTGGCTCGTTGGCCGAATCCTAATTTTAATAGAGATCACACGCCCTACCAGATGGAGTATGGCCAGTCTTTTTATCATAAAAGCCGAGAGTTGGGCGCCGCGATTGCTGGGGGGAATATCAATAGTTTTAGTGAGGCTTGGGACGAGGCACGTGATTGGAGAAGCGCCAGAGCCGGCGACAAGGCAAAGGAGTTTGCCGATATCCGTGATCCCAATTGGCCTCGTGAGTTCATTACTCCTCTTACGGGGCCATACGAATATATAAAGGATAGATTCGCAAAGCGTAAAGATGCAGATATTAGAAGGCCCACAGGCACCCTACCAAAGAGCAAGGTTTTTAAAGTCTACGGAAAAATTGACGGTGAACCCTTACTACTTACGTGTATATGGATGACCACTGATCGTCATGCTGACCGGACAAAAGAACCTTATCCAAATATGCGCAGGATTGGTATGAATGATATAGGCGAACCTTATGTGATAGTTCATACGGATGCCGAGCACATTCCGAAAATTTTGCAGCATGTCGAAGGGCTTTACGGAGTTGCTACTGACGCTACGATATCCGATGCTCGTGCATTAAAGACGCTTGCAGAGATACACTGGTGGGGGGTACATGCTGTACCTGATATGCGTGGAAGTGCAGCAAAAGCCGAACTATGTGTGCGTTCTATCGCTCAAGCAAGAGGTATGGATCTTCCTCCAATGAAACCAGGTATTGTTCCAGATTTGGAGGCGTTAACAATGAATTTGAAAGATTTTGTGAATAGCTATGAGGGTTTTTTTGATCACAGCTGA
>PgcICMP5019_AvrB2e_1
ATGGGTTGTGCATCTTCAAATATGTCGGTTAGTTCGTCTGGGAGTTTTCGAGCAAATAGTCTGAATTCTCCAGCTCATTCTAGAGCTGAATCCTCTAGTGTGAATTCTACATCGAGATCCCCAAGGTTCGGTGAGCTTAAAGGACCACAAGACAGCCGGTTAACTCAGCATCAACAATCGTTAGTCGGTGTGGCTCGTTGGCCGAATCCTAATTTTAATAGAGATCACACGCCCTACCAGATGGAGTATGGCCAGTCTTTTTATCATAAAAGCCGAGAGTTGGGCGCCGCGATTGCTGGGGGGAATATCAATAGTTTTAGTGAGGCTTGGGACGAGGCACGTGATTGGAGAAGCGCCAGAGCCGGCGACAAGGCAAAGGAGTTTGCCGATATCCGTGATCCCAATTGGCCTCGTGAGTTCATTACTCCTCTTACGGGGCCATACGAATATATAAAGGATAGATTCGCAAAGCGTAAAGATGCAGATATTAGAAGGCCCACAGGCACCCTACCAAAGAGCAAGGTTTTTAAAGTCTACGGAAAAATTGACGGTGAACCCTTACTACTTACGTGTATATGGATGACCACTGATCGTCATGCTGACCGGACAAAAGAACCTTATCCAAATATGCGCAGGATTGGTATGAATGATATAGGCGAACCTTATGTGATAGTTCATACGGATGCCGAGCACATTCCGAAAATTTTGCAGCATGTCGAAGGGCTTTACGGAGTTGCTACTGACGCTACGATATCCGATGCTCGTGCATTAAAGACGCTTGCAGAGATACACTGGTGGGGGGTACATGCTGTACCTGATATGCGTGGAAGTGCAGCAAAAGCCGAACTATGTGTGCGTTCTATCGCTCAAGCAAGAGGTATGGATCTTCCTCCAATGAAACCAGGTATTGTTCCAGATTTGGAGGCGTTAACAATGAATTTGAAAGATTTTGTGAATAGCTATGAGGGTTTTTTTGATCACAGCTGA
>PgcNCPPB2708_AvrB2e_1
ATGGGTTGTGCATCTTCAAATATGTCGGTTAGTTCGTCTGGGAGTTTTCGAGCAAATAGTCTGAATTCTCCAGCTCATTCTAGAGCTGAATCCTCTAGTGTGAATTCTACATCGAGATCCCCAAGGTTCGGTGAGCTTAAAGGACCACAAGACAGCCGGTTAACTCAGCATCAACAATCGTTAGTCGGTGTGGCTCGTTGGCCGAATCCTAATTTTAATAGAGATCACACGCCCTACCAGATGGAGTATGGCCAGTCTTTTTATCATAAAAGCCGAGAGTTGGGCGCCGCGATTGCTGGGGGGAATATCAATAGTTTTAGTGAGGCTTGGGACGAGGCACGTGATTGGAGAAGCGCCAGAGCCGGCGACAAGGCAAAGGAGTTTGCCGATATCCGTGATCCCAATTGGCCTCGTGAGTTCATTACTCCTCTTACGGGGCCATACGAATATATAAAGGATAGATTCGCAAAGCGTAAAGATGCAGATATTAGAAGGCCCACAGGCACCCTACCAAAGAGCAAGGTTTTTAAAGTCTACGGAAAAATTGACGGTGAACCCTTACTACTTACGTGTATATGGATGACCACTGATCGTCATGCTGACCGGACAAAAGAACCTTATCCAAATATGCGCAGGATTGGTATGAATGATATAGGCGAACCTTATGTGATAGTTCATACGGATGCCGAGCACATTCCGAAAATTTTGCAGCATGTCGAAGGGCTTTACGGAGTTGCTACTGACGCTACGATATCCGATGCTCGTGCATTAAAGACGCTTGCAGAGATACACTGGTGGGGGGTACATGCTGTACCTGATATGCGTGGAAGTGCAGCAAAAGCCGAACTATGTGTGCGTTCTATCGCTCAAGCAAGAGGTATGGATCTTCCTCCAATGAAACCAGGTATTGTTCCAGATTTGGAGGCGTTAACAATGAATTTGAAAGATTTTGTGAATAGCTATGAGGGTTTTTTTGATCACAGCTGA
>PcnKN221_AvrB2e_1
ATGGGTTGTGCATCTTCAAATATGTCGGTTAGTTCGTCTGGGAGTTTTCGAGCAAATAGTCTGAATTCTCCAGCTCATTCTAGAGCTGAATCCTCTAGTGTGAATTCTACATCGAGATCCCCAAGGTTCGGTGAGCTTAAAGGACCACAAGACAGCCGGTTAACTCAGCATCAACAATCGTTAGTCGGTGTGGCTCGTTGGCCGAATCCTAATTTTAATAGAGATCACACGCCCTACCAGATGGAGTATGGCCAGTCTTTTTATCATAAAAGCCGAGAGTTGGGCGCCGCGATTGCTGGGGGGAATATCAATAGTTTTAGTGAGGCTTGGGACGAGGCACGTGATTGGAGAAGCGCCAGAGCCGGCGACAAGGCAAAGGAGTTTGCCGATATCCGTGATCCCAATTGGCCTCGTGAGTTCATTACTCCTCTTACGGGGCCATACGAATATATAAAGGATAGATTCGCAAAGCGTAAAGATGCAGATATTAGAAGGCCCACAGGCACCCTACCAAAGAGCAAGGTTTTTAAAGTCTACGGAAAAATTGACGGTGAACCCTTACTACTTACGTGTATATGGATGACCACTGATCGTCATGCTGACCGGACAAAAGAACCTTATCCAAATATGCGCAGGATTGGTATGAATGATATAGGCGAACCTTATGTGATAGTTCATACGGATGCCGAGCACATTCCGAAAATTTTGCAGCATGTCGAAGGGCTTTACGGAGTTGATACTGACGCTACGATATCCGATGCTCGTGCATTAAAGACGCTTGCAGAGATACACTGGTGGGGGGTACATGCTGTACCTGATATGCGTGGAAGTGCAGCAAAAGCCGAACTATGTGTGCGTTCTATCGCTCAAGCAAGAGGTATGGATCTTCCTCCAATGAAACCAGGTATTGTTCCAGATTTGGAGGCGTTAACAATGAATTTGAAAGATTTTGTGAATAGCTATGAGGGTTTTTTTGATCACAGCTGA
>Por36_1_AvrB2e_1
ATGGGTTGTGCATCTTCAAATATGTCGGTTAGTTCGTCTGGGAGTTTTCGAGCAAATAGTCTGAGTTCTCCAGATCATTCTAGAGCTGAATCCTCTAGTGTGAATTCTACATCGAGATCCCCAAGGTTCGGTGAGCTTAAAGGACCACAAGACAGCTGGTTAACTCAGCATCAACAATCGTTAGTCGGTGTGGCTCGTTGGCCGAATCCTAATTTTAATAGAGATCACACGCCCTACCAGATGGAGTATGGCCAGTCTTTTTATCATAAAAGCCGAGAGTTGGGCGCCGCGATTGCTGGGGGGAATATCAATAGTTTTAGTGAGGCTTGGGACGAGGCACGTGATTGGAGAAGCGCCAGAGCCGGCGACAAGGCAAAGGAGTTTGCCGATATCCGTGATCCCAATTGGCCTCGTGAGTTCATTACTCCTCTTACGGGGCCATACGAATATATAAAGGATAGATTCGCAAAGCGTAAAGATGCAGATATTAGAAGGCCCACAGGCACCCTACCAAAGAGCAAGGTTTTTAAAGTCTACGGAAAAATTGACGGTGAACCCTTACTACTTACGTGTATATGGATGACCACTGATCGTCATGCTGACCGGACAAAAGAACCTTATCCAAATATGCGCAGGATTGGTATGAATGATATAGGCGAACCTTATGTGATAGTTCATACGGATGCCGAGCACATTCCGAAAATTTTGCAGCATGTCGAAGGGCTTTACGGAGTTGCTACTGACGCTACGATATCCGATGCTCGTGCATTAAAGACGCTTGCAGAGATACACTGGTGGGGGGTACATGCTGTACCTGATATGCGTGGAAGTGCAGCAAAAGCCGAACTATGTGTGCGTTCTATCGCTCAAGCAAGAGGTATGGATCTTCCTCCAATGAAACCAGGTATTGTTCCAGATTTGGAGGCGTTAACAATGAATTTGAAAGATTTTGTGAATAGCTATGAGGGTTTTTTTGATCACAGCTGA
>PorICMP9088_AvrB2e_1
ATGGGTTGTGCATCTTCAAATATGTCGGTTAGTTCGTCTGGGAGTTTTCGAGCAAATAGTCTGAGTTCTCCAGATCATTCTAGAGCTGAATCCTCTAGTGTGAATTCTACATCGAGATCCCCAAGGTTCGGTGAGCTTAAAGGACCACAAGACAGCTGGTTAACTCAGCATCAACAATCGTTAGTCGGTGTGGCTCGTTGGCCGAATCCTAATTTTAATAGAGATCACACGCCCTACCAGATGGAGTATGGCCAGTCTTTTTATCATAAAAGCCGAGAGTTGGGCGCCGCGATTGCTGGGGGGAATATCAATAGTTTTAGTGAGGCTTGGGACGAGGCACGTGATTGGAGAAGCGCCAGAGCCGGCGACAAGGCAAAGGAGTTTGCCGATATCCGTGATCCCAATTGGCCTCGTGAGTTCATTACTCCTCTTACGGGGCCATACGAATATATAAAGGATAGATTCGCAAAGCGTAAAGATGCAGATATTAGAAGGCCCACAGGCACCCTACCAAAGAGCAAGGTTTTTAAAGTCTACGGAAAAATTGACGGTGAACCCTTACTACTTACGTGTATATGGATGACCACTGATCGTCATGCTGACCGGACAAAAGAACCTTATCCAAATATGCGCAGGATTGGTATGAATGATATAGGCGAACCTTATGTGATAGTTCATACGGATGCCGAGCACATTCCGAAAATTTTGCAGCATGTCGAAGGGCTTTACGGAGTTGCTACTGACGCTACGATATCCGATGCTCGTGCATTAAAGACGCTTGCAGAGATACACTGGTGGGGGGTACATGCTGTACCTGATATGCGTGGAAGTGCAGCAAAAGCCGAACTATGTGTGCGTTCTATCGCTCAAGCAAGAGGTATGGATCTTCCTCCAATGAAACCAGGTATTGTTCCAGATTTGGAGGCGTTAACAATGAATTTGAAAGATTTTGTGAATAGCTATGAGGGTTTTTTTGATCACAGCTGA
>PorICMP9091_AvrB2e_1
ATGGGTTGTGCATCTTCAAATATGTCGGTTAGTTCGTCTGGGAGTTTTCGAGCAAATAGTCTGAGTTCTCCAGATCATTCTAGAGCTGAATCCTCTAGTGTGAATTCTACATCGAGATCCCCAAGGTTCGGTGAGCTTAAAGGACCACAAGACAGCTGGTTAACTCAGCATCAACAATCGTTAGTCGGTGTGGCTCGTTGGCCGAATCCTAATTTTAATAGAGATCACACGCCCTACCAGATGGAGTATGGCCAGTCTTTTTATCATAAAAGCCGAGAGTTGGGCGCCGCGATTGCTGGGGGGAATATCAATAGTTTTAGTGAGGCTTGGGACGAGGCACGTGATTGGAGAAGCGCCAGAGCCGGCGACAAGGCAAAGGAGTTTGCCGATATCCGTGATCCCAATTGGCCTCGTGAGTTCATTACTCCTCTTACGGGGCCATACGAATATATAAAGGATAGATTCGCAAAGCGTAAAGATGCAGATATTAGAAGGCCCACAGGCACCCTACCAAAGAGCAAGGTTTTTAAAGTCTACGGAAAAATTGACGGTGAACCCTTACTACTTACGTGTATATGGATGACCACTGATCGTCATGCTGACCGGACAAAAGAACCTTATCCAAATATGCGCAGGATTGGTATGAATGATATAGGCGAACCTTATGTGATAGTTCATACGGATGCCGAGCACATTCCGAAAATTTTGCAGCATGTCGAAGGGCTTTACGGAGTTGCTACTGACGCTACGATATCCGATGCTCGTGCATTAAAGACGCTTGCAGAGATACACTGGTGGGGGGTACATGCTGTACCTGATATGCGTGGAAGTGCAGCAAAAGCCGAACTATGTGTGCGTTCTATCGCTCAAGCAAGAGGTATGGATCTTCCTCCAATGAAACCAGGTATTGTTCCAGATTTGGAGGCGTTAACAATGAATTTGAAAGATTTTGTGAATAGCTATGAGGGTTTTTTTGATCACAGCTGA
>PorI_6_AvrB2e_1
ATGGGTTGTGCATCTTCAAATATGTCGGTTAGTTCGTCTGGGAGTTTTCGAGCAAATAGTCTGAATTCTCCAGATCATTCTAGAGCTGAATCCTCTAGTGTGAATTCTACATCGAGATCCCCAAGGTTCGGTGAGCTTAAAGGACCACAAGACAGCCGGTTAACTCAGCATCAACAATCGTTAGTCGGTGTGGCTCGTTGGCCGAATCCTAATTTTAATAGAGATCACACGCCCTACCAGATGGAGTATGGTCAGTCTTTTTATCATAAAAGCCGAGAGTTGGGCGCCGCGATTGCTGGGGGGAATATCAATAGTTTTAGTGAGGCTTGGGACGAGGCACGTGATTGGAGAAGCGCCAGAGCCGGCGACAAGGCAAAGGAGTTTGCCGATATCCGTGATCCCAATTGGCCTCGTGAGTTCATTACTCCTCTTACGGGGCCATACGAATATATAAAGGATAGATTCGCAAAGCGTAAAGATGCAGATATTAGAAGGCCCACAGGCACCCTACCAAAGAGCAAGGTTTTTAAAGTCTACGGAAAAATTGACGGTGAACCCTTACTACTTACGTGTATATGGATGACCACTGATCGTCATGCTGACCGGACAAAAGAACCTTATCCAAATATGCGCAGGATTGGTATGAATGATATAGGCGAACCTTATGTGATAGTTCATACGGATGCCGAGCACATTCCGAAAATTTTGCAGCATGTCGAAGGGCTTTACGGAGTTGCTACTGACGCTACGATATCCGATGCTCGTGCATTAAAGACGCTTGCAGAGATACACTGGTGGGGGGTACATGCTGTACCTGATATGCGTGGAAGTGCAGCAAAAGCCGAACTATGTGTGCGTTCTATCGCTCAAGCAAGAGGTATGGATCTTCCTCCAATGAAACCAGGTATTGTTCCAGATTTGGAGGCGTTAACAATGAATTTGAAAGATTTTGTGAATAGCTATGAGGGTTTTTTTGATCACAGCTGA
>PsfICMP4418_AvrB2e_1
ATGGGTTGTGCATCTTCAAATATGTCGGTTAGTTCGTCTGGGAGTTTTCGAGCAAATAGTCTGAGTTCTCCAGATCATTCTAGAGCTGAATCCTCTAGTGTGAATTCTACATCGAGATCCCCAAGGTTCGGTGAGCTTAAAGGACCACAAGACAGCCGGTTAACTCAGCATCAACAATCGTTAGTCGGTGTGGCTCGTTGGCCGAATCCTAATTTTAATAGAGATCACACGCCCTACCAGATGGAGTATGGCCAGTCTTTTTATCATAAAAGCCGAGAGTTGGGCGCCGCGATTGCTGGGGGGTATATCAATAGTTTTAGTGAGGCTTGGGACGAGGCACGTGATTGGAGAAGCGCCAGAGCCGGCGACAAGGCAAAGGAGTTTGCCGATATCCGTGATCCCAATTGGCCTCGTGAGTTCATTACTCCTCTTACGGGGCCATACGAATATATAAAGGATAGATTCGCAAAGCGTAAAGATGCAGATATTAGAAGGCCCACAGGCACCCTACCAAAGAGCAAGGTTTTTAAGGTCTACGGAAAAATTGACGGTGAGCCCTTACTACTTACGTGTATATGGATGACCACTGATCGTCATGCTGACCGGACAAAAGAACCTTATCCAAATATGCGCAGGATTGGTATGAATGATATAGGCGAACCTTATGTGATAGTTCATACGGATGCCGAGCACATTCCGAAAATTTTGCAGCATGTCGAAGGGCTTTACGGAGTTGCTACTGACGCTACGATATCCGATGCTCGTGCATTAAAGACGCTTGCAGAGATACACTGGTGGGGGGTACATGCTGTACCTGATATGCGTGGAAGTGCAGCAAAAGCCGAACTATGTGTGCGTTCTATCGCTCAAGCAAGAGGTATGGATCTTCCTCCAATGAAACCAGGTATTGTTCCAGATTTGGAGGCGTTAACAATGAATTTGAAAGATTTTGTGAATAGCTATGAGGGTTTTTTTGATCACAGCTGA
>PtrICMP9151_AvrB2e_1
ATGGGTTGTGCATCTTCAAATATGTCGGTTAGTTCGTCTGGGAGTTTTCGAGCAAATAGTCTGAATTCTCCAGATCATTCTAGAGCTGAATACTCTAGTGTGAATTCTACATCGAGATCCCCAAGGTTCGGTGAGCTTAAAGGACCACAAGACAGCCGGTTAACTCAGCATCAACAATCGTTAGTCGGTGTGGCTCGTTGGCCGAATCCTAATTTTAATAGAGATCACACGCCCTACCAGATGGAGTATGGCCAGTCTTTTTATCATAAAAGCCGAGAGTTGGGCGCCGCGATTGCTGGGGGGAATATCAATAGTTTTAGTGAGGCTTGGGACGAGGCACGTGATTGGAGAAGCGCCAGAGCCGGCGACAAGGCAAAGGAGTTTGCCGATATCCGTGATCCCAATTGGCCTCGTGAGTTCATTACTCCTCTTACAGGGCCATACGAATATATAAAGGATAGATTCGCAAAGCGTAAAGATGCAGATATTAGAAGGCCCACAGGCACCCTACCAAAGAGCAAGGTTTTTAAAGTCTACGGAAAAATTGACGGTGAACCCTTACTACTTACGTGTATATGGATGACCACTGATCGTCATGCTGACCGGACAAAAGAACCTTATCCAAATATGCGCAGGATTGGTATGAATGATATAGGCGAACCTTATGTAATAGTTCATACGGATGCCGAGCACATTCCGAAAATTTTGCAGCATGTCGAAGGGCTTTACGGAGTTGCTACTGACGCTACGATATCCGATGCTCGTGCATTAAAGACGCTTGCAGAGATACACTGGTGGGGGGTACATGCTGTACCTGATATGCGTGGAAGTGCAGCAAAAGCCGAACTATGTGTGCGTTCTATCGCTCAAGCAAGAGGTATGGATCTTCCTCCAATGAAACCAGGTATTGTTCCAGATTTGGAGGCGTTAACAATGAATTTGAAAGATTTTGTGAATAGCTATGAGGGTTTTTTTGATCACAGCTGA
>PziICMP8959_AvrB2e_1
ATGGGTTGTGCATCTTCAAATATGTCGGTTAGTTCGTCTGGGAGTTTTCGAGCAAATAGTCTGAATTCTCCAGATCATTCTAGAGCTGAATACTCTAGTGTGAATTCTACATCGAGATCCCCAAGGTTCGGTGAGCTTAAAGGACCACAAGACAGCCGGTTAACTCAGCATCAACAATCGTTAGTCGGTGTGGCTCGTTGGCCGAATCCTAATTTTAATAGAGATCACACGCCCTACCAGATGGAGTATGGCCAGTCTTTTTATCATAAAAGCCGAGAGTTGGGCGCCGCGATTGCTGGGGGGAATATCAATAGTTTTAGTGAGGCTTGGGACGAGGCACGTGATTGGAGAAGCGCCAGAGCCGGCGACAAGGCAAAGGAGTTTGCCGATATCCGTGATCCCAATTGGCCTCGTGAGTTCATTACTCCTCTTACAGGGCCATACGAATATATAAAGGATAGATTCGCAAAGCGTAAAGATGCAGATATTAGAAGGCCCACAGGCACCCTACCAAAGAGCAAGGTTTTTAAAGTCTACGGAAAAATTGACGGTGAACCCTTACTACTTACGTGTATATGGATGACCACTGATCGTCATGCTGACCGGACAAAAGAACCTTATCCAAATATGCGCAGGATTGGTATGAATGATATAGGCGAACCTTATGTAATAGTTCATACGGATGCCGAGCACATTCCGAAAATTTTGCAGCATGTCGAAGGGCTTTACGGAGTTGCTACTGACGCTACGATATCCGATGCTCGTGCATTAAAGACGCTTGCAGAGATACACTGGTGGGGGGTACATGCTGTACCTGATATGCGTGGAAGTGCAGCAAAAGCCGAACTATGTGTGCGTTCTATCGCTCAAGCAAGAGGTATGGATCTTCCTCCAATGAAACCAGGTATTGTTCCAGATTTGGAGGCGTTAACAATGAATTTGAAAGATTTTGTGAATAGCTATGAGGGTTTTTTTGATCACAGCTGA
>PbbICMP8899_AvrB2f_1
ATGGGATGTATCTCATCGAAACCTCAGGTAATGTCTCCTTCCCGTCATTACTCTTCACCTGACGCGGAGCCTGCTACCGCTAGAACATCGCATCGTAGGTCAGCTCGTTATGGTGAATTATCGGGCCCTCCAGCACAAACCGGCTTAACGTATTATCAGCAATCGTTAATTGGCGTAGCTCGCTGGCCCGATCCTCAGTATAACCAAGACCATCTTCCTCATCAGATGGAATATGGTCGTTCCTTCTTCGATGCGTCTCGCCACGCAGGTGCTGGCATTGCTTCGGGTCAAGTTCAAGCATTTAGCCAATTGTGGGCCTTGGCACAGCGCTGGAGAAGCGAAGCTGCTGGCGGAGACTACGAAACTTTTGGCGAGGAAAGCGAGCGATACCCAACTTACAATCACAATCCGACAACGCCTCTGGAAAATCAATATGCTTACATTCTTGATCGTTACAGAAATCGAGAGGATGGTGAATTTTCCGAGGATGTTGAGGGCGTTCCAACGAACGAGTTTCCTCTGCGAGACGAGATAGATGGTAAGCCTATAACTCTCTCAACTGTTGTGGTAAGTGCAGACCCTGATGCGAATAGATATGATAGTAAATACTCTGCTCTAAGGCACCTTGAAGCTGGCGAGCCTTTCTATATAAGGCACACTTTTTCTGCCGATGTGCCAGAAGTGCTTGCTCATGTAGAAGGACTTTATAATCAAGCGTTGGATGCGAGCGTTTCCGATTCACAAGCTTTAAGTATATTAGGTGAAATACATTGGTGGGTTGCTAATGCTATGCCTGATCATAGGGGCAGTGCAGCAAAAACTGAGTTCTCTGTCCGTGCCATAGCAATGGCGCGAGGTATGGAGTTACCGCCTATGAGACACGGCATAGTAGCAGATCTAGAAGCGATGACCACTTCTCGTGAGGCGTTCGTTAGGCACTACAATAACTTTTTTGATCGCTGA
>PpdICMP8903_AvrB2f_1
ATGGGATGTATCTCATCGAAACCTCAGGTAATGTCTCCTTCCCGTCATTACTCTTCACCTGACGCGGAGCCTGCTACCGCTAGAACATCGCATCGTAGGTCAGCTCGTTATGGTGAATTATCGGGCCCTCCAGCACAAACCGGCTTAACGTATTATCAGCAATCGTTAATTGGCGTAGCTCGCTGGCCCGATCCTCAGTATAACCAAGACCATCTTCCTCATCAGATGGAATATGGTCGTTCCTTCTTCGATGCGTCTCGCCACGCAGGTGCTGGCATTGCTTCGGGTCAAGTTCAAGCATTTAGCCAATTGTGGGCCTTGGCACAGCGCTGGAGAAGCGAAGCTGCTGGCGGAGACTACGAAACTTTTGGCGAGGAAAGCGAGCGATACCCAACTTACAATCACAATCCGACAACGCCTCTGGAAAATCAATATGCTTACATTCTTGATCGTTACAGAAATCGAGAGGATGGTGAATTTTCCGAGGATGTTGAGGGCGTTCCAACGAACGAGTTTCCTCTGCGAGACGAGATAGATGGTAAGCCTATAACTCTCTCAACTGTTGTGGTAAGTGCAGACCCTGATGCGAATAGATATGATAGTAAATACTCTGCTCTAAGGCACCTTGAAGCTGGCGAGCCTTTCTATATAAGGCACACTTTTTCTGCCGATGTGCCAGAAGTGCTTGCTCATGTAGAAGGACTTTATAATCAAGCGTTGGATGCGAGCGTTTCCGATTCACAAGCTTTAAGTATATTAGGTGAAATACATTGGTGGGTTGCTAATGCTATGCCTGATCATAGGGGCAGTGCAGCAAAAACTGAGTTCTCTGTCCGTGCCATAGCAATGGCGCGAGGTATGGAGTTACCGCCTATGAGACACGGCATAGTAGCAGATCTAGAAGCGATGACCACTTCTCGTGAGGCGTTCGTTAGGCACTACAATAACTTTTTTGATCGCTGA
>PpeICMP5786_AvrB2f_1
ATGGGATGTATCTCATCGAAACCTCAGGTAATGTCTCCTTCCCGTCATTACTCTTCACCTGACGCGGAGCCTGCTACCGCTAGAACATCGCATCGTAGGTCAGCTCGTTATGGTGAATTATCGGGCCCTCCAGCACAAACCGGCTTAACGTATTATCAGCAATCGTTAATTGGCGTAGCTCGCTGGCCCGATCCTCAGTATAACCAAGACCATCTTCCTCATCAGATGGAATATGGTCGTTCCTTCTTCGATGCGTCTCGCCACGCAGGTGCTGGCATTGCTTCGGGTCAAGTTCAAGCATTTAGCCAATTGTGGGCCTTGGCACAGCGCTGGAGAAGCGAAGCTGCTGGCGGAGACTACGAAACTTTTGGCGAGGAAAGCGAGCGATACCCAACTTACAATCACAATCCGACAACGCCTCTGGAAAATCAATATGCTTACATTCTTGATCGTTACAGAAATCGAGAGGATGGTGAATTTTCCGAGGATGTTGAGGGCGTTCCAACGAACGAGTTTCCTCTGCGAGACGAGATAGATGGTAAGCCTATAACTCTCTCAACTGTTGTGGTAAGTGCAGACCCTGATGCGAATAGATATGATAGTAAATACTCTGCTCTAAGGCACCTTGAAGCTGGCGAGCCTTTCTATATAAGGCACACTTTTTCTGCCGATGTGCCAGAAGTGCTTGCTCATGTAGAAGGACTTTATAATCAAGCGTTGGATGCGAGCGTTTCCGATTCACAAGCTTTAAGTATATTAGGTGAAATACATTGGTGGGTTGCTAATGCTATGCCTGATCATAGGGGCAGTGCAGCAAAAACTGAGTTCTCTGTCCGTGCCATAGCAATGGCGCGAGGTATGGAGTTACCGCCTATGAGACACGGCATAGTAGCAGATCTAGAAGCGATGACCACTTCTCGTGAGGCGTTCGTTAGGCACTACAATAACTTTTTTGATCGCTGA
>PpeICMP3706_AvrB2f_1
ATGGGATGTATCTCATCGAAACCTCAGGTAATGTCTCCTTCCCGTCATTACTCTTCACCTGACGCGGAGCCTGCTACCGCTAGAACATCGCATCGTAGGTCAGCTCGTTATGGTGAATTATCGGGCCCTCCAGCACAAACCGGCTTAACGTATTATCAGCAATCGTTAATTGGCGTAGCTCGCTGGCCCGATCCTCAGTATAACCAAGACCATCTTCCTCATCAGATGGAATATGGTCGTTCCTTCTTCGATGCGTCTCGCCACGCAGGTGCTGGCATTGCTTCGGGTCAAGTTCAAGCATTTAGCCAATTGTGGGCCTTGGCACAGCGCTGGAGAAGCGAAGCTGCTGGCGGAGACTACGAAACTTTTGGCGAGGAAAGCGAGCGATACCCAACTTACAATCACAATCCGACAACGCCTCTGGAAAATCAATATACTTACATTCTTGATCGTTACAGAAATCGAGAGGATGGTGAATTTTCCGAGGATGTTGAGGGCGTTCCAACGAACGAGTTTCCTCTGCGAGACGAGATAGATGGTAAGCCTATAACTCTCTCAACTGTTGTGGTAAGTGCAGACCCTGATGCGAATAGATATGATAGTAAATACTCTGCTCTAAGGCACCTTGAAGCTGGCGAGCCTTTCTATATAAGGCACACTTTTTCTGCCGATGTGCCAGAAGTGCTTGCTCATGTAGAAGGACTTTATAATCAAGCGTTGGATGCGAGCGTTTCCGATTCACAAGCTTTAAGTATATTAGGTGAAATACATTGGTGGGTTGCTAATGCTATGCCTGATCATAGGGGCAGTGCAGCAAAAACTGAGTTCTCTGTCCGTGCCATAGCAATGGCGCGAGGTATGGAGTTACCGCCTATGAGACACGGCATAGTAGCAGATCTAGAAGCGATGACCACTTCTCGTGAGGCGTTCGTTAGGCACTACAATAACTTTTTTGATCGCTGA
>Psy0508_AvrB2f_1
ATGGGATGTATCTCATCGAAACCTCAGGTAATGTCTCCTTCCCGTTATTACTCTTCGCCTGACGCGGAGCCTGCTACCGGTAGAACATCGCATCGTGGGTCAGCTCGTTATGGTGAATTATCAGGCCCTCCAGCACAAACCGGCTTAACTTATTATCAGCAATCGTTAATTGGCGTAGCTCGCTGGCCCGATCCTCAGTATAACCAGGACCATCTTCCTCATCAGATGGAATATGGTCGTTCCTTCTTCGATGCGTCTCGCCACGCAGGTGCTGGCATTGCTTCGGGTCAAGTTCAAGCATTTAGCCAATTGTGGGCCTTGGCACAGCGCTGGAGAAGCGAAGCTGCTGGCGGAGACTACGAAACTTTTGGCGAGGAAAGCGAGCGATACCCAACTTACAATCACAATCCGACAACGCCCCTGGCAAATCAATATGCTTACATTCTTGATCGTTACAGAAATCGAGAGGATGGTGAATTTTCCGAGGAAATTGAGGGCATTCCAACGCACGAGTTTCCTCTGCGAGACGAGATAGATGGTAAGCCTATAACTCTCTCAACTGTCGTGATAAGTGCAGCCCCTGATGCGAATAGATATGATAGTAGATACTCTGCTCTAAGGCACCTTGAAGCTGGGGAGCCTTTCTATATAAGGCACACTTTTTCTGCCGATGTGCCAGAAGTGCTTGCTCATGTGGAAGAACTTTATAAGCAAGCGTTGGATGCGAGCGTTTCCGATTCACAAGCTTTAAGTATATTAGGTGAAATACATTGGTGGGTTGCTAATGCTATGCCTGATCATAGGGGCAGTGCAGCAAAAACTGAGTTCTCTGTCCGTGCCATAGCAATGGCGCGAGGTATGGAGTTACCGCCTATGAGACACGGCATAGTAGCAGATCTAGAAGCGATGACCACTTCTCGTGAGGCGTTCGTTAGGCACTACAATAACTTTTTTGATCACTGA
>Psy0509_AvrB2f_1
ATGGGATGTATCTCATCGAAACCTCAGGTAATGTCTCCTTCCCGTTATTACTCTTCGCCTGACGCGGAGCCTGCTACCGGTAGAACATCGCATCGTGGGTCAGCTCGTTATGGTGAATTATCAGGCCCTCCAGCACAAACCGGCTTAACTTATTATCAGCAATCGTTAATTGGCGTAGCTCGCTGGCCCGATCCTCAGTATAACCAGGACCATCTTCCTCATCAGATGGAATATGGTCGTTCCTTCTTCGATGCGTCTCGCCACGCAGGTGCTGGCATTGCTTCGGGTCAAGTTCAAGCATTTAGCCAATTGTGGGCCTTGGCACAGCGCTGGAGAAGCGAAGCTGCTGGCGGAGACTACGAAACTTTTGGCGAGGAAAGCGAGCGATACCCAACTTACAATCACAATCCGACAACGCCCCTGGCAAATCAATATGCTTACATTCTTGATCGTTACAGAAATCGAGAGGATGGTGAATTTTCCGAGGAAATTGAGGGCATTCCAACGCACGAGTTTCCTCTGCGAGACGAGATAGATGGTAAGCCTATAACTCTCTCAACTGTCGTGATAAGTGCAGCCCCTGATGCGAATAGATATGATAGTAGATACTCTGCTCTAAGGCACCTTGAAGCTGGGGAGCCTTTCTATATAAGGCACACTTTTTCTGCCGATGTGCCAGAAGTGCTTGCTCATGTGGAAGAACTTTATAAGCAAGCGTTGGATGCGAGCGTTTCCGATTCACAAGCTTTAAGTATATTAGGTGAAATACATTGGTGGGTTGCTAATGCTATGCCTGATCATAGGGGCAGTGCAGCAAAAACTGAGTTCTCTGTCCGTGCCATAGCAATGGCGCGAGGTATGGAGTTACCGCCTATGAGACACGGCATAGTAGCAGATCTAGAAGCGATGACCACTTCTCGTGAGGCGTTCGTTAGGCACTACAATAACTTTTTTGATCACTGA
>ParICMP4328_AvrB2g_1
ATGGGTTGTGTTTCTTCAAATATGTCTGTTAGTTCGTCCGGCAGTTTTCGAGCAAGTAACCTAAATTCTTCAGATGAATTTAGAGCTGAATCCTCTAATGTGAATTCTACATCGAGATCGCCGAGATTCGGTGAGCTTAAAGGTCCACAAGTCAGCCGGTTGACCCAGCATCAACAATCTTTAGTCGGTGTGGCTCGTTGGCCTAGCTCTGATTTTAACAGAGATCATACGCCCTACCAGATGGAATATGGCCAATCTTTTTATCATAAAAGCCGGGAGTTGGGTGCGGCGATTGCCGGGGGGGATGTTAATAGTTTTAGTGAGGCTTGGGACGAGGCGCGTGATTGGAGAAGCGCCAGAGCCGGCAACGACGCGGAGGAATTTTCCAAGATTCGTGATCCCAATCGGGCTCGTGAGTTCATTACGCCTCTTACAGGGCCTTATGAATATATAAAGGACAGGCACGCAAGGCGTAAAGATGCAGAGGTTGGAAAGCCCTCACGTTCACTGCCAAAGAGCAAGGTTTTTAAAATTCACGGAAAAATTGACGGTGAAAACTTCCTGCTTACTTGTATATCGATAAGCACTGATCGTCATGCTGACCGTACGAAAGAACCTTACCCACGCCTGCGCAGAATGGGCATGAATGATATAGGCGAGCCTAATGTGATACTTCATACGGATGCCGAACACATTCCGAGAATTTTGCAGCATGTCGAAGGGCTTTACGGAGTTGCTACTGACGCTACGATACCCGATGCTCATGCGCTAAAGACGCTTGCAGAGATACACTGGTGGGCGGTACATGCAGTACCTGATATGCGTGGAAGTGCAGCAAAAGCCGAATTATGTGTGCGTTCTATCGCTCAAGCAAGAGGTATGGATCTTCCTCCAATGAAACTAGGTATTGTTCCAGACCTGGAGGCGTTAACTATGAATTTAAAAGATTTTGTGAATAGCTATGAGGGTTTTTTTGATCACAGCTGA
>ParICMP4457_AvrB2g_1
ATGGGTTGTGTTTCTTCAAATATGTCTGTTAGTTCGTCCGGCAGTTTTCGAGCAAGTAACCTAAATTCTTCAGATGAATTTAGAGCTGAATCCTCTAATGTGAATTCTACATCGAGATCGCCGAGATTCGGTGAGCTTAAAGGTCCACAAGTCAGCCGGTTGACCCAGCATCAACAATCTTTAGTCGGTGTGGCTCGTTGGCCTAGCTCTGATTTTAACAGAGATCATACGCCCTACCAGATGGAATATGGCCAATCTTTTTATCATAAAAGCCGGGAGTTGGGTGCGGCGATTGCCGGGGGGGATGTTAATAGTTTTAGTGAGGCTTGGGACGAGGCGCGTGATTGGAGAAGCGCCAGAGCCGGCAACGACGCGGAGGAATTTTCCAAGATTCGTGATCCCAATCGGGCTCGTGAGTTCATTACGCCTCTTACAGGGCCTTATGAATATATAAAGGACAGGCACGCAAGGCGTAAAGATGCAGAGGTTGGAAAGCCCTCACGTTCACTGCCAAAGAGCAAGGTTTTTAAAATTCACGGAAAAATTGACGGTGAAAACTTCCTGCTTACTTGTATATCGATAAGCACTGATCGTCATGCTGACCGTACGAAAGAACCTTACCCACGCCTGCGCAGAATGGGCATGAATGATATAGGCGAGCCTAATGTGATACTTCATACGGATGCCGAACACATTCCGAGAATTTTGCAGCATGTCGAAGGGCTTTACGGAGTTGCTACTGACGCTACGATACCCGATGCTCATGCGCTAAAGACGCTTGCAGAGATACACTGGTGGGCGGTACATGCAGTACCTGATATGCGTGGAAGTGCAGCAAAAGCCGAATTATGTGTGCGTTCTATCGCTCAAGCAAGAGGTATGGATCTTCCTCCAATGAAACTAGGTATTGTTCCAGACCTGGAGGCGTTAACTATGAATTTAAAAGATTTTGTGAATAGCTATGAGGGTTTTTTTGATCACAGCTGA
>ParICMP4460_AvrB2g_1
ATGGGTTGTGCATCTTCAAATATGTCGGTTAGTTCGTCTGGGAGTTTTCGAGCAAATAGTCTGAATTCTCCAGATCATTCTAGAGCTGAATACTCTAGTGTGAATTCTACATCGAGATCCCCAAGGTTCGGTGAGCTTAAAGGACCACAAGACAGCCGGTTAACTCAGCATCAACAATCGTTAGTCGGTGTGGCTCGTTGGCCTAGCTCTCATTTTAACAGAGATCATACGCCCTACCAGATGGAATATGGCCAATCTTTTTATCATAAAAGCCGGGAGTTGGGTGCGGCGATTGCCGGGGGGGATGTTAATAGTTTTAGTGAGGCTTGGGACGAGGCGCGTGATTGGAGAAGCGCCAGAGCCGGCAACGACGCGGAGGAATTTTCCAAGATTCGTGATCCCAATCGGGCTCGTGAGTTCATTACGCCTCTTACAGGGCCTTATGAATATATAAAGGACAGGCACGCAAGGCGTAAAGATGCAGAGGTTGGAAGGCCCTCACGTTCACTGCCAAAGAGCAAGGTTTTTAAAATTCACGGAAAAATTGACGGTGAAAACTTCCTGCTTACGTGTATATCGATAAGCACTGATCGTCATGCTGACCGTACGAAAGAACCTTACCCACGCCTGCGCAGAATGGGCATGAATGATATAGGCGAGCCTAATGTGATACTTCATACGGATGCCGAACACATTCCGAGAATTTTGCAGCATGTCGAAGGGCTTTACGGAGTTGCTACTGACGCTACGATACCCGATGCTCATGCGCTAAAGACGCTTGCAGAGATACACTGGTGGGCGGTACATGCAGTACCTGATATGCGTGGAAGTGCAGCAAAAGCCGAATTATGTGTGCGTTCTATCGCTCAAGCAAGAGGTATGGATCTTCCTCCAATGAAACTAGGTATTGTTCCAGACCTGGAGGCGTTAACTATGAATTTGAAAGATTTTGTGAATAGCTATGAGGGTTTTTTTGATCACAGCTGA
>PziICMP8921_AvrB2g_1
ATGGGTTGTGTTTCTTCAAATATGTCTGTTAGTTCGTCCGGCAGTTTTCGAGCAAGTAACCTAAATTCTTCAGATGAATTTAGAGCTGAATCCTCTAATGTGAATTCTACATCGAGATCGCCGAGATTCGGTGAGCTTAAAGGTCCACAAGTCAGCCGGTTGACCCAGCATCAACAATCTTTAGTCGGTGTGGCTCGTTGGCCTAGCTCTCATTTTAACAGAGATCATACGCCCTACCAGATGGAATATGGCCAATCTTTTTATCATAAAAGCCGGGAGTTGGGTGCGGCGATTGCCGGGGGGGATGTTAATAGTTTTAGTGAGGCTTGGGACGAGGCGCGTGATTGGAGAAGCGCCAGAGCCGGCAACGACGCGGAGGAATTTTCCAAGATTCGTGATCCCAATCGGGCTCGTGAGTTCATTACGCCTCTTACAGGGCCTTATGAATATATAAAGGACAGGCACGCAAGGCGTAAAGATGCAGAGGTTGGAAGGCCCTCACGTTCACTGCCAAAGAGCAAGGTTTTTAAAATTCACGGAAAAATTGACGGTGAAAACTTCCTGCTTACGTGTATATCGATAAGCACTGATCGTCATGCTGACCGTACGAAAGAACCTTACCCACGCCTGCGCAGAATGGGCATGAATGATATAGGCGAGCCTAATGTGATACTTCATACGGATGCCGAACACATTCCGAGAATTTTGCAGCATGTCGAAGGGCTTTACGGAGTTGCTACTGACGCTACGATACCCGATGCTCATGCGCTAAAGACGCTTGCAGAGATACACTGGTGGGCGGTACATGCAGTACCTGATATGCGTGGAAGTGCAGCAAAAGCCGAATTATGTGTGCGTTCTATCGCTCAAGCAAGAGGTATGGATCTTCCTCCAATGAAACTAGGTATTGTTCCAGACCTGGAGGCGTTAACTATGAATTTGAAAGATTTTGTGAATAGCTATGAGGGTTTTTTTGATCACAGCTGA
>PziICMP8941_AvrB2g_1
ATGGGTTGTGTTTCTTCAAATATGTCTGTTAGTTCGTCCGGCAGTTTTCGAGCAAGTAACCTAAATTCTTCAGATGAATTTAGAGCTGAATCCTCTAATGTGAATTCTACATCGAGATCGCCGAGATTCGGTGAGCTTAAAGGTCCACAAGTCAGCCGGTTGACCCAGCATCAACAATCTTTAGTCGGTGTGGCTCGTTGGCCTAGCTCTCATTTTAACAGAGATCATACGCCCTACCAGATGGAATATGGCCAATCTTTTTATCATAAAAGCCGGGAGTTGGGTGCGGCGATTGCCGGGGGGGATGTTAATAGTTTTAGTGAGGCTTGGGACGAGGCGCGTGATTGGAGAAGCGCCAGAGCCGGCAACGACGCGGAGGAATTTTCCAAGATTCGTGATCCCAATCGGGCTCGTGAGTTCATTACGCCTCTTACAGGGCCTTATGAATATATAAAGGACAGGCACGCAAGGCGTAAAGATGCAGAGGTTGGAAGGCCCTCACGTTCACTGCCAAAGAGCAAGGTTTTTAAAATTCACGGAAAAATTGACGGTGAAAACTTCCTGCTTACTTGTATATCGATAAGCACTGATCGTCATGCTGACCGTACGAAAGAACCTTACCCACGCCTGCGCAGAATGGGCATGAATGATATAGGCGAGCCTAATGTGATACTTCATACGGATGCCGAACACATTCCGAGAATTTTGCAGCATGTCGAAGGGCTTTACGGAGTTGCTACTGACGCTACGATACCCGATGCTCATGCGCTAAAGACGCTTGCAGAGATACACTGGTGGGCGGTACATGCAGTACCTGATATGCGTGGAAGTGCAGCAAAAGCCGAATTATGTGTGCGTTCTATCGCTCAAGCAAGAGGTATGGATCTTCCTCCAATGAAACTAGGTATTGTTCCAGACCTGGAGGCGTTAACTATGAATTTAAGAGATTTTGTGAATAGCTATGAGGGTTTTTTTGATCACAGCTGA
>PziICMP8944_AvrB2g_1
ATGGGTTGTGTTTCTTCAAATATGTCTGTTAGTTCGTCCGGCAGTTTTCGAGCAAGTAACCTAAATTCTTCAGATGAATTTAGAGCTGAATCCTCTAATGTGAATTCTACATCGAGATCGCCGAGATTCGGTGAGCTTAAAGGTCCACAAGTCAGCCGGTTGACCCAGCATCAACAATCTTTAGTCGGTGTGGCTCGTTGGCCTAGCTCTCATTTTAACAGAGATCATACGCCCTACCAGATGGAATATGGCCAATCTTTTTATCATAAAAGCCGGGAGTTGGGTGCGGCGATTGCCGGGGGGGATGTTAATAGTTTTAGTGAGGCTTGGGACGAGGCGCGTGATTGGAGAAGCGCCAGAGCCGGCAACGACGCGGAGGAATTTTCCAAGATTCGTGATCCCAATCGGGCTCGTGAGTTCATTACGCCTCTTACAGGGCCTTATGAATATATAAAGGACAGGCACGCAAGGCGTAAAGATGCAGAGGTTGGAAGGCCCTCACGTTCACTGCCAAAGAGCAAGGTTTTTAAAATTCACGGAAAAATTGACGGTGAAAACTTCCTGCTTACTTGTATATCGATAAGCACTGATCGTCATGCTGACCGTACGAAAGAACCTTACCCACGCCTGCGCAGAATGGGCATGAATGATATAGGCGAGCCTAATGTGATACTTCATACGGATGCCGAACACATTCCGAGAATTTTGCAGCATGTCGAAGGGCTTTACGGAGTTGCTACTGACGCTACGATACCCGATGCTCATGCGCTAAAGACGCTTGCAGAGATACACTGGTGGGCGGTACATGCAGTACCTGATATGCGTGGAAGTGCAGCAAAAGCCGAATTATGTGTGCGTTCTATCGCTCAAGCAAGAGGTATGGATCTTCCTCCAATGAAACTAGGTATTGTTCCAGACCTGGAGGCGTTAACTATGAATTTAAGAGATTTTGTGAATAGCTATGAGGGTTTTTTTGATCACAGCTGA
>PseHC_1_AvrB2h_1
ATGCCATACCAGCAGGCATTGATTGGTGTGGCCCGTTGGCCAGACTCGCATTTCAACAGAGATGATGCGCCGCACCAAATGGAATACGGTCAATCGTTTTACAATAAAAGCAGGGAGCTGGGTGAGTCTGTTGCTAGCGGACAAATAGGCTCGTTTGGGGAACTCTGGGGCGAGGCGCGTGACTGGAGCACCCTCCAGAGCGGGTGCTGA
>PseICMP3386_AvrB2h_1
ATGCCATACCAGCAGGCATTGATTGGTGTGGCCCGTTGGCCAGACTCGCATTTCAACAGAGATGATGCGCCGCACCAAATGGAATACGGTCAATCGTTTTACAATAAAAGCAGGGAGCTGGGTGAGTCTGTTGCTAGCGGACAAATAGGCTCGTTTGGGGAACTCTGGGGCGAGGCGCGTGACTGGAGCACCCTCCAGAGCGGGTGCTGA
>PseICMP4995_AvrB2h_1
ATGCCATACCAGCAGGCATTGATTGGTGTGGCCCGTTGGCCAGACTCGCATTTCAACAGAGATGATGCGCCGCACCAAATGGAATACGGTCAATCGTTTTACAATAAAAGCAGGGAGCTGGGTGAGTCTGTTGCTAGCGGACAAATAGGCTCGTTTGGGGAACTCTGGGGCGAGGCGCGTGACTGGAGCACCCTCCAGAGCGGGTGCTGA
>PseICMP7459_AvrB2h_1
ATGCCATACCAGCAGGCATTGATTGGTGTGGCCCGTTGGCCAGACTCGCATTTCAACAGAGATGATGCGCCGCACCAAATGGAATACGGTCAATCGTTTTACAATAAAAGCAGGGAGCTGGGTGAGTCTGTTGCTAGCGGACAAATAGGCTCGTTTGGGGAACTCTGGGGCGAGGCGCGTGACTGGAGCACCCTCCAGAGCGGGTGCTGA
>PseICMP763_AvrB2h_1
ATGCCATACCAGCAGGCATTGATTGGTGTGGCCCGTTGGCCAGACTCGCATTTCAACAGAGATGATGCGCCGCACCAAATGGAATACGGTCAATCGTTTTACAATAAAAGCAGGGAGCTGGGTGAGTCTGTTGCTAGCGGACAAATAGGCTCGTTTGGGGAACTCTGGGGCGAGGCGCGTGACTGGAGCACCCTCCAGAGCGGGTGCTGA
>PseICMP7459_AvrB2i_1
TTGGTGGATGGCGCACGCCATGCCAGACCAGCGGGCAGTGCTGCTAAAACTGAATTGTGTGTGCGCTCCATTGCCCAAGCAAGGGGCATGGACCTGCCGCCGATGATGCTAGGTATCGTGCCGGATCTGGAGGCTCTTACAATGCCTCTGAAGGACTTTGTAAAAAGTTACGAAGGTTTCTTCGAAGATAGCTGA
>PseICMP763_AvrB2i_1
TTGGTGGATGGCGCACGCCATGCCAGACCAGCGGGCAGTGCTGCTAAAACTGAATTGTGTGTGCGCTCCATTGCCCAAGCAAGGGGCATGGACCTGCCGCCGATGATGCTAGGTATCGTGCCGGATCTGGAGGCTCTTACAATGCCTCTGAAGGACTTTGTAAAAAGTTACGAAGGTTTCTTCGAAGATAGCTGA
>PamICMP3918_AvrB2j_1
ATGGAATACGGTCAATCGTTTTACAATAAAAGCAGGGAGCTGGGTGAGTCTGTTGCTAGCGGACAAATAGGCTCGTTTGGGGAACTCTGGGGCGAGGCGCGTGACTGGAGAGCCTCCAGAGCGGGTGCTGATGCCAATGTGTTTCTTAGCCCCAGGGATCCCAATGCCAATCGCGAATATGCTACGCCTCTTGCGGAACAGTACAGCTATATAAAAAACAAATTCGCGCACCGCAAAGACGGTGAGGTCGGCAGGCCTGCGAATTTTCTTCCCAAAAGTAAAACGTTCAGATTCAGTGGGGAAATTGACGGCGAAAAGATACCTCTCACGCGTATTACAGTGAGTAAATATCTGCACGCAGACAGAATGGCAGATCCTTATCCACGTTTACGAGGTCAACGTCTGGGCGATTTGGGAGAGCCTAATGTGATGTCGCACACGAGCGCCGAGTTCGTGCCACAAATCATGTCGCATGTTGAAAATCTGTATCAATCTGCGACAGATGCCTCTGTGTCAGATAATCGCGCATTGAAAACGCTCGCCGAGATCCATTAG
>PmeICMP5711_AvrB2j_1
ATGGAATACGGTCAATCGTTTTACAATAAAAGCAGGGAGCTGGGTGAGTCTGTTGCTAGCGGACAAATAGGCTCGTTTGGGGAACTCTGGGGCGAGGCGCGTGACTGGAGAGCCTCCAGAGCGGGTGCTGATGCCAATGTGTTTCTTAGCCCCAGGGATCCCAATGCCAATCGCGAATATGCTACGCCTCTTGCGGAACAGTACAGCTATATAAAAAACAAATTCGCGCACCGCAAAGACGGTGAGGTCGGCAGGCCTGCGAATTTTCTTCCCAAAAGTAAAACGTTCAGATTCAGTGGGGAAATTGACGGCGAAAAGATACCTCTCACGCGTATTACAGTGAGTAAATATCTGCACGCAGACAGAATGGCAGATCCTTATCCACGTTTACGAGGTCAACGTCTGGGCGATTTGGGAGAGCCTAATGTGATGTCGCACACGAGCGCCGAGTTCGTGCCACAAATCATGTCGCATGTTGAAAATCTGTATCAATCTGCGACAGATGCCTCTGTGTCAGATAATCGCGCATTGAAAACGCTCGCCGAGATCCATTAG
>PamICMP3918_AvrB2k_1
ATGGCGCACGCCATGCCAGACCAGCGCGGCAGTGCTGCTAAAACTGAATTGTGTGTGCGCTCCATTGCCCAGGCAAGGGGCATGGACCTGCCGCCGATGATGCTAGGTATCGTGCCGGATCTGGAGGCTCTTACAATGCCTTTGAAGGACTTTGTAAAAAGTTACGAAGGTTTCTTCGAAGATAGCTGA
>PmeICMP5711_AvrB2k_1
ATGGCGCACGCCATGCCAGACCAGCGCGGCAGTGCTGCTAAAACTGAATTGTGTGTGCGCTCCATTGCCCAGGCAAGGGGCATGGACCTGCCGCCGATGATGCTAGGTATCGTGCCGGATCTGGAGGCTCTTACAATGCCTTTGAAGGACTTTGTAAAAAGTTACGAAGGTTTCTTCGAAGATAGCTGA
>Psy0533_AvrE1a_1
GTGCATTCATCCTCGATCCACCGCAACACCGGATGCATCATTCAGCCGCCAGCCCCGGCAAACACGAACGCTGCAACTGATCTACAGCAAAAAATCGAACAACCCAAACAACGCTCCTCCCACTCACTGAGCAGTGTCGGCAAGCGAGCGCTGAAGAACGTCAGCAAACTGTTCCAGAAATCCAAGGCACCGCAGCAGAAAGCGGCCACGCCTCCCACCGTAAAAAACGTCAAGCCTTCACAGCCCACTCCAAATGCGAAGACAGCCAAAGATAAAGCGCCTGTATCTCAGTTATCGAGCAATAGTCTTGATGACCTGGACGATACGCGCCAGCCAGTAACGCGTGCGGGGCATAGCGGCGCCAGCACTTGTGGCACCAAAGCCCAAGACCCGGACGAGCCGGCAACGCTCCAGAGTTCTCGGCAATCGATGATGACGCGCAGCAACGGAGGCCGTTTCGAGTTGAAAGACGAAAAACTGGTTCGCAACTCAGAGCCACAAGGCAGCATTCAACTGGACGCCAAGGGAAAGCCTGACTTCTCAACGTTCAATACTCCCGGCCTGGCCCCATTGCTGGATTCCATTCTCGCCACCCCCAGGCAAACCTACCTGGCCCATCAAAGCAAAGACGGCGTGCACGGCCACCAGTTGCTACAGGCCAACGGGCATCTGCTGCACCTGGCGCAGGACGACAGTTCGCTAGCCTTGATCCGCAGCAGCAAAGAAGCACTGCATATAGAAGGAAAGAAACCACCAGCGGTGAAACTGGAGCGTGAAGACGGCAACATTCACATCGACACCGCCAGCGGACGCAAGACTCAAGAGTTACCCGGCAAGGCGCACATCGCTCACATCACCGGCGTGCTTCTCAGGCACGACGGCGAGCGTATGCGTGTGCATGAAGACCGGCTCTATCAGTTCGACCCGCTCAGTGCTCGCTGGAAAGCGCCTGAAGGCACGGAGGACATTGCTTTCAATAGTCTGGCCACAGGCGGCAAGGGCTCGGTCTATGCGAAAAGCGACGATGTGGTAGTCGACCTCACGAGCCCTTTCATGCCGCACATCGAAGTCAAGGATCTGCAGTCATTTTCGGTGGCACCGGACAACAGAGCGGCATTGCTCAGCGGCAAGGAGACTCAGGCGATCCTGCTCACAGACATGAGCCCGGTGATTGGCGATCTGACCGAGAAGAAAACCAAAGCGCTTGAACTCGACGGCGGCAAGGCGCAGGCGGCTGCGGTCGGCCTGAGCGACAACAAGCTGTTCATAGCAGACACCCAAGGCAGACTTTACAGCGCGGACCGGAGCGCATTTGAAAGCAATGACCCGCAATTGAAGCTGATGCCCGATCAGGCAAACTTTCAACTGGCAGGCCTGCCGCTGGGTGGCCACGACAGCGTCACCGGATTCATCAACGGGGATGACGGCCGTGTACATGCATTGATCAAAAACCGCCAGGGCGAGATTCACTCCCACGCACTCAATGAGCAGGATTCAAAACTGGAAAGCGGCTGGAACCTGACCAATGCTCTGGTACTGAGCAACAATCGCGGGTTGACCATGCCCCCGGCACCCACCGCCGCTGACCGGCTCAACCTCGATCGTGCGGGTCTGGTTGGCCTGAGCGAAGGACGCATTCAGCGCTGGGACGCGACGCCCGAATGCTGGAAAGACGCCGGTATAAAAGATATTGACCGCCTGCAACGCGGTGCCGACAGCAACGCCTATGTGCTCAAGGGCGGCAAGCTGCACGCGCTCAAGGTGACTCCTGAACACCCCAACATGGCCTTTGACCACAACACAGCGCTGGCCCAGACCGCGCGCTCGACAACAGTCGAGATGGGCAAGGAAATCGAAGGCCTCGACGACCGAGTGATCACAGCCTTTGCAATGGTCAGCAACAAACGCTTCGTCGCCCTTGATGACCAGAACAAGCTGACCGCCCACAGCAAGGATCACAAACCCGTCACTCTCGATATCCCCGGCCTGGAAGGCGATATCAAGAGCCTTGCTCTGGATGAAAAACACAACCTTCATGCGCTCACCAGTACCGGCGGGCTTTATTGCCTGCCCAGGGAAGCCTGGCAATCGACAAAGCTGGGGGATCAGATGCGCGCCCGCTGGACGCCGGTTGCCCTACCCGGGGGTCAGCCGGTCAAGGCACTTTTCGCCAATGACGACAACGTGCTCAGCGCCCAGATCGAAGACGCCGAGGGCCAGGGTCTGATGCGGCTCAGTGCAGGCAAATGGCAAGCTTTCGAGCAGCGCCCGGTAGAAGAAAACGGTTTGAATGATGTGCACTCGCGAATCACGGGATCGAACAAGACCTGGCGAATTCCAAAAACCGGGCTGACGCTCAGAATGGACATCAATGCATTCGGGCGCAGCGGTGTGGAGAAATCCAAAAAAGCCAGCACCCGCGAATTCATGCGCGCCAACGTCTACAAAAACACCGCAGAAGTGCCCCGCTGGATGAAGAACGTTGGCAACAATATTCAACATCGCCACCACGGTCGTCTGGGTCTGAATGAGGTTTATGAAACCGAGTCCATGCTGTTCAAGCAGTTGGAGCTGATCCATGAGTCCGGCGGCAGGCCACCAGCCCCGGGCAAGGATTTGAAAGCACGCATTGCCGCACTGGAATCAAAACTGGGGCCTCAAGGCGCTACGCTGGTCAAGGAGCTGGAAACCCTGCGCGAAGAGCTGGAAAATCACAGCTATACGGCGCTGATGTCTATCGGCCAAAGCTATGGCAAGGTGAAAAACCTCAGGCAACAAGATGGCATTCTCAACCAGCACGGTGAGTTGGCCAAGCCGTCGGTGCGCACCCAGTTCGGCAAGAAACTTGCTGAGCTGGGCACAAAGCTCAACTTCAAAAGCTCTGGACATGACCTGGTAAAGGAGCTTCAGGACGCCTTGACTCAAGTTGCTCCGTCTGCTGAAAACCCCACCAAAAAGTTACTCGGCACGCTGAAGTATCAAGGGCTGAAACTCAGCCACCAGAAAGCCGATGTACCCTTGGGGCAGCGCCGCGATGCCAGTGAGGAGCATGGCCTGAGTAAAGCGCGTCTGGCGCTGGATCTGGTCACGCTGAAAAGCCTCGGCGCGCTGCTCGACGAGGTCGAACAGCTACCGCCGCAAGCCGACATAGATCCGTTACAAAACAAACTGGCGAGGCTGCGTGATGTGACTTACGGCGAAAACCCGGTCAAGGTGGTTACAGACATGGGCTTTACCGATAACAAAGCGCTGGAAAGCGGTTATGAAGCGGTCAAGACATTCCTCAAATCGTTCAAAAAAGCTGACCATGCGGTGAGCGTCAACATGCGCGCAGCCACAGGCAGCAAGGACCAGGCGGAGCTGGCCGGGAAATTCAAAAGCATGCTCAAGCAACTGGAGCATGGCGACGACGAAATTAGGCTGCAACGCAGTTACGGACTGAACCTTACCACCCCGTTCATCATTCTTGCCGACAACGCCACAGGACTATGGCCAACGGCAGGCACCACCGGCAACCGTAACTACATACTCAATGCCGAGCGTTGCGAGGGCGGCGTTACCCTGTACCTGATCAGCGAAGGTGCGGGAAACGTAAGCGGTGGCTTCGGTGCCGGCAAAGACTACTGGCCGGGCTTTTTTGACGAAAACCATCCTGCTCGTAGTGTCGACGTCGGTAACAACCGCACGTTGACCCCCAACTTTCGCTTGGGCGTGGACGTGACAGCCACCGTCGCCGCCAGCCAACGTGCCGGCGTGGTCTTCAACGTTCCGGATGAAGACATCGACGCATTCATCGACGACCTGTTTGAAGGCAAGCTGAATCCATTGCAGGTGCTTAAAAAGGCAGTAGACCATGAGACCTACCAGGCTCGGCGATTCAACTTCGACCTCACGGCGGGCGGAACTGCCGATCTACGCGCAGGGATAAACCTGACCGAAGACAGAGACCCGGATGCCGATCCCAATAGCGATTCGTTCTCTGCGGTGGTACGCGGCGGATTCGCGGCGAACATCACCGTTAACCTGATGACCTACACCGATAACTCGTTGACCCAGAAAAACGACAAGACCAAGTTGCGCGAAGGCGGCAAGAACCGCCCGCGTTTTCTCAACAACGCAACGCTTGGCGGGCAGCTTCGCGGGCAGATCGGCGGCACCCGCACGGCCCCCACAGGCACACCGGCCTCCGCCCCGGGACCGACGCTCGCGTCACAGTCAGCCGCCAACAATCTGGGAGTAGCGGTCAATTTCAGCGTAGAGAACAGGACTGTCAAACGGGTCAAGTTTCGCTATAACGTCGCCAAGCCGATAACCACCGAAGGTTTGGGCAAGCTGTCTAAAAGCCTCGGCGAGGCATTCAAGGACAGCACGACCAAAGCAAAACTGGCCGAACTGGCCGACCCGCTGAATGCGCGTTACGCAGGCAAGAAACCGGATGAGGTTATTCAGGCGCACCTCGACGGCCTTGAAGAACTGTTTGCCGACACTCAATGGCAGAACGACAAGCAGTACAAAGCGCTTCGTGGTCTGAAACGCGGGGCGGTCGAGCATCGAGCATCAGTCAATAAGCACAGCGTGATGGATAACGCACGTTTTGAGACCAGCAAAACCAACCTCTCCGGCCTGAGCAGTGAAAGCATACTCACCAAAATCATGGGCTCAGTGCGTGAAGCGAGCGCCCCCGGCAATGCGGCCAGGGTTGCCGAGTTCATGCGCCAGGACCCGAAACTCCGCGCCATGCTCAAGGACATGGAGGGCAGCATAGGGACACTGGCGCGCGTACGGCTGGAACCGAAGGACTCGCTGGTCGATAAAATCGACGAAGGTAGCCTGGACGGCACCATGACCCAAAGCGACCTCTCCGCCCTTCTGAGAGACCGCAACCAGATGCGCATCAAGCGCCTGGTGGTATTCCACACCGCGACTCAGGCTGAAAACTTCACCTCACCCACCCCCTTGGTCAGCTATAACAGCGGAGCGAATATGAGCGTCACTAAAACGCTGGGGCGCATCAACTTTATTTATGGCGCAGACCAGGACAAACCGATTGGTTACACCTTTGACGGCGAGTTGTCGCGGCCATCGGCGTCGCTCAAGGAAGCGGCGAGCAAGTTGAAGCAAGAAGGGTTTGAACTGAAAAGCTGA
>PgyICMP2185_AvrE1a_1
GTGCATTCATCCTCGATCCACCGCAACACCGGATGCATCATTCAGCCGCCAGCCCCGGCAAACACGAACGCTGCAACTGATCTACAGCAAAAAATCGAACAACCCAAACAACGCTCCTCCCACTCACTGAGCAGTGTCGGCAAGCGAGCGCTGAAGAACGTCAGCAAACTGTTCCAGAAATCCAAGGCACCGCAGCAGAAAGCGGCCACGCCTCCCACCGTAAAAAACGTCAAGCCTTCACAGCCCACTCCAAATGCGAAGACAGCCAAAGATAAAGCGCCTGTATCTCAGTTATCGAGCAATAGTCTTGATGACCTGGACGATACGCGCCAGCCAGTAACGCGTGCGGGGCATAGCGGCGCCAGCACTTGTGGCACCAAAGCCCAAGACCCGGACGAGCCGGCAACGCTCCAGAGTTCTCGGCAATCGATGATGACGCGCAGCAACGGAGGCCGTTTCGAGTTGAAAGACGAAAAACTGGTTCGCAACTCAGAGCCACAAGGCAGCATTCAACTGGACGCCAAGGGAAAGCCTGACTTCTCAACGTTCAATACTCCCGGCCTGGCCCCATTGCTGGATTCCATTCTCGCCACCCCCAGGCAAACCTACCTGGCCCATCAAAGCAAAGACGGCGTGCACGGCCACCAGTTGCTACAGGCCAACGGGCATCTGCTGCACCTGGCGCAGGACGACAGTTCGCTAGCCTTGATCCGCAGCAGCAAAGAAGCACTGCATATAGAAGGAAAGAAACCACCAGCGGTGAAACTGGAGCGTGAAGACGGCAACATTCACATCGACACCGCCAGCGGACGCAAGACTCAAGAGTTACCCGGCAAGGCGCACATCGCTCACATCACCGGCGTGCTTCTCAGGCACGACGGCGAGCGTATGCGTGTGCATGAAGACCGGCTCTATCAGTTCGACCCGCTCAGTGCTCGCTGGAAAGCGCCTGAAGGCACGGAGGACATTGCTTTCAATAGTCTGGCCACAGGCGGCAAGGGCTCGGTCTATGCGAAAAGCGACGATGTGGTAGTCGACCTCACGAGCCCTTTCATGCCGCACATCGAAGTCAAGGATCTGCAGTCATTTTCGGTGGCACCGGACAACAGAGCGGCATTGCTCAGCGGCAAGGAGACTCAGGCGATCCTGCTCACAGACATGAGCCCGGTGATTGGCGATCTGACCGAGAAGAAAACCAAAGCGCTTGAACTCGACGGCGGCAAGGCGCAGGCGGCTGCGGTCGGCCTGAGCGACAACAAGCTGTTCATAGCAGACACCCAAGGCAGACTTTACAGCGCGGACCGGAGCGCATTTGAAAGCAATGACCCGCAATTGAAGCTGATGCCCGATCAGGCAAACTTTCAACTGGCAGGCCTGCCGCTGGGTGGCCACGACAGCGTCACCGGATTCATCAACGGGGATGACGGCCGTGTACATGCATTGATCAAAAACCGCCAGGGCGAGATTCACTCCCACGCACTCAATGAGCAGGATTCAAAACTGGAAAGCGGCTGGAACCTGACCAATGCTCTGGTACTGAGCAACAATCGCGGGTTGACCATGCCCCCGGCACCCACCGCCGCTGACCGGCTCAACCTCGATCGTGCGGGTCTGGTTGGCCTGAGCGAAGGACGCATTCAGCGCTGGGACGCGACGCCCGAATGCTGGAAAGACGCCGGTATAAAAGATATTGACCGCCTGCAACGCGGTGCCGACAGCAACGCCTATGTGCTCAAGGGCGGCAAGCTGCACGCGCTCAAGGTGACTCCTGAACACCCCAACATGGCCTTTGACCACAACACAGCGCTGGCCCAGACCGCGCGCTCGACAACAGTCGAGATGGGCAAGGAAATCGAAGGCCTCGACGACCGAGTGATCACAGCCTTTGCAATGGTCAGCAACAAACGCTTCGTCGCCCTTGATGACCAGAACAAGCTGACCGCCCACAGCAAGGATCACAAACCCGTCACTCTCGATATCCCCGGCCTGGAAGGCGATATCAAGAGCCTTGCTCTGGATGAAAAACACAACCTTCATGCGCTCACCAGTACCGGCGGGCTTTATTGCCTGCCCAGGGAAGCCTGGCAATCGACAAAGCTGGGGGATCAGATGCGCGCCCGCTGGACGCCGGTTGCCCTACCCGGGGGTCAGCCGGTCAAGGCACTTTTCGCCAATGACGACAACGTGCTCAGCGCCCAGATCGAAGACGCCGAGGGCCAGGGTCTGATGCGGCTCAGTGCAGGCAAATGGCAAGCTTTCGAGCAGCGCCCGGTAGAAGAAAACGGTTTGAATGATGTGCACTCGCGAATCACGGGATCGAACAAGACCTGGCGAATTCCAAAAACCGGGCTGACGCTCAGAATGGACATCAATGCATTCGGGCGCAGCGGTGTGGAGAAATCCAAAAAAGCCAGCACCCGCGAATTCATGCGCGCCAACGTCTACAAAAACACCGCAGAAGTGCCCCGCTGGATGAAGAACGTTGGCAACAATATTCAACATCGCCACCACGGTCGTCTGGGTCTGAATGAGGTTTATGAAACCGAGTCCATGCTGTTCAAGCAGTTGGAGCTGATCCATGAGTCCGGCGGCAGGCCACCAGCCCCGGGCAAGGATTTGAAAGCACGCATTGCCGCACTGGAATCAAAACTGGGGCCTCAAGGCGCTACGCTGGTCAAGGAGCTGGAAACCCTGCGCGAAGAGCTGGAAAATCACAGCTATACGGCGCTGATGTCTATCGGCCAAAGCTATGGCAAGGTGAAAAACCTCAGGCAACAAGATGGCATTCTCAACCAGCACGGTGAGTTGGCCAAGCCGTCGGTGCGCACCCAGTTCGGCAAGAAACTTGCTGAGCTGGGCACAAAGCTCAACTTCAAAAGCTCTGGACATGACCTGGTAAAGGAGCTTCAGGACGCCTTGACTCAAGTTGCTCCGTCTGCTGAAAACCCCACCAAAAAGTTACTCGGCACGCTGAAGTATCAAGGGCTGAAACTCAGCCACCAGAAAGCCGATGTACCCTTGGGGCAGCGCCGCGATGCCAGTGAGGAGCATGGCCTGAGTAAAGCGCGTCTGGCGCTGGATCTGGTCACGCTGAAAAGCCTCGGCGCGCTGCTCGACGAGGTCGAACAGCTACCGCCGCAAGCCGACATAGATCCGTTACAAAACAAACTGGCGAGGCTGCGTGATGTGACTTACGGCGAAAACCCGGTCAAGGTGGTTACAGACATGGGCTTTACCGATAACAAAGCGCTGGAAAGCGGTTATGAAGCGGTCAAGACATTCCTCAAATCGTTCAAAAAAGCTGACCATGCGGTGAGCGTCAACATGCGCGCAGCCACAGGCAGCAAGGACCAGGCGGAGCTGGCCGGGAAATTCAAAAGCATGCTCAAGCAACTGGAGCATGGCGACGACGAAATTAGGCTGCAACGCAGTTACGGACTGAACCTTACCACCCCGTTCATCATTCTTGCCGACAACGCCACAGGACTATGGCCAACGGCAGGCACCACCGGCAACCGTAACTACATACTCAATGCCGAGCGTTGCGAGGGCGGCGTTACCCTGTACCTGATCAGCGAAGGTGCGGGAAACGTAAGCGGTGGCTTCGGTGCCGGCAAAGACTACTGGCCGGGCTTTTTTGACGAAAACCATCCTGCTCGTAGTGTCGACGTCGGTAACAACCGCACGTTGACCCCCAACTTTCGCTTGGGCGTGGACGTGACAGCCACCGTCGCCGCCAGCCAACGTGCCGGCGTGGTCTTCAACGTTCCGGATGAAGACATCGACGCATTCATCGACGACCTGTTTGAAGGCAAGCTGAATCCATTGCAGGTGCTTAAAAAGGCAGTAGACCATGAGACCTACCAGGCTCGGCGATTCAACTTCGACCTCACGGCGGGCGGAACTGCCGATCTACGCGCAGGGATAAACCTGACCGAAGACAGAGACCCGGATGCCGATCCCAATAGCGATTCGTTCTCTGCGGTGGTACGCGGCGGATTCGCGGCGAACATCACCGTTAACCTGATGACCTACACCGATAACTCGTTGACCCAGAAAAACGACAAGACCAAGTTGCGCGAAGGCGGCAAGAACCGCCCGCGTTTTCTCAACAACGCAACGCTTGGCGGGCAGCTTCGCGGGCAGATCGGCGGCACCCGCACGGCCCCCACAGGCACACCGGCCTCCGCCCCGGGACCGACGCTCGCGTCACAGTCAGCCGCCAACAATCTGGGAGTAGCGGTCAATTTCAGCGTAGAGAACAGGACTGTCAAACGGGTCAAGTTTCGCTATAACGTCGCCAAGCCGATAACCACCGAAGGTTTGGGCAAGCTGTCTAAAAGCCTCGGCGAGGCATTCAAGGACAGCACGACCAAAGCAAAACTGGCCGAACTGGCCGACCCGCTGAATGCGCGTTACGCAGGCAAGAAACCGGATGAGGTTATTCAGGCGCACCTCGACGGCCTTGAAGAACTGTTTGCCGACACTCAATGGCAGAACGACAAGCAGTACAAAGCGCTTCGTGGTCTGAAACGCGGGGCGGTCGAGCATCGAGCATCAGTCAATAAGCACAGCGTGATGGATAACGCACGTTTTGAGACCAGCAAAACCAACCTCTCCGGCCTGAGCAGTGAAAGCATACTCACCAAAATCATGGGCTCAGTGCGTGAAGCGAGCGCCCCCGGCAATGCGGCCAGGGTTGCCGAGTTCATGCGCCAGGACCCGAAACTCCGCGCCATGCTCAAGGACATGGAGGGCAGCATAGGGACACTGGCGCGCGTACGGCTGGAACCGAAGGACTCGCTGGTCGATAAAATCGACGAAGGTAGCCTGGACGGCACCATGACCCAAAGCGACCTCTCCGCCCTTCTGAGAGACCGCAACCAGATGCGCATCAAGCGCCTGGTGGTATTCCACACCGCGACTCAGGCTGAAAACTTCACCTCACCCACCCCCTTGGTCAGCTATAACAGCGGAGCGAATATGAGCGTCACTAAAACGCTGGGGCGCATCAACTTTATTTATGGCGCAGACCAGGACAAACCGATTGGTTACACCTTTGACGGCGAGTTGTCGCGGCCATCGGCGTCGCTCAAGGAAGCGGCGAGCAAGTTGAAGCAAGAAGGGTTTGAACTGAAAAGCTGA
>PmeN6801_AvrE1a_1
GTGCATTCATCCTCGATCCACCGCAACACCGGATGCATCATTCAGCCGCCAGCCCCGGCAAACACGAACGCTGCAACTGATCTACAGCAAAAAATCGAACAACCCAAACAACGCTCCTCCCACTCACTGAGCAGTGTCGGCAAGCGAGCGCTGAAGAACGTCAGCAAACTGTTCCAGAAATCCAAGGCACCGCAGCAGAAAGCGGCCACGCCTCCCACCGTAAAAAACGTCAAGCCTTCACAGCCCACTCCAAATGCGAAGACAGCCAAAGATAAAGCGCCTGTATCTCAGTTATCGAGCAATAGTCTTGATGACCTGGACGATACGCGCCAGCCAGTAACGCGTGCGGGGCATAGCGGCGCCAGCACTTGTGGCACCAAAGCCCAAGACCCGGACGAGCCGGCAACGCTCCAGAGTTCTCGGCAATCGATGATGACGCGCAGCAACGGAGGCCGTTTCGAGTTGAAAGACGAAAAACTGGTTCGCAACTCAGAGCCACAAGGCAGCATTCAACTGGACGCCAAGGGAAAGCCTGACTTCTCAACGTTCAATACTCCCGGCCTGGCCCCATTGCTGGATTCCATTCTCGCCACCCCCAGGCAAACCTACCTGGCCCATCAAAGCAAAGACGGCGTGCACGGCCACCAGTTGCTACAGGCCAACGGGCATCTGCTGCACCTGGCGCAGGACGACAGTTCGCTAGCCTTGATCCGCAGCAGCAAAGAAGCACTGCATATAGAAGGAAAGAAACCACCAGCGGTGAAACTGGAGCGTGAAGACGGCAACATTCACATCGACACCGCCAGCGGACGCAAGACTCAAGAGTTACCCGGCAAGGCGCACATCGCTCACATCACCGGCGTGCTTCTCAGGCACGACGGCGAGCGTATGCGTGTGCATGAAGACCGGCTCTATCAGTTCGACCCGCTCAGTGCTCGCTGGAAAGCGCCTGAAGGCACGGAGGACATTGCTTTCAATAGTCTGGCCACAGGCGGCAAGGGCTCGGTCTATGCGAAAAGCGACGATGTGGTAGTCGACCTCACGAGCCCTTTCATGCCGCACATCGAAGTCAAGGATCTGCAGTCATTTTCGGTGGCACCGGACAACAGAGCGGCATTGCTCAGCGGCAAGGAGACTCAGGCGATCCTGCTCACAGACATGAGCCCGGTGATTGGCGATCTGACCGAGAAGAAAACCAAAGCGCTTGAACTCGACGGCGGCAAGGCGCAGGCGGCTGCGGTCGGCCTGAGCGACAACAAGCTGTTCATAGCAGACACCCAAGGCAGACTTTACAGCGCGGACCGGAGCGCATTTGAAAGCAATGACCCGCAATTGAAGCTGATGCCCGATCAGGCAAACTTTCAACTGGCAGGCCTGCCGCTGGGTGGCCACGACAGCGTCACCGGATTCATCAACGGGGATGACGGCCGTGTACATGCATTGATCAAAAACCGCCAGGGCGAGATTCACTCCCACGCACTCAATGAGCAGGATTCAAAACTGGAAAGCGGCTGGAACCTGACCAATGCTCTGGTACTGAGCAACAATCGCGGGTTGACCATGCCCCCGGCACCCACCGCCGCTGACCGGCTCAACCTCGATCGTGCGGGTCTGGTTGGCCTGAGCGAAGGACGCATTCAGCGCTGGGACGCGACGCCCGAATGCTGGAAAGACGCCGGTATAAAAGATATTGACCGCCTGCAACGCGGTGCCGACAGCAACGCCTATGTGCTCAAGGGCGGCAAGCTGCACGCGCTCAAGGTGACTCCTGAACACCCCAACATGGCCTTTGACCACAACACAGCGCTGGCCCAGACCGCGCGCTCGACAACAGTCGAGATGGGCAAGGAAATCGAAGGCCTCGACGACCGAGTGATCACAGCCTTTGCAATGGTCAGCAACAAACGCTTCGTCGCCCTTGATGACCAGAACAAGCTGACCGCCCACAGCAAGGATCACAAACCCGTCACTCTCGATATCCCCGGCCTGGAAGGCGATATCAAGAGCCTTGCTCTGGATGAAAAACACAACCTTCATGCGCTCACCAGTACCGGCGGGCTTTATTGCCTGCCCAGGGAAGCCTGGCAATCGACAAAGCTGGGGGATCAGATGCGCGCCCGCTGGACGCCGGTTGCCCTACCCGGGGGTCAGCCGGTCAAGGCACTTTTCGCCAATGACGACAACGTGCTCAGCGCCCAGATCGAAGACGCCGAGGGCCAGGGTCTGATGCGGCTCAGTGCAGGCAAATGGCAAGCTTTCGAGCAGCGCCCGGTAGAAGAAAACGGTTTGAATGATGTGCACTCGCGAATCACGGGATCGAACAAGACCTGGCGAATTCCAAAAACCGGGCTGACGCTCAGAATGGACATCAATGCATTCGGGCGCAGCGGTGTGGAGAAATCCAAAAAAGCCAGCACCCGCGAATTCATGCGCGCCAACGTCTACAAAAACACCGCAGAAGTGCCCCGCTGGATGAAGAACGTTGGCAACAATATTCAACATCGCCACCACGGTCGTCTGGGTCTGAATGAGGTTTATGAAACCGAGTCCATGCTGTTCAAGCAGTTGGAGCTGATCCATGAGTCCGGCGGCAGGCCACCAGCCCCGGGCAAGGATTTGAAAGCACGCATTGCCGCACTGGAATCAAAACTGGGGCCTCAAGGCGCTACGCTGGTCAAGGAGCTGGAAACCCTGCGCGAAGAGCTGGAAAATCACAGCTATACGGCGCTGATGTCTATCGGCCAAAGCTATGGCAAGGTGAAAAACCTCAGGCAACAAGATGGCATTCTCAACCAGCACGGTGAGTTGGCCAAGCCGTCGGTGCGCACCCAGTTCGGCAAGAAACTTGCTGAGCTGGGCACAAAGCTCAACTTCAAAAGCTCTGGACATGACCTGGTAAAGGAGCTTCAGGACGCCTTGACTCAAGTTGCTCCGTCTGCTGAAAACCCCACCAAAAAGTTACTCGGCACGCTGAAGTATCAAGGGCTGAAACTCAGCCACCAGAAAGCCGATGTACCCTTGGGGCAGCGCCGCGATGCCAGTGAGGAGCATGGCCTGAGTAAAGCGCGTCTGGCGCTGGATCTGGTCACGCTGAAAAGCCTCGGCGCGCTGCTCGACGAGGTCGAACAGCTACCGCCGCAAGCCGACATAGATCCGTTACAAAACAAACTGGCGAGGCTGCGTGATGTGACTTACGGCGAAAACCCGGTCAAGGTGGTTACAGACATGGGCTTTACCGATAACAAAGCGCTGGAAAGCGGTTATGAAGCGGTCAAGACATTCCTCAAATCGTTCAAAAAAGCTGACCATGCGGTGAGCGTCAACATGCGCGCAGCCACAGGCAGCAAGGACCAGGCGGAGCTGGCCGGGAAATTCAAAAGCATGCTCAAGCAACTGGAGCATGGCGACGACGAAATTAGGCTGCAACGCAGTTACGGACTGAACCTTACCACCCCGTTCATCATTCTTGCCGACAACGCCACAGGACTATGGCCAACGGCAGGCACCACCGGCAACCGTAACTACATACTCAATGCCGAGCGTTGCGAGGGCGGCGTTACCCTGTACCTGATCAGCGAAGGTGCGGGAAACGTAAGCGGTGGCTTCGGTGCCGGCAAAGACTACTGGCCGGGCTTTTTTGACGAAAACCATCCTGCTCGTAGTGTCGACGTCGGTAACAACCGCACGTTGACCCCCAACTTTCGCTTGGGCGTGGACGTGACAGCCACCGTCGCCGCCAGCCAACGTGCCGGCGTGGTCTTCAACGTTCCGGATGAAGACATCGACGCATTCATCGACGACCTGTTTGAAGGCAAGCTGAATCCATTGCAGGTGCTTAAAAAGGCAGTAGACCATGAGACCTACCAGGCTCGGCGATTCAACTTCGACCTCACGGCGGGCGGAACTGCCGATCTACGCGCAGGGATAAACCTGACCGAAGACAGAGACCCGGATGCCGATCCCAATAGCGATTCGTTCTCTGCGGTGGTACGCGGCGGATTCGCGGCGAACATCACCGTTAACCTGATGACCTACACCGATAACTCGTTGACCCAGAAAAACGACAAGACCAAGTTGCGCGAAGGCGGCAAGAACCGCCCGCGTTTTCTCAACAACGCAACGCTTGGCGGGCAGCTTCGCGGGCAGATCGGCGGCACCCGCACGGCCCCCACAGGCACACCGGCCTCCGCCCCGGGACCGACGCTCGCGTCACAGTCAGCCGCCAACAATCTGGGAGTAGCGGTCAATTTCAGCGTAGAGAACAGGACTGTCAAACGGGTCAAGTTTCGCTATAACGTCGCCAAGCCGATAACCACCGAAGGTTTGGGCAAGCTGTCTAAAAGCCTCGGCGAGGCATTCAAGGACAGCACGACCAAAGCAAAACTGGCCGAACTGGCCGACCCGCTGAATGCGCGTTACGCAGGCAAGAAACCGGATGAGGTTATTCAGGCGCACCTCGACGGCCTTGAAGAACTGTTTGCCGACACTCAATGGCAGAACGACAAGCAGTACAAAGCGCTTCGTGGTCTGAAACGCGGGGCGGTCGAGCATCGAGCATCAGTCAATAAGCACAGCGTGATGGATAACGCACGTTTTGAGACCAGCAAAACCAACCTCTCCGGCCTGAGCAGTGAAAGCATACTCACCAAAATCATGGGCTCAGTGCGTGAAGCGAGCGCCCCCGGCAATGCGGCCAGGGTTGCCGAGTTCATGCGCCAGGACCCGAAACTCCGCGCCATGCTCAAGGACATGGAGGGCAGCATAGGGACACTGGCGCGCGTACGGCTGGAACCGAAGGACTCGCTGGTCGATAAAATCGACGAAGGTAGCCTGGACGGCACCATGACCCAAAGCGACCTCTCCGCCCTTCTGAGAGACCGCAACCAGATGCGCATCAAGCGCCTGGTGGTATTCCACACCGCGACTCAGGCTGAAAACTTCACCTCACCCACCCCCTTGGTCAGCTATAACAGCGGAGCGAATATGAGCGTCACTAAAACGCTGGGGCGCATCAACTTTATTTATGGCGCAGACCAGGACAAACCGATTGGTTACACCTTTGACGGCGAGTTGTCGCGGCCATCGGCGTCGCTCAAGGAAGCGGCGAGCAAGTTGAAGCAAGAAGGGTTTGAACTGAAAAGCTGA
>Pph1302A_AvrE1a_1
GTGCATTCATCCTCGATCCACCGCAACACCGGATGCATCATTCAGCCGCCAGCCCCGGCAAACACGAACGCTGCAACTGATCTACAGCAAAAAATCGAACAACCCAAACAACGCTCCTCCCACTCACTGAGCAGTGTCGGCAAGCGAGCGCTGAAGAACGTCAGCAAACTGTTCCAGAAATCCAAGGCACCGCAGCAGAAAGCGGCCACGCCTCCCACCGTAAAAAACGTCAAGCCTTCACAGCCCACTCCAAATGCGAAGACAGCCAAAGATAAAGCGCCTGTATCTCAGTTATCGAGCAATAGTCTTGATGACCTGGACGATACGCGCCAGCCAGTAACGCGTGCGGGGCATAGCGGCGCCAGCACTTGTGGCACCAAAGCCCAAGACCCGGACGAGCCGGCAACGCTCCAGAGTTCTCGGCAATCGATGATGACGCGCAGCAACGGAGGCCGTTTCGAGTTGAAAGACGAAAAACTGGTTCGCAACTCAGAGCCACAAGGCAGCATTCAACTGGACGCCAAGGGAAAGCCTGACTTCTCAACGTTCAATACTCCCGGCCTGGCCCCATTGCTGGATTCCATTCTCGCCACCCCCAGGCAAACCTACCTGGCCCATCAAAGCAAAGACGGCGTGCACGGCCACCAGTTGCTACAGGCCAACGGGCATCTGCTGCACCTGGCGCAGGACGACAGTTCGCTAGCCTTGATCCGCAGCAGCAAAGAAGCACTGCATATAGAAGGAAAGAAACCACCAGCGGTGAAACTGGAGCGTGAAGACGGCAACATTCACATCGACACCGCCAGCGGACGCAAGACTCAAGAGTTACCCGGCAAGGCGCACATCGCTCACATCACCGGCGTGCTTCTCAGGCACGACGGCGAGCGTATGCGTGTGCATGAAGACCGGCTCTATCAGTTCGACCCGCTCAGTGCTCGCTGGAAAGCGCCTGAAGGCACGGAGGACATTGCTTTCAATAGTCTGGCCACAGGCGGCAAGGGCTCGGTCTATGCGAAAAGCGACGATGTGGTAGTCGACCTCACGAGCCCTTTCATGCCGCACATCGAAGTCAAGGATCTGCAGTCATTTTCGGTGGCACCGGACAACAGAGCGGCATTGCTCAGCGGCAAGGAGACTCAGGCGATCCTGCTCACAGACATGAGCCCGGTGATTGGCGATCTGACCGAGAAGAAAACCAAAGCGCTTGAACTCGACGGCGGCAAGGCGCAGGCGGCTGCGGTCGGCCTGAGCGACAACAAGCTGTTCATAGCAGACACCCAAGGCAGACTTTACAGCGCGGACCGGAGCGCATTTGAAAGCAATGACCCGCAATTGAAGCTGATGCCCGATCAGGCAAACTTTCAACTGGCAGGCCTGCCGCTGGGTGGCCACGACAGCGTCACCGGATTCATCAACGGGGATGACGGCCGTGTACATGCATTGATCAAAAACCGCCAGGGCGAGATTCACTCCCACGCACTCAATGAGCAGGATTCAAAACTGGAAAGCGGCTGGAACCTGACCAATGCTCTGGTACTGAGCAACAATCGCGGGTTGACCATGCCCCCGGCACCCACCGCCGCTGACCGGCTCAACCTCGATCGTGCGGGTCTGGTTGGCCTGAGCGAAGGACGCATTCAGCGCTGGGACGCGACGCCCGAATGCTGGAAAGACGCCGGTATAAAAGATATTGACCGCCTGCAACGCGGTGCCGACAGCAACGCCTATGTGCTCAAGGGCGGCAAGCTGCACGCGCTCAAGGTGACTCCTGAACACCCCAACATGGCCTTTGACCACAACACAGCGCTGGCCCAGACCGCGCGCTCGACAACAGTCGAGATGGGCAAGGAAATCGAAGGCCTCGACGACCGAGTGATCACAGCCTTTGCAATGGTCAGCAACAAACGCTTCGTCGCCCTTGATGACCAGAACAAGCTGACCGCCCACAGCAAGGATCACAAACCCGTCACTCTCGATATCCCCGGCCTGGAAGGCGATATCAAGAGCCTTGCTCTGGATGAAAAACACAACCTTCATGCGCTCACCAGTACCGGCGGGCTTTATTGCCTGCCCAGGGAAGCCTGGCAATCGACAAAGCTGGGGGATCAGATGCGCGCCCGCTGGACGCCGGTTGCCCTACCCGGGGGTCAGCCGGTCAAGGCACTTTTCGCCAATGACGACAACGTGCTCAGCGCCCAGATCGAAGACGCCGAGGGCCAGGGTCTGATGCGGCTCAGTGCAGGCAAATGGCAAGCTTTCGAGCAGCGCCCGGTAGAAGAAAACGGTTTGAATGATGTGCACTCGCGAATCACGGGATCGAACAAGACCTGGCGAATTCCAAAAACCGGGCTGACGCTCAGAATGGACATCAATGCATTCGGGCGCAGCGGTGTGGAGAAATCCAAAAAAGCCAGCACCCGCGAATTCATGCGCGCCAACGTCTACAAAAACACCGCAGAAGTGCCCCGCTGGATGAAGAACGTTGGCAACAATATTCAACATCGCCACCACGGTCGTCTGGGTCTGAATGAGGTTTATGAAACCGAGTCCATGCTGTTCAAGCAGTTGGAGCTGATCCATGAGTCCGGCGGCAGGCCACCAGCCCCGGGCAAGGATTTGAAAGCACGCATTGCCGCACTGGAATCAAAACTGGGGCCTCAAGGCGCTACGCTGGTCAAGGAGCTGGAAACCCTGCGCGAAGAGCTGGAAAATCACAGCTATACGGCGCTGATGTCTATCGGCCAAAGCTATGGCAAGGTGAAAAACCTCAGGCAACAAGATGGCATTCTCAACCAGCACGGTGAGTTGGCCAAGCCGTCGGTGCGCACCCAGTTCGGCAAGAAACTTGCTGAGCTGGGCACAAAGCTCAACTTCAAAAGCTCTGGACATGACCTGGTAAAGGAGCTTCAGGACGCCTTGACTCAAGTTGCTCCGTCTGCTGAAAACCCCACCAAAAAGTTACTCGGCACGCTGAAGTATCAAGGGCTGAAACTCAGCCACCAGAAAGCCGATGTACCCTTGGGGCAGCGCCGCGATGCCAGTGAGGAGCATGGCCTGAGTAAAGCGCGTCTGGCGCTGGATCTGGTCACGCTGAAAAGCCTCGGCGCGCTGCTCGACGAGGTCGAACAGCTACCGCCGCAAGCCGACATAGATCCGTTACAAAACAAACTGGCGAGGCTGCGTGATGTGACTTACGGCGAAAACCCGGTCAAGGTGGTTACAGACATGGGCTTTACCGATAACAAAGCGCTGGAAAGCGGTTATGAAGCGGTCAAGACATTCCTCAAATCGTTCAAAAAAGCTGACCATGCGGTGAGCGTCAACATGCGCGCAGCCACAGGCAGCAAGGACCAGGCGGAGCTGGCCGGGAAATTCAAAAGCATGCTCAAGCAACTGGAGCATGGCGACGACGAAATTAGGCTGCAACGCAGTTACGGACTGAACCTTACCACCCCGTTCATCATTCTTGCCGACAACGCCACAGGACTATGGCCAACGGCAGGCACCACCGGCAACCGTAACTACATACTCAATGCCGAGCGTTGCGAGGGCGGCGTTACCCTGTACCTGATCAGCGAAGGTGCGGGAAACGTAAGCGGTGGCTTCGGTGCCGGCAAAGACTACTGGCCGGGCTTTTTTGACGAAAACCATCCTGCTCGTAGTGTCGACGTCGGTAACAACCGCACGTTGACCCCCAACTTTCGCTTGGGCGTGGACGTGACAGCCACCGTCGCCGCCAGCCAACGTGCCGGCGTGGTCTTCAACGTTCCGGATGAAGACATCGACGCATTCATCGACGACCTGTTTGAAGGCAAGCTGAATCCATTGCAGGTGCTTAAAAAGGCAGTAGACCATGAGACCTACCAGGCTCGGCGATTCAACTTCGACCTCACGGCGGGCGGAACTGCCGATCTACGCGCAGGGATAAACCTGACCGAAGACAGAGACCCGGATGCCGATCCCAATAGCGATTCGTTCTCTGCGGTGGTACGCGGCGGATTCGCGGCGAACATCACCGTTAACCTGATGACCTACACCGATAACTCGTTGACCCAGAAAAACGACAAGACCAAGTTGCGCGAAGGCGGCAAGAACCGCCCGCGTTTTCTCAACAACGCAACGCTTGGCGGGCAGCTTCGCGGGCAGATCGGCGGCACCCGCACGGCCCCCACAGGCACACCGGCCTCCGCCCCGGGACCGACGCTCGCGTCACAGTCAGCCGCCAACAATCTGGGAGTAGCGGTCAATTTCAGCGTAGAGAACAGGACTGTCAAACGGGTCAAGTTTCGCTATAACGTCGCCAAGCCGATAACCACCGAAGGTTTGGGCAAGCTGTCTAAAAGCCTCGGCGAGGCATTCAAGGACAGCACGACCAAAGCAAAACTGGCCGAACTGGCCGACCCGCTGAATGCGCGTTACGCAGGCAAGAAACCGGATGAGGTTATTCAGGCGCACCTCGACGGCCTTGAAGAACTGTTTGCCGACACTCAATGGCAGAACGACAAGCAGTACAAAGCGCTTCGTGGTCTGAAACGCGGGGCGGTCGAGCATCGAGCATCAGTCAATAAGCACAGCGTGATGGATAACGCACGTTTTGAGACCAGCAAAACCAACCTCTCCGGCCTGAGCAGTGAAAGCATACTCACCAAAATCATGGGCTCAGTGCGTGAAGCGAGCGCCCCCGGCAATGCGGCCAGGGTTGCCGAGTTCATGCGCCAGGACCCGAAACTCCGCGCCATGCTCAAGGACATGGAGGGCAGCATAGGGACACTGGCGCGCGTACGGCTGGAACCGAAGGACTCGCTGGTCGATAAAATCGACGAAGGTAGCCTGGACGGCACCATGACCCAAAGCGACCTCTCCGCCCTTCTGAGAGACCGCAACCAGATGCGCATCAAGCGCCTGGTGGTATTCCACACCGCGACTCAGGCTGAAAACTTCACCTCACCCACCCCCTTGGTCAGCTATAACAGCGGAGCGAATATGAGCGTCACTAAAACGCTGGGGCGCATCAACTTTATTTATGGCGCAGACCAGGACAAACCGATTGGTTACACCTTTGACGGCGAGTTGTCGCGGCCATCGGCGTCGCTCAAGGAAGCGGCGAGCAAGTTGAAGCAAGAAGGGTTTGAACTGAAAAGCTGA
>Pph1448A_AvrE1a_1
GTGCATTCATCCTCGATCCACCGCAACACCGGATGCATCATTCAGCCGCCAGCCCCGGCAAACACGAACGCTGCAACTGATCTACAGCAAAAAATCGAACAACCCAAACAACGCTCCTCCCACTCACTGAGCAGTGTCGGCAAGCGAGCGCTGAAGAACGTCAGCAAACTGTTCCAGAAATCCAAGGCACCGCAGCAGAAAGCGGCCACGCCTCCCACCGTAAAAAACGTCAAGCCTTCACAGCCCACTCCAAATGCGAAGACAGCCAAAGATAAAGCGCCTGTATCTCAGTTATCGAGCAATAGTCTTGATGACCTGGACGATACGCGCCAGCCAGTAACGCGTGCGGGGCATAGCGGCGCCAGCACTTGTGGCACCAAAGCCCAAGACCCGGACGAGCCGGCAACGCTCCAGAGTTCTCGGCAATCGATGATGACGCGCAGCAACGGAGGCCGTTTCGAGTTGAAAGACGAAAAACTGGTTCGCAACTCAGAGCCACAAGGCAGCATTCAACTGGACGCCAAGGGAAAGCCTGACTTCTCAACGTTCAATACTCCCGGCCTGGCCCCATTGCTGGATTCCATTCTCGCCACCCCCAGGCAAACCTACCTGGCCCATCAAAGCAAAGACGGCGTGCACGGCCACCAGTTGCTACAGGCCAACGGGCATCTGCTGCACCTGGCGCAGGACGACAGTTCGCTAGCCTTGATCCGCAGCAGCAAAGAAGCACTGCATATAGAAGGAAAGAAACCACCAGCGGTGAAACTGGAGCGTGAAGACGGCAACATTCACATCGACACCGCCAGCGGACGCAAGACTCAAGAGTTACCCGGCAAGGCGCACATCGCTCACATCACCGGCGTGCTTCTCAGGCACGACGGCGAGCGTATGCGTGTGCATGAAGACCGGCTCTATCAGTTCGACCCGCTCAGTGCTCGCTGGAAAGCGCCTGAAGGCACGGAGGACATTGCTTTCAATAGTCTGGCCACAGGCGGCAAGGGCTCGGTCTATGCGAAAAGCGACGATGTGGTAGTCGACCTCACGAGCCCTTTCATGCCGCACATCGAAGTCAAGGATCTGCAGTCATTTTCGGTGGCACCGGACAACAGAGCGGCATTGCTCAGCGGCAAGGAGACTCAGGCGATCCTGCTCACAGACATGAGCCCGGTGATTGGCGATCTGACCGAGAAGAAAACCAAAGCGCTTGAACTCGACGGCGGCAAGGCGCAGGCGGCTGCGGTCGGCCTGAGCGACAACAAGCTGTTCATAGCAGACACCCAAGGCAGACTTTACAGCGCGGACCGGAGCGCATTTGAAAGCAATGACCCGCAATTGAAGCTGATGCCCGATCAGGCAAACTTTCAACTGGCAGGCCTGCCGCTGGGTGGCCACGACAGCGTCACCGGATTCATCAACGGGGATGACGGCCGTGTACATGCATTGATCAAAAACCGCCAGGGCGAGATTCACTCCCACGCACTCAATGAGCAGGATTCAAAACTGGAAAGCGGCTGGAACCTGACCAATGCTCTGGTACTGAGCAACAATCGCGGGTTGACCATGCCCCCGGCACCCACCGCCGCTGACCGGCTCAACCTCGATCGTGCGGGTCTGGTTGGCCTGAGCGAAGGACGCATTCAGCGCTGGGACGCGACGCCCGAATGCTGGAAAGACGCCGGTATAAAAGATATTGACCGCCTGCAACGCGGTGCCGACAGCAACGCCTATGTGCTCAAGGGCGGCAAGCTGCACGCGCTCAAGGTGACTCCTGAACACCCCAACATGGCCTTTGACCACAACACAGCGCTGGCCCAGACCGCGCGCTCGACAACAGTCGAGATGGGCAAGGAAATCGAAGGCCTCGACGACCGAGTGATCACAGCCTTTGCAATGGTCAGCAACAAACGCTTCGTCGCCCTTGATGACCAGAACAAGCTGACCGCCCACAGCAAGGATCACAAACCCGTCACTCTCGATATCCCCGGCCTGGAAGGCGATATCAAGAGCCTTGCTCTGGATGAAAAACACAACCTTCATGCGCTCACCAGTACCGGCGGGCTTTATTGCCTGCCCAGGGAAGCCTGGCAATCGACAAAGCTGGGGGATCAGATGCGCGCCCGCTGGACGCCGGTTGCCCTACCCGGGGGTCAGCCGGTCAAGGCACTTTTCGCCAATGACGACAACGTGCTCAGCGCCCAGATCGAAGACGCCGAGGGCCAGGGTCTGATGCGGCTCAGTGCAGGCAAATGGCAAGCTTTCGAGCAGCGCCCGGTAGAAGAAAACGGTTTGAATGATGTGCACTCGCGAATCACGGGATCGAACAAGACCTGGCGAATTCCAAAAACCGGGCTGACGCTCAGAATGGACATCAATGCATTCGGGCGCAGCGGTGTGGAGAAATCCAAAAAAGCCAGCACCCGCGAATTCATGCGCGCCAACGTCTACAAAAACACCGCAGAAGTGCCCCGCTGGATGAAGAACGTTGGCAACAATATTCAACATCGCCACCACGGTCGTCTGGGTCTGAATGAGGTTTATGAAACCGAGTCCATGCTGTTCAAGCAGTTGGAGCTGATCCATGAGTCCGGCGGCAGGCCACCAGCCCCGGGCAAGGATTTGAAAGCACGCATTGCCGCACTGGAATCAAAACTGGGGCCTCAAGGCGCTACGCTGGTCAAGGAGCTGGAAACCCTGCGCGAAGAGCTGGAAAATCACAGCTATACGGCGCTGATGTCTATCGGCCAAAGCTATGGCAAGGTGAAAAACCTCAGGCAACAAGATGGCATTCTCAACCAGCACGGTGAGTTGGCCAAGCCGTCGGTGCGCACCCAGTTCGGCAAGAAACTTGCTGAGCTGGGCACAAAGCTCAACTTCAAAAGCTCTGGACATGACCTGGTAAAGGAGCTTCAGGACGCCTTGACTCAAGTTGCTCCGTCTGCTGAAAACCCCACCAAAAAGTTACTCGGCACGCTGAAGTATCAAGGGCTGAAACTCAGCCACCAGAAAGCCGATGTACCCTTGGGGCAGCGCCGCGATGCCAGTGAGGAGCATGGCCTGAGTAAAGCGCGTCTGGCGCTGGATCTGGTCACGCTGAAAAGCCTCGGCGCGCTGCTCGACGAGGTCGAACAGCTACCGCCGCAAGCCGACATAGATCCGTTACAAAACAAACTGGCGAGGCTGCGTGATGTGACTTACGGCGAAAACCCGGTCAAGGTGGTTACAGACATGGGCTTTACCGATAACAAAGCGCTGGAAAGCGGTTATGAAGCGGTCAAGACATTCCTCAAATCGTTCAAAAAAGCTGACCATGCGGTGAGCGTCAACATGCGCGCAGCCACAGGCAGCAAGGACCAGGCGGAGCTGGCCGGGAAATTCAAAAGCATGCTCAAGCAACTGGAGCATGGCGACGACGAAATTAGGCTGCAACGCAGTTACGGACTGAACCTTACCACCCCGTTCATCATTCTTGCCGACAACGCCACAGGACTATGGCCAACGGCAGGCACCACCGGCAACCGTAACTACATACTCAATGCCGAGCGTTGCGAGGGCGGCGTTACCCTGTACCTGATCAGCGAAGGTGCGGGAAACGTAAGCGGTGGCTTCGGTGCCGGCAAAGACTACTGGCCGGGCTTTTTTGACGAAAACCATCCTGCTCGTAGTGTCGACGTCGGTAACAACCGCACGTTGACCCCCAACTTTCGCTTGGGCGTGGACGTGACAGCCACCGTCGCCGCCAGCCAACGTGCCGGCGTGGTCTTCAACGTTCCGGATGAAGACATCGACGCATTCATCGACGACCTGTTTGAAGGCAAGCTGAATCCATTGCAGGTGCTTAAAAAGGCAGTAGACCATGAGACCTACCAGGCTCGGCGATTCAACTTCGACCTCACGGCGGGCGGAACTGCCGATCTACGCGCAGGGATAAACCTGACCGAAGACAGAGACCCGGATGCCGATCCCAATAGCGATTCGTTCTCTGCGGTGGTACGCGGCGGATTCGCGGCGAACATCACCGTTAACCTGATGACCTACACCGATAACTCGTTGACCCAGAAAAACGACAAGACCAAGTTGCGCGAAGGCGGCAAGAACCGCCCGCGTTTTCTCAACAACGCAACGCTTGGCGGGCAGCTTCGCGGGCAGATCGGCGGCACCCGCACGGCCCCCACAGGCACACCGGCCTCCGCCCCGGGACCGACGCTCGCGTCACAGTCAGCCGCCAACAATCTGGGAGTAGCGGTCAATTTCAGCGTAGAGAACAGGACTGTCAAACGGGTCAAGTTTCGCTATAACGTCGCCAAGCCGATAACCACCGAAGGTTTGGGCAAGCTGTCTAAAAGCCTCGGCGAGGCATTCAAGGACAGCACGACCAAAGCAAAACTGGCCGAACTGGCCGACCCGCTGAATGCGCGTTACGCAGGCAAGAAACCGGATGAGGTTATTCAGGCGCACCTCGACGGCCTTGAAGAACTGTTTGCCGACACTCAATGGCAGAACGACAAGCAGTACAAAGCGCTTCGTGGTCTGAAACGCGGGGCGGTCGAGCATCGAGCATCAGTCAATAAGCACAGCGTGATGGATAACGCACGTTTTGAGACCAGCAAAACCAACCTCTCCGGCCTGAGCAGTGAAAGCATACTCACCAAAATCATGGGCTCAGTGCGTGAAGCGAGCGCCCCCGGCAATGCGGCCAGGGTTGCCGAGTTCATGCGCCAGGACCCGAAACTCCGCGCCATGCTCAAGGACATGGAGGGCAGCATAGGGACACTGGCGCGCGTACGGCTGGAACCGAAGGACTCGCTGGTCGATAAAATCGACGAAGGTAGCCTGGACGGCACCATGACCCAAAGCGACCTCTCCGCCCTTCTGAGAGACCGCAACCAGATGCGCATCAAGCGCCTGGTGGTATTCCACACCGCGACTCAGGCTGAAAACTTCACCTCACCCACCCCCTTGGTCAGCTATAACAGCGGAGCGAATATGAGCGTCACTAAAACGCTGGGGCGCATCAACTTTATTTATGGCGCAGACCAGGACAAACCGATTGGTTACACCTTTGACGGCGAGTTGTCGCGGCCATCGGCGTCGCTCAAGGAAGCGGCGAGCAAGTTGAAGCAAGAAGGGTTTGAACTGAAAAGCTGA
>PphICMP2740_AvrE1a_1
GTGCATTCATCCTCGATCCACCGCAACACCGGATGCATCATTCAGCCGCCAGCCCCGGCAAACACGAACGCTGCAACTGATCTACAGCAAAAAATCGAACAACCCAAACAACGCTCCTCCCACTCACTGAGCAGTGTCGGCAAGCGAGCGCTGAAGAACGTCAGCAAACTGTTCCAGAAATCCAAGGCACCGCAGCAGAAAGCGGCCACGCCTCCCACCGTAAAAAACGTCAAGCCTTCACAGCCCACTCCAAATGCGAAGACAGCCAAAGATAAAGCGCCTGTATCTCAGTTATCGAGCAATAGTCTTGATGACCTGGACGATACGCGCCAGCCAGTAACGCGTGCGGGGCATAGCGGCGCCAGCACTTGTGGCACCAAAGCCCAAGACCCGGACGAGCCGGCAACGCTCCAGAGTTCTCGGCAATCGATGATGACGCGCAGCAACGGAGGCCGTTTCGAGTTGAAAGACGAAAAACTGGTTCGCAACTCAGAGCCACAAGGCAGCATTCAACTGGACGCCAAGGGAAAGCCTGACTTCTCAACGTTCAATACTCCCGGCCTGGCCCCATTGCTGGATTCCATTCTCGCCACCCCCAGGCAAACCTACCTGGCCCATCAAAGCAAAGACGGCGTGCACGGCCACCAGTTGCTACAGGCCAACGGGCATCTGCTGCACCTGGCGCAGGACGACAGTTCGCTAGCCTTGATCCGCAGCAGCAAAGAAGCACTGCATATAGAAGGAAAGAAACCACCAGCGGTGAAACTGGAGCGTGAAGACGGCAACATTCACATCGACACCGCCAGCGGACGCAAGACTCAAGAGTTACCCGGCAAGGCGCACATCGCTCACATCACCGGCGTGCTTCTCAGGCACGACGGCGAGCGTATGCGTGTGCATGAAGACCGGCTCTATCAGTTCGACCCGCTCAGTGCTCGCTGGAAAGCGCCTGAAGGCACGGAGGACATTGCTTTCAATAGTCTGGCCACAGGCGGCAAGGGCTCGGTCTATGCGAAAAGCGACGATGTGGTAGTCGACCTCACGAGCCCTTTCATGCCGCACATCGAAGTCAAGGATCTGCAGTCATTTTCGGTGGCACCGGACAACAGAGCGGCATTGCTCAGCGGCAAGGAGACTCAGGCGATCCTGCTCACAGACATGAGCCCGGTGATTGGCGATCTGACCGAGAAGAAAACCAAAGCGCTTGAACTCGACGGCGGCAAGGCGCAGGCGGCTGCGGTCGGCCTGAGCGACAACAAGCTGTTCATAGCAGACACCCAAGGCAGACTTTACAGCGCGGACCGGAGCGCATTTGAAAGCAATGACCCGCAATTGAAGCTGATGCCCGATCAGGCAAACTTTCAACTGGCAGGCCTGCCGCTGGGTGGCCACGACAGCGTCACCGGATTCATCAACGGGGATGACGGCCGTGTACATGCATTGATCAAAAACCGCCAGGGCGAGATTCACTCCCACGCACTCAATGAGCAGGATTCAAAACTGGAAAGCGGCTGGAACCTGACCAATGCTCTGGTACTGAGCAACAATCGCGGGTTGACCATGCCCCCGGCACCCACCGCCGCTGACCGGCTCAACCTCGATCGTGCGGGTCTGGTTGGCCTGAGCGAAGGACGCATTCAGCGCTGGGACGCGACGCCCGAATGCTGGAAAGACGCCGGTATAAAAGATATTGACCGCCTGCAACGCGGTGCCGACAGCAACGCCTATGTGCTCAAGGGCGGCAAGCTGCACGCGCTCAAGGTGACTCCTGAACACCCCAACATGGCCTTTGACCACAACACAGCGCTGGCCCAGACCGCGCGCTCGACAACAGTCGAGATGGGCAAGGAAATCGAAGGCCTCGACGACCGAGTGATCACAGCCTTTGCAATGGTCAGCAACAAACGCTTCGTCGCCCTTGATGACCAGAACAAGCTGACCGCCCACAGCAAGGATCACAAACCCGTCACTCTCGATATCCCCGGCCTGGAAGGCGATATCAAGAGCCTTGCTCTGGATGAAAAACACAACCTTCATGCGCTCACCAGTACCGGCGGGCTTTATTGCCTGCCCAGGGAAGCCTGGCAATCGACAAAGCTGGGGGATCAGATGCGCGCCCGCTGGACGCCGGTTGCCCTACCCGGGGGTCAGCCGGTCAAGGCACTTTTCGCCAATGACGACAACGTGCTCAGCGCCCAGATCGAAGACGCCGAGGGCCAGGGTCTGATGCGGCTCAGTGCAGGCAAATGGCAAGCTTTCGAGCAGCGCCCGGTAGAAGAAAACGGTTTGAATGATGTGCACTCGCGAATCACGGGATCGAACAAGACCTGGCGAATTCCAAAAACCGGGCTGACGCTCAGAATGGACATCAATGCATTCGGGCGCAGCGGTGTGGAGAAATCCAAAAAAGCCAGCACCCGCGAATTCATGCGCGCCAACGTCTACAAAAACACCGCAGAAGTGCCCCGCTGGATGAAGAACGTTGGCAACAATATTCAACATCGCCACCACGGTCGTCTGGGTCTGAATGAGGTTTATGAAACCGAGTCCATGCTGTTCAAGCAGTTGGAGCTGATCCATGAGTCCGGCGGCAGGCCACCAGCCCCGGGCAAGGATTTGAAAGCACGCATTGCCGCACTGGAATCAAAACTGGGGCCTCAAGGCGCTACGCTGGTCAAGGAGCTGGAAACCCTGCGCGAAGAGCTGGAAAATCACAGCTATACGGCGCTGATGTCTATCGGCCAAAGCTATGGCAAGGTGAAAAACCTCAGGCAACAAGATGGCATTCTCAACCAGCACGGTGAGTTGGCCAAGCCGTCGGTGCGCACCCAGTTCGGCAAGAAACTTGCTGAGCTGGGCACAAAGCTCAACTTCAAAAGCTCTGGACATGACCTGGTAAAGGAGCTTCAGGACGCCTTGACTCAAGTTGCTCCGTCTGCTGAAAACCCCACCAAAAAGTTACTCGGCACGCTGAAGTATCAAGGGCTGAAACTCAGCCACCAGAAAGCCGATGTACCCTTGGGGCAGCGCCGCGATGCCAGTGAGGAGCATGGCCTGAGTAAAGCGCGTCTGGCGCTGGATCTGGTCACGCTGAAAAGCCTCGGCGCGCTGCTCGACGAGGTCGAACAGCTACCGCCGCAAGCCGACATAGATCCGTTACAAAACAAACTGGCGAGGCTGCGTGATGTGACTTACGGCGAAAACCCGGTCAAGGTGGTTACAGACATGGGCTTTACCGATAACAAAGCGCTGGAAAGCGGTTATGAAGCGGTCAAGACATTCCTCAAATCGTTCAAAAAAGCTGACCATGCGGTGAGCGTCAACATGCGCGCAGCCACAGGCAGCAAGGACCAGGCGGAGCTGGCCGGGAAATTCAAAAGCATGCTCAAGCAACTGGAGCATGGCGACGACGAAATTAGGCTGCAACGCAGTTACGGACTGAACCTTACCACCCCGTTCATCATTCTTGCCGACAACGCCACAGGACTATGGCCAACGGCAGGCACCACCGGCAACCGTAACTACATACTCAATGCCGAGCGTTGCGAGGGCGGCGTTACCCTGTACCTGATCAGCGAAGGTGCGGGAAACGTAAGCGGTGGCTTCGGTGCCGGCAAAGACTACTGGCCGGGCTTTTTTGACGAAAACCATCCTGCTCGTAGTGTCGACGTCGGTAACAACCGCACGTTGACCCCCAACTTTCGCTTGGGCGTGGACGTGACAGCCACCGTCGCCGCCAGCCAACGTGCCGGCGTGGTCTTCAACGTTCCGGATGAAGACATCGACGCATTCATCGACGACCTGTTTGAAGGCAAGCTGAATCCATTGCAGGTGCTTAAAAAGGCAGTAGACCATGAGACCTACCAGGCTCGGCGATTCAACTTCGACCTCACGGCGGGCGGAACTGCCGATCTACGCGCAGGGATAAACCTGACCGAAGACAGAGACCCGGATGCCGATCCCAATAGCGATTCGTTCTCTGCGGTGGTACGCGGCGGATTCGCGGCGAACATCACCGTTAACCTGATGACCTACACCGATAACTCGTTGACCCAGAAAAACGACAAGACCAAGTTGCGCGAAGGCGGCAAGAACCGCCCGCGTTTTCTCAACAACGCAACGCTTGGCGGGCAGCTTCGCGGGCAGATCGGCGGCACCCGCACGGCCCCCACAGGCACACCGGCCTCCGCCCCGGGACCGACGCTCGCGTCACAGTCAGCCGCCAACAATCTGGGAGTAGCGGTCAATTTCAGCGTAGAGAACAGGACTGTCAAACGGGTCAAGTTTCGCTATAACGTCGCCAAGCCGATAACCACCGAAGGTTTGGGCAAGCTGTCTAAAAGCCTCGGCGAGGCATTCAAGGACAGCACGACCAAAGCAAAACTGGCCGAACTGGCCGACCCGCTGAATGCGCGTTACGCAGGCAAGAAACCGGATGAGGTTATTCAGGCGCACCTCGACGGCCTTGAAGAACTGTTTGCCGACACTCAATGGCAGAACGACAAGCAGTACAAAGCGCTTCGTGGTCTGAAACGCGGGGCGGTCGAGCATCGAGCATCAGTCAATAAGCACAGCGTGATGGATAACGCACGTTTTGAGACCAGCAAAACCAACCTCTCCGGCCTGAGCAGTGAAAGCATACTCACCAAAATCATGGGCTCAGTGCGTGAAGCGAGCGCCCCCGGCAATGCGGCCAGGGTTGCCGAGTTCATGCGCCAGGACCCGAAACTCCGCGCCATGCTCAAGGACATGGAGGGCAGCATAGGGACACTGGCGCGCGTACGGCTGGAACCGAAGGACTCGCTGGTCGATAAAATCGACGAAGGTAGCCTGGACGGCACCATGACCCAAAGCGACCTCTCCGCCCTTCTGAGAGACCGCAACCAGATGCGCATCAAGCGCCTGGTGGTATTCCACACCGCGACTCAGGCTGAAAACTTCACCTCACCCACCCCCTTGGTCAGCTATAACAGCGGAGCGAATATGAGCGTCACTAAAACGCTGGGGCGCATCAACTTTATTTATGGCGCAGACCAGGACAAACCGATTGGTTACACCTTTGACGGCGAGTTGTCGCGGCCATCGGCGTCGCTCAAGGAAGCGGCGAGCAAGTTGAAGCAAGAAGGGTTTGAACTGAAAAGCTGA
>PphICMP637_AvrE1a_1
GTGCATTCATCCTCGATCCACCGCAACACCGGATGCATCATTCAGCCGCCAGCCCCGGCAAACACGAACGCTGCAACTGATCTACAGCAAAAAATCGAACAACCCAAACAACGCTCCTCCCACTCACTGAGCAGTGTCGGCAAGCGAGCGCTGAAGAACGTCAGCAAACTGTTCCAGAAATCCAAGGCACCGCAGCAGAAAGCGGCCACGCCTCCCACCGTAAAAAACGTCAAGCCTTCACAGCCCACTCCAAATGCGAAGACAGCCAAAGATAAAGCGCCTGTATCTCAGTTATCGAGCAATAGTCTTGATGACCTGGACGATACGCGCCAGCCAGTAACGCGTGCGGGGCATAGCGGCGCCAGCACTTGTGGCACCAAAGCCCAAGACCCGGACGAGCCGGCAACGCTCCAGAGTTCTCGGCAATCGATGATGACGCGCAGCAACGGAGGCCGTTTCGAGTTGAAAGACGAAAAACTGGTTCGCAACTCAGAGCCACAAGGCAGCATTCAACTGGACGCCAAGGGAAAGCCTGACTTCTCAACGTTCAATACTCCCGGCCTGGCCCCATTGCTGGATTCCATTCTCGCCACCCCCAGGCAAACCTACCTGGCCCATCAAAGCAAAGACGGCGTGCACGGCCACCAGTTGCTACAGGCCAACGGGCATCTGCTGCACCTGGCGCAGGACGACAGTTCGCTAGCCTTGATCCGCAGCAGCAAAGAAGCACTGCATATAGAAGGAAAGAAACCACCAGCGGTGAAACTGGAGCGTGAAGACGGCAACATTCACATCGACACCGCCAGCGGACGCAAGACTCAAGAGTTACCCGGCAAGGCGCACATCGCTCACATCACCGGCGTGCTTCTCAGGCACGACGGCGAGCGTATGCGTGTGCATGAAGACCGGCTCTATCAGTTCGACCCGCTCAGTGCTCGCTGGAAAGCGCCTGAAGGCACGGAGGACATTGCTTTCAATAGTCTGGCCACAGGCGGCAAGGGCTCGGTCTATGCGAAAAGCGACGATGTGGTAGTCGACCTCACGAGCCCTTTCATGCCGCACATCGAAGTCAAGGATCTGCAGTCATTTTCGGTGGCACCGGACAACAGAGCGGCATTGCTCAGCGGCAAGGAGACTCAGGCGATCCTGCTCACAGACATGAGCCCGGTGATTGGCGATCTGACCGAGAAGAAAACCAAAGCGCTTGAACTCGACGGCGGCAAGGCGCAGGCGGCTGCGGTCGGCCTGAGCGACAACAAGCTGTTCATAGCAGACACCCAAGGCAGACTTTACAGCGCGGACCGGAGCGCATTTGAAAGCAATGACCCGCAATTGAAGCTGATGCCCGATCAGGCAAACTTTCAACTGGCAGGCCTGCCGCTGGGTGGCCACGACAGCGTCACCGGATTCATCAACGGGGATGACGGCCGTGTACATGCATTGATCAAAAACCGCCAGGGCGAGATTCACTCCCACGCACTCAATGAGCAGGATTCAAAACTGGAAAGCGGCTGGAACCTGACCAATGCTCTGGTACTGAGCAACAATCGCGGGTTGACCATGCCCCCGGCACCCACCGCCGCTGACCGGCTCAACCTCGATCGTGCGGGTCTGGTTGGCCTGAGCGAAGGACGCATTCAGCGCTGGGACGCGACGCCCGAATGCTGGAAAGACGCCGGTATAAAAGATATTGACCGCCTGCAACGCGGTGCCGACAGCAACGCCTATGTGCTCAAGGGCGGCAAGCTGCACGCGCTCAAGGTGACTCCTGAACACCCCAACATGGCCTTTGACCACAACACAGCGCTGGCCCAGACCGCGCGCTCGACAACAGTCGAGATGGGCAAGGAAATCGAAGGCCTCGACGACCGAGTGATCACAGCCTTTGCAATGGTCAGCAACAAACGCTTCGTCGCCCTTGATGACCAGAACAAGCTGACCGCCCACAGCAAGGATCACAAACCCGTCACTCTCGATATCCCCGGCCTGGAAGGCGATATCAAGAGCCTTGCTCTGGATGAAAAACACAACCTTCATGCGCTCACCAGTACCGGCGGGCTTTATTGCCTGCCCAGGGAAGCCTGGCAATCGACAAAGCTGGGGGATCAGATGCGCGCCCGCTGGACGCCGGTTGCCCTACCCGGGGGTCAGCCGGTCAAGGCACTTTTCGCCAATGACGACAACGTGCTCAGCGCCCAGATCGAAGACGCCGAGGGCCAGGGTCTGATGCGGCTCAGTGCAGGCAAATGGCAAGCTTTCGAGCAGCGCCCGGTAGAAGAAAACGGTTTGAATGATGTGCACTCGCGAATCACGGGATCGAACAAGACCTGGCGAATTCCAAAAACCGGGCTGACGCTCAGAATGGACATCAATGCATTCGGGCGCAGCGGTGTGGAGAAATCCAAAAAAGCCAGCACCCGCGAATTCATGCGCGCCAACGTCTACAAAAACACCGCAGAAGTGCCCCGCTGGATGAAGAACGTTGGCAACAATATTCAACATCGCCACCACGGTCGTCTGGGTCTGAATGAGGTTTATGAAACCGAGTCCATGCTGTTCAAGCAGTTGGAGCTGATCCATGAGTCCGGCGGCAGGCCACCAGCCCCGGGCAAGGATTTGAAAGCACGCATTGCCGCACTGGAATCAAAACTGGGGCCTCAAGGCGCTACGCTGGTCAAGGAGCTGGAAACCCTGCGCGAAGAGCTGGAAAATCACAGCTATACGGCGCTGATGTCTATCGGCCAAAGCTATGGCAAGGTGAAAAACCTCAGGCAACAAGATGGCATTCTCAACCAGCACGGTGAGTTGGCCAAGCCGTCGGTGCGCACCCAGTTCGGCAAGAAACTTGCTGAGCTGGGCACAAAGCTCAACTTCAAAAGCTCTGGACATGACCTGGTAAAGGAGCTTCAGGACGCCTTGACTCAAGTTGCTCCGTCTGCTGAAAACCCCACCAAAAAGTTACTCGGCACGCTGAAGTATCAAGGGCTGAAACTCAGCCACCAGAAAGCCGATGTACCCTTGGGGCAGCGCCGCGATGCCAGTGAGGAGCATGGCCTGAGTAAAGCGCGTCTGGCGCTGGATCTGGTCACGCTGAAAAGCCTCGGCGCGCTGCTCGACGAGGTCGAACAGCTACCGCCGCAAGCCGACATAGATCCGTTACAAAACAAACTGGCGAGGCTGCGTGATGTGACTTACGGCGAAAACCCGGTCAAGGTGGTTACAGACATGGGCTTTACCGATAACAAAGCGCTGGAAAGCGGTTATGAAGCGGTCAAGACATTCCTCAAATCGTTCAAAAAAGCTGACCATGCGGTGAGCGTCAACATGCGCGCAGCCACAGGCAGCAAGGACCAGGCGGAGCTGGCCGGGAAATTCAAAAGCATGCTCAAGCAACTGGAGCATGGCGACGACGAAATTAGGCTGCAACGCAGTTACGGACTGAACCTTACCACCCCGTTCATCATTCTTGCCGACAACGCCACAGGACTATGGCCAACGGCAGGCACCACCGGCAACCGTAACTACATACTCAATGCCGAGCGTTGCGAGGGCGGCGTTACCCTGTACCTGATCAGCGAAGGTGCGGGAAACGTAAGCGGTGGCTTCGGTGCCGGCAAAGACTACTGGCCGGGCTTTTTTGACGAAAACCATCCTGCTCGTAGTGTCGACGTCGGTAACAACCGCACGTTGACCCCCAACTTTCGCTTGGGCGTGGACGTGACAGCCACCGTCGCCGCCAGCCAACGTGCCGGCGTGGTCTTCAACGTTCCGGATGAAGACATCGACGCATTCATCGACGACCTGTTTGAAGGCAAGCTGAATCCATTGCAGGTGCTTAAAAAGGCAGTAGACCATGAGACCTACCAGGCTCGGCGATTCAACTTCGACCTCACGGCGGGCGGAACTGCCGATCTACGCGCAGGGATAAACCTGACCGAAGACAGAGACCCGGATGCCGATCCCAATAGCGATTCGTTCTCTGCGGTGGTACGCGGCGGATTCGCGGCGAACATCACCGTTAACCTGATGACCTACACCGATAACTCGTTGACCCAGAAAAACGACAAGACCAAGTTGCGCGAAGGCGGCAAGAACCGCCCGCGTTTTCTCAACAACGCAACGCTTGGCGGGCAGCTTCGCGGGCAGATCGGCGGCACCCGCACGGCCCCCACAGGCACACCGGCCTCCGCCCCGGGACCGACGCTCGCGTCACAGTCAGCCGCCAACAATCTGGGAGTAGCGGTCAATTTCAGCGTAGAGAACAGGACTGTCAAACGGGTCAAGTTTCGCTATAACGTCGCCAAGCCGATAACCACCGAAGGTTTGGGCAAGCTGTCTAAAAGCCTCGGCGAGGCATTCAAGGACAGCACGACCAAAGCAAAACTGGCCGAACTGGCCGACCCGCTGAATGCGCGTTACGCAGGCAAGAAACCGGATGAGGTTATTCAGGCGCACCTCGACGGCCTTGAAGAACTGTTTGCCGACACTCAATGGCAGAACGACAAGCAGTACAAAGCGCTTCGTGGTCTGAAACGCGGGGCGGTCGAGCATCGAGCATCAGTCAATAAGCACAGCGTGATGGATAACGCACGTTTTGAGACCAGCAAAACCAACCTCTCCGGCCTGAGCAGTGAAAGCATACTCACCAAAATCATGGGCTCAGTGCGTGAAGCGAGCGCCCCCGGCAATGCGGCCAGGGTTGCCGAGTTCATGCGCCAGGACCCGAAACTCCGCGCCATGCTCAAGGACATGGAGGGCAGCATAGGGACACTGGCGCGCGTACGGCTGGAACCGAAGGACTCGCTGGTCGATAAAATCGACGAAGGTAGCCTGGACGGCACCATGACCCAAAGCGACCTCTCCGCCCTTCTGAGAGACCGCAACCAGATGCGCATCAAGCGCCTGGTGGTATTCCACACCGCGACTCAGGCTGAAAACTTCACCTCACCCACCCCCTTGGTCAGCTATAACAGCGGAGCGAATATGAGCGTCACTAAAACGCTGGGGCGCATCAACTTTATTTATGGCGCAGACCAGGACAAACCGATTGGTTACACCTTTGACGGCGAGTTGTCGCGGCCATCGGCGTCGCTCAAGGAAGCGGCGAGCAAGTTGAAGCAAGAAGGGTTTGAACTGAAAAGCTGA
>PphKN86_AvrE1a_1
GTGCATTCATCCTCGATCCACCGCAACACCGGATGCATCATTCAGCCGCCAGCCCCGGCAAACACGAACGCTGCAACTGATCTACAGCAAAAAATCGAACAACCCAAACAACGCTCCTCCCACTCACTGAGCAGTGTCGGCAAGCGAGCGCTGAAGAACGTCAGCAAACTGTTCCAGAAATCCAAGGCACCGCAGCAGAAAGCGGCCACGCCTCCCACCGTAAAAAACGTCAAGCCTTCACAGCCCACTCCAAATGCGAAGACAGCCAAAGATAAAGCGCCTGTATCTCAGTTATCGAGCAATAGTCTTGATGACCTGGACGATACGCGCCAGCCAGTAACGCGTGCGGGGCATAGCGGCGCCAGCACTTGTGGCACCAAAGCCCAAGACCCGGACGAGCCGGCAACGCTCCAGAGTTCTCGGCAATCGATGATGACGCGCAGCAACGGAGGCCGTTTCGAGTTGAAAGACGAAAAACTGGTTCGCAACTCAGAGCCACAAGGCAGCATTCAACTGGACGCCAAGGGAAAGCCTGACTTCTCAACGTTCAATACTCCCGGCCTGGCCCCATTGCTGGATTCCATTCTCGCCACCCCCAGGCAAACCTACCTGGCCCATCAAAGCAAAGACGGCGTGCACGGCCACCAGTTGCTACAGGCCAACGGGCATCTGCTGCACCTGGCGCAGGACGACAGTTCGCTAGCCTTGATCCGCAGCAGCAAAGAAGCACTGCATATAGAAGGAAAGAAACCACCAGCGGTGAAACTGGAGCGTGAAGACGGCAACATTCACATCGACACCGCCAGCGGACGCAAGACTCAAGAGTTACCCGGCAAGGCGCACATCGCTCACATCACCGGCGTGCTTCTCAGGCACGACGGCGAGCGTATGCGTGTGCATGAAGACCGGCTCTATCAGTTCGACCCGCTCAGTGCTCGCTGGAAAGCGCCTGAAGGCACGGAGGACATTGCTTTCAATAGTCTGGCCACAGGCGGCAAGGGCTCGGTCTATGCGAAAAGCGACGATGTGGTAGTCGACCTCACGAGCCCTTTCATGCCGCACATCGAAGTCAAGGATCTGCAGTCATTTTCGGTGGCACCGGACAACAGAGCGGCATTGCTCAGCGGCAAGGAGACTCAGGCGATCCTGCTCACAGACATGAGCCCGGTGATTGGCGATCTGACCGAGAAGAAAACCAAAGCGCTTGAACTCGACGGCGGCAAGGCGCAGGCGGCTGCGGTCGGCCTGAGCGACAACAAGCTGTTCATAGCAGACACCCAAGGCAGACTTTACAGCGCGGACCGGAGCGCATTTGAAAGCAATGACCCGCAATTGAAGCTGATGCCCGATCAGGCAAACTTTCAACTGGCAGGCCTGCCGCTGGGTGGCCACGACAGCGTCACCGGATTCATCAACGGGGATGACGGCCGTGTACATGCATTGATCAAAAACCGCCAGGGCGAGATTCACTCCCACGCACTCAATGAGCAGGATTCAAAACTGGAAAGCGGCTGGAACCTGACCAATGCTCTGGTACTGAGCAACAATCGCGGGTTGACCATGCCCCCGGCACCCACCGCCGCTGACCGGCTCAACCTCGATCGTGCGGGTCTGGTTGGCCTGAGCGAAGGACGCATTCAGCGCTGGGACGCGACGCCCGAATGCTGGAAAGACGCCGGTATAAAAGATATTGACCGCCTGCAACGCGGTGCCGACAGCAACGCCTATGTGCTCAAGGGCGGCAAGCTGCACGCGCTCAAGGTGACTCCTGAACACCCCAACATGGCCTTTGACCACAACACAGCGCTGGCCCAGACCGCGCGCTCGACAACAGTCGAGATGGGCAAGGAAATCGAAGGCCTCGACGACCGAGTGATCACAGCCTTTGCAATGGTCAGCAACAAACGCTTCGTCGCCCTTGATGACCAGAACAAGCTGACCGCCCACAGCAAGGATCACAAACCCGTCACTCTCGATATCCCCGGCCTGGAAGGCGATATCAAGAGCCTTGCTCTGGATGAAAAACACAACCTTCATGCGCTCACCAGTACCGGCGGGCTTTATTGCCTGCCCAGGGAAGCCTGGCAATCGACAAAGCTGGGGGATCAGATGCGCGCCCGCTGGACGCCGGTTGCCCTACCCGGGGGTCAGCCGGTCAAGGCACTTTTCGCCAATGACGACAACGTGCTCAGCGCCCAGATCGAAGACGCCGAGGGCCAGGGTCTGATGCGGCTCAGTGCAGGCAAATGGCAAGCTTTCGAGCAGCGCCCGGTAGAAGAAAACGGTTTGAATGATGTGCACTCGCGAATCACGGGATCGAACAAGACCTGGCGAATTCCAAAAACCGGGCTGACGCTCAGAATGGACATCAATGCATTCGGGCGCAGCGGTGTGGAGAAATCCAAAAAAGCCAGCACCCGCGAATTCATGCGCGCCAACGTCTACAAAAACACCGCAGAAGTGCCCCGCTGGATGAAGAACGTTGGCAACAATATTCAACATCGCCACCACGGTCGTCTGGGTCTGAATGAGGTTTATGAAACCGAGTCCATGCTGTTCAAGCAGTTGGAGCTGATCCATGAGTCCGGCGGCAGGCCACCAGCCCCGGGCAAGGATTTGAAAGCACGCATTGCCGCACTGGAATCAAAACTGGGGCCTCAAGGCGCTACGCTGGTCAAGGAGCTGGAAACCCTGCGCGAAGAGCTGGAAAATCACAGCTATACGGCGCTGATGTCTATCGGCCAAAGCTATGGCAAGGTGAAAAACCTCAGGCAACAAGATGGCATTCTCAACCAGCACGGTGAGTTGGCCAAGCCGTCGGTGCGCACCCAGTTCGGCAAGAAACTTGCTGAGCTGGGCACAAAGCTCAACTTCAAAAGCTCTGGACATGACCTGGTAAAGGAGCTTCAGGACGCCTTGACTCAAGTTGCTCCGTCTGCTGAAAACCCCACCAAAAAGTTACTCGGCACGCTGAAGTATCAAGGGCTGAAACTCAGCCACCAGAAAGCCGATGTACCCTTGGGGCAGCGCCGCGATGCCAGTGAGGAGCATGGCCTGAGTAAAGCGCGTCTGGCGCTGGATCTGGTCACGCTGAAAAGCCTCGGCGCGCTGCTCGACGAGGTCGAACAGCTACCGCCGCAAGCCGACATAGATCCGTTACAAAACAAACTGGCGAGGCTGCGTGATGTGACTTACGGCGAAAACCCGGTCAAGGTGGTTACAGACATGGGCTTTACCGATAACAAAGCGCTGGAAAGCGGTTATGAAGCGGTCAAGACATTCCTCAAATCGTTCAAAAAAGCTGACCATGCGGTGAGCGTCAACATGCGCGCAGCCACAGGCAGCAAGGACCAGGCGGAGCTGGCCGGGAAATTCAAAAGCATGCTCAAGCAACTGGAGCATGGCGACGACGAAATTAGGCTGCAACGCAGTTACGGACTGAACCTTACCACCCCGTTCATCATTCTTGCCGACAACGCCACAGGACTATGGCCAACGGCAGGCACCACCGGCAACCGTAACTACATACTCAATGCCGAGCGTTGCGAGGGCGGCGTTACCCTGTACCTGATCAGCGAAGGTGCGGGAAACGTAAGCGGTGGCTTCGGTGCCGGCAAAGACTACTGGCCGGGCTTTTTTGACGAAAACCATCCTGCTCGTAGTGTCGACGTCGGTAACAACCGCACGTTGACCCCCAACTTTCGCTTGGGCGTGGACGTGACAGCCACCGTCGCCGCCAGCCAACGTGCCGGCGTGGTCTTCAACGTTCCGGATGAAGACATCGACGCATTCATCGACGACCTGTTTGAAGGCAAGCTGAATCCATTGCAGGTGCTTAAAAAGGCAGTAGACCATGAGACCTACCAGGCTCGGCGATTCAACTTCGACCTCACGGCGGGCGGAACTGCCGATCTACGCGCAGGGATAAACCTGACCGAAGACAGAGACCCGGATGCCGATCCCAATAGCGATTCGTTCTCTGCGGTGGTACGCGGCGGATTCGCGGCGAACATCACCGTTAACCTGATGACCTACACCGATAACTCGTTGACCCAGAAAAACGACAAGACCAAGTTGCGCGAAGGCGGCAAGAACCGCCCGCGTTTTCTCAACAACGCAACGCTTGGCGGGCAGCTTCGCGGGCAGATCGGCGGCACCCGCACGGCCCCCACAGGCACACCGGCCTCCGCCCCGGGACCGACGCTCGCGTCACAGTCAGCCGCCAACAATCTGGGAGTAGCGGTCAATTTCAGCGTAGAGAACAGGACTGTCAAACGGGTCAAGTTTCGCTATAACGTCGCCAAGCCGATAACCACCGAAGGTTTGGGCAAGCTGTCTAAAAGCCTCGGCGAGGCATTCAAGGACAGCACGACCAAAGCAAAACTGGCCGAACTGGCCGACCCGCTGAATGCGCGTTACGCAGGCAAGAAACCGGATGAGGTTATTCAGGCGCACCTCGACGGCCTTGAAGAACTGTTTGCCGACACTCAATGGCAGAACGACAAGCAGTACAAAGCGCTTCGTGGTCTGAAACGCGGGGCGGTCGAGCATCGAGCATCAGTCAATAAGCACAGCGTGATGGATAACGCACGTTTTGAGACCAGCAAAACCAACCTCTCCGGCCTGAGCAGTGAAAGCATACTCACCAAAATCATGGGCTCAGTGCGTGAAGCGAGCGCCCCCGGCAATGCGGCCAGGGTTGCCGAGTTCATGCGCCAGGACCCGAAACTCCGCGCCATGCTCAAGGACATGGAGGGCAGCATAGGGACACTGGCGCGCGTACGGCTGGAACCGAAGGACTCGCTGGTCGATAAAATCGACGAAGGTAGCCTGGACGGCACCATGACCCAAAGCGACCTCTCCGCCCTTCTGAGAGACCGCAACCAGATGCGCATCAAGCGCCTGGTGGTATTCCACACCGCGACTCAGGCTGAAAACTTCACCTCACCCACCCCCTTGGTCAGCTATAACAGCGGAGCGAATATGAGCGTCACTAAAACGCTGGGGCGCATCAACTTTATTTATGGCGCAGACCAGGACAAACCGATTGGTTACACCTTTGACGGCGAGTTGTCGCGGCCATCGGCGTCGCTCAAGGAAGCGGCGAGCAAGTTGAAGCAAGAAGGGTTTGAACTGAAAAGCTGA
>Psy0506_AvrE1a_1
GTGCATTCATCCTCGATCCACCGCAACACCGGATGCATCATTCAGCCGCCAGCCCCGGCAAACACGAACGCTGCAACTGATCTACAGCAAAAAATCGAACAACCCAAACAACGCTCCTCCCACTCACTGAGCAGTGTCGGCAAGCGAGCGCTGAAGAACGTCAGCAAACTGTTCCAGAAATCCAAGGCACCGCAGCAGAAAGCGGCCACGCCTCCCACCGTAAAAAACGTCAAGCCTTCACAGCCCACTCCAAATGCGAAGACAGCCAAAGATAAAGCGCCTGTATCTCAGTTATCGAGCAATAGTCTTGATGACCTGGACGATACGCGCCAGCCAGTAACGCGTGCGGGGCATAGCGGCGCCAGCACTTGTGGCACCAAAGCCCAAGACCCGGACGAGCCGGCAACGCTCCAGAGTTCTCGGCAATCGATGATGACGCGCAGCAACGGAGGCCGTTTCGAGTTGAAAGACGAAAAACTGGTTCGCAACTCAGAGCCACAAGGCAGCATTCAACTGGACGCCAAGGGAAAGCCTGACTTCTCAACGTTCAATACTCCCGGCCTGGCCCCATTGCTGGATTCCATTCTCGCCACCCCCAGGCAAACCTACCTGGCCCATCAAAGCAAAGACGGCGTGCACGGCCACCAGTTGCTACAGGCCAACGGGCATCTGCTGCACCTGGCGCAGGACGACAGTTCGCTAGCCTTGATCCGCAGCAGCAAAGAAGCACTGCATATAGAAGGAAAGAAACCACCAGCGGTGAAACTGGAGCGTGAAGACGGCAACATTCACATCGACACCGCCAGCGGACGCAAGACTCAAGAGTTACCCGGCAAGGCGCACATCGCTCACATCACCGGCGTGCTTCTCAGGCACGACGGCGAGCGTATGCGTGTGCATGAAGACCGGCTCTATCAGTTCGACCCGCTCAGTGCTCGCTGGAAAGCGCCTGAAGGCACGGAGGACATTGCTTTCAATAGTCTGGCCACAGGCGGCAAGGGCTCGGTCTATGCGAAAAGCGACGATGTGGTAGTCGACCTCACGAGCCCTTTCATGCCGCACATCGAAGTCAAGGATCTGCAGTCATTTTCGGTGGCACCGGACAACAGAGCGGCATTGCTCAGCGGCAAGGAGACTCAGGCGATCCTGCTCACAGACATGAGCCCGGTGATTGGCGATCTGACCGAGAAGAAAACCAAAGCGCTTGAACTCGACGGCGGCAAGGCGCAGGCGGCTGCGGTCGGCCTGAGCGACAACAAGCTGTTCATAGCAGACACCCAAGGCAGACTTTACAGCGCGGACCGGAGCGCATTTGAAAGCAATGACCCGCAATTGAAGCTGATGCCCGATCAGGCAAACTTTCAACTGGCAGGCCTGCCGCTGGGTGGCCACGACAGCGTCACCGGATTCATCAACGGGGATGACGGCCGTGTACATGCATTGATCAAAAACCGCCAGGGCGAGATTCACTCCCACGCACTCAATGAGCAGGATTCAAAACTGGAAAGCGGCTGGAACCTGACCAATGCTCTGGTACTGAGCAACAATCGCGGGTTGACCATGCCCCCGGCACCCACCGCCGCTGACCGGCTCAACCTCGATCGTGCGGGTCTGGTTGGCCTGAGCGAAGGACGCATTCAGCGCTGGGACGCGACGCCCGAATGCTGGAAAGACGCCGGTATAAAAGATATTGACCGCCTGCAACGCGGTGCCGACAGCAACGCCTATGTGCTCAAGGGCGGCAAGCTGCACGCGCTCAAGGTGACTCCTGAACACCCCAACATGGCCTTTGACCACAACACAGCGCTGGCCCAGACCGCGCGCTCGACAACAGTCGAGATGGGCAAGGAAATCGAAGGCCTCGACGACCGAGTGATCACAGCCTTTGCAATGGTCAGCAACAAACGCTTCGTCGCCCTTGATGACCAGAACAAGCTGACCGCCCACAGCAAGGATCACAAACCCGTCACTCTCGATATCCCCGGCCTGGAAGGCGATATCAAGAGCCTTGCTCTGGATGAAAAACACAACCTTCATGCGCTCACCAGTACCGGCGGGCTTTATTGCCTGCCCAGGGAAGCCTGGCAATCGACAAAGCTGGGGGATCAGATGCGCGCCCGCTGGACGCCGGTTGCCCTACCCGGGGGTCAGCCGGTCAAGGCACTTTTCGCCAATGACGACAACGTGCTCAGCGCCCAGATCGAAGACGCCGAGGGCCAGGGTCTGATGCGGCTCAGTGCAGGCAAATGGCAAGCTTTCGAGCAGCGCCCGGTAGAAGAAAACGGTTTGAATGATGTGCACTCGCGAATCACGGGATCGAACAAGACCTGGCGAATTCCAAAAACCGGGCTGACGCTCAGAATGGACATCAATGCATTCGGGCGCAGCGGTGTGGAGAAATCCAAAAAAGCCAGCACCCGCGAATTCATGCGCGCCAACGTCTACAAAAACACCGCAGAAGTGCCCCGCTGGATGAAGAACGTTGGCAACAATATTCAACATCGCCACCACGGTCGTCTGGGTCTGAATGAGGTTTATGAAACCGAGTCCATGCTGTTCAAGCAGTTGGAGCTGATCCATGAGTCCGGCGGCAGGCCACCAGCCCCGGGCAAGGATTTGAAAGCACGCATTGCCGCACTGGAATCAAAACTGGGGCCTCAAGGCGCTACGCTGGTCAAGGAGCTGGAAACCCTGCGCGAAGAGCTGGAAAATCACAGCTATACGGCGCTGATGTCTATCGGCCAAAGCTATGGCAAGGTGAAAAACCTCAGGCAACAAGATGGCATTCTCAACCAGCACGGTGAGTTGGCCAAGCCGTCGGTGCGCACCCAGTTCGGCAAGAAACTTGCTGAGCTGGGCACAAAGCTCAACTTCAAAAGCTCTGGACATGACCTGGTAAAGGAGCTTCAGGACGCCTTGACTCAAGTTGCTCCGTCTGCTGAAAACCCCACCAAAAAGTTACTCGGCACGCTGAAGTATCAAGGGCTGAAACTCAGCCACCAGAAAGCCGATGTACCCTTGGGGCAGCGCCGCGATGCCAGTGAGGAGCATGGCCTGAGTAAAGCGCGTCTGGCGCTGGATCTGGTCACGCTGAAAAGCCTCGGCGCGCTGCTCGACGAGGTCGAACAGCTACCGCCGCAAGCCGACATAGATCCGTTACAAAACAAACTGGCGAGGCTGCGTGATGTGACTTACGGCGAAAACCCGGTCAAGGTGGTTACAGACATGGGCTTTACCGATAACAAAGCGCTGGAAAGCGGTTATGAAGCGGTCAAGACATTCCTCAAATCGTTCAAAAAAGCTGACCATGCGGTGAGCGTCAACATGCGCGCAGCCACAGGCAGCAAGGACCAGGCGGAGCTGGCCGGGAAATTCAAAAGCATGCTCAAGCAACTGGAGCATGGCGACGACGAAATTAGGCTGCAACGCAGTTACGGACTGAACCTTACCACCCCGTTCATCATTCTTGCCGACAACGCCACAGGACTATGGCCAACGGCAGGCACCACCGGCAACCGTAACTACATACTCAATGCCGAGCGTTGCGAGGGCGGCGTTACCCTGTACCTGATCAGCGAAGGTGCGGGAAACGTAAGCGGTGGCTTCGGTGCCGGCAAAGACTACTGGCCGGGCTTTTTTGACGAAAACCATCCTGCTCGTAGTGTCGACGTCGGTAACAACCGCACGTTGACCCCCAACTTTCGCTTGGGCGTGGACGTGACAGCCACCGTCGCCGCCAGCCAACGTGCCGGCGTGGTCTTCAACGTTCCGGATGAAGACATCGACGCATTCATCGACGACCTGTTTGAAGGCAAGCTGAATCCATTGCAGGTGCTTAAAAAGGCAGTAGACCATGAGACCTACCAGGCTCGGCGATTCAACTTCGACCTCACGGCGGGCGGAACTGCCGATCTACGCGCAGGGATAAACCTGACCGAAGACAGAGACCCGGATGCCGATCCCAATAGCGATTCGTTCTCTGCGGTGGTACGCGGCGGATTCGCGGCGAACATCACCGTTAACCTGATGACCTACACCGATAACTCGTTGACCCAGAAAAACGACAAGACCAAGTTGCGCGAAGGCGGCAAGAACCGCCCGCGTTTTCTCAACAACGCAACGCTTGGCGGGCAGCTTCGCGGGCAGATCGGCGGCACCCGCACGGCCCCCACAGGCACACCGGCCTCCGCCCCGGGACCGACGCTCGCGTCACAGTCAGCCGCCAACAATCTGGGAGTAGCGGTCAATTTCAGCGTAGAGAACAGGACTGTCAAACGGGTCAAGTTTCGCTATAACGTCGCCAAGCCGATAACCACCGAAGGTTTGGGCAAGCTGTCTAAAAGCCTCGGCGAGGCATTCAAGGACAGCACGACCAAAGCAAAACTGGCCGAACTGGCCGACCCGCTGAATGCGCGTTACGCAGGCAAGAAACCGGATGAGGTTATTCAGGCGCACCTCGACGGCCTTGAAGAACTGTTTGCCGACACTCAATGGCAGAACGACAAGCAGTACAAAGCGCTTCGTGGTCTGAAACGCGGGGCGGTCGAGCATCGAGCATCAGTCAATAAGCACAGCGTGATGGATAACGCACGTTTTGAGACCAGCAAAACCAACCTCTCCGGCCTGAGCAGTGAAAGCATACTCACCAAAATCATGGGCTCAGTGCGTGAAGCGAGCGCCCCCGGCAATGCGGCCAGGGTTGCCGAGTTCATGCGCCAGGACCCGAAACTCCGCGCCATGCTCAAGGACATGGAGGGCAGCATAGGGACACTGGCGCGCGTACGGCTGGAACCGAAGGACTCGCTGGTCGATAAAATCGACGAAGGTAGCCTGGACGGCACCATGACCCAAAGCGACCTCTCCGCCCTTCTGAGAGACCGCAACCAGATGCGCATCAAGCGCCTGGTGGTATTCCACACCGCGACTCAGGCTGAAAACTTCACCTCACCCACCCCCTTGGTCAGCTATAACAGCGGAGCGAATATGAGCGTCACTAAAACGCTGGGGCGCATCAACTTTATTTATGGCGCAGACCAGGACAAACCGATTGGTTACACCTTTGACGGCGAGTTGTCGCGGCCATCGGCGTCGCTCAAGGAAGCGGCGAGCAAGTTGAAGCAAGAAGGGTTTGAACTGAAAAGCTGA
>Psy0507_AvrE1a_1
GTGCATTCATCCTCGATCCACCGCAACACCGGATGCATCATTCAGCCGCCAGCCCCGGCAAACACGAACGCTGCAACTGATCTACAGCAAAAAATCGAACAACCCAAACAACGCTCCTCCCACTCACTGAGCAGTGTCGGCAAGCGAGCGCTGAAGAACGTCAGCAAACTGTTCCAGAAATCCAAGGCACCGCAGCAGAAAGCGGCCACGCCTCCCACCGTAAAAAACGTCAAGCCTTCACAGCCCACTCCAAATGCGAAGACAGCCAAAGATAAAGCGCCTGTATCTCAGTTATCGAGCAATAGTCTTGATGACCTGGACGATACGCGCCAGCCAGTAACGCGTGCGGGGCATAGCGGCGCCAGCACTTGTGGCACCAAAGCCCAAGACCCGGACGAGCCGGCAACGCTCCAGAGTTCTCGGCAATCGATGATGACGCGCAGCAACGGAGGCCGTTTCGAGTTGAAAGACGAAAAACTGGTTCGCAACTCAGAGCCACAAGGCAGCATTCAACTGGACGCCAAGGGAAAGCCTGACTTCTCAACGTTCAATACTCCCGGCCTGGCCCCATTGCTGGATTCCATTCTCGCCACCCCCAGGCAAACCTACCTGGCCCATCAAAGCAAAGACGGCGTGCACGGCCACCAGTTGCTACAGGCCAACGGGCATCTGCTGCACCTGGCGCAGGACGACAGTTCGCTAGCCTTGATCCGCAGCAGCAAAGAAGCACTGCATATAGAAGGAAAGAAACCACCAGCGGTGAAACTGGAGCGTGAAGACGGCAACATTCACATCGACACCGCCAGCGGACGCAAGACTCAAGAGTTACCCGGCAAGGCGCACATCGCTCACATCACCGGCGTGCTTCTCAGGCACGACGGCGAGCGTATGCGTGTGCATGAAGACCGGCTCTATCAGTTCGACCCGCTCAGTGCTCGCTGGAAAGCGCCTGAAGGCACGGAGGACATTGCTTTCAATAGTCTGGCCACAGGCGGCAAGGGCTCGGTCTATGCGAAAAGCGACGATGTGGTAGTCGACCTCACGAGCCCTTTCATGCCGCACATCGAAGTCAAGGATCTGCAGTCATTTTCGGTGGCACCGGACAACAGAGCGGCATTGCTCAGCGGCAAGGAGACTCAGGCGATCCTGCTCACAGACATGAGCCCGGTGATTGGCGATCTGACCGAGAAGAAAACCAAAGCGCTTGAACTCGACGGCGGCAAGGCGCAGGCGGCTGCGGTCGGCCTGAGCGACAACAAGCTGTTCATAGCAGACACCCAAGGCAGACTTTACAGCGCGGACCGGAGCGCATTTGAAAGCAATGACCCGCAATTGAAGCTGATGCCCGATCAGGCAAACTTTCAACTGGCAGGCCTGCCGCTGGGTGGCCACGACAGCGTCACCGGATTCATCAACGGGGATGACGGCCGTGTACATGCATTGATCAAAAACCGCCAGGGCGAGATTCACTCCCACGCACTCAATGAGCAGGATTCAAAACTGGAAAGCGGCTGGAACCTGACCAATGCTCTGGTACTGAGCAACAATCGCGGGTTGACCATGCCCCCGGCACCCACCGCCGCTGACCGGCTCAACCTCGATCGTGCGGGTCTGGTTGGCCTGAGCGAAGGACGCATTCAGCGCTGGGACGCGACGCCCGAATGCTGGAAAGACGCCGGTATAAAAGATATTGACCGCCTGCAACGCGGTGCCGACAGCAACGCCTATGTGCTCAAGGGCGGCAAGCTGCACGCGCTCAAGGTGACTCCTGAACACCCCAACATGGCCTTTGACCACAACACAGCGCTGGCCCAGACCGCGCGCTCGACAACAGTCGAGATGGGCAAGGAAATCGAAGGCCTCGACGACCGAGTGATCACAGCCTTTGCAATGGTCAGCAACAAACGCTTCGTCGCCCTTGATGACCAGAACAAGCTGACCGCCCACAGCAAGGATCACAAACCCGTCACTCTCGATATCCCCGGCCTGGAAGGCGATATCAAGAGCCTTGCTCTGGATGAAAAACACAACCTTCATGCGCTCACCAGTACCGGCGGGCTTTATTGCCTGCCCAGGGAAGCCTGGCAATCGACAAAGCTGGGGGATCAGATGCGCGCCCGCTGGACGCCGGTTGCCCTACCCGGGGGTCAGCCGGTCAAGGCACTTTTCGCCAATGACGACAACGTGCTCAGCGCCCAGATCGAAGACGCCGAGGGCCAGGGTCTGATGCGGCTCAGTGCAGGCAAATGGCAAGCTTTCGAGCAGCGCCCGGTAGAAGAAAACGGTTTGAATGATGTGCACTCGCGAATCACGGGATCGAACAAGACCTGGCGAATTCCAAAAACCGGGCTGACGCTCAGAATGGACATCAATGCATTCGGGCGCAGCGGTGTGGAGAAATCCAAAAAAGCCAGCACCCGCGAATTCATGCGCGCCAACGTCTACAAAAACACCGCAGAAGTGCCCCGCTGGATGAAGAACGTTGGCAACAATATTCAACATCGCCACCACGGTCGTCTGGGTCTGAATGAGGTTTATGAAACCGAGTCCATGCTGTTCAAGCAGTTGGAGCTGATCCATGAGTCCGGCGGCAGGCCACCAGCCCCGGGCAAGGATTTGAAAGCACGCATTGCCGCACTGGAATCAAAACTGGGGCCTCAAGGCGCTACGCTGGTCAAGGAGCTGGAAACCCTGCGCGAAGAGCTGGAAAATCACAGCTATACGGCGCTGATGTCTATCGGCCAAAGCTATGGCAAGGTGAAAAACCTCAGGCAACAAGATGGCATTCTCAACCAGCACGGTGAGTTGGCCAAGCCGTCGGTGCGCACCCAGTTCGGCAAGAAACTTGCTGAGCTGGGCACAAAGCTCAACTTCAAAAGCTCTGGACATGACCTGGTAAAGGAGCTTCAGGACGCCTTGACTCAAGTTGCTCCGTCTGCTGAAAACCCCACCAAAAAGTTACTCGGCACGCTGAAGTATCAAGGGCTGAAACTCAGCCACCAGAAAGCCGATGTACCCTTGGGGCAGCGCCGCGATGCCAGTGAGGAGCATGGCCTGAGTAAAGCGCGTCTGGCGCTGGATCTGGTCACGCTGAAAAGCCTCGGCGCGCTGCTCGACGAGGTCGAACAGCTACCGCCGCAAGCCGACATAGATCCGTTACAAAACAAACTGGCGAGGCTGCGTGATGTGACTTACGGCGAAAACCCGGTCAAGGTGGTTACAGACATGGGCTTTACCGATAACAAAGCGCTGGAAAGCGGTTATGAAGCGGTCAAGACATTCCTCAAATCGTTCAAAAAAGCTGACCATGCGGTGAGCGTCAACATGCGCGCAGCCACAGGCAGCAAGGACCAGGCGGAGCTGGCCGGGAAATTCAAAAGCATGCTCAAGCAACTGGAGCATGGCGACGACGAAATTAGGCTGCAACGCAGTTACGGACTGAACCTTACCACCCCGTTCATCATTCTTGCCGACAACGCCACAGGACTATGGCCAACGGCAGGCACCACCGGCAACCGTAACTACATACTCAATGCCGAGCGTTGCGAGGGCGGCGTTACCCTGTACCTGATCAGCGAAGGTGCGGGAAACGTAAGCGGTGGCTTCGGTGCCGGCAAAGACTACTGGCCGGGCTTTTTTGACGAAAACCATCCTGCTCGTAGTGTCGACGTCGGTAACAACCGCACGTTGACCCCCAACTTTCGCTTGGGCGTGGACGTGACAGCCACCGTCGCCGCCAGCCAACGTGCCGGCGTGGTCTTCAACGTTCCGGATGAAGACATCGACGCATTCATCGACGACCTGTTTGAAGGCAAGCTGAATCCATTGCAGGTGCTTAAAAAGGCAGTAGACCATGAGACCTACCAGGCTCGGCGATTCAACTTCGACCTCACGGCGGGCGGAACTGCCGATCTACGCGCAGGGATAAACCTGACCGAAGACAGAGACCCGGATGCCGATCCCAATAGCGATTCGTTCTCTGCGGTGGTACGCGGCGGATTCGCGGCGAACATCACCGTTAACCTGATGACCTACACCGATAACTCGTTGACCCAGAAAAACGACAAGACCAAGTTGCGCGAAGGCGGCAAGAACCGCCCGCGTTTTCTCAACAACGCAACGCTTGGCGGGCAGCTTCGCGGGCAGATCGGCGGCACCCGCACGGCCCCCACAGGCACACCGGCCTCCGCCCCGGGACCGACGCTCGCGTCACAGTCAGCCGCCAACAATCTGGGAGTAGCGGTCAATTTCAGCGTAGAGAACAGGACTGTCAAACGGGTCAAGTTTCGCTATAACGTCGCCAAGCCGATAACCACCGAAGGTTTGGGCAAGCTGTCTAAAAGCCTCGGCGAGGCATTCAAGGACAGCACGACCAAAGCAAAACTGGCCGAACTGGCCGACCCGCTGAATGCGCGTTACGCAGGCAAGAAACCGGATGAGGTTATTCAGGCGCACCTCGACGGCCTTGAAGAACTGTTTGCCGACACTCAATGGCAGAACGACAAGCAGTACAAAGCGCTTCGTGGTCTGAAACGCGGGGCGGTCGAGCATCGAGCATCAGTCAATAAGCACAGCGTGATGGATAACGCACGTTTTGAGACCAGCAAAACCAACCTCTCCGGCCTGAGCAGTGAAAGCATACTCACCAAAATCATGGGCTCAGTGCGTGAAGCGAGCGCCCCCGGCAATGCGGCCAGGGTTGCCGAGTTCATGCGCCAGGACCCGAAACTCCGCGCCATGCTCAAGGACATGGAGGGCAGCATAGGGACACTGGCGCGCGTACGGCTGGAACCGAAGGACTCGCTGGTCGATAAAATCGACGAAGGTAGCCTGGACGGCACCATGACCCAAAGCGACCTCTCCGCCCTTCTGAGAGACCGCAACCAGATGCGCATCAAGCGCCTGGTGGTATTCCACACCGCGACTCAGGCTGAAAACTTCACCTCACCCACCCCCTTGGTCAGCTATAACAGCGGAGCGAATATGAGCGTCACTAAAACGCTGGGGCGCATCAACTTTATTTATGGCGCAGACCAGGACAAACCGATTGGTTACACCTTTGACGGCGAGTTGTCGCGGCCATCGGCGTCGCTCAAGGAAGCGGCGAGCAAGTTGAAGCAAGAAGGGTTTGAACTGAAAAGCTGA
>Psy0508_AvrE1a_1
GTGCATTCATCCTCGATCCACCGCAACACCGGATGCATCATTCAGCCGCCAGCCCCGGCAAACACGAACGCTGCAACTGATCTACAGCAAAAAATCGAACAACCCAAACAACGCTCCTCCCACTCACTGAGCAGTGTCGGCAAGCGAGCGCTGAAGAACGTCAGCAAACTGTTCCAGAAATCCAAGGCACCGCAGCAGAAAGCGGCCACGCCTCCCACCGTAAAAAACGTCAAGCCTTCACAGCCCACTCCAAATGCGAAGACAGCCAAAGATAAAGCGCCTGTATCTCAGTTATCGAGCAATAGTCTTGATGACCTGGACGATACGCGCCAGCCAGTAACGCGTGCGGGGCATAGCGGCGCCAGCACTTGTGGCACCAAAGCCCAAGACCCGGACGAGCCGGCAACGCTCCAGAGTTCTCGGCAATCGATGATGACGCGCAGCAACGGAGGCCGTTTCGAGTTGAAAGACGAAAAACTGGTTCGCAACTCAGAGCCACAAGGCAGCATTCAACTGGACGCCAAGGGAAAGCCTGACTTCTCAACGTTCAATACTCCCGGCCTGGCCCCATTGCTGGATTCCATTCTCGCCACCCCCAGGCAAACCTACCTGGCCCATCAAAGCAAAGACGGCGTGCACGGCCACCAGTTGCTACAGGCCAACGGGCATCTGCTGCACCTGGCGCAGGACGACAGTTCGCTAGCCTTGATCCGCAGCAGCAAAGAAGCACTGCATATAGAAGGAAAGAAACCACCAGCGGTGAAACTGGAGCGTGAAGACGGCAACATTCACATCGACACCGCCAGCGGACGCAAGACTCAAGAGTTACCCGGCAAGGCGCACATCGCTCACATCACCGGCGTGCTTCTCAGGCACGACGGCGAGCGTATGCGTGTGCATGAAGACCGGCTCTATCAGTTCGACCCGCTCAGTGCTCGCTGGAAAGCGCCTGAAGGCACGGAGGACATTGCTTTCAATAGTCTGGCCACAGGCGGCAAGGGCTCGGTCTATGCGAAAAGCGACGATGTGGTAGTCGACCTCACGAGCCCTTTCATGCCGCACATCGAAGTCAAGGATCTGCAGTCATTTTCGGTGGCACCGGACAACAGAGCGGCATTGCTCAGCGGCAAGGAGACTCAGGCGATCCTGCTCACAGACATGAGCCCGGTGATTGGCGATCTGACCGAGAAGAAAACCAAAGCGCTTGAACTCGACGGCGGCAAGGCGCAGGCGGCTGCGGTCGGCCTGAGCGACAACAAGCTGTTCATAGCAGACACCCAAGGCAGACTTTACAGCGCGGACCGGAGCGCATTTGAAAGCAATGACCCGCAATTGAAGCTGATGCCCGATCAGGCAAACTTTCAACTGGCAGGCCTGCCGCTGGGTGGCCACGACAGCGTCACCGGATTCATCAACGGGGATGACGGCCGTGTACATGCATTGATCAAAAACCGCCAGGGCGAGATTCACTCCCACGCACTCAATGAGCAGGATTCAAAACTGGAAAGCGGCTGGAACCTGACCAATGCTCTGGTACTGAGCAACAATCGCGGGTTGACCATGCCCCCGGCACCCACCGCCGCTGACCGGCTCAACCTCGATCGTGCGGGTCTGGTTGGCCTGAGCGAAGGACGCATTCAGCGCTGGGACGCGACGCCCGAATGCTGGAAAGACGCCGGTATAAAAGATATTGACCGCCTGCAACGCGGTGCCGACAGCAACGCCTATGTGCTCAAGGGCGGCAAGCTGCACGCGCTCAAGGTGACTCCTGAACACCCCAACATGGCCTTTGACCACAACACAGCGCTGGCCCAGACCGCGCGCTCGACAACAGTCGAGATGGGCAAGGAAATCGAAGGCCTCGACGACCGAGTGATCACAGCCTTTGCAATGGTCAGCAACAAACGCTTCGTCGCCCTTGATGACCAGAACAAGCTGACCGCCCACAGCAAGGATCACAAACCCGTCACTCTCGATATCCCCGGCCTGGAAGGCGATATCAAGAGCCTTGCTCTGGATGAAAAACACAACCTTCATGCGCTCACCAGTACCGGCGGGCTTTATTGCCTGCCCAGGGAAGCCTGGCAATCGACAAAGCTGGGGGATCAGATGCGCGCCCGCTGGACGCCGGTTGCCCTACCCGGGGGTCAGCCGGTCAAGGCACTTTTCGCCAATGACGACAACGTGCTCAGCGCCCAGATCGAAGACGCCGAGGGCCAGGGTCTGATGCGGCTCAGTGCAGGCAAATGGCAAGCTTTCGAGCAGCGCCCGGTAGAAGAAAACGGTTTGAATGATGTGCACTCGCGAATCACGGGATCGAACAAGACCTGGCGAATTCCAAAAACCGGGCTGACGCTCAGAATGGACATCAATGCATTCGGGCGCAGCGGTGTGGAGAAATCCAAAAAAGCCAGCACCCGCGAATTCATGCGCGCCAACGTCTACAAAAACACCGCAGAAGTGCCCCGCTGGATGAAGAACGTTGGCAACAATATTCAACATCGCCACCACGGTCGTCTGGGTCTGAATGAGGTTTATGAAACCGAGTCCATGCTGTTCAAGCAGTTGGAGCTGATCCATGAGTCCGGCGGCAGGCCACCAGCCCCGGGCAAGGATTTGAAAGCACGCATTGCCGCACTGGAATCAAAACTGGGGCCTCAAGGCGCTACGCTGGTCAAGGAGCTGGAAACCCTGCGCGAAGAGCTGGAAAATCACAGCTATACGGCGCTGATGTCTATCGGCCAAAGCTATGGCAAGGTGAAAAACCTCAGGCAACAAGATGGCATTCTCAACCAGCACGGTGAGTTGGCCAAGCCGTCGGTGCGCACCCAGTTCGGCAAGAAACTTGCTGAGCTGGGCACAAAGCTCAACTTCAAAAGCTCTGGACATGACCTGGTAAAGGAGCTTCAGGACGCCTTGACTCAAGTTGCTCCGTCTGCTGAAAACCCCACCAAAAAGTTACTCGGCACGCTGAAGTATCAAGGGCTGAAACTCAGCCACCAGAAAGCCGATGTACCCTTGGGGCAGCGCCGCGATGCCAGTGAGGAGCATGGCCTGAGTAAAGCGCGTCTGGCGCTGGATCTGGTCACGCTGAAAAGCCTCGGCGCGCTGCTCGACGAGGTCGAACAGCTACCGCCGCAAGCCGACATAGATCCGTTACAAAACAAACTGGCGAGGCTGCGTGATGTGACTTACGGCGAAAACCCGGTCAAGGTGGTTACAGACATGGGCTTTACCGATAACAAAGCGCTGGAAAGCGGTTATGAAGCGGTCAAGACATTCCTCAAATCGTTCAAAAAAGCTGACCATGCGGTGAGCGTCAACATGCGCGCAGCCACAGGCAGCAAGGACCAGGCGGAGCTGGCCGGGAAATTCAAAAGCATGCTCAAGCAACTGGAGCATGGCGACGACGAAATTAGGCTGCAACGCAGTTACGGACTGAACCTTACCACCCCGTTCATCATTCTTGCCGACAACGCCACAGGACTATGGCCAACGGCAGGCACCACCGGCAACCGTAACTACATACTCAATGCCGAGCGTTGCGAGGGCGGCGTTACCCTGTACCTGATCAGCGAAGGTGCGGGAAACGTAAGCGGTGGCTTCGGTGCCGGCAAAGACTACTGGCCGGGCTTTTTTGACGAAAACCATCCTGCTCGTAGTGTCGACGTCGGTAACAACCGCACGTTGACCCCCAACTTTCGCTTGGGCGTGGACGTGACAGCCACCGTCGCCGCCAGCCAACGTGCCGGCGTGGTCTTCAACGTTCCGGATGAAGACATCGACGCATTCATCGACGACCTGTTTGAAGGCAAGCTGAATCCATTGCAGGTGCTTAAAAAGGCAGTAGACCATGAGACCTACCAGGCTCGGCGATTCAACTTCGACCTCACGGCGGGCGGAACTGCCGATCTACGCGCAGGGATAAACCTGACCGAAGACAGAGACCCGGATGCCGATCCCAATAGCGATTCGTTCTCTGCGGTGGTACGCGGCGGATTCGCGGCGAACATCACCGTTAACCTGATGACCTACACCGATAACTCGTTGACCCAGAAAAACGACAAGACCAAGTTGCGCGAAGGCGGCAAGAACCGCCCGCGTTTTCTCAACAACGCAACGCTTGGCGGGCAGCTTCGCGGGCAGATCGGCGGCACCCGCACGGCCCCCACAGGCACACCGGCCTCCGCCCCGGGACCGACGCTCGCGTCACAGTCAGCCGCCAACAATCTGGGAGTAGCGGTCAATTTCAGCGTAGAGAACAGGACTGTCAAACGGGTCAAGTTTCGCTATAACGTCGCCAAGCCGATAACCACCGAAGGTTTGGGCAAGCTGTCTAAAAGCCTCGGCGAGGCATTCAAGGACAGCACGACCAAAGCAAAACTGGCCGAACTGGCCGACCCGCTGAATGCGCGTTACGCAGGCAAGAAACCGGATGAGGTTATTCAGGCGCACCTCGACGGCCTTGAAGAACTGTTTGCCGACACTCAATGGCAGAACGACAAGCAGTACAAAGCGCTTCGTGGTCTGAAACGCGGGGCGGTCGAGCATCGAGCATCAGTCAATAAGCACAGCGTGATGGATAACGCACGTTTTGAGACCAGCAAAACCAACCTCTCCGGCCTGAGCAGTGAAAGCATACTCACCAAAATCATGGGCTCAGTGCGTGAAGCGAGCGCCCCCGGCAATGCGGCCAGGGTTGCCGAGTTCATGCGCCAGGACCCGAAACTCCGCGCCATGCTCAAGGACATGGAGGGCAGCATAGGGACACTGGCGCGCGTACGGCTGGAACCGAAGGACTCGCTGGTCGATAAAATCGACGAAGGTAGCCTGGACGGCACCATGACCCAAAGCGACCTCTCCGCCCTTCTGAGAGACCGCAACCAGATGCGCATCAAGCGCCTGGTGGTATTCCACACCGCGACTCAGGCTGAAAACTTCACCTCACCCACCCCCTTGGTCAGCTATAACAGCGGAGCGAATATGAGCGTCACTAAAACGCTGGGGCGCATCAACTTTATTTATGGCGCAGACCAGGACAAACCGATTGGTTACACCTTTGACGGCGAGTTGTCGCGGCCATCGGCGTCGCTCAAGGAAGCGGCGAGCAAGTTGAAGCAAGAAGGGTTTGAACTGAAAAGCTGA
>Psy0509_AvrE1a_1
GTGCATTCATCCTCGATCCACCGCAACACCGGATGCATCATTCAGCCGCCAGCCCCGGCAAACACGAACGCTGCAACTGATCTACAGCAAAAAATCGAACAACCCAAACAACGCTCCTCCCACTCACTGAGCAGTGTCGGCAAGCGAGCGCTGAAGAACGTCAGCAAACTGTTCCAGAAATCCAAGGCACCGCAGCAGAAAGCGGCCACGCCTCCCACCGTAAAAAACGTCAAGCCTTCACAGCCCACTCCAAATGCGAAGACAGCCAAAGATAAAGCGCCTGTATCTCAGTTATCGAGCAATAGTCTTGATGACCTGGACGATACGCGCCAGCCAGTAACGCGTGCGGGGCATAGCGGCGCCAGCACTTGTGGCACCAAAGCCCAAGACCCGGACGAGCCGGCAACGCTCCAGAGTTCTCGGCAATCGATGATGACGCGCAGCAACGGAGGCCGTTTCGAGTTGAAAGACGAAAAACTGGTTCGCAACTCAGAGCCACAAGGCAGCATTCAACTGGACGCCAAGGGAAAGCCTGACTTCTCAACGTTCAATACTCCCGGCCTGGCCCCATTGCTGGATTCCATTCTCGCCACCCCCAGGCAAACCTACCTGGCCCATCAAAGCAAAGACGGCGTGCACGGCCACCAGTTGCTACAGGCCAACGGGCATCTGCTGCACCTGGCGCAGGACGACAGTTCGCTAGCCTTGATCCGCAGCAGCAAAGAAGCACTGCATATAGAAGGAAAGAAACCACCAGCGGTGAAACTGGAGCGTGAAGACGGCAACATTCACATCGACACCGCCAGCGGACGCAAGACTCAAGAGTTACCCGGCAAGGCGCACATCGCTCACATCACCGGCGTGCTTCTCAGGCACGACGGCGAGCGTATGCGTGTGCATGAAGACCGGCTCTATCAGTTCGACCCGCTCAGTGCTCGCTGGAAAGCGCCTGAAGGCACGGAGGACATTGCTTTCAATAGTCTGGCCACAGGCGGCAAGGGCTCGGTCTATGCGAAAAGCGACGATGTGGTAGTCGACCTCACGAGCCCTTTCATGCCGCACATCGAAGTCAAGGATCTGCAGTCATTTTCGGTGGCACCGGACAACAGAGCGGCATTGCTCAGCGGCAAGGAGACTCAGGCGATCCTGCTCACAGACATGAGCCCGGTGATTGGCGATCTGACCGAGAAGAAAACCAAAGCGCTTGAACTCGACGGCGGCAAGGCGCAGGCGGCTGCGGTCGGCCTGAGCGACAACAAGCTGTTCATAGCAGACACCCAAGGCAGACTTTACAGCGCGGACCGGAGCGCATTTGAAAGCAATGACCCGCAATTGAAGCTGATGCCCGATCAGGCAAACTTTCAACTGGCAGGCCTGCCGCTGGGTGGCCACGACAGCGTCACCGGATTCATCAACGGGGATGACGGCCGTGTACATGCATTGATCAAAAACCGCCAGGGCGAGATTCACTCCCACGCACTCAATGAGCAGGATTCAAAACTGGAAAGCGGCTGGAACCTGACCAATGCTCTGGTACTGAGCAACAATCGCGGGTTGACCATGCCCCCGGCACCCACCGCCGCTGACCGGCTCAACCTCGATCGTGCGGGTCTGGTTGGCCTGAGCGAAGGACGCATTCAGCGCTGGGACGCGACGCCCGAATGCTGGAAAGACGCCGGTATAAAAGATATTGACCGCCTGCAACGCGGTGCCGACAGCAACGCCTATGTGCTCAAGGGCGGCAAGCTGCACGCGCTCAAGGTGACTCCTGAACACCCCAACATGGCCTTTGACCACAACACAGCGCTGGCCCAGACCGCGCGCTCGACAACAGTCGAGATGGGCAAGGAAATCGAAGGCCTCGACGACCGAGTGATCACAGCCTTTGCAATGGTCAGCAACAAACGCTTCGTCGCCCTTGATGACCAGAACAAGCTGACCGCCCACAGCAAGGATCACAAACCCGTCACTCTCGATATCCCCGGCCTGGAAGGCGATATCAAGAGCCTTGCTCTGGATGAAAAACACAACCTTCATGCGCTCACCAGTACCGGCGGGCTTTATTGCCTGCCCAGGGAAGCCTGGCAATCGACAAAGCTGGGGGATCAGATGCGCGCCCGCTGGACGCCGGTTGCCCTACCCGGGGGTCAGCCGGTCAAGGCACTTTTCGCCAATGACGACAACGTGCTCAGCGCCCAGATCGAAGACGCCGAGGGCCAGGGTCTGATGCGGCTCAGTGCAGGCAAATGGCAAGCTTTCGAGCAGCGCCCGGTAGAAGAAAACGGTTTGAATGATGTGCACTCGCGAATCACGGGATCGAACAAGACCTGGCGAATTCCAAAAACCGGGCTGACGCTCAGAATGGACATCAATGCATTCGGGCGCAGCGGTGTGGAGAAATCCAAAAAAGCCAGCACCCGCGAATTCATGCGCGCCAACGTCTACAAAAACACCGCAGAAGTGCCCCGCTGGATGAAGAACGTTGGCAACAATATTCAACATCGCCACCACGGTCGTCTGGGTCTGAATGAGGTTTATGAAACCGAGTCCATGCTGTTCAAGCAGTTGGAGCTGATCCATGAGTCCGGCGGCAGGCCACCAGCCCCGGGCAAGGATTTGAAAGCACGCATTGCCGCACTGGAATCAAAACTGGGGCCTCAAGGCGCTACGCTGGTCAAGGAGCTGGAAACCCTGCGCGAAGAGCTGGAAAATCACAGCTATACGGCGCTGATGTCTATCGGCCAAAGCTATGGCAAGGTGAAAAACCTCAGGCAACAAGATGGCATTCTCAACCAGCACGGTGAGTTGGCCAAGCCGTCGGTGCGCACCCAGTTCGGCAAGAAACTTGCTGAGCTGGGCACAAAGCTCAACTTCAAAAGCTCTGGACATGACCTGGTAAAGGAGCTTCAGGACGCCTTGACTCAAGTTGCTCCGTCTGCTGAAAACCCCACCAAAAAGTTACTCGGCACGCTGAAGTATCAAGGGCTGAAACTCAGCCACCAGAAAGCCGATGTACCCTTGGGGCAGCGCCGCGATGCCAGTGAGGAGCATGGCCTGAGTAAAGCGCGTCTGGCGCTGGATCTGGTCACGCTGAAAAGCCTCGGCGCGCTGCTCGACGAGGTCGAACAGCTACCGCCGCAAGCCGACATAGATCCGTTACAAAACAAACTGGCGAGGCTGCGTGATGTGACTTACGGCGAAAACCCGGTCAAGGTGGTTACAGACATGGGCTTTACCGATAACAAAGCGCTGGAAAGCGGTTATGAAGCGGTCAAGACATTCCTCAAATCGTTCAAAAAAGCTGACCATGCGGTGAGCGTCAACATGCGCGCAGCCACAGGCAGCAAGGACCAGGCGGAGCTGGCCGGGAAATTCAAAAGCATGCTCAAGCAACTGGAGCATGGCGACGACGAAATTAGGCTGCAACGCAGTTACGGACTGAACCTTACCACCCCGTTCATCATTCTTGCCGACAACGCCACAGGACTATGGCCAACGGCAGGCACCACCGGCAACCGTAACTACATACTCAATGCCGAGCGTTGCGAGGGCGGCGTTACCCTGTACCTGATCAGCGAAGGTGCGGGAAACGTAAGCGGTGGCTTCGGTGCCGGCAAAGACTACTGGCCGGGCTTTTTTGACGAAAACCATCCTGCTCGTAGTGTCGACGTCGGTAACAACCGCACGTTGACCCCCAACTTTCGCTTGGGCGTGGACGTGACAGCCACCGTCGCCGCCAGCCAACGTGCCGGCGTGGTCTTCAACGTTCCGGATGAAGACATCGACGCATTCATCGACGACCTGTTTGAAGGCAAGCTGAATCCATTGCAGGTGCTTAAAAAGGCAGTAGACCATGAGACCTACCAGGCTCGGCGATTCAACTTCGACCTCACGGCGGGCGGAACTGCCGATCTACGCGCAGGGATAAACCTGACCGAAGACAGAGACCCGGATGCCGATCCCAATAGCGATTCGTTCTCTGCGGTGGTACGCGGCGGATTCGCGGCGAACATCACCGTTAACCTGATGACCTACACCGATAACTCGTTGACCCAGAAAAACGACAAGACCAAGTTGCGCGAAGGCGGCAAGAACCGCCCGCGTTTTCTCAACAACGCAACGCTTGGCGGGCAGCTTCGCGGGCAGATCGGCGGCACCCGCACGGCCCCCACAGGCACACCGGCCTCCGCCCCGGGACCGACGCTCGCGTCACAGTCAGCCGCCAACAATCTGGGAGTAGCGGTCAATTTCAGCGTAGAGAACAGGACTGTCAAACGGGTCAAGTTTCGCTATAACGTCGCCAAGCCGATAACCACCGAAGGTTTGGGCAAGCTGTCTAAAAGCCTCGGCGAGGCATTCAAGGACAGCACGACCAAAGCAAAACTGGCCGAACTGGCCGACCCGCTGAATGCGCGTTACGCAGGCAAGAAACCGGATGAGGTTATTCAGGCGCACCTCGACGGCCTTGAAGAACTGTTTGCCGACACTCAATGGCAGAACGACAAGCAGTACAAAGCGCTTCGTGGTCTGAAACGCGGGGCGGTCGAGCATCGAGCATCAGTCAATAAGCACAGCGTGATGGATAACGCACGTTTTGAGACCAGCAAAACCAACCTCTCCGGCCTGAGCAGTGAAAGCATACTCACCAAAATCATGGGCTCAGTGCGTGAAGCGAGCGCCCCCGGCAATGCGGCCAGGGTTGCCGAGTTCATGCGCCAGGACCCGAAACTCCGCGCCATGCTCAAGGACATGGAGGGCAGCATAGGGACACTGGCGCGCGTACGGCTGGAACCGAAGGACTCGCTGGTCGATAAAATCGACGAAGGTAGCCTGGACGGCACCATGACCCAAAGCGACCTCTCCGCCCTTCTGAGAGACCGCAACCAGATGCGCATCAAGCGCCTGGTGGTATTCCACACCGCGACTCAGGCTGAAAACTTCACCTCACCCACCCCCTTGGTCAGCTATAACAGCGGAGCGAATATGAGCGTCACTAAAACGCTGGGGCGCATCAACTTTATTTATGGCGCAGACCAGGACAAACCGATTGGTTACACCTTTGACGGCGAGTTGTCGCGGCCATCGGCGTCGCTCAAGGAAGCGGCGAGCAAGTTGAAGCAAGAAGGGTTTGAACTGAAAAGCTGA
>Psy0510_AvrE1a_1
[truncated: 23,021,444 more chars]
