# Supplementary material for: Molecular Evolution of Pseudomonas syringae Type III Secreted Effector Proteins
Source: Front Plant Sci. 2019 Apr 5;10:418. doi: 10.3389/fpls.2019.00418 (PMC6460904; doi:10.3389/fpls.2019.00418)
Supplement: Supplementary file 14 [file Data_Sheet_4.zip › Supplemental_Dataset_S4.fasta]

>Pae0893_23_AvrA1a_1
MWNVSKSSNNLGAYKLPLEAQTPPEKISPFDAMSAAQPEGKAPHDQLQNDQYPIQQAEDRGRHLVEQAEIQAHVQHCHSKAPEIGDATKTQSVSEKLGTAKNSSCDATQISTGSKNDDFHKXKAGSNGDINKSSDPSALRCSLSHAPRHVPKSKKSYGAATIGGKVYHPHEKTDSTTADFLSRSLSNNAYRSERHLRKRAIAYLNHISAEKEIISNACFAMKDVNSFAHKQSEWLCHLERSLWRDEPALQFHDRQQLGNEVLGLKKPDDQSPYFKPRAWKISDEAASAFAMMLKGESGPFTQDQVKVGFEICQEGELLAGRLNIQPRMAFRLKNRHDANRSGTHSVKSLSGLDLSSDVGTDIREFFQVPVMSGTSGTSSDVVIAARYAAMHSGLQWSAPVLTIDQAKHALIDLSMDFFRRNGPAVVMALRMNSLRKNQGLPYKEVDRCEVFTHSYAEIHGAISLTIDGVDPADKVEVKNRLYGYTLDAKATLMKIADRSIEEASGKGGYKIDVTSLQTPQLRRVLEKKKIVQKVAELYSEMGKAGNSATLKEAITKSSVKELLVNDKPVVSRDYALGEPLMVRSLRFSHDHEATSSFGSAGKTPAKREVDTLCDNSTAFDIVMTPFSVINAKAKGDTISEMKVPHRPKWKGLPSVLYKVTASVDLPEYAVARPGFGDVHSFNSNKAFNSEFSSVRNSLSHAEKMGFIENSLKPYIKHDPDRESFDFKHSIDELADAQCMLQSRKPNSTLRHNEYCAKLELWDAKAIEVGMSRPVAVATLIEFNLEMLSAARYIEDEGYDGKLITNFLERQLSWFGQNSALNKEATLKKLWGLPFDERKAVAEKVCEALRQGVSLCVYEKNVEGSRIRELSLLNFNAYDIMRGIELFLSSKLLQPPTGAGPTVKSRL
>Pae2250_AvrA1a_1
MWNVSKSSNNLGAYKLPLEAQTPPEKISPFDAMSAAQPEGKAPHDQLQNDQYPIQQAEDRGRHLVEQAEIQAHVQHCHSKAPEIGDATKTQSVSEKLVTAKNSSCDASQISIGSKNDDFHKNKAGSNGDINKSSDPSALRCSLSPAPRRVPKSKKSYGAATIGGKVYHPHEKTDSTITDFLSRSLSNNAYRSERHLRKRALAYLNHVSAEKEIISNVCFAMKDVNSFAHKQSEWLCHLERSLWRDEPALQFHDRQQLGNEVLGLKKPDDQSPYFKPRAWKISDEAASAFAMMLKGESGPFTQDQVKVGFEICQEGELLAGRLKIQPRMAFRLKNRHDANRSGTHSVKSLSGLDLSADVGTDIREFFQVPVMSGTSGTSSDVVIAARYAAMHSGLQWSAPELTIDQAKHALIDLSMDFFRRNGPAVVMALRMNSLRKNQGLPYKEVDRCEVFTHSYAEIHGAISLTIDGVDPADKVEVKNRLYGYTLDAKATLMKIADRSIEEASGKGGYKIDVTSLQTPQLRRVLEKKKIVQKVAELYSEMGKAGNSATLKEAITKSSVKELLVNDKPVVSRDYALGEPLMVRSLRFSHDHEATSSFGSAGKTPAKREVDTLCDNSTAFDIVMTPFSVINAKAKGDTISEMKVPHRPKWKGLPSVLYKVTASVDLPEYAVARPGFGDVHSFNSNKAFSSEFSSVRNSLSHAEKMGFIENSLKPYIKHDPDRESFDFKHSIDELADAQCMLQSRKPNSTLRHNEYCAKLELWDAKAIEVGMSRPVAVATLIEFNLEMLSAARYIEDEGYDGKLITNFLERQLSWFGQNAALNKEATLKKLWGLPFDERKAVAEKVCEALRQGVSLCVYEKNVEGSRIRELSLLNFNAYDIMRGIELFLSSKLLQPPTGAGPTVKSRL
>Pae3681_AvrA1a_1
MWNVSKSSNNLGAYKLPLEAQTPPEKISPFDAMSAAQPEGKAPHDQLQNDQYPIQQAEDRGRHLVEQAEIQAHVQHCHSKAPEIGDATKTQSVSEKLGTAKNSSCDATQISTGSKNDDFHKNKAGSNGDINKSSDPSALRCSLSHAPRHVPKSKKSYGAATIGGKVYHPHEKTDSTTADFLSRSLSNNAYRSERHLRKRAIAYLNHISAEKEIISNACFAMKDVNSFAHKQSEWLCHLERSLWRDEPALQFHDRQQLGNEVLGLKKPDDQSPYFKPRAWKISDEAASAFAMMLKGESGPFTQDQVKVGFEICQEGELLAGRLNIQPRMAFRLKNRHDANRSGTHSVKSLSGLDLSSDVGTDIREFFQVPVMSGTSGTSSDVVIAARYAAMHSGLQWSAPVLTIDQAKHALIDLSMDFFRRNGPAVVMALRMNSLRKNQGLPYKEVDRCEVFTHSYAEIHGAISLTIDGVDPADKVEVKNRLYGYTLDAKATLMKIADRSIEEASGKGGYKIDVTSLQTPQLRRVLEKKKIVQKVAELYSEMGKAGNSATLKEAITKSSVKELLVNDKPVVSRDYALGEPLMVRSLRFSHDHEATSSFGSAGKTPAKREVDTLCDNSTAFDIVMTPFSVINAKAKGDTISEMKVPHRPKWKGLPSVLYKVTASVDLPEYAVARPGFGDVHSFNSNKAFNSEFSSVRNSLSHAEKMGFIENSLKPYIKHDPDRESFDFKHSIDELADAQCMLQSRKPNSTLRHNEYCAKLELWDAKAIEVGMSRPVAVATLIEFNLEMLSAARYIEDEGYDGKLITNFLERQLSWFGQNSALNKEATLKKLWGLPFDERKAVAEKVCEALRQGVSLCVYEKNVEGSRIRELSLLNFNAYDIMRGIELFLSSKLLQPPTGAGPTVKSRL
>PaeICMP8947_AvrA1a_1
MWNVSKSSNNLGAYKLPLEAQTPPEKISPFDAMSAAQPEGKAPHDQLQNDQYPIQQAEDRGRHLVEQAEIQAHVQHCHSKAPEIGDATKTQSVSEKLGTAKNSSCDATQISTGSKNDDFHKNKAGSNGDINKSSDPSALRCSLSHAPRHVPKSKKSYGAATIGGKVYHPHEKTDSTTADFLSRSLSNNAYRSERHLRKRAIAYLNHISAEKEIISNACFAMKDVNSFAHKQSEWLCHLERSLWRDEPALQFHDRQQLGNEVLGLKKPDDQSPYFKPRAWKISDEAASAFAMMLKGESGPFTQDQVKVGFEICQEGELLAGRLNIQPRMAFRLKNRHDANRSGTHSVKSLSGLDLSSDVGTDIREFFQVPVMSGTSGTSSDVVIAARYAAMHSGLQWSAPVLTIDQAKHALIDLSMDFFRRNGPAVVMALRMNSLRKNQGLPYKEVDRCEVFTHSYAEIHGAISLTIDGVDPADKVEVKNRLYGYTLDAKATLMKIADRSIEEASGKGGYKIDVTSLQTPQLRRVLEKKKIVQKVAELYSEMGKAGNSATLKEAITKSSVKELLVNDKPVVSRDYALGEPLMVRSLRFSHDHEATSSFGSAGKTPAKREVDTLCDNSTAFDIVMTPFSVINAKAKGDTISEMKVPHRPKWKGLPSVLYKVTASVDLPEYAVARPGFGDVHSFNSNKAFNSEFSSVRNSLSHAEKMGFIENSLKPYIKHDPDRESFDFKHSIDELADAQCMLQSRKPNSTLRHNEYCAKLELWDAKAIEVGMSRPVAVATLIEFNLEMLSAARYIEDEGYDGKLITNFLERQLSWFGQNSALNKEATLKKLWGLPFDERKAVAEKVCEALRQGVSLCVYEKNVEGSRIRELSLLNFNAYDIMRGIELFLSSKLLQPPTGAGPTVKSRL
>PbrICMP13650_AvrA1a_1
MWNVSKSSNNLGAYKLPLEAQTPPEKISPFDAMSAAQPEGKAPHDQLQNDQYPIQQAEDRGRHLVEQAEIQAHVQHCHSKAPEIGDATKTQSVSEKLGTAKNSSCDATQISTGSKNDDFHKNKAGSNGDINKSSDPSALRCSLSHAPRRVPKSKKSYGAATIGGKVYHPHEKTDSTIADFLSRSLSNNAYRSERHLRKRAIAYLNHISAEKEIISNACFAMKDVNSFAHKQSEWLCHLERSLWRDEPALQFHDRQQLGNEVLGLKKPDDQSPYFKPRAWKISDEAASAFAMMLKGESGPFTQDQVKVGFEICQEGELLAGRLNIQPRMAFRLKNRHDANRSGTHSVKSLSGLDLSADVGTDIREFFQVPVMSGTSGTSSDVVIAARYAAMHSGLQWSAPVLTIDQAKHALIDLSMDFFRRNGPAVVMALRMNSLRKNQGLPYKEVDRYEVFTHSYAEIHGAISLTIDGVDPADKVEVKNRLYGYTLDAKATLMKIADRSIEEASGKGGYKIDVTSLQTPQLRRVLEKKKIVQKVAELYSEMGKAGNSATLKEAITKSSVKELLVNDKPVVSRDYALGEPLMVRSLRFSHDHEATSSFGSAGKTPAKREVDTLCDNSTAFDIVMTPFSVINAKAKGDTISEMKVPHRPKWKGLPSVLYKVTASVDLPEYAVARPGFGDVHSFNSNKAFNSEFSSVRNSLSHAEKMGFIENSLKPYIKHDPDRESFDFKHSIDELADAQCMLQSRKPNSTLRHNEYCAKLELWDAKAIEVGMSRPVAVATLIEFNLEMLSAARYIEDEGYDGKLITNFLERQLSWFGQNSALNKEATLKKLWGLPFDERKAVAEKVCEALRQGVSLCVYEKNVEGSRIRELSLLNFNAYDIMRGIELFLSSKLLQPPTGAGPTVKSRL
>PbrICMP13684_AvrA1a_1
MWNVSKSSNNLGAYKLPLEAQTPPEKISPFDAMSAAQPEGKAPHDQLQNDQYPIQQAEDRGRHLVEQAEIQAHVQHCHSKAPEIGDATKTQSVSEKLGTAKNSSCDATQISTGSKNDDFHKNKAGSNGDINKSSDPSALRCSLSHAPRRVPKSKKSYGAATIGGKVYHPHEKTDSTIADFLSRSLSNNAYRSERHLRKRAIAYLNHISAEKEIISNACFAMKDVNSFAHKQSEWLCHLERSLWRDEPALQFHDRQQLGNEVLGLKKPDDQSPYFKPRAWKISDEAASAFAMMLKGESGPFTQDQVKVGFEICQEGELLAGRLNIQPRMAFRLKNRHDANRSGTHSVKSLSGLDLSADVGTDIREFFQVPVMSGTSGTSSDVVIAARYAAMHSGLQWSAPVLTIDQAKHALIDLSMDFFRRNGPAVVMALRMNSLRKNQGLPYKEVDRYEVFTHSYAEIHGAISLTIDGVDPADKVEVKNRLYGYTLDAKATLMKIADRSIEEASGKGGYKIDVTSLQTPQLRRVLEKKKIVQKVAELYSEMGKAGNSATLKEAITKSSVKELLVNDKPVVSRDYALGEPLMVRSLRFSHDHEATSSFGSAGKTPAKREVDTLCDNSTAFDIVMTPFSVINAKAKGDTISEMKVPHRPKWKGLPSVLYKVTASVDLPEYAVARPGFGDVHSFNSNKAFNSEFSSVRNSLSHAEKMGFIENSLKPYIKHDPDRESFDFKHSIDELADAQCMLQSRKPNSTLRHNEYCAKLELWDAKAIEVGMSRPVAVATLIEFNLEMLSAARYIEDEGYDGKLITNFLERQLSWFGQNSALNKEATLKKLWGLPFDERKAVAEKVCEALRQGVSLCVYEKNVEGSRIRELSLLNFNAYDIMRGIELFLSSKLLQPPTGAGPTVKSRL
>PbrICMP13685_AvrA1a_1
MWNVSKSSNNLGAYKLPLEAQTPPEKISPFDAMSAAQPEGKAPHDQLQNDQYPIQQAEDRGRHLVEQAEIQAHVQHCHSKAPEIGDATKTQSVSEKLGTAKNSSCDATQISTGSKNDDFHKNKAGSNGDINKSSDPSALRCSLSHAPRRVPKSKKSYGAATIGGKVYHPHEKTDSTIADFLSRSLSNNAYRSERHLRKRAIAYLNHISAEKEIISNACFAMKDVNSFAHKQSEWLCHLERSLWRDEPALQFHDRQQLGNEVLGLKKPDDQSPYFKPRAWKISDEAASAFAMMLKGESGPFTQDQVKVGFEICQEGELLAGRLNIQPRMAFRLKNRHDANRSGTHSVKSLSGLDLSADVGTDIREFFQVPVMSGTSGTSSDVVIAARYAAMHSGLQWSAPVLTIDQAKHALIDLSMDFFRRNGPAVVMALRMNSLRKNQGLPYKEVDRYEVFTHSYAEIHGAISLTIDGVDPADKVEVKNRLYGYTLDAKATLMKIADRSIEEASGKGGYKIDVTSLQTPQLRRVLEKKKIVQKVAELYSEMGKAGNSATLKEAITKSSVKELLVNDKPVVSRDYALGEPLMVRSLRFSHDHEATSSFGSAGKTPAKREVDTLCDNSTAFDIVMTPFSVINAKAKGDTISEMKVPHRPKWKGLPSVLYKVTASVDLPEYAVARPGFGDVHSFNSNKAFNSEFSSVRNSLSHAEKMGFIENSLKPYIKHDPDRESFDFKHSIDELADAQCMLQSRKPNSTLRHNEYCAKLELWDAKAIEVGMSRPVAVATLIEFNLEMLSAARYIEDEGYDGKLITNFLERQLSWFGQNSALNKEATLKKLWGLPFDERKAVAEKVCEALRQGVSLCVYEKNVEGSRIRELSLLNFNAYDIMRGIELFLSSKLLQPPTGAGPTVKSRL
>PmoICMP4331_AvrA1a_1
MWNVSKSSNNLGAYKLPLEAQTPPEKISPFDAMSAAQPEGKAPHDQLQNDQYPIQQAEDRGRHLVEQAEIQAHVQHCHSKAPEIGDATKTQSVSEKLGTAKNSSCDATQISTGSKNDDFHKNKAGSNGDINKSSDPSALRCSLSHAPRRVPKSKKSYGAATIGGKVYHPHEKTDSTIADFLSRSLSNNAYRSERHLRKRAIAYLNHISAEKEIISNACFAMKDVNSFAHKQSEWLCHLERSLWRDEPALQFHDRQQLGNEVLGLKKPDDQSPYFKPRAWKISDEAASAFAMMLKGESGPFTQDQVKVGFEICQEGELLAGRLNIQPRMAFRLKNRHDANRSGTHSVKSLSGLDLSADVGTDIREFFQVPVMSGTSGTSSDVVIAARYAAMHSGLQWSAPVLTIDQAKHALIDLSMDFFRRNGPAVVMALRMNSLRKNQGLPYKEVDRYEVFTHSYAEIHGAISLTIDGVDPADKVEVKNRLYGYTLDAKATLMKIADRSIEEASGKGGYKIDVTSLQTPQLRRVLEKKKIVQKVAELYSEMGKAGNSATLKEAITKSSVKELLVNDKPVVSRDYALGEPLMVRSLRFSHDHEATSSFGSAGKTPAKREVDTLCDNSTAFDIVMTPFSVINAKAKGDTISEMKVPHRPKWKGLPSVLYKVTASVDLPEYAVARPGFGDVHSFNSNKAFNSEFSSVRNSLSHAEKMGFIENSLKPYIKHDPDRESFDFKHSIDELADAQCMLQSRKPNSTLRHNEYCAKLELWDAKAIEVGMSRPVAVATLIEFNLEMLSAARYIEDEGYDGKLITNFLERQLSWFGQNSALNKEATLKKLWGLPFDERKAVAEKVCEALRQGVSLCVYEKNVEGSRIRELSLLNFNAYDIMRGIELFLSSKLLQPPTGAGPTVKSRL
>PfrICMP9129_AvrA1a_1
MWNVSKSSNNLGAYKLPLEAQTPPEKICPFDAMSAAQPEGKAPHDQLQNDQYPIQQAEDRGRHLVEQAEIQAHVQHCHSKAPEIGDATKTQSVSEKLGTAKNSSCDASQISIGSKNDDFHKNKAGSNGDINKSSAPSALRCSLSPAPRRVPKSKKSYGAATIGGKVYHPHEKTDSTIADFLSRSLSNNAYRSERHLRKRALAYLNHISAEKEIISNACFAMKDVNSFAHKQSEWLCHLERSLWRDEPALQFHDRQQLGNEVLGLKKPDDQSPYFKPRAWKISDEAASAFAMMLKGESGPFTQDQVKVGFEICQEGELLAGRLKIQPRMAFRLKNRHDANRSGTHSVKSLSGLDLSADVGTDIREFFQVPVMSGTSGTSSDVVIAARYAAMHAGLQWSAPELTIDQAKHALIDLSMDFFRRNGPAVVMALRMNSIRKNQGLPYKEVDRCEVFTHSYAEIHGAISLTIDGVDPADKVEVKNRLYGYTLDAKATLMKIADRSIEEASGKGGYKIDVTSLQTPQLRRVLEKKKIVQKVAELYSEMGKAGNSATLKEAIIKSSVKELLVNDKPVVSRDYALGEPLMVRSLRFSHDHEATSSFGSAGKTPAKREVDTLCDNSTAFDIVMTPFSVINAKAKGDTISEMKVPHRPKWKGLPSVLYKVTASVDLPEYAVARPGFGDVHSFNSNKAFSSEFSSIRNSLSHAEKMGFIENSLKPYIKHDPDRESFDFKHSIDELADAQCMLQSRKPNSTLRHNEYCAKLELWDAKAIEVGMSRPVAVATLIEFNLEMLSAARYIEDEGYDGKLITNFLERQLSWFGQNAALNKEATLKKLWGLPFDERKAVAEKVCEALRQGVSLCVYEKNVEGSRIRELSLLNFNAYDIMRGIELFLSSKLLQPPTGAGPTVKSRL
>PmaM4a_AvrA1a_1
MWNVSKSSNNLGAYKLPLEAQTPPEKICPFDAMSAAQPEGKAPHDQLQNDQYPIQQAEDRGRHLVEQAEIQAHVQHCHSKAPEIGDATKTQSVSEKLGTAKNSSCDASQISIGSKNDDFHKNKAGSNGDINKSSAPSALRCSLSPAPRRVPKSKKSYGAATIGGKVYHPHEKTDSTIADFLSRSLSNNAYRSERHLRKRALAYLNHISAEKEIISNACFAMKDVNSFAHKQSEWLCHLERSLWRDEPALQFHDRQQLGNEVLGLKKPDDQSPYFKPRAWKISDEAASAFAMMLKGESGPFTQDQVKVGFEICQEGELLAGRLKIQPRMAFRLKNRHDSNRSGTHSVKSLSGLDLSADVGTDIREFFQVPVMSGTSGTSSDVVIAARYAAMHAGLQWSAPELTIDQAKHALIDLSMDFFRRNGPAVVMALRMNSIRKNQGLPYKEVDRCEVFTHSYAEIHGAISLTIDGVDPADKVEVKNRLYGYTLDAKATLMKIADRSIEEASGKGGYKIDVTSLQTPQLRRVLEKKKIVQKVAELYSEMGKAGNSATLKEAITKSSVKELLVNDKPVVSRDYALGEPLMVRSLRFSHDHEATSSFGSAGKTPAKREVDTLCDNSTAFDIVMTPFSVINAKAKGDTISEMKVPHRPKWKGLPSVLYKVTASVDLPEYAVARPGFGDVHSFNSNKAFSSEFSSIRNSLSHAEKMGFIENSLKPYIKHDPDRESFDFKHSIDELADAQCMLQSRKPNSTLRHNEYCAKLELWDAKAIEVGMSRPVAVATLIEFNLEMLSAARYIEDEGYDGKLITNFLERQLSWFGQNAALNKEATLKKLWGLPFDERKAVAEKVCEALRQGVSLCVYEKNVEGSRIRELSLLNFNAYDIMRGIELFLSSKLLQPPTGAGPTVKSRL
>PmpICMP3897_AvrA1a_1
MWNVSKSSNNLGAYKLPLEAQTPPEKICPFDAMSAAQPEGKAPHDQLQNDQYPIQQAEDRGRHLVEQAEIQAHVQHCHSKAPEIGDATKTQSVSEKLGTAKNSSCDASQISIGSKNDDFHKNKAGSNGDINKSSAPSALRCSLSPAPRRVPKSKKSYGAATIGGKVYHPHEKTDSTIADFLSRSLSNNAYRSERHLRKRALAYLNHISAEKEIISNACFAMKDVNSFAHKQSEWLCHLERSLWRDEPALQFHDRQQLGNEVLGLKKPDDQSPYFKPRAWKISDEAASAFAMMLKGESGPFTQDQVKVGFEICQEGELLAGRLKIQPRMAFRLKNRHDSNRSGTHSVKSLSGLDLSADVGTDIREFFQVPVMSGTSGTSSDVVIAARYAAMHAGLQWSAPELTIDQAKHALIDLSMDFFRRNGPAVVMALRMNSIRKNQGLPYKEVDRCEVFTHSYAEIHGAISLTIDGVDPADKVEVKNRLYGYTLDAKATLMKIADRSIEEASGKGGYKIDVTSLQTPQLRRVLEKKKIVQKVAELYSEMGKAGNSATLKEAITKSSVKELLVNDKPVVSRDYALGEPLMVRSLRFSHDHEATSSFGSAGKTPAKREVDTLCDNSTAFDIVMTPFSVINAKAKGDTISEMKVPHRPKWKGLPSVLYKVTASVDLPEYAVARPGFGDVHSFNSNKAFSSEFSSIRNSLSHAEKMGFIENSLKPYIKHDPDRESFDFKHSIDELADAQCMLQSRKPNSTLRHNEYCAKLELWDAKAIEVGMSRPVAVATLIEFNLEMLSAARYIEDEGYDGKLITNFLERQLSWFGQNAALNKEATLKKLWGLPFDERKAVAEKVCEALRQGVSLCVYEKNVEGSRIRELSLLNFNAYDIMRGIELFLSSKLLQPPTGAGPTVKSRL
>Pto1108_AvrA1a_1
MWNVSKSSNNLGAYKLPLEAQTPPEKICPFDAMSAAQPEGKAPHDQLQNDQYPIQQAEDRGRHLVEQAEIQAHVQHCHSKAPEIGDATKTQSVSEKLGTAKNSSCDASQISIGSKNDDFHKNKAGSNGDINKSSAPSALRCSLSPAPRRVPKSKKSYGAATIGGKVYHPHEKTDSTIADFLSRSLSNNAYRSERHLRKRALAYLNHISAEKEIISNACFAMKDVNSFAHKQSEWLCHLERSLWRDEPALQFHDRQQLGNEVLGLKKPDDQSPYFKPRAWKISDEAASAFAMMLKGESGPFTQDQVKVGFEICQEGELLAGRLKIQPRMAFRLKNRHDSNRSGTHSVKSLSGLDLSADVGTDIREFFQVPVMSGTSGTSSDVVIAARYAAMHAGLQWSAPELTIDQAKHALIDLSMDFFRRNGPAVVMALRMNSIRKNQGLPYKEVDRCEVFTHSYAEIHGAISLTIDGVDPADKVEVKNRLYGYTLDAKATLMKIADRSIEEASGKGGYKIDVTSLQTPQLRRVLEKKKIVQKVAELYSEMGKAGNSATLKEAITKSSVKELLVNDKPVVSRDYALGEPLMVRSLRFSHDHEATSSFGSAGKTPAKREVDTLCDNSTAFDIVMTPFSVINAKAKGDTISEMKVPHRPKWKGLPSVLYKVTASVDLPEYAVARPGFGDVHSFNSNKAFSSEFSSIRNSLSHAEKMGFIENSLKPYIKHDPDRESFDFKHSIDELADAQCMLQSRKPNSTLRHNEYCAKLELWDAKAIEVGMSRPVAVATLIEFNLEMLSAARYIEDEGYDGKLITNFLERQLSWFGQNAALNKEATLKKLWGLPFDERKAVAEKVCEALRQGVSLCVYEKNVEGSRIRELSLLNFNAYDIMRGIELFLSSKLLQPPTGAGPTVKSRL
>PtoICMP2841_AvrA1a_1
MWNVSKSSNNLGAYKLPLEAQTPPEKICPFDAMSAAQPEGKAPHDQLQNDQYPIQQAEDRGRHLVEQAEIQAHVQHCHSKAPEIGDATKTQSVSEKLGTAKNSSCDASQISIGSKNDDFHKNKAGSNGDINKSSAPSALRCSLSPAPRRVPKSKKSYGAATIGGKVYHPHEKTDSTIADFLSRSLSNNAYRSERHLRKRALAYLNHISAEKEIISNACFAMKDVNSFAHKQSEWLCHLERSLWRDEPALQFHDRQQLGNEVLGLKKPDDQSPYFKPRAWKISDEAASAFAMMLKGESGPFTQDQVKVGFEICQEGELLAGRLKIQPRMAFRLKNRHDSNRSGTHSVKSLSGLDLSADVGTDIREFFQVPVMSGTSGTSSDVVIAARYAAMHAGLQWSAPELTIDQAKHALIDLSMDFFRRNGPAVVMALRMNSIRKNQGLPYKEVDRCEVFTHSYAEIHGAISLTIDGVDPADKVEVKNRLYGYTLDAKATLMKIADRSIEEASGKGGYKIDVTSLQTPQLRRVLEKKKIVQKVAELYSEMGKAGNSATLKEAITKSSVKELLVNDKPVVSRDYALGEPLMVRSLRFSHDHEATSSFGSAGKTPAKREVDTLCDNSTAFDIVMTPFSVINAKAKGDTISEMKVPHRPKWKGLPSVLYKVTASVDLPEYAVARPGFGDVHSFNSNKAFSSEFSSIRNSLSHAEKMGFIENSLKPYIKHDPDRESFDFKHSIDELADAQCMLQSRKPNSTLRHNEYCAKLELWDAKAIEVGMSRPVAVATLIEFNLEMLSAARYIEDEGYDGKLITNFLERQLSWFGQNAALNKEATLKKLWGLPFDERKAVAEKVCEALRQGVSLCVYEKNVEGSRIRELSLLNFNAYDIMRGIELFLSSKLLQPPTGAGPTVKSRL
>PtoICMP4263_AvrA1a_1
MWNVSKSSNNLGAYKLPLEAQTPPEKICPFDAMSAAQPEGKAPHDQLQNDQYPIQQAEDRGRHLVEQAEIQAHVQHCHSKAPEIGDATKTQSVSEKLGTAKNSSCDASQISIGSKNDDFHKNKAGSNGDINKSSAPSALRCSLSPAPRRVPKSKKSYGAATIGGKVYHPHEKTDSTIADFLSRSLSNNAYRSERHLRKRALAYLNHISAEKEIISNACFAMKDVNSFAHKQSEWLCHLERSLWRDEPALQFHDRQQLGNEVLGLKKPDDQSPYFKPRAWKISDEAASAFAMMLKGESGPFTQDQVKVGFEICQEGELLAGRLKIQPRMAFRLKNRHDSNRSGTHSVKSLSGLDLSADVGTDIREFFQVPVMSGTSGTSSDVVIAARYAAMHAGLQWSAPELTIDQAKHALIDLSMDFFRRNGPAVVMALRMNSIRKNQGLPYKEVDRCEVFTHSYAEIHGAISLTIDGVDPADKVEVKNRLYGYTLDAKATLMKIADRSIEEASGKGGYKIDVTSLQTPQLRRVLEKKKIVQKVAELYSEMGKAGNSATLKEAITKSSVKELLVNDKPVVSRDYALGEPLMVRSLRFSHDHEATSSFGSAGKTPAKREVDTLCDNSTAFDIVMTPFSVINAKAKGDTISEMKVPHRPKWKGLPSVLYKVTASVDLPEYAVARPGFGDVHSFNSNKAFSSEFSSIRNSLSHAEKMGFIENSLKPYIKHDPDRESFDFKHSIDELADAQCMLQSRKPNSTLRHNEYCAKLELWDAKAIEVGMSRPVAVATLIEFNLEMLSAARYIEDEGYDGKLITNFLERQLSWFGQNAALNKEATLKKLWGLPFDERKAVAEKVCEALRQGVSLCVYEKNVEGSRIRELSLLNFNAYDIMRGIELFLSSKLLQPPTGAGPTVKSRL
>PtoICMP7230_AvrA1a_1
MWNVSKSSNNLGAYKLPLEAQTPPEKICPFDAMSAAQPEGKAPHDQLQNDQYPIQQAEDRGRHLVEQAEIQAHVQHCHSKAPEIGDATKTQSVSEKLGTAKNSSCDASQISIGSKNDDFHKNKAGSNGDINKSSAPSALRCSLSPAPRRVPKSKKSYGAATIGGKVYHPHEKTDSTIADFLSRSLSNNAYRSERHLRKRALAYLNHISAEKEIISNACFAMKDVNSFAHKQSEWLCHLERSLWRDEPALQFHDRQQLGNEVLGLKKPDDQSPYFKPRAWKISDEAASAFAMMLKGESGPFTQDQVKVGFEICQEGELLAGRLKIQPRMAFRLKNRHDSNRSGTHSVKSLSGLDLSADVGTDIREFFQVPVMSGTSGTSSDVVIAARYAAMHAGLQWSAPELTIDQAKHALIDLSMDFFRRNGPAVVMALRMNSIRKNQGLPYKEVDRCEVFTHSYAEIHGAISLTIDGVDPADKVEVKNRLYGYTLDAKATLMKIADRSIEEASGKGGYKIDVTSLQTPQLRRVLEKKKIVQKVAELYSEMGKAGNSATLKEAITKSSVKELLVNDKPVVSRDYALGEPLMVRSLRFSHDHEATSSFGSAGKTPAKREVDTLCDNSTAFDIVMTPFSVINAKAKGDTISEMKVPHRPKWKGLPSVLYKVTASVDLPEYAVARPGFGDVHSFNSNKAFSSEFSSIRNSLSHAEKMGFIENSLKPYIKHDPDRESFDFKHSIDELADAQCMLQSRKPNSTLRHNEYCAKLELWDAKAIEVGMSRPVAVATLIEFNLEMLSAARYIEDEGYDGKLITNFLERQLSWFGQNAALNKEATLKKLWGLPFDERKAVAEKVCEALRQGVSLCVYEKNVEGSRIRELSLLNFNAYDIMRGIELFLSSKLLQPPTGAGPTVKSRL
>PtoK40_AvrA1a_1
MWNVSKSSNNLGAYKLPLEAQTPPEKICPFDAMSAAQPEGKAPHDQLQNDQYPIQQAEDRGRHLVEQAEIQAHVQHCHSKAPEIGDATKTQSVSEKLGTAKNSSCDASQISIGSKNDDFHKNKAGSNGDINKSSAPSALRCSLSPAPRRVPKSKKSYGAATIGGKVYHPHEKTDSTIADFLSRSLSNNAYRSERHLRKRALAYLNHISAEKEIISNACFAMKDVNSFAHKQSEWLCHLERSLWRDEPALQFHDRQQLGNEVLGLKKPDDQSPYFKPRAWKISDEAASAFAMMLKGESGPFTQDQVKVGFEICQEGELLAGRLKIQPRMAFRLKNRHDSNRSGTHSVKSLSGLDLSADVGTDIREFFQVPVMSGTSGTSSDVVIAARYAAMHAGLQWSAPELTIDQAKHALIDLSMDFFRRNGPAVVMALRMNSIRKNQGLPYKEVDRCEVFTHSYAEIHGAISLTIDGVDPADKVEVKNRLYGYTLDAKATLMKIADRSIEEASGKGGYKIDVTSLQTPQLRRVLEKKKIVQKVAELYSEMGKAGNSATLKEAITKSSVKELLVNDKPVVSRDYALGEPLMVRSLRFSHDHEATSSFGSAGKTPAKREVDTLCDNSTAFDIVMTPFSVINAKAKGDTISEMKVPHRPKWKGLPSVLYKVTASVDLPEYAVARPGFGDVHSFNSNKAFSSEFSSIRNSLSHAEKMGFIENSLKPYIKHDPDRESFDFKHSIDELADAQCMLQSRKPNSTLRHNEYCAKLELWDAKAIEVGMSRPVAVATLIEFNLEMLSAARYIEDEGYDGKLITNFLERQLSWFGQNAALNKEATLKKLWGLPFDERKAVAEKVCEALRQGVSLCVYEKNVEGSRIRELSLLNFNAYDIMRGIELFLSSKLLQPPTGAGPTVKSRL
>PtoMax13_AvrA1a_1
MWNVSKSSNNLGAYKLPLEAQTPPEKICPFDAMSAAQPEGKAPHDQLQNDQYPIQQAEDRGRHLVEQAEIQAHVQHCHSKAPEIGDATKTQSVSEKLGTAKNSSCDASQISIGSKNDDFHKNKAGSNGDINKSSAPSALRCSLSPAPRRVPKSKKSYGAATIGGKVYHPHEKTDSTIADFLSRSLSNNAYRSERHLRKRALAYLNHISAEKEIISNACFAMKDVNSFAHKQSEWLCHLERSLWRDEPALQFHDRQQLGNEVLGLKKPDDQSPYFKPRAWKISDEAASAFAMMLKGESGPFTQDQVKVGFEICQEGELLAGRLKIQPRMAFRLKNRHDSNRSGTHSVKSLSGLDLSADVGTDIREFFQVPVMSGTSGTSSDVVIAARYAAMHAGLQWSAPELTIDQAKHALIDLSMDFFRRNGPAVVMALRMNSIRKNQGLPYKEVDRCEVFTHSYAEIHGAISLTIDGVDPADKVEVKNRLYGYTLDAKATLMKIADRSIEEASGKGGYKIDVTSLQTPQLRRVLEKKKIVQKVAELYSEMGKAGNSATLKEAITKSSVKELLVNDKPVVSRDYALGEPLMVRSLRFSHDHEATSSFGSAGKTPAKREVDTLCDNSTAFDIVMTPFSVINAKAKGDTISEMKVPHRPKWKGLPSVLYKVTASVDLPEYAVARPGFGDVHSFNSNKAFSSEFSSIRNSLSHAEKMGFIENSLKPYIKHDPDRESFDFKHSIDELADAQCMLQSRKPNSTLRHNEYCAKLELWDAKAIEVGMSRPVAVATLIEFNLEMLSAARYIEDEGYDGKLITNFLERQLSWFGQNAALNKEATLKKLWGLPFDERKAVAEKVCEALRQGVSLCVYEKNVEGSRIRELSLLNFNAYDIMRGIELFLSSKLLQPPTGAGPTVKSRL
>PtoT1_AvrA1a_1
MWNVSKSSNNLGAYKLPLEAQTPPEKICPFDAMSAAQPEGKAPHDQLQNDQYPIQQAEDRGRHLVEQAEIQAHVQHCHSKAPEIGDATKTQSVSEKLGTAKNSSCDASQISIGSKNDDFHKNKAGSNGDINKSSAPSALRCSLSPAPRRVPKSKKSYGAATIGGKVYHPHEKTDSTIADFLSRSLSNNAYRSERHLRKRALAYLNHISAEKEIISNACFAMKDVNSFAHKQSEWLCHLERSLWRDEPALQFHDRQQLGNEVLGLKKPDDQSPYFKPRAWKISDEAASAFAMMLKGESGPFTQDQVKVGFEICQEGELLAGRLKIQPRMAFRLKNRHDSNRSGTHSVKSLSGLDLSADVGTDIREFFQVPVMSGTSGTSSDVVIAARYAAMHAGLQWSAPELTIDQAKHALIDLSMDFFRRNGPAVVMALRMNSIRKNQGLPYKEVDRCEVFTHSYAEIHGAISLTIDGVDPADKVEVKNRLYGYTLDAKATLMKIADRSIEEASGKGGYKIDVTSLQTPQLRRVLEKKKIVQKVAELYSEMGKAGNSATLKEAITKSSVKELLVNDKPVVSRDYALGEPLMVRSLRFSHDHEATSSFGSAGKTPAKREVDTLCDNSTAFDIVMTPFSVINAKAKGDTISEMKVPHRPKWKGLPSVLYKVTASVDLPEYAVARPGFGDVHSFNSNKAFSSEFSSIRNSLSHAEKMGFIENSLKPYIKHDPDRESFDFKHSIDELADAQCMLQSRKPNSTLRHNEYCAKLELWDAKAIEVGMSRPVAVATLIEFNLEMLSAARYIEDEGYDGKLITNFLERQLSWFGQNAALNKEATLKKLWGLPFDERKAVAEKVCEALRQGVSLCVYEKNVEGSRIRELSLLNFNAYDIMRGIELFLSSKLLQPPTGAGPTVKSRL
>PmpFTRS_U7_AvrA1a_1
MWNVSKSSNNLGAYKLPLEAQTPPEKISPFDAMSAAQPEGKAPHDQLQNDQYPIQQAEDRGRHLVEQAEIQAHVQHCHSKAPEIGDATKTQSVSEKLGTAKKSSCDASQISIGSKNDDFHKNKADSNGDINKSSDPSALRCSLSPAPRRVPKSEKSYGAATIGGKVYHPHEKKDSTIADFLSRSLSNNAYRSERHLRKRALAYLNHISAEKEIISNACFAMKDVNSFAHKQSEWLCHLERSLWRDEPALQFHDRQQLGNEVLGLKKPDDQSPYFKSRAWKISDEAASAFAMMLKGESGPFTQDQVKVGFEICQEGELLAGRLKIQPRMAFRLKNRHDANRSGTHSVKSLSGLDLSADVGTDIREFFQVPVMSGTSGTSSDVVIAARYAAMHSGLQWSAPELTIDQARHALIDLSMDFFRRNGPAVVMALRMNSLRKNQGLPYKEVDRCEVFTHSYAEIHGAISLTIDGVDPADQVEVKNRLYGYTLDAKATLMKIADRSIEEASGKGGYKIDVTSLQTPQLRRVLEKKKMVQKVAELYSEMGKAGNSATLKEAITKSSVKEFLVNDKPVVSRDYALGEPLMVRSLRFSHDHEATSSFGSAGKTPAKREVDTLCDNSTAFDIVMTPFSVINAKAKGDTISEMKVPHRPKWKGLPSVLYKVTASVDLPEYAIARPGFGDVHSFNSNKAFSSEFSSVRNSLSHAEKMGFIENSLKPYIKHDPDRESFDFKHSIDELADAQCMLQSRKPNSTLRHNEYCAKLELWDAKAIEVGMSRPVAVATLIEFNLEMLSAARYIEDEGYDGKLITNFLERQLSWFGQNAALNKEATLKKLWGLPFDERKAVAEKVCEALRQGVSLCVYEKNVEGSRIRELSLLNFNAYDIMRGIELFLSSKLLQPPTGAGPTVKSRL
>PpeICMP5786_AvrA1a_1
MWNVSKSSNNLGAYKLPLEAQTPPEKICPFDAMSAAQPEGKAPHDQLQNDQYPIQQAEDRGRHLVEQAEIQAHVQHCHSKAPEIGDATKTQSVSEKLGTAKNSSCDASQISIGSKNDDFHKNKAGSNGDINKSSAPSALRCSLSPAPRRVPKSKKSYGAATIGGKVYHPHEKTDSTIADFLSRSLSNNAYRSERHLRKRALAYLNHISAEKEIISNACFAMKDVNSFAHKQSEWLCHLERSLWRDEPALQFHDRQQLGNEVLGLKKPDDQSPYFKPRAWKISDEAASAFAMMLKGESGPFTQDQVKVGFEICQEGELLAGRLKIQPRMAFRLKNRHDANRSGTHSVKSLSGLDLSADVGTDIREFFQVPVMSGTSGTSSDVVIAARYAAMHAGLQWSAPELTIDQAKHALIDLSMDFFRRNGPAVVTALRMNSIRKNQGLPYKEVDRCEVFTHSYAEIHGAISLTIDGVDPADKVEVKNRLYGYTLDAKATLMKIADRSIEEASGKGGYKIDVTSLQTPQLRRVLEKKKIVQKVAELYSEMGKAGNSATLKEAIIKSSVKELLVNDKPVVSRDYALGEPLMVRSLRFSHDHEATSSFGSAGKTPAKREVDTLCDNSTAFDIVMTPFSVINAKAKGDTISEMKVPHRPKWKGLPSVLYKVTASVDLPEYAVARPGFGDVHSFNSNKAFSSEFSSIRNSLSHAEKMGFIENSLKPYIKHDPDRESFDFKHSIDELADAQCMLQSRKPNSTLRHNEYCAKLELWDAKAIEVGMSRPVAVATLIEFNLEMLSAARYIEDEGYDGKLITNFLERQLSWFGQNAALNKEATLKKLWGLPFDERKAVAEKVCEALRQGVSLCVYEKNVEGSRIRELSLLNFNAYDIMRGIELFLSSKLLQPPTGAGPTVKSRL
>PseHC_1_AvrA1a_1
MWNVSKSSNNLGAYKLPLEAQTPPEKISPFDAMSAAQPEGKAPHDQLQNDQYPIQQAEDRGRHLVEQAEIQAHVQHCHSKAPEIGDATKTQSVSEKLGTAKNSSCDASQILIGSKNDDFHKNKAGSNGDINKSSDPSALRCSLSPAPRRVPKSKKSYGAATIGGKVYHPHEKTDSTIADFLSRSLSNNAYRSERHLRKRALAYLNHISAEKEIISNACFAMKDVNSFAHKQSEWLCHLERSLWRDEPALQFHDRQQLGNEVLGLKKPDDQSPYFKPRAWKISDEAASAFAMMLKGESGPFTQDQVKVGFEICQEGELLAGRLKIQPRMAFRLKNRHDANRSGTHSVKSLSGLDLSADVGTDIREFFQVPVMSGTSGTSSDVVIAARYAAMHAGLKWSAPELTIDQAKHALIDLSMDFFRRNGPAVVMALRMNSLRKNQGLPYKEVDRCEVFTHSYAEIHGAISLTIDGVDPADKVEVKNRLYGYTLDAKATLMKIADRSIEEASGKGGYKIDVTSLQTPQLRRVLEKKKIVQKVAELYSEMGKAGNSATLKEAITKSSVKELLVNDKPVVSRDYALGEPLMVRSLRFSHDHEATSSFGSAGKTPAKREVDTLCNNSTAFDIVMTPFSVINAKAKGDTISEMKVPHRPKWKGLPSVLYKVTASVDLPEYAVARPGFGDVHSFNSNKAFSSEFSSVRNSLSHAEKMGFIENSLKPYIKHDPDRESFDFKHSIDELADAQCMLQSRKPNSTLRHNEYCAKLELWDAKAIEVGMSRPVAVATLIEFNLEMLSAARYIEDEGYDGKLITNFLERQLSWFGQNAALNKEVTLKKLWGLPFDERKAVAEKVCEALRQGVSLCVYEKNVEGSRIRELSLLNFNAYDIMRGIELFLSSKLLQPPTGAGPTVKSRL
>PseICMP7459_AvrA1a_1
MWNVSKSSNNLGAYKLPLEAQTPPEKISPFDAMSAAQPEGKAPHDQLQNDQYPIQQAEDRGRHLVEQAEIQAHVQHCHSKAPEIGDATKTQSVSEKLGTAKNSSCDASQILIGSKNDDFHKNKAGSNGDINKSSDPSALRCSLSPAPRRVPKSKKSYGAATIGGKVYHPHEKTDSTIADFLSRSLSNNAYRSERHLRKRALAYLNHISAEKEIISNACFAMKDVNSFAHKQSEWLCHLERSLWRDEPALQFHDRQQLGNEVLGLKKPDDQSPYFKPRAWKISDEAASAFAMMLKGESGPFTQDQVKVGFEICQEGELLAGRLKIQPRMAFRLKNRHDANRSGTHSVKSLSGLDLSADVGTDIREFFQVPVMSGTSGTSSDVVIAARYAAMHAGLKWSAPELTIDQAKHALIDLSMDFFRRNGPAVVMALRMNSLRKNQGLPYKEVDRCEVFTHSYAEIHGAISLTIDGVDPADKVEVKNRLYGYTLDAKATLMKIADRSIEEASGKGGYKIDVTSLQTPQLRRVLEKKKIVQKVAELYSEMGKAGNSATLKEAITKSSVKELLVNDKPVVSRDYALGEPLMVRSLRFSHDHEATSSFGSAGKTPAKREVDTLCNNSTAFDIVMTPFSVINAKAKGDTISEMKVPHRPKWKGLPSVLYKVTASVDLPEYAVARPGFGDVHSFNSNKAFSSEFSSVRNSLSHAEKMGFIENSLKPYIKHDPDRESFDFKHSIDELADAQCMLQSRKPNSTLRHNEYCAKLELWDAKAIEVGMSRPVAVATLIEFNLEMLSAARYIEDEGYDGKLITNFLERQLSWFGQNAALNKEVTLKKLWGLPFDERKAVAEKVCEALRQGVSLCVYEKNVEGSRIRELSLLNFNAYDIMRGIELFLSSKLLQPPTGAGPTVKSRL
>PseICMP763_AvrA1a_1
MWNVSKSSNNLGAYKLPLEAQTPPEKISPFDAMSAAQPEGKAPHDQLQNDQYPIQQAEDRGRHLVEQAEIQAHVQHCHSKAPEIGDATKTQSVSEKLGTAKNSSCDASQILIGSKNDDFHKNKAGSNGDINKSSDPSALRCSLSPAPRRVPKSKKSYGAATIGGKVYHPHEKTDSTIADFLSRSLSNNAYRSERHLRKRALAYLNHISAEKEIISNACFAMKDVNSFAHKQSEWLCHLERSLWRDEPALQFHDRQQLGNEVLGLKKPDDQSPYFKPRAWKISDEAASAFAMMLKGESGPFTQDQVKVGFEICQEGELLAGRLKIQPRMAFRLKNRHDANRSGTHSVKSLSGLDLSADVGTDIREFFQVPVMSGTSGTSSDVVIAARYAAMHAGLKWSAPELTIDQAKHALIDLSMDFFRRNGPAVVMALRMNSLRKNQGLPYKEVDRCEVFTHSYAEIHGAISLTIDGVDPADKVEVKNRLYGYTLDAKATLMKIADRSIEEASGKGGYKIDVTSLQTPQLRRVLEKKKIVQKVAELYSEMGKAGNSATLKEAITKSSVKELLVNDKPVVSRDYALGEPLMVRSLRFSHDHEATSSFGSAGKTPAKREVDTLCNNSTAFDIVMTPFSVINAKAKGDTISEMKVPHRPKWKGLPSVLYKVTASVDLPEYAVARPGFGDVHSFNSNKAFSSEFSSVRNSLSHAEKMGFIENSLKPYIKHDPDRESFDFKHSIDELADAQCMLQSRKPNSTLRHNEYCAKLELWDAKAIEVGMSRPVAVATLIEFNLEMLSAARYIEDEGYDGKLITNFLERQLSWFGQNAALNKEVTLKKLWGLPFDERKAVAEKVCEALRQGVSLCVYEKNVEGSRIRELSLLNFNAYDIMRGIELFLSSKLLQPPTGAGPTVKSRL
>Psy0508_AvrA1a_1
MWNVSKSSNNLGAYKLPLEAQTPPEKISPFDAMSAAQPEGKAPHDQLQNDQYPIQQAEDRGRHLVEQAEIQAHVQHCHSKAPEIGDATKTQSVSEKLGTAKNSSCDASQILIGSKNDDFHKNKAGSNGDINKSSDPSALRCSLSPAPRRVPKSKKSYGAATIGGKVYHPHEKTDSTIADFLSRSLSNNAYRSERHLRKRALAYLNHISAEKEITSNACFAMKDVNSFAHKQSEWLCHLERSLWRDEPALQFHDRQQLGNEVLGLKKPDDQSPYFKPRAWKISDEAASAFAMMLKGESGPFTQDQVKVGFEICQEGELLAGRLKIQPRMAFRLKNRHDANRSGTHSVKSLSGLDLSADVGTDIREFFQVPVMSGTSGTSSDVVIAARYAAMHAGLKWSAPELTIDQAKHALIDLSMDFFRRNGPAVVMALRMNSLRKNQGLPYKEVDRCEVFTHSYAEIHGAISLTIDGVDPADKVEVKNRLYGYTLDAKATLMKIADRSIEEASGKGGYKIDVTSLQTPQLRRVLEKKKIVQKVAELYSEMGKAGNSATLKEAITKSSVKELLVNDKPVVSRDYALGEPLMVRSLRFSHDHEATSSFGSAGKTPAKREVDTLCDNSTAFDIVMTPFSVINAKAKGDTISEMKVPHRPKWKGLPSVLYKVTASVDLPEYAVARPGFGDIHSFNSNKAFSSEFSSVRNSLSHAEKMGFIENSLKPYIKHDPDRESFDFKHSIDELADAQCMLQSRKPNSTLRHNEYCAKLELWDAKAIEVGMSRPVAVATLIEFNLEMLSAARYIEDEGYDGKLITNFLERQLSWFGQNAALNKEVTLKKLWGLPFDERKAVAEKVCEALRQGVSLCVYEKNVEGSRIRELSLLNFNAYDIMRGIELFLSSKLLQPPTGAGPTVKSRL
>Psy0509_AvrA1a_1
MWNVSKSSNNLGAYKLPLEAQTPPEKISPFDAMSAAQPEGKAPHDQLQNDQYPIQQAEDRGRHLVEQAEIQAHVQHCHSKAPEIGDATKTQSVSEKLGTAKNSSCDASQILIGSKNDDFHKNKAGSNGDINKSSDPSALRCSLSPAPRRVPKSKKSYGAATIGGKVYHPHEKTDSTIADFLSRSLSNNAYRSERHLRKRALAYLNHISAEKEITSNACFAMKDVNSFAHKQSEWLCHLERSLWRDEPALQFHDRQQLGNEVLGLKKPDDQSPYFKPRAWKISDEAASAFAMMLKGESGPFTQDQVKVGFEICQEGELLAGRLKIQPRMAFRLKNRHDANRSGTHSVKSLSGLDLSADVGTDIREFFQVPVMSGTSGTSSDVVIAARYAAMHAGLKWSAPELTIDQAKHALIDLSMDFFRRNGPAVVMALRMNSLRKNQGLPYKEVDRCEVFTHSYAEIHGAISLTIDGVDPADKVEVKNRLYGYTLDAKATLMKIADRSIEEASGKGGYKIDVTSLQTPQLRRVLEKKKIVQKVAELYSEMGKAGNSATLKEAITKSSVKELLVNDKPVVSRDYALGEPLMVRSLRFSHDHEATSSFGSAGKTPAKREVDTLCDNSTAFDIVMTPFSVINAKAKGDTISEMKVPHRPKWKGLPSVLYKVTASVDLPEYAVARPGFGDIHSFNSNKAFSSEFSSVRNSLSHAEKMGFIENSLKPYIKHDPDRESFDFKHSIDELADAQCMLQSRKPNSTLRHNEYCAKLELWDAKAIEVGMSRPVAVATLIEFNLEMLSAARYIEDEGYDGKLITNFLERQLSWFGQNAALNKEVTLKKLWGLPFDERKAVAEKVCEALRQGVSLCVYEKNVEGSRIRELSLLNFNAYDIMRGIELFLSSKLLQPPTGAGPTVKSRL
>PumICMP3962_AvrA1a_1
MWNVSKSSNNLGAYKLPLEAQTPPEKICPFDAMSAAQPEGKAPHDQLQNDQYPIQQAEDRGRHLVEQAEIQAHVQHCHSKAPEIGDATKTQSVSEKLGTAKNSSCDASQISIGSKNDDFHKNKAGSNGDINKSSAPSALRCSLSPAPRRVPKSKKSYGAATIGGKVYHPHEKTDSTIADFLSRSLSNNAYRSERHLRKRALAYLNHISAEKEIISNACFAMKDVNSFAHKQSEWLCHLERSLWRDEPALQFHDRQQLGNEVLGLKKPDDQSPYFKPRAWKISDEAASAFAMMLKGESGPFTQDQVKVGFEICQEGELLAGRLKIQPRMAFRLKNRHDANRSGTHSVKSLSGLDLSADVGTDIREFFQVPVMSGTSGTSSDVVIAARYAAMHAGLQWSAPELTIDQAKHALIDLSMDFFRRNGPAVVMALRMNSIRKNQGLPYKEVDRCEVFTHSYAEIHGAISLTIDGVDPADKVEVKNRLYGYTLDAKATLMKIADRSIEEASGKGGYKIDVTSLQTPQLRRVLEKKKIVQKVAELYSEMGKAGNSATLKEAITKSSVKELLVNDKPVVSRDYALGEPLMVRSLRFSHDHEATSSFGSAGKTPAKREVDTLCDNSTAFDIVMTPFSVINAKAKGDTISEMKVPHRPKWKGLPSVLYKVTASVDLPEYAVARPGFGDVHSFNSNKAFSSEFSSIRNSLSHAEKMGFIENSLKPYIKHDPDRESFDFKHSIDELADAQCMLQSRKPNSTLRHNEYCAKLELWDAKAIEVGMSRPVAVATLIEFNLEMLSAARYIEDEGYDGKLITNFLERQLSWFGQNAALNKEATLKKLWGLPFDERKAVAEKVCEALRQGVSLCVYEKNVEGSRIRELSLLNFNAYDIMRGIELFLSSKLLQPPTGAGPTVKSRL
>PviICMP3963_AvrA1a_1
MWNVSKSSNNLGAYKLPLEAQTPPEKISPFDAMSAAQPEGKAPHDQLQNDQYPIQQAEDRGRHLVEQAEVQAHVQHCHSKAPEIGDATKTQSVSEKLGTAKNSSCDASQIAIGSKNDDFHKNKAGSNGDINKSSDPSALRCSLSPAPRRVPKSKKSYGAATIGGKVYHPHEKTDSTIADFLSRSLSNNAYRSERHLRKRALAYLNHISAEKEIISNACFAMKDVNSFAHKQSEWLCHLERSLWRDEPALQFHDRQQLGNEVLGLKKPDDQSPYFKPRAWKVSDEAASAFAMMLKGESGPFTQDQVKVGFEICQEGELLAGRLKIQPRMAFRLKNRHDANRSGTHSVKSLSGLDLSADVGTDIREFFQVPVMSGTSGTSSDVVIAARYAAMHSGLQWSAPELTIDQAKHALIDLSMDFFRRNGPAVVMALRMNSLRKNQGLPYKEVDRCEVFTHSYAEIHGAISLTIDGVDPADKVEVKNRLYGYTLDAKATLMKIADRSIEEASGKGGYKIDVTSLQTPQLRRVLEKKKIVQKVAELYSEMGKAGNSATLKEAITKSSVKELLVNDKPVVSRDYALGEPLMVRSLRFSHDHEATSSFGSAGKTPAKREVDTLCDNSTAFDIVMTPFSVINAKAKGDTISEMKVPHRPKWKGLPSVLYKVTASVDLPEYAVARPGFGDVHSFNSNKAFSSEFSSVRNSLSHAEKMGFIENSLKPYIKHDPDRESFDFKHSIDELADAQCMLQSRKPNSTLRHNEYCAKLELWDAKAIEVGMSRPVAVATLIEFNLEMLSAARYIEDEGYDGKLITNFLERQLSWFGQNAALNKEATLKKLWGLPFDERKAVAEKVCEALRQGVSLCVYEKNVEGSRIRELSLLNFNAYDIMRGIELFLSSKLLQPPTGAGPTVKSRL
>Pcn3113_AvrB1a_1
MGCVSSKGNPVLSPQASFNDASRTFFRALPGPAARQLQVYDQCLIGAARWPDDSSKSSTPENRAYCQSMYNSIRSAGGEISSGRITSFDELWGRATEWRLSKLQRGAPSYSAFASERTSNTDAVTPLVKPYKSVIARVVSHKDARDETMRDNLFGDLHVKAYRQTARLNGNIIPLNTFRVATDTAYLRGRVAQLRRELGAEAIEQHLRRYNPDRIDHTDAYYLPIIKNHLNNLYRRATSSDLRRADLIDLIARTHWWAASAMPDQRGSAAKAEFAARAIASAHGIELPPFRNGKVSDIEAMLSGEEEFVGKYVSLLDSDCF
>PcnICMP4329_AvrB1a_1
MGCVSSKGNPVLSPQASFNDASRTFFRALPGPAARQLQVYDQCLIGAARWPDDSSKSSTPENRAYCQSMYNSIRSAGGEISSGRITSFDELWGRATEWRLSKLQRGAPSYSAFASERTSNTDAVTPLVKPYKSVIARVVSHKDARDETMRDNLFGDLHVKAYRQTARLNGNIIPLNTFRVATDTAYLRGRVAQLRRELGAEAIEQHLRRYNPDRIDHTDAYYLPIIKNHLNNLYRRATSSDLRRADLIDLIARTHWWAASAMPDQRGSAAKAEFAARAIASAHGIELPPFRNGKVSDIEAMLSGEEEFVGKYVSLLDSDCF
>PgcICMP3649_AvrB1a_1
MGCVSSKGNPVLSPQASFNDASRTFFRALPGPAARQLQVYDQCLIGAARWPDDSSKSSTPENRAYCQSMYNSIRSAGGEISSGRITSFDELWGRATEWRLSKLQRGAPSYSAFASERTSNTDAVTPLVKPYKSVIARVVSHKDARDETMRDNLFGDLHVKAYRQTARLNGNIIPLNTFRVATDTAYLRGRVAQLRRELGAEAIEQHLRRYNPDRIDHTDAYYLPIIKNHLNNLYRRATSSDLRRADLIDLIARTHWWAASAMPDQRGSAAKAEFAARAIASAHGIELPPFRNGKVSDIEAMLSGEEEFVGKYVSLLDSDCF
>PgcICMP4323_AvrB1a_1
MGCVSSKGNPVLSPQASFNDASRTFFRALPGPAARQLQVYDQCLIGAARWPDDSSKSSTPENRAYCQSMYNSIRSAGGEISSGRITSFDELWGRATEWRLSKLQRGAPSYSAFASERTSNTDAVTPLVKPYKSVIARVVSHKDARDETMRDNLFGDLHVKAYRQTARLNGNIIPLNTFRVATDTAYLRGRVAQLRRELGAEAIEQHLRRYNPDRIDHTDAYYLPIIKNHLNNLYRRATSSDLRRADLIDLIARTHWWAASAMPDQRGSAAKAEFAARAIASAHGIELPPFRNGKVSDIEAMLSGEEEFVGKYVSLLDSDCF
>PgcICMP4466_AvrB1a_1
MGCVSSKGNPVLSPQASFNDASRTFFRALPGPAARQLQVYDQCLIGAARWPDDSSKSSTPENRAYCQSMYNSIRSAGGEISSGRITSFDELWGRATEWRLSKLQRGAPSYSAFASERTSNTDAVTPLVKPYKSVIARVVSHKDARDETMRDNLFGDLHVKAYRQTARLNGNIIPLNTFRVATDTAYLRGRVAQLRRELGAEAIEQHLRRYNPDRIDHTDAYYLPIIKNHLNNLYRRATSSDLRRADLIDLIARTHWWAASAMPDQRGSAAKAEFAARAIASAHGIELPPFRNGKVSDIEAMLSGEEEFVGKYVSLLDSDCF
>PgcICMP5019_AvrB1a_1
MGCVSSKGNPVLSPQASFNDASRTFFRALPGPAARQLQVYDQCLIGAARWPDDSSKSSTPENRAYCQSMYNSIRSAGGEISSGRITSFDELWGRATEWRLSKLQRGAPSYSAFASERTSNTDAVTPLVKPYKSVIARVVSHKDARDETMRDNLFGDLHVKAYRQTARLNGNIIPLNTFRVATDTAYLRGRVAQLRRELGAEAIEQHLRRYNPDRIDHTDAYYLPIIKNHLNNLYRRATSSDLRRADLIDLIARTHWWAASAMPDQRGSAAKAEFAARAIASAHGIELPPFRNGKVSDIEAMLSGEEEFVGKYVSLLDSDCF
>Por36_1_AvrB1a_1
MGCVSSKGNPVLSPQASFNDASRTFFRALPGPAARQLQVYDQCLIGAARWPDDSSKSSTPENRAYCQSMYNSIRSAGGEISSGRITSFDELWGRATEWRLSKLQRGAPSYSAFASERTSNTDAVTPLVKPYKSVIARVVSHKDARDETMRDNLFGDLHVKAYRQTARLNGNIIPLNTFRVATDTAYLRGRVAQLRRELGAEAIEQHLRRYNPDRIDHTDAYYLPIIKNHLNNLYRRATSSDLRRADLIDLIARTHWWAASAMPDQRGSAAKAEFAARAIASAHGIELPPFRNGKVSDIEAMLSGEEEFVGKYVSLLDSDCF
>PorICMP9088_AvrB1a_1
MGCVSSKGNPVLSPQASFNDASRTFFRALPGPAARQLQVYDQCLIGAARWPDDSSKSSTPENRAYCQSMYNSIRSAGGEISSGRITSFDELWGRATEWRLSKLQRGAPSYSAFASERTSNTDAVTPLVKPYKSVIARVVSHKDARDETMRDNLFGDLHVKAYRQTARLNGNIIPLNTFRVATDTAYLRGRVAQLRRELGAEAIEQHLRRYNPDRIDHTDAYYLPIIKNHLNNLYRRATSSDLRRADLIDLIARTHWWAASAMPDQRGSAAKAEFAARAIASAHGIELPPFRNGKVSDIEAMLSGEEEFVGKYVSLLDSDCF
>PorICMP9091_AvrB1a_1
MGCVSSKGNPVLSPQASFNDASRTFFRALPGPAARQLQVYDQCLIGAARWPDDSSKSSTPENRAYCQSMYNSIRSAGGEISSGRITSFDELWGRATEWRLSKLQRGAPSYSAFASERTSNTDAVTPLVKPYKSVIARVVSHKDARDETMRDNLFGDLHVKAYRQTARLNGNIIPLNTFRVATDTAYLRGRVAQLRRELGAEAIEQHLRRYNPDRIDHTDAYYLPIIKNHLNNLYRRATSSDLRRADLIDLIARTHWWAASAMPDQRGSAAKAEFAARAIASAHGIELPPFRNGKVSDIEAMLSGEEEFVGKYVSLLDSDCF
>PsfICMP4418_AvrB1a_1
MGCVSSKGNPVLSPQASFNDASRTFFRALPGPAARQLQVYDQCLIGAARWPDDSSKSSTPENRAYCQSMYNSIRSAGGEISSGRITSFDELWGRATEWRLSKLQRGAPSYSAFASERTSNTDAVTPLVKPYKSVIARVVSHKDARDETMRDNLFGDLHVKAYRQTARLNGNIIPLNTFRVATDTAYLRGRVAQLRRELGAEAIEQHLRRYNPDRIDHTDAYYLPIIKNHLNNLYRRATSSDLRRADLIDLIARTHWWAASAMPDQRGSAAKAEFAARAIASAHGIELPPFRNGKVSDIEAMLSGEEEFVGKYVSLLDSDCF
>Psg150_AvrB1a_1
MGCVSSKGNPVLSPQASFNDASRTFFRALPGPAARQLQVYDQCLIGAARWPDDSSKSSTPENRAYCQSMYNSIRSAGGEISSGRITSFDELWGRATEWRLSKLQRGAPSYSAFASERTSNTDAVTPLVKPYKSVIARVVSHKDARDETMRDNLFGDLHVKAYRQTARLNGNIIPLNTFRVATDTAYLRGRVAQLRRELGAEAIEQHLRRYNPDRIDHTDAYYLPIIKNHLNNLYRRATSSDLRRADLIDLIARTHWWAASAMPDQRGSAAKAEFAARAIASAHGIELPPFRNGKVSDIEAMLSGEEEFVGKYVSLLDSDCF
>Psy0432_AvrB1a_1
MGCVSSKGNPVLSPQASFNDASRTFFRALPGPAARQLQVYDQCLIGAARWPDDSSKSSTPENRAYCQSMYNSIRSAGGEISSGRITSFDELWGRATEWRLSKLQRGAPSYSAFASERTSNTDAVTPLVKPYKSVIARVVSHKDARDETMRDNLFGDLHVKAYRQTARLNGNIIPLNTFRVATDTAYLRGRVAQLRRELGAEAIEQHLRRYNPDRIDHTDAYYLPIIKNHLNNLYRRATSSDLRRADLIDLIARTHWWAASAMPDQRGSAAKAEFAARAIASAHGIELPPFRNGKVSDIEAMLSGEEEFVGKYVSLLDSDCF
>Psy0433_AvrB1a_1
MGCVSSKGNPVLSPQASFNDASRTFFRALPGPAARQLQVYDQCLIGAARWPDDSSKSSTPENRAYCQSMYNSIRSAGGEISSGRITSFDELWGRATEWRLSKLQRGAPSYSAFASERTSNTDAVTPLVKPYKSVIARVVSHKDARDETMRDNLFGDLHVKAYRQTARLNGNIIPLNTFRVATDTAYLRGRVAQLRRELGAEAIEQHLRRYNPDRIDHTDAYYLPIIKNHLNNLYRRATSSDLRRADLIDLIARTHWWAASAMPDQRGSAAKAEFAARAIASAHGIELPPFRNGKVSDIEAMLSGEEEFVGKYVSLLDSDCF
>Psy0434_AvrB1a_1
MGCVSSKGNPVLSPQASFNDASRTFFRALPGPAARQLQVYDQCLIGAARWPDDSSKSSTPENRAYCQSMYNSIRSAGGEISSGRITSFDELWGRATEWRLSKLQRGAPSYSAFASERTSNTDAVTPLVKPYKSVIARVVSHKDARDETMRDNLFGDLHVKAYRQTARLNGNIIPLNTFRVATDTAYLRGRVAQLRRELGAEAIEQHLRRYNPDRIDHTDAYYLPIIKNHLNNLYRRATSSDLRRADLIDLIARTHWWAASAMPDQRGSAAKAEFAARAIASAHGIELPPFRNGKVSDIEAMLSGEEEFVGKYVSLLDSDCF
>Psy0435_AvrB1a_1
MGCVSSKGNPVLSPQASFNDASRTFFRALPGPAARQLQVYDQCLIGAARWPDDSSKSSTPENRAYCQSMYNSIRSAGGEISSGRITSFDELWGRATEWRLSKLQRGAPSYSAFASERTSNTDAVTPLVKPYKSVIARVVSHKDARDETMRDNLFGDLHVKAYRQTARLNGNIIPLNTFRVATDTAYLRGRVAQLRRELGAEAIEQHLRRYNPDRIDHTDAYYLPIIKNHLNNLYRRATSSDLRRADLIDLIARTHWWAASAMPDQRGSAAKAEFAARAIASAHGIELPPFRNGKVSDIEAMLSGEEEFVGKYVSLLDSDCF
>Psy0436_AvrB1a_1
MGCVSSKGNPVLSPQASFNDASRTFFRALPGPAARQLQVYDQCLIGAARWPDDSSKSSTPENRAYCQSMYNSIRSAGGEISSGRITSFDELWGRATEWRLSKLQRGAPSYSAFASERTSNTDAVTPLVKPYKSVIARVVSHKDARDETMRDNLFGDLHVKAYRQTARLNGNIIPLNTFRVATDTAYLRGRVAQLRRELGAEAIEQHLRRYNPDRIDHTDAYYLPIIKNHLNNLYRRATSSDLRRADLIDLIARTHWWAASAMPDQRGSAAKAEFAARAIASAHGIELPPFRNGKVSDIEAMLSGEEEFVGKYVSLLDSDCF
>Psy0437_AvrB1a_1
MGCVSSKGNPVLSPQASFNDASRTFFRALPGPAARQLQVYDQCLIGAARWPDDSSKSSTPENRAYCQSMYNSIRSAGGEISSGRITSFDELWGRATEWRLSKLQRGAPSYSAFASERTSNTDAVTPLVKPYKSVIARVVSHKDARDETMRDNLFGDLHVKAYRQTARLNGNIIPLNTFRVATDTAYLRGRVAQLRRELGAEAIEQHLRRYNPDRIDHTDAYYLPIIKNHLNNLYRRATSSDLRRADLIDLIARTHWWAASAMPDQRGSAAKAEFAARAIASAHGIELPPFRNGKVSDIEAMLSGEEEFVGKYVSLLDSDCF
>Psy0438_AvrB1a_1
MGCVSSKGNPVLSPQASFNDASRTFFRALPGPAARQLQVYDQCLIGAARWPDDSSKSSTPENRAYCQSMYNSIRSAGGEISSGRITSFDELWGRATEWRLSKLQRGAPSYSAFASERTSNTDAVTPLVKPYKSVIARVVSHKDARDETMRDNLFGDLHVKAYRQTARLNGNIIPLNTFRVATDTAYLRGRVAQLRRELGAEAIEQHLRRYNPDRIDHTDAYYLPIIKNHLNNLYRRATSSDLRRADLIDLIARTHWWAASAMPDQRGSAAKAEFAARAIASAHGIELPPFRNGKVSDIEAMLSGEEEFVGKYVSLLDSDCF
>Psy0441_AvrB1a_1
MGCVSSKGNPVLSPQASFNDASRTFFRALPGPAARQLQVYDQCLIGAARWPDDSSKSSTPENRAYCQSMYNSIRSAGGEISSGRITSFDELWGRATEWRLSKLQRGAPSYSAFASERTSNTDAVTPLVKPYKSVIARVVSHKDARDETMRDNLFGDLHVKAYRQTARLNGNIIPLNTFRVATDTAYLRGRVAQLRRELGAEAIEQHLRRYNPDRIDHTDAYYLPIIKNHLNNLYRRATSSDLRRADLIDLIARTHWWAASAMPDQRGSAAKAEFAARAIASAHGIELPPFRNGKVSDIEAMLSGEEEFVGKYVSLLDSDCF
>Psy0442_AvrB1a_1
MGCVSSKGNPVLSPQASFNDASRTFFRALPGPAARQLQVYDQCLIGAARWPDDSSKSSTPENRAYCQSMYNSIRSAGGEISSGRITSFDELWGRATEWRLSKLQRGAPSYSAFASERTSNTDAVTPLVKPYKSVIARVVSHKDARDETMRDNLFGDLHVKAYRQTARLNGNIIPLNTFRVATDTAYLRGRVAQLRRELGAEAIEQHLRRYNPDRIDHTDAYYLPIIKNHLNNLYRRATSSDLRRADLIDLIARTHWWAASAMPDQRGSAAKAEFAARAIASAHGIELPPFRNGKVSDIEAMLSGEEEFVGKYVSLLDSDCF
>Psy0443_AvrB1a_1
MGCVSSKGNPVLSPQASFNDASRTFFRALPGPAARQLQVYDQCLIGAARWPDDSSKSSTPENRAYCQSMYNSIRSAGGEISSGRITSFDELWGRATEWRLSKLQRGAPSYSAFASERTSNTDAVTPLVKPYKSVIARVVSHKDARDETMRDNLFGDLHVKAYRQTARLNGNIIPLNTFRVATDTAYLRGRVAQLRRELGAEAIEQHLRRYNPDRIDHTDAYYLPIIKNHLNNLYRRATSSDLRRADLIDLIARTHWWAASAMPDQRGSAAKAEFAARAIASAHGIELPPFRNGKVSDIEAMLSGEEEFVGKYVSLLDSDCF
>Psy0445_AvrB1a_1
MGCVSSKGNPVLSPQASFNDASRTFFRALPGPAARQLQVYDQCLIGAARWPDDSSKSSTPENRAYCQSMYNSIRSAGGEISSGRITSFDELWGRATEWRLSKLQRGAPSYSAFASERTSNTDAVTPLVKPYKSVIARVVSHKDARDETMRDNLFGDLHVKAYRQTARLNGNIIPLNTFRVATDTAYLRGRVAQLRRELGAEAIEQHLRRYNPDRIDHTDAYYLPIIKNHLNNLYRRATSSDLRRADLIDLIARTHWWAASAMPDQRGSAAKAEFAARAIASAHGIELPPFRNGKVSDIEAMLSGEEEFVGKYVSLLDSDCF
>Psy0446_AvrB1a_1
MGCVSSKGNPVLSPQASFNDASRTFFRALPGPAARQLQVYDQCLIGAARWPDDSSKSSTPENRAYCQSMYNSIRSAGGEISSGRITSFDELWGRATEWRLSKLQRGAPSYSAFASERTSNTDAVTPLVKPYKSVIARVVSHKDARDETMRDNLFGDLHVKAYRQTARLNGNIIPLNTFRVATDTAYLRGRVAQLRRELGAEAIEQHLRRYNPDRIDHTDAYYLPIIKNHLNNLYRRATSSDLRRADLIDLIARTHWWAASAMPDQRGSAAKAEFAARAIASAHGIELPPFRNGKVSDIEAMLSGEEEFVGKYVSLLDSDCF
>Psy0447_AvrB1a_1
MGCVSSKGNPVLSPQASFNDASRTFFRALPGPAARQLQVYDQCLIGAARWPDDSSKSSTPENRAYCQSMYNSIRSAGGEISSGRITSFDELWGRATEWRLSKLQRGAPSYSAFASERTSNTDAVTPLVKPYKSVIARVVSHKDARDETMRDNLFGDLHVKAYRQTARLNGNIIPLNTFRVATDTAYLRGRVAQLRRELGAEAIEQHLRRYNPDRIDHTDAYYLPIIKNHLNNLYRRATSSDLRRADLIDLIARTHWWAASAMPDQRGSAAKAEFAARAIASAHGIELPPFRNGKVSDIEAMLSGEEEFVGKYVSLLDSDCF
>Psy0448_AvrB1a_1
MGCVSSKGNPVLSPQASFNDASRTFFRALPGPAARQLQVYDQCLIGAARWPDDSSKSSTPENRAYCQSMYNSIRSAGGEISSGRITSFDELWGRATEWRLSKLQRGAPSYSAFASERTSNTDAVTPLVKPYKSVIARVVSHKDARDETMRDNLFGDLHVKAYRQTARLNGNIIPLNTFRVATDTAYLRGRVAQLRRELGAEAIEQHLRRYNPDRIDHTDAYYLPIIKNHLNNLYRRATSSDLRRADLIDLIARTHWWAASAMPDQRGSAAKAEFAARAIASAHGIELPPFRNGKVSDIEAMLSGEEEFVGKYVSLLDSDCF
>Psy0450_AvrB1a_1
MGCVSSKGNPVLSPQASFNDASRTFFRALPGPAARQLQVYDQCLIGAARWPDDSSKSSTPENRAYCQSMYNSIRSAGGEISSGRITSFDELWGRATEWRLSKLQRGAPSYSAFASERTSNTDAVTPLVKPYKSVIARVVSHKDARDETMRDNLFGDLHVKAYRQTARLNGNIIPLNTFRVATDTAYLRGRVAQLRRELGAEAIEQHLRRYNPDRIDHTDAYYLPIIKNHLNNLYRRATSSDLRRADLIDLIARTHWWAASAMPDQRGSAAKAEFAARAIASAHGIELPPFRNGKVSDIEAMLSGEEEFVGKYVSLLDSDCF
>Psy0451_AvrB1a_1
MGCVSSKGNPVLSPQASFNDASRTFFRALPGPAARQLQVYDQCLIGAARWPDDSSKSSTPENRAYCQSMYNSIRSAGGEISSGRITSFDELWGRATEWRLSKLQRGAPSYSAFASERTSNTDAVTPLVKPYKSVIARVVSHKDARDETMRDNLFGDLHVKAYRQTARLNGNIIPLNTFRVATDTAYLRGRVAQLRRELGAEAIEQHLRRYNPDRIDHTDAYYLPIIKNHLNNLYRRATSSDLRRADLIDLIARTHWWAASAMPDQRGSAAKAEFAARAIASAHGIELPPFRNGKVSDIEAMLSGEEEFVGKYVSLLDSDCF
>Psy0454_AvrB1a_1
MGCVSSKGNPVLSPQASFNDASRTFFRALPGPAARQLQVYDQCLIGAARWPDDSSKSSTPENRAYCQSMYNSIRSAGGEISSGRITSFDELWGRATEWRLSKLQRGAPSYSAFASERTSNTDAVTPLVKPYKSVIARVVSHKDARDETMRDNLFGDLHVKAYRQTARLNGNIIPLNTFRVATDTAYLRGRVAQLRRELGAEAIEQHLRRYNPDRIDHTDAYYLPIIKNHLNNLYRRATSSDLRRADLIDLIARTHWWAASAMPDQRGSAAKAEFAARAIASAHGIELPPFRNGKVSDIEAMLSGEEEFVGKYVSLLDSDCF
>Psy0455_AvrB1a_1
MGCVSSKGNPVLSPQASFNDASRTFFRALPGPAARQLQVYDQCLIGAARWPDDSSKSSTPENRAYCQSMYNSIRSAGGEISSGRITSFDELWGRATEWRLSKLQRGAPSYSAFASERTSNTDAVTPLVKPYKSVIARVVSHKDARDETMRDNLFGDLHVKAYRQTARLNGNIIPLNTFRVATDTAYLRGRVAQLRRELGAEAIEQHLRRYNPDRIDHTDAYYLPIIKNHLNNLYRRATSSDLRRADLIDLIARTHWWAASAMPDQRGSAAKAEFAARAIASAHGIELPPFRNGKVSDIEAMLSGEEEFVGKYVSLLDSDCF
>Psy0456_AvrB1a_1
MGCVSSKGNPVLSPQASFNDASRTFFRALPGPAARQLQVYDQCLIGAARWPDDSSKSSTPENRAYCQSMYNSIRSAGGEISSGRITSFDELWGRATEWRLSKLQRGAPSYSAFASERTSNTDAVTPLVKPYKSVIARVVSHKDARDETMRDNLFGDLHVKAYRQTARLNGNIIPLNTFRVATDTAYLRGRVAQLRRELGAEAIEQHLRRYNPDRIDHTDAYYLPIIKNHLNNLYRRATSSDLRRADLIDLIARTHWWAASAMPDQRGSAAKAEFAARAIASAHGIELPPFRNGKVSDIEAMLSGEEEFVGKYVSLLDSDCF
>Psy0457_AvrB1a_1
MGCVSSKGNPVLSPQASFNDASRTFFRALPGPAARQLQVYDQCLIGAARWPDDSSKSSTPENRAYCQSMYNSIRSAGGEISSGRITSFDELWGRATEWRLSKLQRGAPSYSAFASERTSNTDAVTPLVKPYKSVIARVVSHKDARDETMRDNLFGDLHVKAYRQTARLNGNIIPLNTFRVATDTAYLRGRVAQLRRELGAEAIEQHLRRYNPDRIDHTDAYYLPIIKNHLNNLYRRATSSDLRRADLIDLIARTHWWAASAMPDQRGSAAKAEFAARAIASAHGIELPPFRNGKVSDIEAMLSGEEEFVGKYVSLLDSDCF
>Psy0458_AvrB1a_1
MGCVSSKGNPVLSPQASFNDASRTFFRALPGPAARQLQVYDQCLIGAARWPDDSSKSSTPENRAYCQSMYNSIRSAGGEISSGRITSFDELWGRATEWRLSKLQRGAPSYSAFASERTSNTDAVTPLVKPYKSVIARVVSHKDARDETMRDNLFGDLHVKAYRQTARLNGNIIPLNTFRVATDTAYLRGRVAQLRRELGAEAIEQHLRRYNPDRIDHTDAYYLPIIKNHLNNLYRRATSSDLRRADLIDLIARTHWWAASAMPDQRGSAAKAEFAARAIASAHGIELPPFRNGKVSDIEAMLSGEEEFVGKYVSLLDSDCF
>Psy0459_AvrB1a_1
MGCVSSKGNPVLSPQASFNDASRTFFRALPGPAARQLQVYDQCLIGAARWPDDSSKSSTPENRAYCQSMYNSIRSAGGEISSGRITSFDELWGRATEWRLSKLQRGAPSYSAFASERTSNTDAVTPLVKPYKSVIARVVSHKDARDETMRDNLFGDLHVKAYRQTARLNGNIIPLNTFRVATDTAYLRGRVAQLRRELGAEAIEQHLRRYNPDRIDHTDAYYLPIIKNHLNNLYRRATSSDLRRADLIDLIARTHWWAASAMPDQRGSAAKAEFAARAIASAHGIELPPFRNGKVSDIEAMLSGEEEFVGKYVSLLDSDCF
>Psy0460_AvrB1a_1
MGCVSSKGNPVLSPQASFNDASRTFFRALPGPAARQLQVYDQCLIGAARWPDDSSKSSTPENRAYCQSMYNSIRSAGGEISSGRITSFDELWGRATEWRLSKLQRGAPSYSAFASERTSNTDAVTPLVKPYKSVIARVVSHKDARDETMRDNLFGDLHVKAYRQTARLNGNIIPLNTFRVATDTAYLRGRVAQLRRELGAEAIEQHLRRYNPDRIDHTDAYYLPIIKNHLNNLYRRATSSDLRRADLIDLIARTHWWAASAMPDQRGSAAKAEFAARAIASAHGIELPPFRNGKVSDIEAMLSGEEEFVGKYVSLLDSDCF
>Psy0461_AvrB1a_1
MGCVSSKGNPVLSPQASFNDASRTFFRALPGPAARQLQVYDQCLIGAARWPDDSSKSSTPENRAYCQSMYNSIRSAGGEISSGRITSFDELWGRATEWRLSKLQRGAPSYSAFASERTSNTDAVTPLVKPYKSVIARVVSHKDARDETMRDNLFGDLHVKAYRQTARLNGNIIPLNTFRVATDTAYLRGRVAQLRRELGAEAIEQHLRRYNPDRIDHTDAYYLPIIKNHLNNLYRRATSSDLRRADLIDLIARTHWWAASAMPDQRGSAAKAEFAARAIASAHGIELPPFRNGKVSDIEAMLSGEEEFVGKYVSLLDSDCF
>Psy0462_AvrB1a_1
MGCVSSKGNPVLSPQASFNDASRTFFRALPGPAARQLQVYDQCLIGAARWPDDSSKSSTPENRAYCQSMYNSIRSAGGEISSGRITSFDELWGRATEWRLSKLQRGAPSYSAFASERTSNTDAVTPLVKPYKSVIARVVSHKDARDETMRDNLFGDLHVKAYRQTARLNGNIIPLNTFRVATDTAYLRGRVAQLRRELGAEAIEQHLRRYNPDRIDHTDAYYLPIIKNHLNNLYRRATSSDLRRADLIDLIARTHWWAASAMPDQRGSAAKAEFAARAIASAHGIELPPFRNGKVSDIEAMLSGEEEFVGKYVSLLDSDCF
>Psy0463_AvrB1a_1
MGCVSSKGNPVLSPQASFNDASRTFFRALPGPAARQLQVYDQCLIGAARWPDDSSKSSTPENRAYCQSMYNSIRSAGGEISSGRITSFDELWGRATEWRLSKLQRGAPSYSAFASERTSNTDAVTPLVKPYKSVIARVVSHKDARDETMRDNLFGDLHVKAYRQTARLNGNIIPLNTFRVATDTAYLRGRVAQLRRELGAEAIEQHLRRYNPDRIDHTDAYYLPIIKNHLNNLYRRATSSDLRRADLIDLIARTHWWAASAMPDQRGSAAKAEFAARAIASAHGIELPPFRNGKVSDIEAMLSGEEEFVGKYVSLLDSDCF
>Psy0464_AvrB1a_1
MGCVSSKGNPVLSPQASFNDASRTFFRALPGPAARQLQVYDQCLIGAARWPDDSSKSSTPENRAYCQSMYNSIRSAGGEISSGRITSFDELWGRATEWRLSKLQRGAPSYSAFASERTSNTDAVTPLVKPYKSVIARVVSHKDARDETMRDNLFGDLHVKAYRQTARLNGNIIPLNTFRVATDTAYLRGRVAQLRRELGAEAIEQHLRRYNPDRIDHTDAYYLPIIKNHLNNLYRRATSSDLRRADLIDLIARTHWWAASAMPDQRGSAAKAEFAARAIASAHGIELPPFRNGKVSDIEAMLSGEEEFVGKYVSLLDSDCF
>Psy0465_AvrB1a_1
MGCVSSKGNPVLSPQASFNDASRTFFRALPGPAARQLQVYDQCLIGAARWPDDSSKSSTPENRAYCQSMYNSIRSAGGEISSGRITSFDELWGRATEWRLSKLQRGAPSYSAFASERTSNTDAVTPLVKPYKSVIARVVSHKDARDETMRDNLFGDLHVKAYRQTARLNGNIIPLNTFRVATDTAYLRGRVAQLRRELGAEAIEQHLRRYNPDRIDHTDAYYLPIIKNHLNNLYRRATSSDLRRADLIDLIARTHWWAASAMPDQRGSAAKAEFAARAIASAHGIELPPFRNGKVSDIEAMLSGEEEFVGKYVSLLDSDCF
>Psy0466_AvrB1a_1
MGCVSSKGNPVLSPQASFNDASRTFFRALPGPAARQLQVYDQCLIGAARWPDDSSKSSTPENRAYCQSMYNSIRSAGGEISSGRITSFDELWGRATEWRLSKLQRGAPSYSAFASERTSNTDAVTPLVKPYKSVIARVVSHKDARDETMRDNLFGDLHVKAYRQTARLNGNIIPLNTFRVATDTAYLRGRVAQLRRELGAEAIEQHLRRYNPDRIDHTDAYYLPIIKNHLNNLYRRATSSDLRRADLIDLIARTHWWAASAMPDQRGSAAKAEFAARAIASAHGIELPPFRNGKVSDIEAMLSGEEEFVGKYVSLLDSDCF
>Psy0470_AvrB1a_1
MGCVSSKGNPVLSPQASFNDASRTFFRALPGPAARQLQVYDQCLIGAARWPDDSSKSSTPENRAYCQSMYNSIRSAGGEISSGRITSFDELWGRATEWRLSKLQRGAPSYSAFASERTSNTDAVTPLVKPYKSVIARVVSHKDARDETMRDNLFGDLHVKAYRQTARLNGNIIPLNTFRVATDTAYLRGRVAQLRRELGAEAIEQHLRRYNPDRIDHTDAYYLPIIKNHLNNLYRRATSSDLRRADLIDLIARTHWWAASAMPDQRGSAAKAEFAARAIASAHGIELPPFRNGKVSDIEAMLSGEEEFVGKYVSLLDSDCF
>Psy0471_AvrB1a_1
MGCVSSKGNPVLSPQASFNDASRTFFRALPGPAARQLQVYDQCLIGAARWPDDSSKSSTPENRAYCQSMYNSIRSAGGEISSGRITSFDELWGRATEWRLSKLQRGAPSYSAFASERTSNTDAVTPLVKPYKSVIARVVSHKDARDETMRDNLFGDLHVKAYRQTARLNGNIIPLNTFRVATDTAYLRGRVAQLRRELGAEAIEQHLRRYNPDRIDHTDAYYLPIIKNHLNNLYRRATSSDLRRADLIDLIARTHWWAASAMPDQRGSAAKAEFAARAIASAHGIELPPFRNGKVSDIEAMLSGEEEFVGKYVSLLDSDCF
>Psy0475_AvrB1a_1
MGCVSSKGNPVLSPQASFNDASRTFFRALPGPAARQLQVYDQCLIGAARWPDDSSKSSTPENRAYCQSMYNSIRSAGGEISSGRITSFDELWGRATEWRLSKLQRGAPSYSAFASERTSNTDAVTPLVKPYKSVIARVVSHKDARDETMRDNLFGDLHVKAYRQTARLNGNIIPLNTFRVATDTAYLRGRVAQLRRELGAEAIEQHLRRYNPDRIDHTDAYYLPIIKNHLNNLYRRATSSDLRRADLIDLIARTHWWAASAMPDQRGSAAKAEFAARAIASAHGIELPPFRNGKVSDIEAMLSGEEEFVGKYVSLLDSDCF
>Psy0476_AvrB1a_1
MGCVSSKGNPVLSPQASFNDASRTFFRALPGPAARQLQVYDQCLIGAARWPDDSSKSSTPENRAYCQSMYNSIRSAGGEISSGRITSFDELWGRATEWRLSKLQRGAPSYSAFASERTSNTDAVTPLVKPYKSVIARVVSHKDARDETMRDNLFGDLHVKAYRQTARLNGNIIPLNTFRVATDTAYLRGRVAQLRRELGAEAIEQHLRRYNPDRIDHTDAYYLPIIKNHLNNLYRRATSSDLRRADLIDLIARTHWWAASAMPDQRGSAAKAEFAARAIASAHGIELPPFRNGKVSDIEAMLSGEEEFVGKYVSLLDSDCF
>Psy0477_AvrB1a_1
MGCVSSKGNPVLSPQASFNDASRTFFRALPGPAARQLQVYDQCLIGAARWPDDSSKSSTPENRAYCQSMYNSIRSAGGEISSGRITSFDELWGRATEWRLSKLQRGAPSYSAFASERTSNTDAVTPLVKPYKSVIARVVSHKDARDETMRDNLFGDLHVKAYRQTARLNGNIIPLNTFRVATDTAYLRGRVAQLRRELGAEAIEQHLRRYNPDRIDHTDAYYLPIIKNHLNNLYRRATSSDLRRADLIDLIARTHWWAASAMPDQRGSAAKAEFAARAIASAHGIELPPFRNGKVSDIEAMLSGEEEFVGKYVSLLDSDCF
>Psy0483_AvrB1a_1
MGCVSSKGNPVLSPQASFNDASRTFFRALPGPAARQLQVYDQCLIGAARWPDDSSKSSTPENRAYCQSMYNSIRSAGGEISSGRITSFDELWGRATEWRLSKLQRGAPSYSAFASERTSNTDAVTPLVKPYKSVIARVVSHKDARDETMRDNLFGDLHVKAYRQTARLNGNIIPLNTFRVATDTAYLRGRVAQLRRELGAEAIEQHLRRYNPDRIDHTDAYYLPIIKNHLNNLYRRATSSDLRRADLIDLIARTHWWAASAMPDQRGSAAKAEFAARAIASAHGIELPPFRNGKVSDIEAMLSGEEEFVGKYVSLLDSDCF
>Psy0484_AvrB1a_1
MGCVSSKGNPVLSPQASFNDASRTFFRALPGPAARQLQVYDQCLIGAARWPDDSSKSSTPENRAYCQSMYNSIRSAGGEISSGRITSFDELWGRATEWRLSKLQRGAPSYSAFASERTSNTDAVTPLVKPYKSVIARVVSHKDARDETMRDNLFGDLHVKAYRQTARLNGNIIPLNTFRVATDTAYLRGRVAQLRRELGAEAIEQHLRRYNPDRIDHTDAYYLPIIKNHLNNLYRRATSSDLRRADLIDLIARTHWWAASAMPDQRGSAAKAEFAARAIASAHGIELPPFRNGKVSDIEAMLSGEEEFVGKYVSLLDSDCF
>Psy0485_AvrB1a_1
MGCVSSKGNPVLSPQASFNDASRTFFRALPGPAARQLQVYDQCLIGAARWPDDSSKSSTPENRAYCQSMYNSIRSAGGEISSGRITSFDELWGRATEWRLSKLQRGAPSYSAFASERTSNTDAVTPLVKPYKSVIARVVSHKDARDETMRDNLFGDLHVKAYRQTARLNGNIIPLNTFRVATDTAYLRGRVAQLRRELGAEAIEQHLRRYNPDRIDHTDAYYLPIIKNHLNNLYRRATSSDLRRADLIDLIARTHWWAASAMPDQRGSAAKAEFAARAIASAHGIELPPFRNGKVSDIEAMLSGEEEFVGKYVSLLDSDCF
>Psy0486_AvrB1a_1
MGCVSSKGNPVLSPQASFNDASRTFFRALPGPAARQLQVYDQCLIGAARWPDDSSKSSTPENRAYCQSMYNSIRSAGGEISSGRITSFDELWGRATEWRLSKLQRGAPSYSAFASERTSNTDAVTPLVKPYKSVIARVVSHKDARDETMRDNLFGDLHVKAYRQTARLNGNIIPLNTFRVATDTAYLRGRVAQLRRELGAEAIEQHLRRYNPDRIDHTDAYYLPIIKNHLNNLYRRATSSDLRRADLIDLIARTHWWAASAMPDQRGSAAKAEFAARAIASAHGIELPPFRNGKVSDIEAMLSGEEEFVGKYVSLLDSDCF
>Psy0487_AvrB1a_1
MGCVSSKGNPVLSPQASFNDASRTFFRALPGPAARQLQVYDQCLIGAARWPDDSSKSSTPENRAYCQSMYNSIRSAGGEISSGRITSFDELWGRATEWRLSKLQRGAPSYSAFASERTSNTDAVTPLVKPYKSVIARVVSHKDARDETMRDNLFGDLHVKAYRQTARLNGNIIPLNTFRVATDTAYLRGRVAQLRRELGAEAIEQHLRRYNPDRIDHTDAYYLPIIKNHLNNLYRRATSSDLRRADLIDLIARTHWWAASAMPDQRGSAAKAEFAARAIASAHGIELPPFRNGKVSDIEAMLSGEEEFVGKYVSLLDSDCF
>Psy0488_AvrB1a_1
MGCVSSKGNPVLSPQASFNDASRTFFRALPGPAARQLQVYDQCLIGAARWPDDSSKSSTPENRAYCQSMYNSIRSAGGEISSGRITSFDELWGRATEWRLSKLQRGAPSYSAFASERTSNTDAVTPLVKPYKSVIARVVSHKDARDETMRDNLFGDLHVKAYRQTARLNGNIIPLNTFRVATDTAYLRGRVAQLRRELGAEAIEQHLRRYNPDRIDHTDAYYLPIIKNHLNNLYRRATSSDLRRADLIDLIARTHWWAASAMPDQRGSAAKAEFAARAIASAHGIELPPFRNGKVSDIEAMLSGEEEFVGKYVSLLDSDCF
>Psy0489_AvrB1a_1
MGCVSSKGNPVLSPQASFNDASRTFFRALPGPAARQLQVYDQCLIGAARWPDDSSKSSTPENRAYCQSMYNSIRSAGGEISSGRITSFDELWGRATEWRLSKLQRGAPSYSAFASERTSNTDAVTPLVKPYKSVIARVVSHKDARDETMRDNLFGDLHVKAYRQTARLNGNIIPLNTFRVATDTAYLRGRVAQLRRELGAEAIEQHLRRYNPDRIDHTDAYYLPIIKNHLNNLYRRATSSDLRRADLIDLIARTHWWAASAMPDQRGSAAKAEFAARAIASAHGIELPPFRNGKVSDIEAMLSGEEEFVGKYVSLLDSDCF
>PgcNCPPB2708_AvrB1a_1
MYNSIRSAGGEISSGRITSFDELWGRATEWRLSKLQRGAPSYSAFASERTSNTDAVTPLVKPYKSVIARVVSHKDARDETMRDNLFGDLHVKAYRQTARLNGNIIPLNTFRVATDTAYLRGRVAQLRRELGAEAIEQHLRRYNPDRIDHTDAYYLPIIKNHLNNLYRRATSSDLRRADLIDLXAMPDQRGSAAKAEFAARAIASAHGIELPPFRNGKVSDIEAMLSGEEEFVGKYVSLLDSDCF
>PorI_6_AvrB1a_1
MGCVSSKGNPMLSPQASFNDASRTFFRALPGPAARQLQVYDQCLIGAARWPDDSSKSSTPENRAYCQSMYNSIRSAGGEISSGRITSFDELWGRATEWRLSKLQRGAPSYSAFASERTSNTDAVTPLVKPYKSVIARVVSHKDARDETMRDNLFGDLHVKAYRQTARLNGNIIPLNTFRVATDTAYLRGRVAQLRRELGAEAIEQHLRRYNPDRIDHTDAYYLPIIKNHLNNLYRRATSSDLRRADLIDLIARTHWWAASAMPDQRGSAAKAEFAARAIASAHGIELPPFRNGKVSDIEAMLSGEEEFVGKYVSLLDSDCF
>PgyICMP807_AvrB1b_1
MGCVSSKSTTVLSPQTSFNEASRTSFRALPGPSQRQLEVYDQCLIGAARWPDDSSKSNTPENRAYCQSMYNSIRSAGDEISRGGITSFEELWGRATEWRLSKLQRGEPLYSAFASERTSDTDAVTPLVKPYKSVLARVVDHEDAHDEIMQDNLFGDLNVKVYRQTAYLHGNVIPLNTFRVATDTEYLRDRVAHLRTELGAKALKQHLQRYNPDRIDHTNASYLPIIKDHLNDLYRQAISSDLSQAELISLIARTHWWAASAMPDQRGSAAKAEFAARAIASAHGIELPPFRNGNVSDIEAMLSGEEEFVEKYRSLLDSDCF
>PgyICMP9589_AvrB1b_1
MGCVSSKSTTVLSPQTSFNEASRTSFRALPGPSQRQLEVYDQCLIGAARWPDDSSKSNTPENRAYCQSMYNSIRSAGDEISRGGITSFEELWGRATEWRLSKLQRGEPLYSAFASERTSDTDAVTPLVKPYKSVLARVVDHEDAHDEIMQDNLFGDLNVKVYRQTAYLHGNVIPLNTFRVATDTEYLRDRVAHLRTELGAKALKQHLQRYNPDRIDHTNASYLPIIKDHLNDLYRQAISSDLSQAELISLIARTHWWAASAMPDQRGSAAKAEFAARAIASAHGIELPPFRNGNVSDIEAMLSGEEEFVEKYRSLLDSDCF
>Psy0533_AvrB2a_1
MGCITSKPLVSSPRWHNSATNSENLETGQRSHKASLYGAISGSPERSELTWHQQSLVGVARWPDKEYNRDHVPLQMEYGRSFWNESRKIGSALANGEIQNFEDLWEKARDWRCSMANHDENIFKKPRNSYNEFPFTTPLINQYNYIKERYSARTDGSLQKLDDEGLLPPAKEFLITDKIFGEPISLTKIVCSSDSSAHRDQRRYSDLWSRGLDYGEPHYIQHTSSEEVPKILHHVNDLFNEVLQSNLSTKKALKFLGEIHWWLAHAMPDERGSAAKSELCVRAIAQAKGLDLPPMKSGIVPDLEAMTMSREQFIKQYPSMFDD
>PcbICMP2823_AvrB2a_1
MGCITSKPLVSSPRWHNSATNSENLETGQRSHKASRYGAISGSPERSELTWHQQSLVGVARWPDKEYNRDHVPLQMEYGRSFWNESRKIGSALANGEIQNFEDLWEKARDWRCSMANHDENIFKKPRNSYNEFPFTTPLINQYNYIKERYSSRTDGSLQKLDDEGLLPPAKEFLITDKIFGEPISLTKIVCSSDSSAHRDQRRYSDLWSRGLDYGEPHYIQHTSSEEVPKILHHVNDLFNEVLQSNLSTKKALKFLGEIHWWLAHAMPDERGSAAKSELCVRAIAQAKGLDLPPMKSGIVPDLEAMTMSREQFIKQYPSMFDD
>PseHC_1_AvrB2a_1
MGCITSKPLVSSPRWHNSATNSENLETGQRSHKASRYGAISGSPERSELTWHQQSLVGVARWPDKEYNRDHVPLQMEYGRSFWNESRKIGSALANGEIQNFEDLWEKARDWRCSMANHDENIFKKPRNSYNEFPFTTPLINQYNYIKERYSSRTDGSLQKLDDEGLLPPAKEFLITDKIFGEPISLTKIVCSSDSSAHRDQRRYSDLWSRGLDYGEPHYIQHTSSEEVPKILHHVNDLFNEVLQSNLSTKKALKFLGEIHWWLAHAMPDERGSAAKSELCVRAIAQAKGLDLPPMKSGIVPDLEAMTMSREQFIKQYPSMFDD
>PseICMP3386_AvrB2a_1
MGCITSKPLVSSPRWHNSATNSENLETGQRSHKASRYGAISGSPERSELTWHQQSLVGVARWPDKEYNRDHVPLQMEYGRSFWNESRKIGSALANGEIQNFEDLWEKARDWRCSMANHDENIFKKPRNSYNEFPFTTPLINQYNYIKERYSSRTDGSLQKLDDEGLLPPAKEFLITDKIFGEPISLTKIVCSSDSSAHRDQRRYSDLWSRGLDYGEPHYIQHTSSEEVPKILHHVNDLFNEVLQSNLSTKKALKFLGEIHWWLAHAMPDERGSAAKSELCVRAIAQAKGLDLPPMKSGIVPDLEAMTMSREQFIKQYPSMFDD
>PseICMP7459_AvrB2a_1
MGCITSKPLVSSPRWHNSATNSENLETGQRSHKASRYGAISGSPERSELTWHQQSLVGVARWPDKEYNRDHVPLQMEYGRSFWNESRKIGSALANGEIQNFEDLWEKARDWRCSMANHDENIFKKPRNSYNEFPFTTPLINQYNYIKERYSSRTDGSLQKLDDEGLLPPAKEFLITDKIFGEPISLTKIVCSSDSSAHRDQRRYSDLWSRGLDYGEPHYIQHTSSEEVPKILHHVNDLFNEVLQSNLSTKKALKFLGEIHWWLAHAMPDERGSAAKSELCVRAIAQAKGLDLPPMKSGIVPDLEAMTMSREQFIKQYPSMFDD
>PseICMP763_AvrB2a_1
MGCITSKPLVSSPRWHNSATNSENLETGQRSHKASRYGAISGSPERSELTWHQQSLVGVARWPDKEYNRDHVPLQMEYGRSFWNESRKIGSALANGEIQNFEDLWEKARDWRCSMANHDENIFKKPRNSYNEFPFTTPLINQYNYIKERYSSRTDGSLQKLDDEGLLPPAKEFLITDKIFGEPISLTKIVCSSDSSAHRDQRRYSDLWSRGLDYGEPHYIQHTSSEEVPKILHHVNDLFNEVLQSNLSTKKALKFLGEIHWWLAHAMPDERGSAAKSELCVRAIAQAKGLDLPPMKSGIVPDLEAMTMSREQFIKQYPSMFDD
>PcsICMP9419_AvrB2a_1
MGCITSKPLVSSPRWHNSATNSENLETGQRSHKASLYGAISGSPERSELTWHQQSLVGVARWPDKEYNRDHVPLQMEYGRSFWNESRKIGSALANGEIQNFEDLWEKARDWRYSMANHDENIFKKPRNSYNEFPFTTPLINQYNYIKERYSARTDGSLQKLDDEGLLPPAKEFLITDKIFGEPISLTKIVCSSDSSAHRDQRRYSDLWSRGLDYGEPHYIQHTSSEEVPKILHHVNDLFNEVLQSNLSTKKALKFLGEIHWWLAHAMPDERGSAAKSELCVRAIAQAKGLGKV
>PcsICMP9420_AvrB2a_1
MGCITSKPLVSSPRWHNSATNSENLETGQRSHKASLYGAISGSPERSELTWHQQSLVGVARWPDKEYNRDHVPLQMEYGRSFWNESRKIGSALANGEIQNFEDLWEKARDWRYSMANHDENIFKKPRNSYNEFPFTTPLINQYNYIKERYSARTDGSLQKLDDEGLLPPAKEFLITDKIFGEPISLTKIVCSSDSSAHRDQRRYSDLWSRGLDYGEPHYIQHTSSEEVPKILHHVNDLFNEVLQSNLSTKKALKFLGEIHWWLAHAMPDERGSAAKSELCVRAIAQAKGLGKV
>PgyB076_AvrB2a_1
MGCITSKPLVSSPQWHNSATNSENLETGQRSHKASLYGAMSGSPERSELTWHQQSLVGVARWPDKEYNRDHVPLQMEYGRSFWNESRKIGSALANGEIQNFEDLWEKARDWRCSMANHDENIFKKPRNSYNEFPFTTPLINQYNYIKERYSARTDGSLQKLDDEGLLPPAKEFLITDKIFGEPISLTKIVCSSDSSAHRDQRRYSDLWSRGLDYGEPHYIQHTSSEEVPKILHHVNDLFNEVLQSNLSTKKALKFLGEIHWWLAHAMPDERGSAAKSELCVRAIAQAKGLDLPPMKSGIVPDLEAMTMSREQFIKQYPSMFDD
>PgyR4_AvrB2a_1
MGCITSKPLVSSPQWHNSATNSENLETGQRSHKASLYGAMSGSPERSELTWHQQSLVGVARWPDKEYNRDHVPLQMEYGRSFWNESRKIGSALANGEIQNFEDLWEKARDWRCSMANHDENIFKKPRNSYNEFPFTTPLINQYNYIKERYSARTDGSLQKLDDEGLLPPAKEFLITDKIFGEPISLTKIVCSSDSSAHRDQRRYSDLWSRGLDYGEPHYIQHTSSEEVPKILHHVNDLFNEVLQSNLSTKKALKFLGEIHWWLAHAMPDERGSAAKSELCVRAIAQAKGLDLPPMKSGIVPDLEAMTMSREQFIKQYPSMFDD
>PmeN6801_AvrB2a_1
MGCITSKPLVSSPQWHNSATNSENLETGQRSHKASLYGAMSGSPERSELTWHQQSLVGVARWPDKEYNRDHVPLQMEYGRSFWNESRKIGSALANGEIQNFEDLWEKARDWRCSMANHDENIFKKPRNSYNEFPFTTPLINQYNYIKERYSARTDGSLQKLDDEGLLPPAKEFLITDKIFGEPISLTKIVCSSDSSAHRDQRRYSDLWSRGLDYGEPHYIQHTSSEEVPKILHHVNDLFNEVLQSNLSTKKALKFLGEIHWWLAHAMPDERGSAAKSELCVRAIAQAKGLDLPPMKSGIVPDLEAMTMSREQFIKQYPSMFDD
>Pph1302A_AvrB2a_1
MGCITSKPLVSSPQWHNSATNSENLETGQRSHKASLYGAMSGSPERSELTWHQQSLVGVARWPDKEYNRDHVPLQMEYGRSFWNESRKIGSALANGEIQNFEDLWEKARDWRCSMANHDENIFKKPRNSYNEFPFTTPLINQYNYIKERYSARTDGSLQKLDDEGLLPPAKEFLITDKIFGEPISLTKIVCSSDSSAHRDQRRYSDLWSRGLDYGEPHYIQHTSSEEVPKILHHVNDLFNEVLQSNLSTKKALKFLGEIHWWLAHAMPDERGSAAKSELCVRAIAQAKGLDLPPMKSGIVPDLEAMTMSREQFIKQYPSMFDD
>Pph1448A_AvrB2a_2
MGCITSKPLVSSPQWHNSATNSENLETGQRSHKASLYGAMSGSPERSELTWHQQSLVGVARWPDKEYNRDHVPLQMEYGRSFWNESRKIGSALANGEIQNFEDLWEKARDWRCSMANHDENIFKKPRNSYNEFPFTTPLINQYNYIKERYSARTDGSLQKLDDEGLLPPAKEFLITDKIFGEPISLTKIVCSSDSSAHRDQRRYSDLWSRGLDYGEPHYIQHTSSEEVPKILHHVNDLFNEVLQSNLSTKKALKFLGEIHWWLAHAMPDERGSAAKSELCVRAIAQAKGLDLPPMKSGIVPDLEAMTMSREQFIKQYPSMFDD
>Psy0510_AvrB2a_1
MGCITSKPLVSSPQWHNSATNSENLETGQRSHKASLYGAMSGSPERSELTWHQQSLVGVARWPDKEYNRDHVPLQMEYGRSFWNESRKIGSALANGEIQNFEDLWEKARDWRCSMANHDENIFKKPRNSYNEFPFTTPLINQYNYIKERYSARTDGSLQKLDDEGLLPPAKEFLITDKIFGEPISLTKIVCSSDSSAHRDQRRYSDLWSRGLDYGEPHYIQHTSSEEVPKILHHVNDLFNEVLQSNLSTKKALKFLGEIHWWLAHAMPDERGSAAKSELCVRAIAQAKGLDLPPMKSGIVPDLEAMTMSREQFIKQYPSMFDD
>Psy0511_AvrB2a_1
MGCITSKPLVSSPQWHNSATNSENLETGQRSHKASLYGAMSGSPERSELTWHQQSLVGVARWPDKEYNRDHVPLQMEYGRSFWNESRKIGSALANGEIQNFEDLWEKARDWRCSMANHDENIFKKPRNSYNEFPFTTPLINQYNYIKERYSARTDGSLQKLDDEGLLPPAKEFLITDKIFGEPISLTKIVCSSDSSAHRDQRRYSDLWSRGLDYGEPHYIQHTSSEEVPKILHHVNDLFNEVLQSNLSTKKALKFLGEIHWWLAHAMPDERGSAAKSELCVRAIAQAKGLDLPPMKSGIVPDLEAMTMSREQFIKQYPSMFDD
>Psy0512_AvrB2a_1
MGCITSKPLVSSPQWHNSATNSENLETGQRSHKASLYGAMSGSPERSELTWHQQSLVGVARWPDKEYNRDHVPLQMEYGRSFWNESRKIGSALANGEIQNFEDLWEKARDWRCSMANHDENIFKKPRNSYNEFPFTTPLINQYNYIKERYSARTDGSLQKLDDEGLLPPAKEFLITDKIFGEPISLTKIVCSSDSSAHRDQRRYSDLWSRGLDYGEPHYIQHTSSEEVPKILHHVNDLFNEVLQSNLSTKKALKFLGEIHWWLAHAMPDERGSAAKSELCVRAIAQAKGLDLPPMKSGIVPDLEAMTMSREQFIKQYPSMFDD
>Psy0513_AvrB2a_1
MGCITSKPLVSSPQWHNSATNSENLETGQRSHKASLYGAMSGSPERSELTWHQQSLVGVARWPDKEYNRDHVPLQMEYGRSFWNESRKIGSALANGEIQNFEDLWEKARDWRCSMANHDENIFKKPRNSYNEFPFTTPLINQYNYIKERYSARTDGSLQKLDDEGLLPPAKEFLITDKIFGEPISLTKIVCSSDSSAHRDQRRYSDLWSRGLDYGEPHYIQHTSSEEVPKILHHVNDLFNEVLQSNLSTKKALKFLGEIHWWLAHAMPDERGSAAKSELCVRAIAQAKGLDLPPMKSGIVPDLEAMTMSREQFIKQYPSMFDD
>PgyICMP2185_AvrB2a_1
MGCITSKPLVSSPQWHNSATNSENLETGQRSHKASLYGAMSGSPERSELTWHQQSLVGVARWPDKEYNRDHVPLQMEYGRSFWNESRKIGSALANGEIQNFEDLWEKARDWRCSMANHDENIFKKPRNSYNEFPFTTPLINQYNYIKERYSARTDGSLQKLDDEGLLPPAKEFLITDKIFGEPISLTKIVCSSDSSAHRDQRRYSDLWSRGLDYGEPHYIQHTSSEEVPKILHHVNDLFNEVLQSNLSTKKALKFLGEIHWWLAHAMPDERGSAAKSELCVRAIAQAKGLDLPPMKSGIVPDLEAMTMSREQFIKQYPSMFDD
>PgyICMP4324_AvrB2a_1
MGCITSKPLVSSPQWHNSATNSENLETGQRSHKASLYGAMSGSPERSELTWHQQSLVGVARWPDKEYNRDHVPLQMEYGRSFWNESRKIGSALANGEIQNFEDLWEKARDWRCSMANHDENIFKKPRNSYNEFPFTTPLINQYNYIKERYSARTDGSLQKLDDEGLLPPAKEFLITDKIFGEPISLTKIVCSSDSSAHRDQRRYSDLWSRGLDYGEPHYIQHTSSEEVPKILHHVNDLFNEVLQSNLSTKKALKFLGEIHWWLAHAMPDERGSAAKSELCVRAIAQAKGLGIL
>PgyICMP4332_AvrB2a_1
MGCITSKPLVSSPRWHNSATNSENLETGQRSHKASLYGAMSGSPERSELTWHQQSLVGVARWPDKEYNRDHVPLQMEYGRSFWNESRKIGSALANGEIQNFEDLWEKARDWRCSMANHDENIFKKPRNSYNEFPFTTPLINQYNYIKERYSARTDGSLQKLDDEGLLPPAKEFLITDKIFGEPISLTKIVCSSDSSAHRDQRRYSDLWSRGLDYGEPHYIQHTSSEEVPKILHHVNDLFNEVLQSNLSTKKALKFLGEIHWWLAHAMPDERGSAAKSELCVRAIAQAKGLDLPPMKSGIVPDLEAMTMSREQFIKQYPSMFDD
>PgyICMP4333_AvrB2a_1
MGCITSKPLVSSPQWHNSATNSENLETGQRSHKASLYGAMSGSPERSELTWHQQSLVGVARWPDKEYNRDHVPLQMEYGRSFWNESRKIGSALANGEIQNFEDLWEKARDWRCSMANHDENIFKKPRNSYNEFPFTTPLINQYNYIKERYSARTDGSLQKLDDEGLLPPAKEFLITDKIFGEPISLTKIVCSSDSSAHRDQRRYSDLWSRGLDYGEPHYIQHTSSEEVPKILHHVNDLFDEVLQSNLSTKKALKFLGEIHWWLAHAMPDERGSAAKSELCVRAIAQAKGLDLPPMKSGIVPDLEAMTMSREQFIKQYPSMFDD
>Psy0517_AvrB2a_1
MGCITSKPLVSSPQWHNSATNSENLETGQRSHKASLYGAMSGSPERSELTWHQQSLVGVARWPDKEYNRDHVPLQMEYGRSFWNESRKIGSALANGEIQNFEDLWEKARDWRCSMANHDENIFKKPRNSYNEFPFTTPLINQYNYIKERYSARTDGSLQKLDDEGLLPPAKEFLITDKIFGEPISLTKIVCSSDSSAHRDQRRYSDLWSRGLDYGEPHYIQHTSSEEVPKILHHVNDLFDEVLQSNLSTKKALKFLGEIHWWLAHAMPDERGSAAKSELCVRAIAQAKGLDLPPMKSGIVPDLEAMTMSREQFIKQYPSMFDD
>PgyICMP9923_AvrB2a_1
MGCITSKPLVSSPQWHNSATNSENLETGQRSHKASLYGAMSGSPERSELTWHQQSLVGVARWPDKEYNRDHVPLQMEYGRSFWNESRKIGSALANGEIQNFEDLWEKARDWRCSMANHDENIFKKPRNSYNEFPFTTPLINQYNYIKERYSARTDGSLQKLDDEGLLPPAKEFLITDKIFGEPISLTKIVCSSDSSAHRDQRRYSDLWSRGLDYGEPHYIQHTSSEEVPKILHHVNDLFNEVLQSNLSTKKALKFLGEIHWWLAHAMPDERGSAAKSELRVRAIAQAKGLDLPPMKSGIVPDLEAMTMSREQFIKQYPSMFDD
>PlaICMP1448_AvrB2a_1
MGCITSKPLVSSPRWHNSATNSENLETGQRSHKASRYGAISGSPERSELTWHQQSLVGVARWPDKEYNRDHVPLQMEYGRSFWNESRKIGSALANGEIQNFEDLWEKARDWRCSMANHDENIFKKPRNSYNEFLFTTPLINQYNYIKERYSSRTDGSLQKLDDEGLLPPAKEFLITDKIFGEPISLTKIVCSSDSSAHRDQRRYSDLWSRGLDYGEPHYIQHTSSEEVPKILHHVNDLFNEVLQSNLSTKKALKFLGEIHWWLAHAMPDERGSAAKSELCVRAIAQAKGLDLPPMKSGIVPDLEAMTMSREQFIKQYPSMFDD
>PlaICMP3402_AvrB2a_1
MGCITSKPLVSSPRWHNSATNSENLETGQRSHKASRYGAISGSPERSELTWHQQSLVGVARWPDKEYNRDHVPLQMEYGRSFWNESRKIGSALANGEIQNFEDLWEKARDWRCSMANHDENIFKKPRNSYNEFLFTTPLINQYNYIKERYSSRTDGSLQKLDDEGLLPPAKEFLITDKIFGEPISLTKIVCSSDSSAHRDQRRYSDLWSRGLDYGEPHYIQHTSSEEVPKILHHVNDLFNEVLQSNLSTKKALKFLGEIHWWLAHAMPDERGSAAKSELCVRAIAQAKGLDLPPMKSGIVPDLEAMTMSREQFIKQYPSMFDD
>PlaICMP826_AvrB2a_1
MGCITSKPLVSSPRWHNSATNSENLETGQRSHKASRYGAISGSPERSELTWHQQSLVGVARWPDKEYNRDHVPLQMEYGRSFWNESRKIGSALANGEIQNFEDLWEKARDWRCSMANHDENIFKKPRNSYNEFLFTTPLINQYNYIKERYSSRTDGSLQKLDDEGLLPPAKEFLITDKIFGEPISLTKIVCSSDSSAHRDQRRYSDLWSRGLDYGEPHYIQHTSSEEVPKILHHVNDLFNEVLQSNLSTKKALKFLGEIHWWLAHAMPDERGSAAKSELCVRAIAQAKGLDLPPMKSGIVPDLEAMTMSREQFIKQYPSMFDD
>PlaYM7902_AvrB2a_1
MGCITSKPLVSSPRWHNSATNSENLETGQRSHKASRYGAISGSPERSELTWHQQSLVGVARWPDKEYNRDHVPLQMEYGRSFWNESRKIGSALANGEIQNFEDLWEKARDWRCSMANHDENIFKKPRNSYNEFLFTTPLINQYNYIKERYSSRTDGSLQKLDDEGLLPPAKEFLITDKIFGEPISLTKIVCSSDSSAHRDQRRYSDLWSRGLDYGEPHYIQHTSSEEVPKILHHVNDLFNEVLQSNLSTKKALKFLGEIHWWLAHAMPDERGSAAKSELCVRAIAQAKGLDLPPMKSGIVPDLEAMTMSREQFIKQYPSMFDD
>PlaYM8003_AvrB2a_1
MGCITSKPLVSSPRWHNSATNSENLETGQRSHKASRYGAISGSPERSELTWHQQSLVGVARWPDKEYNRDHVPLQMEYGRSFWNESRKIGSALANGEIQNFEDLWEKARDWRCSMANHDENIFKKPRNSYNEFLFTTPLINQYNYIKERYSSRTDGSLQKLDDEGLLPPAKEFLITDKIFGEPISLTKIVCSSDSSAHRDQRRYSDLWSRGLDYGEPHYIQHTSSEEVPKILHHVNDLFNEVLQSNLSTKKALKFLGEIHWWLAHAMPDERGSAAKSELCVRAIAQAKGLDLPPMKSGIVPDLEAMTMSREQFIKQYPSMFDD
>Pph1448A_AvrB2a_1
MGCITSKPLVSSPRWHNSATNSENLETGQRSHKASLYGAISGSPERSELTWHQQSLVGVARWPDKEYNRDHVPLQMEYGRSFWNESRKIGSALANGEIQNFEDLWEKARDWRCSMANHDENIFKKPRNSYNEFPFTTPLINQYNYIKERYSARTDGSLQKLDDEGLLPPAKEFLITDKIFGEPISLTKIVCSSDSSAHRDQRRYSDLWSRGLDYGEPHYIQHTSSEEVPKILHHVNDLFDEVLQSNLSTKKALKFLGEIHWWLAHAMPDERGSAAKSELCVRAIAQAKGLDLPPMKSGIVPDLEAMTMSREQFIKQYPSMFDD
>PphICMP637_AvrB2a_1
MGCITSKPLVSSPRWHNSATNSENLETGQRSHKASLYGAISGSPERSELTWHQQSLVGVARWPDKEYNRDHVPLQMEYGRSFWNESRKIGSALANGEIQNFEDLWEKARDWRCSMANHDENIFKKPRNSYNEFPFTTPLINQYNYIKERYSARTDGSLQKLDDEGLLPPAKEFLITDKIFGEPISLTKIVCSSDSSAHRDQRRYSDLWSRGLDYGEPHYIQHTSSEEVPKILHHVNDLFDEVLQSNLSTKKALKFLGEIHWWLAHAMPDERGSAAKSELCVRAIAQAKGLDLPPMKSGIVPDLEAMTMSREQFIKQYPSMFDD
>PphKN86_AvrB2a_1
MGCITSKPLVSSPRWHNSATNSENLETGQRSHKASLYGAISGSPERSELTWHQQSLVGVARWPDKEYNRDHVPLQMEYGRSFWNESRKIGSALANGEIQNFEDLWEKARDWRCSMANHDENIFKKPRNSYNEFPFTTPLINQYNYIKERYSARTDGSLQKLDDEGLLPPAKEFLITDKIFGEPISLTKIVCSSDSSAHRDQRRYSDLWSRGLDYGEPHYIQHTSSEEVPKILHHVNDLFDEVLQSNLSTKKALKFLGEIHWWLAHAMPDERGSAAKSELCVRAIAQAKGLDLPPMKSGIVPDLEAMTMSREQFIKQYPSMFDD
>Psy0507_AvrB2a_1
MGCITSKPLVSSPRWHNSATNSENLETGQRSHKASLYGAISGSPERSELTWHQQSLVGVARWPDKEYNRDHVPLQMEYGRSFWNESRKIGSALANGEIQNFEDLWEKARDWRCSMANHDENIFKKPRNSYNEFPFTTPLINQYNYIKERYSARTDGSLQKLDDEGLLPPAKEFLITDKIFGEPISLTKIVCSSDSSAHRDQRRYSDLWSRGLDYGEPHYIQHTSSEEVPKILHHVNDLFDEVLQSNLSTKKALKFLGEIHWWLAHAMPDERGSAAKSELCVRAIAQAKGLDLPPMKSGIVPDLEAMTMSREQFIKQYPSMFDD
>Psy0509_AvrB2a_1
MGCITSKPLVSSPRWHNSATNSENLETGQRSHKASLYGAISGSPERSELTWHQQSLVGVARWPDKEYNRDHVPLQMEYGRSFWNESRKIGSALANGEIQNFEDLWEKARDWRCSMANHDENIFKKPRNSYNEFPFTTPLINQYNYIKERYSARTDGSLQKLDDEGLLPPAKEFLITDKIFGEPISLTKIVCSSDSSAHRDQRRYSDLWSRGLDYGEPHYIQHTSSEEVPKILHHVNDLFDEVLQSNLSTKKALKFLGEIHWWLAHAMPDERGSAAKSELCVRAIAQAKGLDLPPMKSGIVPDLEAMTMSREQFIKQYPSMFDD
>Psy0515_AvrB2a_1
MGCITSKPLVSSPRWHNSATNSENLETGQRSHKASLYGAISGSPERSELTWHQQSLVGVARWPDKEYNRDHVPLQMEYGRSFWNESRKIGSALANGEIQNFEDLWEKARDWRCSMANHDENIFKKPRNSYNEFPFTTPLINQYNYIKERYSARTDGSLQKLDDEGLLPPAKEFLITDKIFGEPISLTKIVCSSDSSAHRDQRRYSDLWSRGLDYGEPHYIQHTSSEEVPKILHHVNDLFDEVLQSNLSTKKALKFLGEIHWWLAHAMPDERGSAAKSELCVRAIAQAKGLDLPPMKSGIVPDLEAMTMSREQFIKQYPSMFDD
>Psy0525_AvrB2a_1
MGCITSKPLVSSPRWHNSATNSENLETGQRSHKASLYGAISGSPERSELTWHQQSLVGVARWPDKEYNRDHVPLQMEYGRSFWNESRKIGSALANGEIQNFEDLWEKARDWRCSMANHDENIFKKPRNSYNEFPFTTPLINQYNYIKERYSARTDGSLQKLDDEGLLPPAKEFLITDKIFGEPISLTKIVCSSDSSAHRDQRRYSDLWSRGLDYGEPHYIQHTSSEEVPKILHHVNDLFDEVLQSNLSTKKALKFLGEIHWWLAHAMPDERGSAAKSELCVRAIAQAKGLDLPPMKSGIVPDLEAMTMSREQFIKQYPSMFDD
>PphHB10Y_AvrB2a_1
MGCITSKPLVSSPQWHNSATNSENLETGQRSHKASLYGAISGSPERSELTWHQQSLVGVARWPDKEYNRDHVPLQMEYGRSFWNESRKIGSALANGEIQNFEDLWEKARDWRCSMANHDENIFKKPRNSYNEFPFTTPLINQYNYIKERYSARTDGSLQKLDDEGLLPPAKEFLITDKIFGEPISLTKIVCSSDSSAHRDQRRYSDLWSRGLDYGEPHYIQHTSSEEVPKILHHVNDLFDEVLQSNLSTKKALKFLGEIHWWLAHAMPDERGSAAKSELCVRAIAQAKGLDLPPMKSGIVPDLEAMTMSREQFIKQYPSMFDD
>PphICMP2740_AvrB2a_1
MTWHQQSLVGVARWPDKEYNRDHVPLQMEYGRSFWNESRKIGSALANGEIQNFEDLWEKARDWRCSMANHDENIFKKPRNSYNEFPFTTPLINQYNYIKERYSARTDGSLQKLDDEGLLPPAKEFLITDKIFGEPISLTKIVCSSDSSAHRDQRRYSDLWSRGLDYGEPHYIQHTSSEEVPKILHHVNDLFDEVLQSNLSTKKALKFLGEIHWWLAHAMPDERGSAAKSELCVRAIAQAKGLDLPPMKSGIVPDLEAMTMSREQFIKQYPSMFDD
>Psy0516_AvrB2a_1
MTWHQQSLVGVARWPDKEYNRDHVPLQMEYGRSFWNESRKIGSALANGEIQNFEDLWEKARDWRCSMANHDENIFKKPRNSYNEFPFTTPLINQYNYIKERYSARTDGSLQKLDDEGLLPPAKEFLITDKIFGEPISLTKIVCSSDSSAHRDQRRYSDLWSRGLDYGEPHYIQHTSSEEVPKILHHVNDLFDEVLQSNLSTKKALKFLGEIHWWLAHAMPDERGSAAKSELCVRAIAQAKGLDLPPMKSGIVPDLEAMTMSREQFIKQYPSMFDD
>Psy0527_AvrB2a_1
MTWHQQSLVGVARWPDKEYNRDHVPLQMEYGRSFWNESRKIGSALANGEIQNFEDLWEKARDWRCSMANHDENIFKKPRNSYNEFPFTTPLINQYNYIKERYSARTDGSLQKLDDEGLLPPAKEFLITDKIFGEPISLTKIVCSSDSSAHRDQRRYSDLWSRGLDYGEPHYIQHTSSEEVPKILHHVNDLFDEVLQSNLSTKKALKFLGEIHWWLAHAMPDERGSAAKSELCVRAIAQAKGLDLPPMKSGIVPDLEAMTMSREQFIKQYPSMFDD
>Psy0532_AvrB2a_1
MTWHQQSLVGVARWPDKEYNRDHVPLQMEYGRSFWNESRKIGSALANGEIQNFEDLWEKARDWRCSMANHDENIFKKPRNSYNEFPFTTPLINQYNYIKERYSARTDGSLQKLDDEGLLPPAKEFLITDKIFGEPISLTKIVCSSDSSAHRDQRRYSDLWSRGLDYGEPHYIQHTSSEEVPKILHHVNDLFDEVLQSNLSTKKALKFLGEIHWWLAHAMPDERGSAAKSELCVRAIAQAKGLDLPPMKSGIVPDLEAMTMSREQFIKQYPSMFDD
>PphICMP5059_AvrB2a_1
MANHDENIFKKPRNSYNEFPFTTPLINQYNYIKERYSARTDGSLQKLDDEGLLPPAKEFLITDKIFGEPISLTKIVCSSDSSAHRDQRRYSDLWSRGLDYGEPHYIQHTSSEEVPKILHHVNDLFNEVLQSNLSTKKALKFLGEIHWWLAHAMPDERGSAAKSELCVRAIAQAKGLDLPPMKSGIVPDLEAMTMSREQFIKQYPSMFDD
>PphK4_AvrB2a_1
MGCITSKPLVSSPRWHNSATNSENLETGQRSHKASLYGAMSGSPERSELTWHQQSLVGVARWPDKEYNRDHVPLQMEYGRSFWNESRKIGSALANGEIQNFEDLWEKARDWRCSMANHDENIFKKPRNSYNEFPFTTPLINQYNYIKERYSARTDGSLQKLDDEGLLPPAKEFLITDKIFGEPISLTKIVCGSDSSAHRDQR
>PphNPS3121_AvrB2a_1
MGCITSKPLVSSPRWHNSATNSENLETGQRSHKASLYGAMSGSPERSELTWHQQSLVGVARWPDKEYNRDHVPLQMEYGRSFWNESRKIGSALANGEIQNFEDLWEKARDWRCSMANHDENIFKKPRNSYNEFPFTTPLINQYNYIKERYSARTDGSLQKLDDEGLLPPAKEFLITDKIFGEPISLTKIVCSSDSSAHRDQRRYSDLWSRGLDYGEPHYIQHTSSEEVPKILHHVNDLFDEVLQSNLSTKKALKFLGEIHWWLAHAMPDERGSAAKSELCVRAIAQAKGLDLPPMKSGIVPDLEAMTMSREQFIKQYPSMFDD
>PsyICMP4909_AvrB2a_1
MGCITSKPLVSSPRWHNSATNSENLETGQRSHKASLYGAMSGSPERSELTWHQQSLVGVARWPDKEYNRDHVPLQMEYGRSFWNESRKIGSALANGEIQNFEDLWEKARDWRCSMANHDENIFKKPRNSYNEFPFTTPLINQYNYIKERYSARTDGSLQKLDDEGLLPPAKEFLITDKIFGEPISLTKIVCSSDSSAHRDQRRYSDLWSRGLDYGEPHYIQHTSSEEVPKILHHVNDLFDEVLQSNLSTKKALKFLGEIHWWLAHAMPDERGSAAKSELCVRAIAQAKGLDLPPMKSGIVPDLEAMTMSREQFIKQYPSMFDD
>PphY5_2_AvrB2a_1
MGCITSKPLVSSPQWHNSATNSENLETGQRSHKASLYGAISGSPERSELTWHQQSLVGVARWPDKEYNRDHVPLQMEYGRSFWNESRKIGSALANGEIQNFEDLWEKARDWRCSMANHDENIFKKPRNSYNEFPFTTPLINQYNYIKERYSARTDGSLQKLDDEGLLPPAKEFLITDKIFGEPISLTKIVCGSDSSAHRDQRRYSDLWSRGLDYGEPHYIQHTSSEEVPKILHHVNDLFDEVLQSNLSTKKALKFLGEIHWWLAHAMPDERGSAAKSELCVRAIAQAKGLDLPPMKSGIVPDLEAMTMSREQFIKQYPSMFDD
>Psy0506_AvrB2a_1
MGCITSKPLVSSPRWHNSATNSENLETGQRSHKASLYGAMSGSPERSELTWHQQSLVGVARWPDKEYNRDHVPLQMEYGRSFWNESRKIGSALANGEIQNFEDLWEKARDWRCSMANHDENIFKKPRNSYNEFPFTTPLINQYNYIKERYSARTDGSLQKLDDEGLLPPAKEFLITDKIFGEPISLTKIVCSSDSSAHRDQRRYSDLWSRGLDYGEPHYIQHTSSEEVPKILHHVNDLFNEVLQSNLSTKKALKFLGEIHWWLAHAMPDERGSAAKSELCVRAIAQAKGLDLPPMKSGIVPDLEAMTMSREQFIKQYPSMFDD
>Psy0520_AvrB2a_1
MGCITSKPLVSSPRWHNSATNSENLETGQRSHKASLYGAMSGSPERSELTWHQQSLVGVARWPDKEYNRDHVPLQMEYGRSFWNESRKIGSALANGEIQNFEDLWEKARDWRCSMANHDENIFKKPRNSYNEFPFTTPLINQYNYIKERYSARTDGSLQKLDDEGLLPPAKEFLITDKIFGEPISLTKIVCSSDSSAHRDQRRYSDLWSRGLDYGEPHYIQHTSSEEVPKILHHVNDLFNEVLQSNLSTKKALKFLGEIHWWLAHAMPDERGSAAKSELCVRAIAQAKGLDLPPMKSGIVPDLEAMTMSREQFIKQYPSMFDD
>Psy0508_AvrB2a_1
MTWHQQSLVGVARWPDKEYNRDHVPLQMEYGRSFWNESRKIGSALANGEIQNFEDLWEKARDWRCSMANHDENIFKKPRNSYNEFPFTTPLINQYNYIKERYSARTDGSLQKLDDEGLLPPAKEFLITDKIFGEPISLTKIVCSSDSSAHRDQRRYSDLWSRGLDYGEPHYIQHTSSEEVPKILHHVNDLFNEVLQSNLSTKKALKFLGEIHWWLAHAMPDERGSAAKSELCVRAIAQAKGLDLPPMKSGIVPDLEAMTMSREQFIKQYPSMFDD
>Psy0523_AvrB2a_1
MTWHQQSLVGVARWPDKEYNRDHVPLQMEYGRSFWNESRKIGSALANGEIQNFEDLWEKARDWRCSMANHDENIFKKPRNSYNEFPFTTPLINQYNYIKERYSARTDGSLQKLDDEGLLPPAKEFLITDKIFGEPISLTKIVCSSDSSAHRDQRRYSDLWSRGLDYGEPHYIQHTSSEEVPKILHHVNDLFNEVLQSNLSTKKALKFLGEIHWWLAHAMPDERGSAAKSELCVRAIAQAKGLDLPPMKSGIVPDLEAMTMSREQFIKQYPSMFDD
>Psy0526_AvrB2a_1
MTWHQQSLVGVARWPDKEYNRDHVPLQMEYGRSFWNESRKIGSALANGEIQNFEDLWEKARDWRCSMANHDENIFKKPRNSYNEFPFTTPLINQYNYIKERYSARTDGSLQKLDDEGLLPPAKEFLITDKIFGEPISLTKIVCSSDSSAHRDQRRYSDLWSRGLDYGEPHYIQHTSSEEVPKILHHVNDLFNEVLQSNLSTKKALKFLGEIHWWLAHAMPDERGSAAKSELCVRAIAQAKGLDLPPMKSGIVPDLEAMTMSREQFIKQYPSMFDD
>Psy0514_AvrB2a_1
MTWHQQSLVGVARWPDKEYNRDHVPLQMEYGRSFWNESRKIGSALANGEIQNFEDLWEKARDWRCSMANHDENIFKKPRNSYNEFPFTTPLINQYNYIKERYSARTDGSLQKLDDEGLLPPAKEFLITDKIFGEPISLTKIVCSSDSSAHRDQRRYSDLWSRGLDYGEPHYIQHTSSEEVPKILHHVNDLFDEVLQSNLSTKKALKFLGEIHWWLAHAMPDERGSAAKSELCVRAIAQAKGLDLPPMKSGIVPDLEAMTMSREQFIKQYPSMFDD
>Psy0518_AvrB2a_1
MGCITSKPLVSSPQWHNSATNSENLETGQRSHKASLYGAMSGSPERSELTWHQQSLVGVARWPDKEYNRDHVPLQMEYGRSFWNESRKIGSALANGEIQNFEDLWEKARDWRCSMANHDENIFKKPRNSYNEFPFTTPLINQYNYIKERYSARTDGSLQKLDDEGLLPPAKEFLITDKIFGEPISLTKIVCSSDSSAHRDQRRYSDLWSRGLDYGEPHYIQHTSSEEVPKILHHVNDLFDEVLQSNLSTKKALKFLGEIHWWLAHAMPDERGSAAKSELCVRAIAQAKGLDLPPMKSGIVPDLEAMTMSREQFIKQYPSMFDD
>Psy0522_AvrB2a_1
MGCITSKPLVSSPQWHNSATNSENLETGQRSHKASLYGAMSGSPERSELTWHQQSLVGVARWPDKEYNRDHVPLQMEYGRSFWNESRKIGSALANGEIQNFEDLWEKARDWRCSMANHDENIFKKPRNSYNEFPFTTPLINQYNYIKERYSARTDGSLQKLDDEGLLPPAKEFLITDKIFGEPISLTKIVCSSDSSAHRDQRRYSDLWSRGLDYGEPHYIQHTSSEEVPKILHHVNDLFDEVLQSNLSTKKALKFLGEIHWWLAHAMPDERGSAAKSELCVRAIAQAKGLDLPPMKSGIVPDLEAMTMSREQFIKQYPSMFDD
>Psy0519_AvrB2a_1
MGCITSKPLVSSPRWHNSATNSENLETGQRSHKASLYGAISGSPERSELTWHQQSLVGVARWPDKEYNRDHVPLQMEYGRSFWNESRKIGSALANGEIQNFEDLWEKARDWRCSMANHDENIFKKPRNSYNEFPFTTPLINQYNYIKERYSARTDGSLQKLDDEGLLPPAKEFLITDKIFGEPISLTKIVCSSDSSAHRDQRRYSDLWSRGLDYGEPHYIQHTSSEEVPKILHHVNDLFNEVLQSNLSTKKALKFLGEIHWWLAHAMPDERGSAAKSELCVRAIAQAKGLDLPPMKSGIVPDLEAMTMSREQFIKQYPSMFDD
>Psy0521_AvrB2a_1
MGCITSKPLVSSPQWHNSATNSENLETGQRSHKASLYGAMSGSPERSELTWHQQSLVGVARWPDKEYNRDHVPLQMEYGRSFWNESRKIGSALANGEIQNFEDLWEKARDWRCSMANHDENIFKKPRNSYNEFPFTTPLINQYNYIKERYSARTDGSLQKLDDEGLLPPAKEFLITDKIFGEPISLTKIVCSSDSSAHRDQRRYSDLWSRGLDYGEPHYIQHTSSEEVPKILHHVNDLFNEVLQSNLSTKKALKFLGEIHWWLAHAMPDERGSAAKSELCVRAIAQAKGLDLPPMKSGIVPDLEAMTMSREQFIKQYPSMFDD
>Psy0524_AvrB2a_1
MTWHQQSLVGVARWPDKEYNRDHVPLQMEYGRSFWNESRKIGSALANGEIQNFEDLWEKARDWRCSMANHDENIFKKPRNSYNEFPFTTPLINQYNYIKERYSARTDGSLQKLDDEGLLPPAKEFLITDKIFGEPISLTKIVCSSDSSAHRDQRRYSDLWSRGLDYGEPHYIQHTSSEEVPKILHHVNDLFDEVLQSNLSTKKALKFLGEIHWWLAHAMPDERGSAAKSELCVRAIAQAKGLDLPPMKSGIVPDLEAMTMSREQFIKQYPSMFDD
>Psy0528_AvrB2a_1
MGCITSKPLVSSPRWHNSATNSENLETGQRSHKASLYGAMSGSPERSELTWHQQSLVGVARWPDKEYNRDHVPLQMEYGRSFWNESRKIGSALANGEIQNFEDLWEKARDWRCSMANHDENIFKKPRNSYNEFPFTTPLINQYNYIKERYSARTDGSLQKLDDEGLLPPAKEFLITDKIFGEPISLTKIVCSSDSSAHRDQRRYSDLWSRGLDYGEPHYIQHTSSEEVPKILHHVNDLFDEVLQSNLSTKKALKFLGEIHWWLAHAMPDERGSAAKSELCVRAIAQAKGLDLPPMKSGIVPDLEAMTMSREQFIKQYPSMFDD
>Psy0530_AvrB2a_1
MGCITSKPLVSSPQWHNSATNSENLETGQRSHKASLYGAISGSPERSELTWHQQSLVGVARWPDKEYNRDHVPLQMEYGRSFWNESRKIGSALANGEIQNFEDLWEKARDWRCSMANHDENIFKKPRNSYNEFPFTTPLINQYNYIKERYSARTDGSLQKLDDEGLLPPAKEFLITDKIFGEPISLTKIVCSSDSSAHRDQRRYSDLWSRGLDYGEPHYIQHTSSEEVPKILHHVNDLFNEVLQSNLSTKKALKFLGEIHWWLAHAMPDERGSAAKSELCVRAIAQAKGLDLPPMKSGIVPDLEAMTMSREQFIKQYPSMFDD
>Psy0531_AvrB2a_1
MGCITSKPLVSSPRWHNSATNSENLETGQRSHKASLYGAMSGSPERSELTWHQQSLVGVARWPDKEYNRDHVPLQMEYGRSFWNESRKIGSALANGEIQNFEDLWEKARDWRCSMANHDENIFKKPRNSYNEFPFTTPLINQYNYIKERYSARTDGSLQKLDDEGLLPPAKEFLITDKIFGEPISLTKIVCSSDSSAHRDQRRYSDLWSRGLDYGEPHYIQHTSSEEVPKILHHVNDLFNEVLQSNLSTKKALKFLGEIHWWLAHAMPDERGSAAKSELCVRAIAQAKGLDLPPMKSGIVPDLEAMTMSREQFIKQYPSMFDD
>Psy0535_AvrB2a_1
MTWHQQSLVGVARWPDKEYNRDHVPLQMEYGRSFWNESRKIGSALANGEIQNFEDLWEKARDWRCSMANHDENIFKKPRNSYNEFPFTTPLINQYNYIKERYSARTDGSLQKLDDEGLLPPAKEFLITDKIFGEPISLTKIVCSSDSSAHRDQRRYSDLWSRGLDYGEPHYIQHTSSEEVPKILHHVNDLFNEVLQSNLSTKKALKFLGEIHWWLAHAMPDERGSAAKSELCVRAIAQAKGLDLPPMKSGIVPDLEAMTMSREQFIKQYPSMFDD
>Pae0893_23_AvrB2b_1
MGCISSKPQVMSPSRHYSSPDAEPATARTSHRRSARYGELSGPPAQTGLTYYQQSLIGVARWPDPQYNQDHLPHQMEYGRSFFDASRHAGAGIASGQVQAFSQLWALAQRWRSEAAGGDYETFGEESERYPTYNHNPTTPLANQYAYILDRYRNREDGEFSEDVEGVPTHEFPLRDEINGKPITLSTVVVSADPDANRYDSRYSAIRHLEAGEPFYIRHTFSADVPEVLAHVEELYNQALDASVSDSQALSILGEIHWWVANAMPDHRGSAAKTEFSVRAIAMARGMELPPMRHGIVADLEAMTTSREAFVRHYNNFFDR
>Pae3681_AvrB2b_1
MGCISSKPQVMSPSRHYSSPDAEPATARTSHRRSARYGELSGPPAQTGLTYYQQSLIGVARWPDPQYNQDHLPHQMEYGRSFFDASRHAGAGIASGQVQAFSQLWALAQRWRSEAAGGDYETFGEESERYPTYNHNPTTPLANQYAYILDRYRNREDGEFSEDVEGVPTHEFPLRDEINGKPITLSTVVVSADPDANRYDSRYSAIRHLEAGEPFYIRHTFSADVPEVLAHVEELYNQALDASVSDSQALSILGEIHWWVANAMPDHRGSAAKTEFSVRAIAMARGMELPPMRHGIVADLEAMTTSREAFVRHYNNFFDR
>PaeICMP8947_AvrB2b_1
MGCISSKPQVMSPSRHYSSPDAEPATARTSHRRSARYGELSGPPAQTGLTYYQQSLIGVARWPDPQYNQDHLPHQMEYGRSFFDASRHAGAGIASGQVQAFSQLWALAQRWRSEAAGGDYETFGEESERYPTYNHNPTTPLANQYAYILDRYRNREDGEFSEDVEGVPTHEFPLRDEINGKPITLSTVVVSADPDANRYDSRYSAIRHLEAGEPFYIRHTFSADVPEVLAHVEELYNQALDASVSDSQALSILGEIHWWVANAMPDHRGSAAKTEFSVRAIAMARGMELPPMRHGIVADLEAMTTSREAFVRHYNNFFDR
>Pae2250_AvrB2b_1
MGCISSKPQVMSPSRHYSSPDAEPATARTSHRRSARYGELSGPPAQTGLTYYQQSLIGVARWPDPQYNQDHLPHQMEYGRSFFDASRHAGAGIASGQVQAFSQLWALAQRWRSEAAGGDYETFGEESERYPTYNHNPTTPLANQYAYILDRYRNREDGEFSEDVEGVPTHEFPLRDEINGKPITLSTVVVSADPDANRYDSRYSAIRHLEAGEPFYIRHTFSADVPEVLAHVEELYNQALDASVSDSQALSILGEIHWWVANAMPDHRGSAAKTEFSVRAIAMARGMELPPMRHGIVADLEAMTTSREAFVRHYNNFFDR
>PsaCFBP7286_AvrB2b_1
MGCISSKPQVMSPSRHYSSPDAEPATARTSHRRSARYGELSGPPAQTGLTYYQQSLIGVARWPDPQYNQDHLPHQMEYGRSFFDASRHAGAGIASGQVQAFSQLWALAQRWRSEAAGGDYETFGEESERYPTYNHNPTTPLANQYAYILDRYRNREDGEFSEDVEGVPTHEFPLRDEINGKPITLSTVVVSADPDANRYDSRYSAIRHLEAGEPFYIRHTFSADVPEVLAHVEELYNQALDASVSDSQALSILGEIHWWVANAMPDHRGSAAKTEFSVRAIAMARGMELPPMRHGIVADLEAMTTSREAFVRHYNNFFDR
>PsaCH2010_6_AvrB2b_1
MGCISSKPQVMSPSRHYSSPDAEPATARTSHRRSARYGELSGPPAQTGLTYYQQSLIGVARWPDPQYNQDHLPHQMEYGRSFFDASRHAGAGIASGQVQAFSQLWALAQRWRSEAAGGDYETFGEESERYPTYNHNPTTPLANQYAYILDRYRNREDGEFSEDVEGVPTHEFPLRDEINGKPITLSTVVVSADPDANRYDSRYSAIRHLEAGEPFYIRHTFSADVPEVLAHVEELYNQALDASVSDSQALSILGEIHWWVANAMPDHRGSAAKTEFSVRAIAMARGMELPPMRHGIVADLEAMTTSREAFVRHYNNFFDR
>PsaCRAFRU8_43_AvrB2b_1
MGCISSKPQVMSPSRHYSSPDAEPATARTSHRRSARYGELSGPPAQTGLTYYQQSLIGVARWPDPQYNQDHLPHQMEYGRSFFDASRHAGAGIASGQVQAFSQLWALAQRWRSEAAGGDYETFGEESERYPTYNHNPTTPLANQYAYILDRYRNREDGEFSEDVEGVPTHEFPLRDEINGKPITLSTVVVSADPDANRYDSRYSAIRHLEAGEPFYIRHTFSADVPEVLAHVEELYNQALDASVSDSQALSILGEIHWWVANAMPDHRGSAAKTEFSVRAIAMARGMELPPMRHGIVADLEAMTTSREAFVRHYNNFFDR
>PsaICMP18708_AvrB2b_1
MGCISSKPQVMSPSRHYSSPDAEPATARTSHRRSARYGELSGPPAQTGLTYYQQSLIGVARWPDPQYNQDHLPHQMEYGRSFFDASRHAGAGIASGQVQAFSQLWALAQRWRSEAAGGDYETFGEESERYPTYNHNPTTPLANQYAYILDRYRNREDGEFSEDVEGVPTHEFPLRDEINGKPITLSTVVVSADPDANRYDSRYSAIRHLEAGEPFYIRHTFSADVPEVLAHVEELYNQALDASVSDSQALSILGEIHWWVANAMPDHRGSAAKTEFSVRAIAMARGMELPPMRHGIVADLEAMTTSREAFVRHYNNFFDR
>PsaICMP18744_AvrB2b_1
MGCISSKPQVMSPSRHYSSPDAEPATARTSHRRSARYGELSGPPAQTGLTYYQQSLIGVARWPDPQYNQDHLPHQMEYGRSFFDASRHAGAGIASGQVQAFSQLWALAQRWRSEAAGGDYETFGEESERYPTYNHNPTTPLANQYAYILDRYRNREDGEFSEDVEGVPTHEFPLRDEINGKPITLSTVVVSADPDANRYDSRYSAIRHLEAGEPFYIRHTFSADVPEVLAHVEELYNQALDASVSDSQALSILGEIHWWVANAMPDHRGSAAKTEFSVRAIAMARGMELPPMRHGIVADLEAMTTSREAFVRHYNNFFDR
>PsaICMP18800_AvrB2b_1
MGCISSKPQVMSPSRHYSSPDAEPATARTSHRRSARYGELSGPPAQTGLTYYQQSLIGVARWPDPQYNQDHLPHQMEYGRSFFDASRHAGAGIASGQVQAFSQLWALAQRWRSEAAGGDYETFGEESERYPTYNHNPTTPLANQYAYILDRYRNREDGEFSEDVEGVPTHEFPLRDEINGKPITLSTVVVSADPDANRYDSRYSAIRHLEAGEPFYIRHTFSADVPEVLAHVEELYNQALDASVSDSQALSILGEIHWWVANAMPDHRGSAAKTEFSVRAIAMARGMELPPMRHGIVADLEAMTTSREAFVRHYNNFFDR
>PsaICMP18801_AvrB2b_1
MGCISSKPQVMSPSRHYSSPDAEPATARTSHRRSARYGELSGPPAQTGLTYYQQSLIGVARWPDPQYNQDHLPHQMEYGRSFFDASRHAGAGIASGQVQAFSQLWALAQRWRSEAAGGDYETFGEESERYPTYNHNPTTPLANQYAYILDRYRNREDGEFSEDVEGVPTHEFPLRDEINGKPITLSTVVVSADPDANRYDSRYSAIRHLEAGEPFYIRHTFSADVPEVLAHVEELYNQALDASVSDSQALSILGEIHWWVANAMPDHRGSAAKTEFSVRAIAMARGMELPPMRHGIVADLEAMTTSREAFVRHYNNFFDR
>PsaICMP18884_AvrB2b_1
MGCISSKPQVMSPSRHYSSPDAEPATARTSHRRSARYGELSGPPAQTGLTYYQQSLIGVARWPDPQYNQDHLPHQMEYGRSFFDASRHAGAGIASGQVQAFSQLWALAQRWRSEAAGGDYETFGEESERYPTYNHNPTTPLANQYAYILDRYRNREDGEFSEDVEGVPTHEFPLRDEINGKPITLSTVVVSADPDANRYDSRYSAIRHLEAGEPFYIRHTFSADVPEVLAHVEELYNQALDASVSDSQALSILGEIHWWVANAMPDHRGSAAKTEFSVRAIAMARGMELPPMRHGIVADLEAMTTSREAFVRHYNNFFDR
>PsaICMP18886_AvrB2b_1
MGCISSKPQVMSPSRHYSSPDAEPATARTSHRRSARYGELSGPPAQTGLTYYQQSLIGVARWPDPQYNQDHLPHQMEYGRSFFDASRHAGAGIASGQVQAFSQLWALAQRWRSEAAGGDYETFGEESERYPTYNHNPTTPLANQYAYILDRYRNREDGEFSEDVEGVPTHEFPLRDEINGKPITLSTVVVSADPDANRYDSRYSAIRHLEAGEPFYIRHTFSADVPEVLAHVEELYNQALDASVSDSQALSILGEIHWWVANAMPDHRGSAAKTEFSVRAIAMARGMELPPMRHGIVADLEAMTTSREAFVRHYNNFFDR
>PsaICMP19073_AvrB2b_1
MGCISSKPQVMSPSRHYSSPDAEPATARTSHRRSARYGELSGPPAQTGLTYYQQSLIGVARWPDPQYNQDHLPHQMEYGRSFFDASRHAGAGIASGQVQAFSQLWALAQRWRSEAAGGDYETFGEESERYPTYNHNPTTPLANQYAYILDRYRNREDGEFSEDVEGVPTHEFPLRDEINGKPITLSTVVVSADPDANRYDSRYSAIRHLEAGEPFYIRHTFSADVPEVLAHVEELYNQALDASVSDSQALSILGEIHWWVANAMPDHRGSAAKTEFSVRAIAMARGMELPPMRHGIVADLEAMTTSREAFVRHYNNFFDR
>PsaICMP19079_AvrB2b_1
MGCISSKPQVMSPSRHYSSPDAEPATARTSHRRSARYGELSGPPAQTGLTYYQQSLIGVARWPDPQYNQDHLPHQMEYGRSFFDASRHAGAGIASGQVQAFSQLWALAQRWRSEAAGGDYETFGEESERYPTYNHNPTTPLANQYAYILDRYRNREDGEFSEDVEGVPTHEFPLRDEINGKPITLSTVVVSADPDANRYDSRYSAIRHLEAGEPFYIRHTFSADVPEVLAHVEELYNQALDASVSDSQALSILGEIHWWVANAMPDHRGSAAKTEFSVRAIAMARGMELPPMRHGIVADLEAMTTSREAFVRHYNNFFDR
>PsaICMP19097_AvrB2b_1
MGCISSKPQVMSPSRHYSSPDAEPATARTSHRRSARYGELSGPPAQTGLTYYQQSLIGVARWPDPQYNQDHLPHQMEYGRSFFDASRHAGAGIASGQVQAFSQLWALAQRWRSEAAGGDYETFGEESERYPTYNHNPTTPLANQYAYILDRYRNREDGEFSEDVEGVPTHEFPLRDEINGKPITLSTVVVSADPDANRYDSRYSAIRHLEAGEPFYIRHTFSADVPEVLAHVEELYNQALDASVSDSQALSILGEIHWWVANAMPDHRGSAAKTEFSVRAIAMARGMELPPMRHGIVADLEAMTTSREAFVRHYNNFFDR
>PsaICMP19101_AvrB2b_1
MGCISSKPQVMSPSRHYSSPDAEPATARTSHRRSARYGELSGPPAQTGLTYYQQSLIGVARWPDPQYNQDHLPHQMEYGRSFFDASRHAGAGIASGQVQAFSQLWALAQRWRSEAAGGDYETFGEESERYPTYNHNPTTPLANQYAYILDRYRNREDGEFSEDVEGVPTHEFPLRDEINGKPITLSTVVVSADPDANRYDSRYSAIRHLEAGEPFYIRHTFSADVPEVLAHVEELYNQALDASVSDSQALSILGEIHWWVANAMPDHRGSAAKTEFSVRAIAMARGMELPPMRHGIVADLEAMTTSREAFVRHYNNFFDR
>PsaICMP19439_AvrB2b_1
MGCISSKPQVMSPSRHYSSPDAEPATARTSHRRSARYGELSGPPAQTGLTYYQQSLIGVARWPDPQYNQDHLPHQMEYGRSFFDASRHAGAGIASGQVQAFSQLWALAQRWRSEAAGGDYETFGEESERYPTYNHNPTTPLANQYAYILDRYRNREDGEFSEDVEGVPTHEFPLRDEINGKPITLSTVVVSADPDANRYDSRYSAIRHLEAGEPFYIRHTFSADVPEVLAHVEELYNQALDASVSDSQALSILGEIHWWVANAMPDHRGSAAKTEFSVRAIAMARGMELPPMRHGIVADLEAMTTSREAFVRHYNNFFDR
>PsaICMP19455_AvrB2b_1
MGCISSKPQVMSPSRHYSSPDAEPATARTSHRRSARYGELSGPPAQTGLTYYQQSLIGVARWPDPQYNQDHLPHQMEYGRSFFDASRHAGAGIASGQVQAFSQLWALAQRWRSEAAGGDYETFGEESERYPTYNHNPTTPLANQYAYILDRYRNREDGEFSEDVEGVPTHEFPLRDEINGKPITLSTVVVSADPDANRYDSRYSAIRHLEAGEPFYIRHTFSADVPEVLAHVEELYNQALDASVSDSQALSILGEIHWWVANAMPDHRGSAAKTEFSVRAIAMARGMELPPMRHGIVADLEAMTTSREAFVRHYNNFFDR
>PsaShaanxi_M228_AvrB2b_1
MGCISSKPQVMSPSRHYSSPDAEPATARTSHRRSARYGELSGPPAQTGLTYYQQSLIGVARWPDPQYNQDHLPHQMEYGRSFFDASRHAGAGIASGQVQAFSQLWALAQRWRSEAAGGDYETFGEESERYPTYNHNPTTPLANQYAYILDRYRNREDGEFSEDVEGVPTHEFPLRDEINGKPITLSTVVVSADPDANRYDSRYSAIRHLEAGEPFYIRHTFSADVPEVLAHVEELYNQALDASVSDSQALSILGEIHWWVANAMPDHRGSAAKTEFSVRAIAMARGMELPPMRHGIVADLEAMTTSREAFVRHYNNFFDR
>PsaShaanxi_M7_AvrB2b_1
MGCISSKPQVMSPSRHYSSPDAEPATARTSHRRSARYGELSGPPAQTGLTYYQQSLIGVARWPDPQYNQDHLPHQMEYGRSFFDASRHAGAGIASGQVQAFSQLWALAQRWRSEAAGGDYETFGEESERYPTYNHNPTTPLANQYAYILDRYRNREDGEFSEDVEGVPTHEFPLRDEINGKPITLSTVVVSADPDANRYDSRYSAIRHLEAGEPFYIRHTFSADVPEVLAHVEELYNQALDASVSDSQALSILGEIHWWVANAMPDHRGSAAKTEFSVRAIAMARGMELPPMRHGIVADLEAMTTSREAFVRHYNNFFDR
>PsaTP1_AvrB2b_1
MGCISSKPQVMSPSRHYSSPDAEPATARTSHRRSARYGELSGPPAQTGLTYYQQSLIGVARWPDPQYNQDHLPHQMEYGRSFFDASRHAGAGIASGQVQAFSQLWALAQRWRSEAAGGDYETFGEESERYPTYNHNPTTPLANQYAYILDRYRNREDGEFSEDVEGVPTHEFPLRDEINGKPITLSTVVVSADPDANRYDSRYSAIRHLEAGEPFYIRHTFSADVPEVLAHVEELYNQALDASVSDSQALSILGEIHWWVANAMPDHRGSAAKTEFSVRAIAMARGMELPPMRHGIVADLEAMTTSREAFVRHYNNFFDR
>PsaTP6_1_AvrB2b_1
MGCISSKPQVMSPSRHYSSPDAEPATARTSHRRSARYGELSGPPAQTGLTYYQQSLIGVARWPDPQYNQDHLPHQMEYGRSFFDASRHAGAGIASGQVQAFSQLWALAQRWRSEAAGGDYETFGEESERYPTYNHNPTTPLANQYAYILDRYRNREDGEFSEDVEGVPTHEFPLRDEINGKPITLSTVVVSADPDANRYDSRYSAIRHLEAGEPFYIRHTFSADVPEVLAHVEELYNQALDASVSDSQALSILGEIHWWVANAMPDHRGSAAKTEFSVRAIAMARGMELPPMRHGIVADLEAMTTSREAFVRHYNNFFDR
>PbrICMP13650_AvrB2b_1
MGCISSKPQVMSPSSHYSSPDAEPATARTSHRRSARYGELSGPPAQTGLTYYQQSLIGVARWPDPQYNQDHLPHQMEYGRSFFDASRHAGAGIASGQVQAFSQLWALAQRWRSEAAGGDYETFGEESERYPTYNHNPTTPLANQYAYILDRYRNREDGEFSEDVEGVPTHEFPLRDEINGKPITLSTVVVSADPDANRYDSRYSAIRHLEAGEPFYIRHTFSADVPEVLAHVEELYNQALDASVSDSQALSILGEIHWWVANAMPDHRGSAAKTEFSVRAIAMARGMELPPMRHGIVADLEAMTTSREAFVRHYNNFFDR
>PbrICMP13684_AvrB2b_1
MGCISSKPQVMSPSSHYSSPDAEPATARTSHRRSARYGELSGPPAQTGLTYYQQSLIGVARWPDPQYNQDHLPHQMEYGRSFFDASRHAGAGIASGQVQAFSQLWALAQRWRSEAAGGDYETFGEESERYPTYNHNPTTPLANQYAYILDRYRNREDGEFSEDVEGVPTHEFPLRDEINGKPITLSTVVVSADPDANRYDSRYSAIRHLEAGEPFYIRHTFSADVPEVLAHVEELYNQALDASVSDSQALSILGEIHWWVANAMPDHRGSAAKTEFSVRAIAMARGMELPPMRHGIVADLEAMTTSREAFVRHYNNFFDR
>PbrICMP13685_AvrB2b_1
MGCISSKPQVMSPSSHYSSPDAEPATARTSHRRSARYGELSGPPAQTGLTYYQQSLIGVARWPDPQYNQDHLPHQMEYGRSFFDASRHAGAGIASGQVQAFSQLWALAQRWRSEAAGGDYETFGEESERYPTYNHNPTTPLANQYAYILDRYRNREDGEFSEDVEGVPTHEFPLRDEINGKPITLSTVVVSADPDANRYDSRYSAIRHLEAGEPFYIRHTFSADVPEVLAHVEELYNQALDASVSDSQALSILGEIHWWVANAMPDHRGSAAKTEFSVRAIAMARGMELPPMRHGIVADLEAMTTSREAFVRHYNNFFDR
>PmoICMP4331_AvrB2b_1
MGCISSKPQVMSPSSHYSSPDAEPATARTSHRRSARYGELSGPPAQTGLTYYQQSLIGVARWPDPQYNQDHLPHQMEYGRSFFDASRHAGAGIASGQVQAFSQLWALAQRWRSEAAGGDYETFGEESERYPTYNHNPTTPLANQYAYILDRYRNREDGEFSEDVEGVPTHEFPLRDEINGKPITLSTVVVSADPDANRYDSRYSAIRHLEAGEPFYIRHTFSADVPEVLAHVEELYNQALDASVSDSQALSILGEIHWWVANAMPDHRGSAAKTEFSVRAIAMARGMELPPMRHGIVADLEAMTTSREAFVRHYNNFFDR
>PcbICMP2821_AvrB2b_1
MGCISSKPQVMSPSSHYSSPDAEPATARTSHRRSARYGELSGPPAQTGLTYYQQSLIGVARWPDPQYNQDHLPHQMEYGRSFFDASRHAGAGIASGQVQAFSQLWALAQRWRSEAAGGDYKTFGEESERYPTYNHNPTTPLANQYAYILDRYRNRKDGEFCEDVEGVPMHEFPLRDNINGKRITLSTVVVSADPDANRYDSRYSAIRHLEAGEPFYIRHTFSADVPEVLAHVEELYNQALDASVSDSQALSILGEIHWWVANAMPDHRGSAAKTEFSVRAIAMARGMELPPMRHGKVADLEAMTTSREAFVRDYNNFFDR
>PcbICMP2823_AvrB2b_1
MGCISSKPQVMSPSSHYSSPDAEPATARTSHRRSARYGELSGPPAQTGLTYYQQSLIGVARWPDPQYNQDHLPHQMEYGRSFFDASRHAGAGIASGQVQAFSQLWALAQRWRSEAAGGDYKTFGEESERYPTYNHNPTTPLANQYAYILDRYRNRKDGEFCEDVEGVPMHEFPLRDNINGKRITLSTVVVSADPDANRYDSRYSAIRHLEAGEPFYIRHTFSADVPEVLAHVEELYNQALDASVSDSQALSILGEIHWWVANAMPDHRGSAAKTEFSVRAIAMARGMELPPMRHGKVADLEAMTTSREAFVRDYNNFFDR
>PcuICMP11894_AvrB2b_1
MGCISSKPQVMSPSRHYSSPDAEPATARTSHRRSARYGELSGPPAQTGLTYYQQSLIGVARWPDPQYNQDHLPHQMEYGRSFFDASRHAGAGIASGQVQAFSQLWALAQRWRSEAAGGDYETFGEESERYPTYNHNPTTPLANQYAYILDRYRNREDGEFSEDVEGVPTHEFPLRDEINGKPITLSTVVVSADPDANRYDSRYSAIRHLEAGEPFYIRHTFSADVPEVLAHVEELYNQALDASVSDSQALSILGEIHWWVANAMPDHRGSAAKTEFSVRAIAMARGMELPPMRHGIVADLEAMTTSREAFVRHYNNFFDR
>PcuICMP11895_AvrB2b_1
MGCISSKPQVMSPSRHYSSPDAEPATARTSHRRSARYGELSGPPAQTGLTYYQQSLIGVARWPDPQYNQDHLPHQMEYGRSFFDASRHAGAGIASGQVQAFSQLWALAQRWRSEAAGGDYETFGEESERYPTYNHNPTTPLANQYAYILDRYRNREDGEFSEDVEGVPTHEFPLRDEINGKPITLSTVVVSADPDANRYDSRYSAIRHLEAGEPFYIRHTFSADVPEVLAHVEELYNQALDASVSDSQALSILGEIHWWVANAMPDHRGSAAKTEFSVRAIAMARGMELPPMRHGIVADLEAMTTSREAFVRHYNNFFDR
>PcuICMP11897_AvrB2b_1
MGCISSKPQVMSPSRHYSSPDAEPATARTSHRRSARYGELSGPPAQTGLTYYQQSLIGVARWPDPQYNQDHLPHQMEYGRSFFDASRHAGAGIASGQVQAFSQLWALAQRWRSEAAGGDYETFGEESERYPTYNHNPTTPLANQYAYILDRYRNREDGEFSEDVEGVPTHEFPLRDEINGKPITLSTVVVSADPDANRYDSRYSAIRHLEAGEPFYIRHTFSADVPEVLAHVEELYNQALDASVSDSQALSILGEIHWWVANAMPDHRGSAAKTEFSVRAIAMARGMELPPMRHGIVADLEAMTTSREAFVRHYNNFFDR
>PcuICMP11899_AvrB2b_1
MGCISSKPQVMSPSRHYSSPDAEPATARTSHRRSARYGELSGPPAQTGLTYYQQSLIGVARWPDPQYNQDHLPHQMEYGRSFFDASRHAGAGIASGQVQAFSQLWALAQRWRSEAAGGDYETFGEESERYPTYNHNPTTPLANQYAYILDRYRNREDGEFSEDVEGVPTHEFPLRDEINGKPITLSTVVVSADPDANRYDSRYSAIRHLEAGEPFYIRHTFSADVPEVLAHVEELYNQALDASVSDSQALSILGEIHWWVANAMPDHRGSAAKTEFSVRAIAMARGMELPPMRHGIVADLEAMTTSREAFVRHYNNFFDR
>PhoICMP7840_AvrB2b_1
MGCISSKPQVMSPSRHYSSPDAEPATARTSHRRSARYGELSGPPAQTGLTYYQQSLIGVARWPDPQYNQDHLPHQMEYGRSFFDASRHAGAGIASGQVQAFSQLWALAQRWRSEAAGGDYETFGEESERYPTYNHNPTTPLANQYAYILDRYRNREDGEFSEDVEGVPTHEFPLRDEINGKPITLSTVVVSADPDANRYDSRYSAIRHLEAGEPFYIRHTFSADVPEVLAHVEELYNQALDASVSDSQALSILGEIHWWVANAMPDHRGSAAKTEFSVRAIAMARGMELPPMRHGIVADLEAMTTSREAFVRHYNNFFDR
>PhoICMP7847_AvrB2b_1
MGCISSKPQVMSPSRHYSSPDAEPATARTSHRRSARYGELSGPPAQTGLTYYQQSLIGVARWPDPQYNQDHLPHQMEYGRSFFDASRHAGAGIASGQVQAFSQLWALAQRWRSEAAGGDYETFGEESERYPTYNHNPTTPLANQYAYILDRYRNREDGEFSEDVEGVPTHEFPLRDEINGKPITLSTVVVSADPDANRYDSRYSAIRHLEAGEPFYIRHTFSADVPEVLAHVEELYNQALDASVSDSQALSILGEIHWWVANAMPDHRGSAAKTEFSVRAIAMARGMELPPMRHGIVADLEAMTTSREAFVRHYNNFFDR
>Pmo301020_AvrB2b_1
MGCISSKPQVMSPSSHYSSPDAEPATARTSHRRSARYGELSGPPAQTGLTYYQQSLIGVARWPDPQYNQDHLPHQMEYGRSFFDASRHAGAGIASGQVQAFSQLWALAQRWRSEAAGGDYETFGEESERYPTYNHNPTTPLANQYAYILDRYRNREDGEFSEDVEGVPTHEFPLRDEINGKPITLSTVVVSADPDANRYDSRYSAIRHLEAGEPFYIRHTFSADVPEVLAHVEELYNQALDASVSDSQALSILGEIHWWVANAMPDHRGSAAKTEFSVRAIAMARGMELPPMRHGIVADLEAMTTSREAFVRHYNNFFDR
>PmoICMP4468_AvrB2b_1
MGCISSKPQVMSPSSHYSSPDAEPATARTSHRRSARYGELSGPPAQTGLTYYQQSLIGVARWPDPQYNQDHLPHQMEYGRSFFDASRHAGAGIASGQVQAFSQLWALAQRWRSEAAGGDYETFGEESERYPTYNHNPTTPLANQYAYILDRYRNREDGEFSEDVEGVPTHEFPLRDEINGKPITLSTVVVSADPDANRYDSRYSAIRHLEAGEPFYIRHTFSADVPEVLAHVEELYNQALDASISDSQALSILGEIHWWVANAMPDHRGSAAKTEFSVRAIAMARGMELPPMRHGIVADLEAMTTSREAFVRHYNNFFDR
>PmoICMP535_AvrB2b_1
MGCISSKPQVMSPSSHYSSPDAEPATARTSHRRSARYGELSGPPAQTGLTYYQQSLIGVARWPDPQYNQDHLPHQMEYGRSFFDASRHAGAGIASGQVQAFSQLWALAQRWRSEAAGGDYETFGEESERYPTYNHNPTTPLANQYAYILDRYRNREDGEFSEDVEGVPTHEFPLRDEINGKPITLSTVVVSADPDANRYDSRYSAIRHLEAGEPFYIRHTFSADVPEVLAHVEELYNQALDASISDSQALSILGEIHWWVANAMPDHRGSAAKTEFSVRAIAMARGMELPPMRHGIVADLEAMTTSREAFVRHYNNFFDR
>PmoICMP6941_AvrB2b_1
MGCISSKPQVMSPSSHYSSPDAEPATARTSHRRSARYGELSGPPAQTGLTYYQQSLIGVARWPDPQYNQDHLPHQMEYGRSFFDASRHAGAGIASGQVQAFSQLWALAQRWRSEAAGGDYETFGEESERYPTYNHNPTTPLANQYAYILDRYRNREDGEFSEDVEGVPTHEFPLRDEINGKPITLSTVVVSADPDANRYDSRYSAIRHLEAGEPFYIRHTFSADVPEVLAHVEELYNQALDASISDSQALSILGEIHWWVANAMPDHRGSAAKTEFSVRAIAMARGMELPPMRHGIVADLEAMTTSREAFVRHYNNFFDR
>PmyICMP11123_AvrB2b_1
MGCISSKSQVMSPSRHYSSPDAEPATARTSHRRSARYGELSGPPAQTGLTYYQQSLIGVARWPDPQYNQDHLPHQMEYGRSFFDASRHAGAGIASGQVQAFSQLWALAQRWRSEAAGGDYETFGEESERYPTYNHNPTTPLANQYAYILDRYRNREDGEFSEDVEGVPTHEFPLRDEINGKPITLSTVVVSADPDANRYDSRYSAIRHLEAGEPFYIRHTFSADVPEVLAHVEELYNQALDASVSDSQALSILGKV
>PmyICMP11510_AvrB2b_1
MGCISSKSQVMSPSRHYSSPDAEPATARTSHRRSARYGELSGPPAQTGLTYYQQSLIGVARWPDPQYNQDHLPHQMEYGRSFFDASRHAGAGIASGQVQAFSQLWALAQRWRSEAAGGDYETFGEESERYPTYNHNPTTPLANQYAYILDRYRNREDGEFSEDVEGVPTHEFPLRDEINGKPITLSTVVVSADPDANRYDSRYSAIRHLEAGEPFYIRHTFSADVPEVLAHVEELYNQALDASVSDSQALSILGKV
>PrhICMP9756_AvrB2b_1
MGCISSKPQVMSPSRHYSSPDAEPATARTSHRRSARYGELSGPPAQTGLTYYQQSLIGVARWPDPQYNQDHLPHQMEYGRSFFDASRHAGAGIASGQVQAFSQLWALAQRWRSEAAGGDYETFGEESERYPTYNHNPTTPLANQYAYILDRYRNREDGEFSEDVEGVPTHEFPLRDEINDKPITLSTVVVSADPDANRYDSRYSAIRHLEAGEPFYIRHTFSADVPEVLAHVEELYNQALDASVSDSQALSILGEIHWWVANAMPDHRGSAAKTEFSVRAIAMARGMELPPMRHGIVADLEAMTTSREAFVRHYNNFFDR
>Psa302091_AvrB2b_1
MGCISSKPQVMSPSRHYSSPDAEPATARTSHRRSARYGELSGPPAQTGLTYYQQSLIGVARWPDPQYNQDHLPHQMEYGRSFFDASRHAGAGIASGQVQAFSQLWALAQRWRSEAAGGDYETFGEESERYPTYNHNPTTPLANQYAYILDRYRNREDGEFSEDVEGVPTHEFPLRDEINGKPITLSTVVVSADPDANRYDSRYSAIRHLEAGEPFYIRHTFSADVPEVLAHVEELYNQALDASVSDSQALSILGEIHWWVANAMPDHRGSAAKTEFSVRAIAMARGMELPPMRHGIVADLEAMTTSREAFVRHYNNFFDR
>PsaICMP19068_AvrB2b_1
MGCISSKPQVMSPSRHYSSPDAEPATARTSHRRSARYGELSGPPAQTGLTYYQQSLIGVARWPDPQYNQDHLPHQMEYGRSFFDASRHAGAGIASGQVQAFSQLWALAQRWRSEAAGGDYETFGEESERYPTYNHNPTTPLANQYAYILDRYRNREDGEFSEDVEGVPTHEFPLRDEINGKPITLSTVVVSADPDANRYDSRYSAIRHLEAGEPFYIRHTFSADVPEVLAHVEELYNQALDASVSDSQALSILGEIHWWVANAMPDHRGSAAKTEFSVRAIAMARGMELPPMRHGIVADLEAMTTSREAFVRHYNNFFDR
>PsaICMP19070_AvrB2b_1
MGCISSKPQVMSPSRHYSSPDAEPATARTSHRRSARYGELSGPPAQTGLTYYQQSLIGVARWPDPQYNQDHLPHQMEYGRSFFDASRHAGAGIASGQVQAFSQLWALAQRWRSEAAGGDYETFGEESERYPTYNHNPTTPLANQYAYILDRYRNREDGEFSEDVEGVPTHEFPLRDEINGKPITLSTVVVSADPDANRYDSRYSAIRHLEAGEPFYIRHTFSADVPEVLAHVEELYNQALDASVSDSQALSILGEIHWWVANAMPDHRGSAAKTEFSVRAIAMARGMELPPMRHGIVADLEAMTTSREAFVRHYNNFFDR
>PsaICMP19102_AvrB2b_1
MGCISSKPQVMSPSRHYSSPDAEPATARTSHRRSARYGELSGPPAQTGLTYYQQSLIGVARWPDPQYNQDHLPHQMEYGRSFFDASRHAGAGIASGQVQAFSQLWALAQRWRSEAAGGDYETFGEESERYPTYNHNPTTPLANQYAYILDRYRNREDGEFSEDVEGVPTHEFPLRDEINGKPITLSTVVVSADPDANRYDSRYSAIRHLEAGEPFYIRHTFSADVPEVLAHVEELYNQALDASVSDSQALSILGEIHWWVANAMPDHRGSAAKTEFSVRAIAMARGMELPPMRHGIVADLEAMTTSREAFVRHYNNFFDR
>PsaICMP19103_AvrB2b_1
MGCISSKPQVMSPSRHYSSPDAEPATARTSHRRSARYGELSGPPAQTGLTYYQQSLIGVARWPDPQYNQDHLPHQMEYGRSFFDASRHAGAGIASGQVQAFSQLWALAQRWRSEAAGGDYETFGEESERYPTYNHNPTTPLANQYAYILDRYRNREDGEFSEDVEGVPTHEFPLRDEINGKPITLSTVVVSADPDANRYDSRYSAIRHLEAGEPFYIRHTFSADVPEVLAHVEELYNQALDASVSDSQALSILGEIHWWVANAMPDHRGSAAKTEFSVRAIAMARGMELPPMRHGIVADLEAMTTSREAFVRHYNNFFDR
>PsaICMP19104_AvrB2b_1
MGCISSKPQVMSPSRHYSSPDAEPATARTSHRRSARYGELSGPPAQTGLTYYQQSLIGVARWPDPQYNQDHLPHQMEYGRSFFDASRHAGAGIASGQVQAFSQLWALAQRWRSEAAGGDYETFGEESERYPTYNHNPTTPLANQYAYILDRYRNREDGEFSEDVEGVPTHEFPLRDEINGKPITLSTVVVSADPDANRYDSRYSAIRHLEAGEPFYIRHTFSADVPEVLAHVEELYNQALDASVSDSQALSILGEIHWWVANAMPDHRGSAAKTEFSVRAIAMARGMELPPMRHGIVADLEAMTTSREAFVRHYNNFFDR
>PsaICMP9617_AvrB2b_1
MGCISSKPQVMSPSRHYSSPDAEPATARTSHRRSARYGELSGPPAQTGLTYYQQSLIGVARWPDPQYNQDHLPHQMEYGRSFFDASRHAGAGIASGQVQAFSQLWALAQRWRSEAAGGDYETFGEESERYPTYNHNPTTPLANQYAYILDRYRNREDGEFSEDVEGVPTHEFPLRDEINGKPITLSTVVVSADPDANRYDSRYSAIRHLEAGEPFYIRHTFSADVPEVLAHVEELYNQALDASVSDSQALSILGEIHWWVANAMPDHRGSAAKTEFSVRAIAMARGMELPPMRHGIVADLEAMTTSREAFVRHYNNFFDR
>PsaICMP9853_AvrB2b_1
MGCISSKPQVMSPSRHYSSPDAEPATARTSHRRSARYGELSGPPAQTGLTYYQQSLIGVARWPDPQYNQDHLPHQMEYGRSFFDASRHAGAGIASGQVQAFSQLWALAQRWRSEAAGGDYETFGEESERYPTYNHNPTTPLANQYAYILDRYRNREDGEFSEDVEGVPTHEFPLRDEINGKPITLSTVVVSADPDANRYDSRYSAIRHLEAGEPFYIRHTFSADVPEVLAHVEELYNQALDASVSDSQALSILGEIHWWVANAMPDHRGSAAKTEFSVRAIAMARGMELPPMRHGIVADLEAMTTSREAFVRHYNNFFDR
>PsaNCPPB3739_AvrB2b_1
MGCISSKPQVMSPSRHYSSPDAEPATARTSHRRSARYGELSGPPAQTGLTYYQQSLIGVARWPDPQYNQDHLPHQMEYGRSFFDASRHAGAGIASGQVQAFSQLWALAQRWRSEAAGGDYETFGEESERYPTYNHNPTTPLANQYAYILDRYRNREDGEFSEDVEGVPTHEFPLRDEINGKPITLSTVVVSADPDANRYDSRYSAIRHLEAGEPFYIRHTFSADVPEVLAHVEELYNQALDASVSDSQALSILGEIHWWVANAMPDHRGSAAKTEFSVRAIAMARGMELPPMRHGIVADLEAMTTSREAFVRHYNNFFDR
>PsaNCPPB3871_AvrB2b_1
MGCISSKPQVMSPSRHYSSPDAEPATARTSHRRSARYGELSGPPAQTGLTYYQQSLIGVARWPDPQYNQDHLPHQMEYGRSFFDASRHAGAGIASGQVQAFSQLWALAQRWRSEAAGGDYETFGEESERYPTYNHNPTTPLANQYAYILDRYRNREDGEFSEDVEGVPTHEFPLRDEINGKPITLSTVVVSADPDANRYDSRYSAIRHLEAGEPFYIRHTFSADVPEVLAHVEELYNQALDASVSDSQALSILGEIHWWVANAMPDHRGSAAKTEFSVRAIAMARGMELPPMRHGIVADLEAMTTSREAFVRHYNNFFDR
>PsaPA459_AvrB2b_1
MGCISSKPQVMSPSRHYSSPDAEPATARTSHRRSARYGELSGPPAQTGLTYYQQSLIGVARWPDPQYNQDHLPHQMEYGRSFFDASRHAGAGIASGQVQAFSQLWALAQRWRSEAAGGDYETFGEESERYPTYNHNPTTPLANQYAYILDRYRNREDGEFSEDVEGVPTHEFPLRDEINGKPITLSTVVVSADPDANRYDSRYSAIRHLEAGEPFYIRHTFSADVPEVLAHVEELYNQALDASVSDSQALSILGEIHWWVANAMPDHRGSAAKTEFSVRAIAMARGMELPPMRHGIVADLEAMTTSREAFVRHYNNFFDR
>PsaICMP19071_AvrB2b_1
MGCISSKPQVMSPSRHYSSPDAEPATARTSHRRSARYGELSGPPAQTGLTYYQQSLIGVARWPDPQYNQDHLPHQMEYGRSFFDASRHAGAGIASGQVQAFSQLWALAQRWRSEAAGGDYETFGEESERYPTYNHNPTTPLANQYAYILDRYRNREDGEFSEDVEGVPTHEFPLRDEINGKPITLSTVVVSADPDANRYDSRYSAIRHLEAGEPFYIRHTFSADVPEVLAHVEELYNQALDASVSDSQALSILGEIHWWVANAMPDHRGSAAKTEFSVRAIAMARGMELPPMRHGIVADLEAMTTSREAFVRHYNNFFDR
>PsaICMP19072_AvrB2b_1
MGCISSKPQVMSPSRHYSSPDAEPATARTSHRRSARYGELSGPPAQTGLTYYQQSLIGVARWPDPQYNQDHLPHQMEYGRSFFDASRHAGAGIASGQVQAFSQLWALAQRWRSEAAGGDYETFGEESERYPTYNHNPTTPLANQYAYILDRYRNREDGEFSEDVEGVPTHEFPLRDEINGKPITLSTVVVSADPDANRYDSRYSAIRHLEAGEPFYIRHTFSADVPEVLAHVEELYNQALDASVSDSQALSILGEIHWWVANAMPDHRGSAAKTEFSVRAIAMARGMELPPMRHGIVADLEAMTTSREAFVRHYNNFFDR
>Psy0533_AvrB2c_1
MGNVCFRPSRSHVSQEFSQSEFSAASPVRTSERPSDASLDAGLESSSACHRSGLRGPAKHSMLSLEEIGLVGAARWPDDAPGLNISNKSNTQENKRYCESLYQAARIAGGSIASGRVTSFDGLWRNATKWRLSRILSGDASKIDFATVRMPNTRFVTSLRRPYHSVIERVRNHSDANSEIYEGEYLGGIETKVYRQHGTISSTTIPMTIVSAVADDDDIHERLKSLPKNERRHLKDLMAASHPNMITHTDAVYLPMIKDHLESLYLQAIDPSLEQHEALELIARIHWWAASAAPDRRGSAAKAEFAARSIAFAHGIELPPFEHGAVPDIEAMLRSEEQFVEDYPNLFERPPQ
>PgyICMP2185_AvrB2c_1
MGNVCFRPSRSHVSQEFSQSEFSAASPVRTSERPSDASLDAGLESSSACHRSGLRGPAKHSMLSLEEIGLVGAARWPDDAPGLNISNKSNTQENKRYCESLYQAARIAGGSIASGRVTSFDGLWRNATKWRLSRILSGDASKIDFATVRMPNTRFVTSLRRPYHSVIERVRNHSDANSEIYEGEYLGGIETKVYRQHGTISSTTIPMTIVSAVADDDDIHERLKSLPKNERRHLKDLMAASHPNMITHTDAVYLPMIKDHLESLYLQAIDPSLEQHEALELIARIHWWAASAAPDRRGSAAKAEFAARSIAFAHGIELPPFEHGAVPDIEAMLRSEEQFVEDYPNLFERPPQ
>PgyICMP4324_AvrB2c_1
MGNVCFRPSRSHVSQEFSQSEFSAASPVRTSERPSDASLDAGLESSSACHRSGLRGPAKHSMLSLEEIGLVGAARWPDDAPGLNISNKSNTQENKRYCESLYQAARIAGGSIASGRVTSFDGLWRNATKWRLSRILSGDASKIDFATVRMPNTRFVTSLRRPYHSVIERVRNHSDANSEIYEGEYLGGIETKVYRQHGTISSTTIPMTIVSAVADDDDIHERLKSLPKNERRHLKDLMAASHPNMITHTDAVYLPMIKDHLESLYLQAIDPSLEQHEALELIARIHWWAASAAPDRRGSAAKAEFAARSIAFAHGIELPPFEHGAVPDIEAMLRSEEQFVEDYPNLFERPPQ
>PgyICMP4332_AvrB2c_1
MGNVCFRPSRSHVSQEFSQSEFSAASPVRTSERPSDASLDAGLESSSACHRSGLRGPAKHSMLSLEEIGLVGAARWPDDAPGLNISNKSNTQENKRYCESLYQAARIAGGSIASGRVTSFDGLWRNATKWRLSRILSGDASKIDFATVRMPNTRFVTSLRRPYHSVIERVRNHSDANSEIYEGEYLGGIETKVYRQHGTISSTTIPMTIVSAVADDDDIHERLKSLPKNERRHLKDLMAASHPNMITHTDAVYLPMIKDHLESLYLQAIDPSLEQHEALELIARIHWWAASAAPDRRGSAAKAEFAARSIAFAHGIELPPFEHGAVPDIEAMLRSEEQFVEDYPNLFERPPQ
>PgyICMP4333_AvrB2c_1
MGNVCFRPSRSHVSQEFSQSEFSAASPVRTSERPSDASLDAGLESSSACHRSGLRGPAKHSMLSLEEIGLVGAARWPDDAPGLNISNKSNTQENKRYCESLYQAARIAGGSIASGRVTSFDGLWRNATKWRLSRILSGDASKIDFATVRMPNTRFVTSLRRPYHSVIERVRNHSDANSEIYEGEYLGGIETKVYRQHGTISSTTIPMTIVSAVADDDDIHERLKSLPKNERRHLKDLMAASHPNMITHTDAVYLPMIKDHLESLYLQAIDPSLEQHEALELIARIHWWAASAAPDRRGSAAKAEFAARSIAFAHGIELPPFEHGAVPDIEAMLRSEEQFVEDYPNLFERPPQ
>PmeN6801_AvrB2c_1
MGNVCFRPSRSHVSQEFSQSEFSAASPVRTSERPSDASLDAGLESSSACHRSGLRGPAKHSMLSLEEIGLVGAARWPDDAPGLNISNKSNTQENKRYCESLYQAARIAGGSIASGRVTSFDGLWRNATKWRLSRILSGDASKIDFATVRMPNTRFVTSLRRPYHSVIERVRNHSDANSEIYEGEYLGGIETKVYRQHGTISSTTIPMTIVSAVADDDDIHERLKSLPKNERRHLKDLMAASHPNMITHTDAVYLPMIKDHLESLYLQAIDPSLEQHEALELIARIHWWAASAAPDRRGSAAKAEFAARSIAFAHGIELPPFEHGAVPDIEAMLRSEEQFVEDYPNLFERPPQ
>Pph1302A_AvrB2c_1
MGNVCFRPSRSHVSQEFSQSEFSAASPVRTSERPSDASLDAGLESSSACHRSGLRGPAKHSMLSLEEIGLVGAARWPDDAPGLNISNKSNTQENKRYCESLYQAARIAGGSIASGRVTSFDGLWRNATKWRLSRILSGDASKIDFATVRMPNTRFVTSLRRPYHSVIERVRNHSDANSEIYEGEYLGGIETKVYRQHGTISSTTIPMTIVSAVADDDDIHERLKSLPKNERRHLKDLMAASHPNMITHTDAVYLPMIKDHLESLYLQAIDPSLEQHEALELIARIHWWAASAAPDRRGSAAKAEFAARSIAFAHGIELPPFEHGAVPDIEAMLRSEEQFVEDYPNLFERPPQ
>Pph1448A_AvrB2c_1
MGNVCFRPSRSHVSQEFSQSEFSAASPVRTSERPSDASLDAGLESSSACHRSGLRGPAKHSMLSLEEIGLVGAARWPDDAPGLNISNKSNTQENKRYCESLYQAARIAGGSIASGRVTSFDGLWRNATKWRLSRILSGDASKIDFATVRMPNTRFVTSLRRPYHSVIERVRNHSDANSEIYEGEYLGGIETKVYRQHGTISSTTIPMTIVSAVADDDDIHERLKSLPKNERRHLKDLMAASHPNMITHTDAVYLPMIKDHLESLYLQAIDPSLEQHEALELIARIHWWAASAAPDRRGSAAKAEFAARSIAFAHGIELPPFEHGAVPDIEAMLRSEEQFVEDYPNLFERPPQ
>PphHB10Y_AvrB2c_1
MGNVCFRPSRSHVSQEFSQSEFSAASPVRTSERPSDASLDAGLESSSACHRSGLRGPAKHSMLSLEEIGLVGAARWPDDAPGLNISNKSNTQENKRYCESLYQAARIAGGSIASGRVTSFDGLWRNATKWRLSRILSGDASKIDFATVRMPNTRFVTSLRRPYHSVIERVRNHSDANSEIYEGEYLGGIETKVYRQHGTISSTTIPMTIVSAVADDDDIHERLKSLPKNERRHLKDLMAASHPNMITHTDAVYLPMIKDHLESLYLQAIDPSLEQHEALELIARIHWWAASAAPDRRGSAAKAEFAARSIAFAHGIELPPFEHGAVPDIEAMLRSEEQFVEDYPNLFERPPQ
>PphICMP2740_AvrB2c_1
MGNVCFRPSRSHVSQEFSQSEFSAASPVRTSERPSDASLDAGLESSSACHRSGLRGPAKHSMLSLEEIGLVGAARWPDDAPGLNISNKSNTQENKRYCESLYQAARIAGGSIASGRVTSFDGLWRNATKWRLSRILSGDASKIDFATVRMPNTRFVTSLRRPYHSVIERVRNHSDANSEIYEGEYLGGIETKVYRQHGTISSTTIPMTIVSAVADDDDIHERLKSLPKNERRHLKDLMAASHPNMITHTDAVYLPMIKDHLESLYLQAIDPSLEQHEALELIARIHWWAASAAPDRRGSAAKAEFAARSIAFAHGIELPPFEHGAVPDIEAMLRSEEQFVEDYPNLFERPPQ
>PphICMP637_AvrB2c_1
MGNVCFRPSRSHVSQEFSQSEFSAASPVRTSERPSDASLDAGLESSSACHRSGLRGPAKHSMLSLEEIGLVGAARWPDDAPGLNISNKSNTQENKRYCESLYQAARIAGGSIASGRVTSFDGLWRNATKWRLSRILSGDASKIDFATVRMPNTRFVTSLRRPYHSVIERVRNHSDANSEIYEGEYLGGIETKVYRQHGTISSTTIPMTIVSAVADDDDIHERLKSLPKNERRHLKDLMAASHPNMITHTDAVYLPMIKDHLESLYLQAIDPSLEQHEALELIARIHWWAASAAPDRRGSAAKAEFAARSIAFAHGIELPPFEHGAVPDIEAMLRSEEQFVEDYPNLFERPPQ
>PphKN86_AvrB2c_1
MGNVCFRPSRSHVSQEFSQSEFSAASPVRTSERPSDASLDAGLESSSACHRSGLRGPAKHSMLSLEEIGLVGAARWPDDAPGLNISNKSNTQENKRYCESLYQAARIAGGSIASGRVTSFDGLWRNATKWRLSRILSGDASKIDFATVRMPNTRFVTSLRRPYHSVIERVRNHSDANSEIYEGEYLGGIETKVYRQHGTISSTTIPMTIVSAVADDDDIHERLKSLPKNERRHLKDLMAASHPNMITHTDAVYLPMIKDHLESLYLQAIDPSLEQHEALELIARIHWWAASAAPDRRGSAAKAEFAARSIAFAHGIELPPFEHGAVPDIEAMLRSEEQFVEDYPNLFERPPQ
>PphNPS3121_AvrB2c_1
MGNVCFRPSRSHVSQEFSQSEFSAASPVRTSERPSDASLDAGLESSSACHRSGLRGPAKHSMLSLEEIGLVGAARWPDDAPGLNISNKSNTQENKRYCESLYQAARIAGGSIASGRVTSFDGLWRNATKWRLSRILSGDASKIDFATVRMPNTRFVTSLRRPYHSVIERVRNHSDANSEIYEGEYLGGIETKVYRQHGTISSTTIPMTIVSAVADDDDIHERLKSLPKNERRHLKDLMAASHPNMITHTDAVYLPMIKDHLESLYLQAIDPSLEQHEALELIARIHWWAASAAPDRRGSAAKAEFAARSIAFAHGIELPPFEHGAVPDIEAMLRSEEQFVEDYPNLFERPPQ
>Psy0506_AvrB2c_1
MGNVCFRPSRSHVSQEFSQSEFSAASPVRTSERPSDASLDAGLESSSACHRSGLRGPAKHSMLSLEEIGLVGAARWPDDAPGLNISNKSNTQENKRYCESLYQAARIAGGSIASGRVTSFDGLWRNATKWRLSRILSGDASKIDFATVRMPNTRFVTSLRRPYHSVIERVRNHSDANSEIYEGEYLGGIETKVYRQHGTISSTTIPMTIVSAVADDDDIHERLKSLPKNERRHLKDLMAASHPNMITHTDAVYLPMIKDHLESLYLQAIDPSLEQHEALELIARIHWWAASAAPDRRGSAAKAEFAARSIAFAHGIELPPFEHGAVPDIEAMLRSEEQFVEDYPNLFERPPQ
>Psy0507_AvrB2c_1
MGNVCFRPSRSHVSQEFSQSEFSAASPVRTSERPSDASLDAGLESSSACHRSGLRGPAKHSMLSLEEIGLVGAARWPDDAPGLNISNKSNTQENKRYCESLYQAARIAGGSIASGRVTSFDGLWRNATKWRLSRILSGDASKIDFATVRMPNTRFVTSLRRPYHSVIERVRNHSDANSEIYEGEYLGGIETKVYRQHGTISSTTIPMTIVSAVADDDDIHERLKSLPKNERRHLKDLMAASHPNMITHTDAVYLPMIKDHLESLYLQAIDPSLEQHEALELIARIHWWAASAAPDRRGSAAKAEFAARSIAFAHGIELPPFEHGAVPDIEAMLRSEEQFVEDYPNLFERPPQ
>Psy0508_AvrB2c_1
MGNVCFRPSRSHVSQEFSQSEFSAASPVRTSERPSDASLDAGLESSSACHRSGLRGPAKHSMLSLEEIGLVGAARWPDDAPGLNISNKSNTQENKRYCESLYQAARIAGGSIASGRVTSFDGLWRNATKWRLSRILSGDASKIDFATVRMPNTRFVTSLRRPYHSVIERVRNHSDANSEIYEGEYLGGIETKVYRQHGTISSTTIPMTIVSAVADDDDIHERLKSLPKNERRHLKDLMAASHPNMITHTDAVYLPMIKDHLESLYLQAIDPSLEQHEALELIARIHWWAASAAPDRRGSAAKAEFAARSIAFAHGIELPPFEHGAVPDIEAMLRSEEQFVEDYPNLFERPPQ
>Psy0509_AvrB2c_1
MGNVCFRPSRSHVSQEFSQSEFSAASPVRTSERPSDASLDAGLESSSACHRSGLRGPAKHSMLSLEEIGLVGAARWPDDAPGLNISNKSNTQENKRYCESLYQAARIAGGSIASGRVTSFDGLWRNATKWRLSRILSGDASKIDFATVRMPNTRFVTSLRRPYHSVIERVRNHSDANSEIYEGEYLGGIETKVYRQHGTISSTTIPMTIVSAVADDDDIHERLKSLPKNERRHLKDLMAASHPNMITHTDAVYLPMIKDHLESLYLQAIDPSLEQHEALELIARIHWWAASAAPDRRGSAAKAEFAARSIAFAHGIELPPFEHGAVPDIEAMLRSEEQFVEDYPNLFERPPQ
>Psy0510_AvrB2c_1
MGNVCFRPSRSHVSQEFSQSEFSAASPVRTSERPSDASLDAGLESSSACHRSGLRGPAKHSMLSLEEIGLVGAARWPDDAPGLNISNKSNTQENKRYCESLYQAARIAGGSIASGRVTSFDGLWRNATKWRLSRILSGDASKIDFATVRMPNTRFVTSLRRPYHSVIERVRNHSDANSEIYEGEYLGGIETKVYRQHGTISSTTIPMTIVSAVADDDDIHERLKSLPKNERRHLKDLMAASHPNMITHTDAVYLPMIKDHLESLYLQAIDPSLEQHEALELIARIHWWAASAAPDRRGSAAKAEFAARSIAFAHGIELPPFEHGAVPDIEAMLRSEEQFVEDYPNLFERPPQ
>Psy0511_AvrB2c_1
MGNVCFRPSRSHVSQEFSQSEFSAASPVRTSERPSDASLDAGLESSSACHRSGLRGPAKHSMLSLEEIGLVGAARWPDDAPGLNISNKSNTQENKRYCESLYQAARIAGGSIASGRVTSFDGLWRNATKWRLSRILSGDASKIDFATVRMPNTRFVTSLRRPYHSVIERVRNHSDANSEIYEGEYLGGIETKVYRQHGTISSTTIPMTIVSAVADDDDIHERLKSLPKNERRHLKDLMAASHPNMITHTDAVYLPMIKDHLESLYLQAIDPSLEQHEALELIARIHWWAASAAPDRRGSAAKAEFAARSIAFAHGIELPPFEHGAVPDIEAMLRSEEQFVEDYPNLFERPPQ
>Psy0512_AvrB2c_1
MGNVCFRPSRSHVSQEFSQSEFSAASPVRTSERPSDASLDAGLESSSACHRSGLRGPAKHSMLSLEEIGLVGAARWPDDAPGLNISNKSNTQENKRYCESLYQAARIAGGSIASGRVTSFDGLWRNATKWRLSRILSGDASKIDFATVRMPNTRFVTSLRRPYHSVIERVRNHSDANSEIYEGEYLGGIETKVYRQHGTISSTTIPMTIVSAVADDDDIHERLKSLPKNERRHLKDLMAASHPNMITHTDAVYLPMIKDHLESLYLQAIDPSLEQHEALELIARIHWWAASAAPDRRGSAAKAEFAARSIAFAHGIELPPFEHGAVPDIEAMLRSEEQFVEDYPNLFERPPQ
>Psy0513_AvrB2c_1
MGNVCFRPSRSHVSQEFSQSEFSAASPVRTSERPSDASLDAGLESSSACHRSGLRGPAKHSMLSLEEIGLVGAARWPDDAPGLNISNKSNTQENKRYCESLYQAARIAGGSIASGRVTSFDGLWRNATKWRLSRILSGDASKIDFATVRMPNTRFVTSLRRPYHSVIERVRNHSDANSEIYEGEYLGGIETKVYRQHGTISSTTIPMTIVSAVADDDDIHERLKSLPKNERRHLKDLMAASHPNMITHTDAVYLPMIKDHLESLYLQAIDPSLEQHEALELIARIHWWAASAAPDRRGSAAKAEFAARSIAFAHGIELPPFEHGAVPDIEAMLRSEEQFVEDYPNLFERPPQ
>Psy0514_AvrB2c_1
MGNVCFRPSRSHVSQEFSQSEFSAASPVRTSERPSDASLDAGLESSSACHRSGLRGPAKHSMLSLEEIGLVGAARWPDDAPGLNISNKSNTQENKRYCESLYQAARIAGGSIASGRVTSFDGLWRNATKWRLSRILSGDASKIDFATVRMPNTRFVTSLRRPYHSVIERVRNHSDANSEIYEGEYLGGIETKVYRQHGTISSTTIPMTIVSAVADDDDIHERLKSLPKNERRHLKDLMAASHPNMITHTDAVYLPMIKDHLESLYLQAIDPSLEQHEALELIARIHWWAASAAPDRRGSAAKAEFAARSIAFAHGIELPPFEHGAVPDIEAMLRSEEQFVEDYPNLFERPPQ
>Psy0515_AvrB2c_1
MGNVCFRPSRSHVSQEFSQSEFSAASPVRTSERPSDASLDAGLESSSACHRSGLRGPAKHSMLSLEEIGLVGAARWPDDAPGLNISNKSNTQENKRYCESLYQAARIAGGSIASGRVTSFDGLWRNATKWRLSRILSGDASKIDFATVRMPNTRFVTSLRRPYHSVIERVRNHSDANSEIYEGEYLGGIETKVYRQHGTISSTTIPMTIVSAVADDDDIHERLKSLPKNERRHLKDLMAASHPNMITHTDAVYLPMIKDHLESLYLQAIDPSLEQHEALELIARIHWWAASAAPDRRGSAAKAEFAARSIAFAHGIELPPFEHGAVPDIEAMLRSEEQFVEDYPNLFERPPQ
>Psy0516_AvrB2c_1
MGNVCFRPSRSHVSQEFSQSEFSAASPVRTSERPSDASLDAGLESSSACHRSGLRGPAKHSMLSLEEIGLVGAARWPDDAPGLNISNKSNTQENKRYCESLYQAARIAGGSIASGRVTSFDGLWRNATKWRLSRILSGDASKIDFATVRMPNTRFVTSLRRPYHSVIERVRNHSDANSEIYEGEYLGGIETKVYRQHGTISSTTIPMTIVSAVADDDDIHERLKSLPKNERRHLKDLMAASHPNMITHTDAVYLPMIKDHLESLYLQAIDPSLEQHEALELIARIHWWAASAAPDRRGSAAKAEFAARSIAFAHGIELPPFEHGAVPDIEAMLRSEEQFVEDYPNLFERPPQ
>Psy0517_AvrB2c_1
MGNVCFRPSRSHVSQEFSQSEFSAASPVRTSERPSDASLDAGLESSSACHRSGLRGPAKHSMLSLEEIGLVGAARWPDDAPGLNISNKSNTQENKRYCESLYQAARIAGGSIASGRVTSFDGLWRNATKWRLSRILSGDASKIDFATVRMPNTRFVTSLRRPYHSVIERVRNHSDANSEIYEGEYLGGIETKVYRQHGTISSTTIPMTIVSAVADDDDIHERLKSLPKNERRHLKDLMAASHPNMITHTDAVYLPMIKDHLESLYLQAIDPSLEQHEALELIARIHWWAASAAPDRRGSAAKAEFAARSIAFAHGIELPPFEHGAVPDIEAMLRSEEQFVEDYPNLFERPPQ
>Psy0518_AvrB2c_1
MGNVCFRPSRSHVSQEFSQSEFSAASPVRTSERPSDASLDAGLESSSACHRSGLRGPAKHSMLSLEEIGLVGAARWPDDAPGLNISNKSNTQENKRYCESLYQAARIAGGSIASGRVTSFDGLWRNATKWRLSRILSGDASKIDFATVRMPNTRFVTSLRRPYHSVIERVRNHSDANSEIYEGEYLGGIETKVYRQHGTISSTTIPMTIVSAVADDDDIHERLKSLPKNERRHLKDLMAASHPNMITHTDAVYLPMIKDHLESLYLQAIDPSLEQHEALELIARIHWWAASAAPDRRGSAAKAEFAARSIAFAHGIELPPFEHGAVPDIEAMLRSEEQFVEDYPNLFERPPQ
>Psy0519_AvrB2c_1
MGNVCFRPSRSHVSQEFSQSEFSAASPVRTSERPSDASLDAGLESSSACHRSGLRGPAKHSMLSLEEIGLVGAARWPDDAPGLNISNKSNTQENKRYCESLYQAARIAGGSIASGRVTSFDGLWRNATKWRLSRILSGDASKIDFATVRMPNTRFVTSLRRPYHSVIERVRNHSDANSEIYEGEYLGGIETKVYRQHGTISSTTIPMTIVSAVADDDDIHERLKSLPKNERRHLKDLMAASHPNMITHTDAVYLPMIKDHLESLYLQAIDPSLEQHEALELIARIHWWAASAAPDRRGSAAKAEFAARSIAFAHGIELPPFEHGAVPDIEAMLRSEEQFVEDYPNLFERPPQ
>Psy0520_AvrB2c_1
MGNVCFRPSRSHVSQEFSQSEFSAASPVRTSERPSDASLDAGLESSSACHRSGLRGPAKHSMLSLEEIGLVGAARWPDDAPGLNISNKSNTQENKRYCESLYQAARIAGGSIASGRVTSFDGLWRNATKWRLSRILSGDASKIDFATVRMPNTRFVTSLRRPYHSVIERVRNHSDANSEIYEGEYLGGIETKVYRQHGTISSTTIPMTIVSAVADDDDIHERLKSLPKNERRHLKDLMAASHPNMITHTDAVYLPMIKDHLESLYLQAIDPSLEQHEALELIARIHWWAASAAPDRRGSAAKAEFAARSIAFAHGIELPPFEHGAVPDIEAMLRSEEQFVEDYPNLFERPPQ
>Psy0521_AvrB2c_1
MGNVCFRPSRSHVSQEFSQSEFSAASPVRTSERPSDASLDAGLESSSACHRSGLRGPAKHSMLSLEEIGLVGAARWPDDAPGLNISNKSNTQENKRYCESLYQAARIAGGSIASGRVTSFDGLWRNATKWRLSRILSGDASKIDFATVRMPNTRFVTSLRRPYHSVIERVRNHSDANSEIYEGEYLGGIETKVYRQHGTISSTTIPMTIVSAVADDDDIHERLKSLPKNERRHLKDLMAASHPNMITHTDAVYLPMIKDHLESLYLQAIDPSLEQHEALELIARIHWWAASAAPDRRGSAAKAEFAARSIAFAHGIELPPFEHGAVPDIEAMLRSEEQFVEDYPNLFERPPQ
>Psy0522_AvrB2c_1
MGNVCFRPSRSHVSQEFSQSEFSAASPVRTSERPSDASLDAGLESSSACHRSGLRGPAKHSMLSLEEIGLVGAARWPDDAPGLNISNKSNTQENKRYCESLYQAARIAGGSIASGRVTSFDGLWRNATKWRLSRILSGDASKIDFATVRMPNTRFVTSLRRPYHSVIERVRNHSDANSEIYEGEYLGGIETKVYRQHGTISSTTIPMTIVSAVADDDDIHERLKSLPKNERRHLKDLMAASHPNMITHTDAVYLPMIKDHLESLYLQAIDPSLEQHEALELIARIHWWAASAAPDRRGSAAKAEFAARSIAFAHGIELPPFEHGAVPDIEAMLRSEEQFVEDYPNLFERPPQ
>Psy0523_AvrB2c_1
MGNVCFRPSRSHVSQEFSQSEFSAASPVRTSERPSDASLDAGLESSSACHRSGLRGPAKHSMLSLEEIGLVGAARWPDDAPGLNISNKSNTQENKRYCESLYQAARIAGGSIASGRVTSFDGLWRNATKWRLSRILSGDASKIDFATVRMPNTRFVTSLRRPYHSVIERVRNHSDANSEIYEGEYLGGIETKVYRQHGTISSTTIPMTIVSAVADDDDIHERLKSLPKNERRHLKDLMAASHPNMITHTDAVYLPMIKDHLESLYLQAIDPSLEQHEALELIARIHWWAASAAPDRRGSAAKAEFAARSIAFAHGIELPPFEHGAVPDIEAMLRSEEQFVEDYPNLFERPPQ
>Psy0524_AvrB2c_1
MGNVCFRPSRSHVSQEFSQSEFSAASPVRTSERPSDASLDAGLESSSACHRSGLRGPAKHSMLSLEEIGLVGAARWPDDAPGLNISNKSNTQENKRYCESLYQAARIAGGSIASGRVTSFDGLWRNATKWRLSRILSGDASKIDFATVRMPNTRFVTSLRRPYHSVIERVRNHSDANSEIYEGEYLGGIETKVYRQHGTISSTTIPMTIVSAVADDDDIHERLKSLPKNERRHLKDLMAASHPNMITHTDAVYLPMIKDHLESLYLQAIDPSLEQHEALELIARIHWWAASAAPDRRGSAAKAEFAARSIAFAHGIELPPFEHGAVPDIEAMLRSEEQFVEDYPNLFERPPQ
>Psy0525_AvrB2c_1
MGNVCFRPSRSHVSQEFSQSEFSAASPVRTSERPSDASLDAGLESSSACHRSGLRGPAKHSMLSLEEIGLVGAARWPDDAPGLNISNKSNTQENKRYCESLYQAARIAGGSIASGRVTSFDGLWRNATKWRLSRILSGDASKIDFATVRMPNTRFVTSLRRPYHSVIERVRNHSDANSEIYEGEYLGGIETKVYRQHGTISSTTIPMTIVSAVADDDDIHERLKSLPKNERRHLKDLMAASHPNMITHTDAVYLPMIKDHLESLYLQAIDPSLEQHEALELIARIHWWAASAAPDRRGSAAKAEFAARSIAFAHGIELPPFEHGAVPDIEAMLRSEEQFVEDYPNLFERPPQ
>Psy0526_AvrB2c_1
MGNVCFRPSRSHVSQEFSQSEFSAASPVRTSERPSDASLDAGLESSSACHRSGLRGPAKHSMLSLEEIGLVGAARWPDDAPGLNISNKSNTQENKRYCESLYQAARIAGGSIASGRVTSFDGLWRNATKWRLSRILSGDASKIDFATVRMPNTRFVTSLRRPYHSVIERVRNHSDANSEIYEGEYLGGIETKVYRQHGTISSTTIPMTIVSAVADDDDIHERLKSLPKNERRHLKDLMAASHPNMITHTDAVYLPMIKDHLESLYLQAIDPSLEQHEALELIARIHWWAASAAPDRRGSAAKAEFAARSIAFAHGIELPPFEHGAVPDIEAMLRSEEQFVEDYPNLFERPPQ
>Psy0527_AvrB2c_1
MGNVCFRPSRSHVSQEFSQSEFSAASPVRTSERPSDASLDAGLESSSACHRSGLRGPAKHSMLSLEEIGLVGAARWPDDAPGLNISNKSNTQENKRYCESLYQAARIAGGSIASGRVTSFDGLWRNATKWRLSRILSGDASKIDFATVRMPNTRFVTSLRRPYHSVIERVRNHSDANSEIYEGEYLGGIETKVYRQHGTISSTTIPMTIVSAVADDDDIHERLKSLPKNERRHLKDLMAASHPNMITHTDAVYLPMIKDHLESLYLQAIDPSLEQHEALELIARIHWWAASAAPDRRGSAAKAEFAARSIAFAHGIELPPFEHGAVPDIEAMLRSEEQFVEDYPNLFERPPQ
>Psy0528_AvrB2c_1
MGNVCFRPSRSHVSQEFSQSEFSAASPVRTSERPSDASLDAGLESSSACHRSGLRGPAKHSMLSLEEIGLVGAARWPDDAPGLNISNKSNTQENKRYCESLYQAARIAGGSIASGRVTSFDGLWRNATKWRLSRILSGDASKIDFATVRMPNTRFVTSLRRPYHSVIERVRNHSDANSEIYEGEYLGGIETKVYRQHGTISSTTIPMTIVSAVADDDDIHERLKSLPKNERRHLKDLMAASHPNMITHTDAVYLPMIKDHLESLYLQAIDPSLEQHEALELIARIHWWAASAAPDRRGSAAKAEFAARSIAFAHGIELPPFEHGAVPDIEAMLRSEEQFVEDYPNLFERPPQ
>Psy0530_AvrB2c_1
MGNVCFRPSRSHVSQEFSQSEFSAASPVRTSERPSDASLDAGLESSSACHRSGLRGPAKHSMLSLEEIGLVGAARWPDDAPGLNISNKSNTQENKRYCESLYQAARIAGGSIASGRVTSFDGLWRNATKWRLSRILSGDASKIDFATVRMPNTRFVTSLRRPYHSVIERVRNHSDANSEIYEGEYLGGIETKVYRQHGTISSTTIPMTIVSAVADDDDIHERLKSLPKNERRHLKDLMAASHPNMITHTDAVYLPMIKDHLESLYLQAIDPSLEQHEALELIARIHWWAASAAPDRRGSAAKAEFAARSIAFAHGIELPPFEHGAVPDIEAMLRSEEQFVEDYPNLFERPPQ
>Psy0531_AvrB2c_1
MGNVCFRPSRSHVSQEFSQSEFSAASPVRTSERPSDASLDAGLESSSACHRSGLRGPAKHSMLSLEEIGLVGAARWPDDAPGLNISNKSNTQENKRYCESLYQAARIAGGSIASGRVTSFDGLWRNATKWRLSRILSGDASKIDFATVRMPNTRFVTSLRRPYHSVIERVRNHSDANSEIYEGEYLGGIETKVYRQHGTISSTTIPMTIVSAVADDDDIHERLKSLPKNERRHLKDLMAASHPNMITHTDAVYLPMIKDHLESLYLQAIDPSLEQHEALELIARIHWWAASAAPDRRGSAAKAEFAARSIAFAHGIELPPFEHGAVPDIEAMLRSEEQFVEDYPNLFERPPQ
>Psy0532_AvrB2c_1
MGNVCFRPSRSHVSQEFSQSEFSAASPVRTSERPSDASLDAGLESSSACHRSGLRGPAKHSMLSLEEIGLVGAARWPDDAPGLNISNKSNTQENKRYCESLYQAARIAGGSIASGRVTSFDGLWRNATKWRLSRILSGDASKIDFATVRMPNTRFVTSLRRPYHSVIERVRNHSDANSEIYEGEYLGGIETKVYRQHGTISSTTIPMTIVSAVADDDDIHERLKSLPKNERRHLKDLMAASHPNMITHTDAVYLPMIKDHLESLYLQAIDPSLEQHEALELIARIHWWAASAAPDRRGSAAKAEFAARSIAFAHGIELPPFEHGAVPDIEAMLRSEEQFVEDYPNLFERPPQ
>Psy0535_AvrB2c_1
MGNVCFRPSRSHVSQEFSQSEFSAASPVRTSERPSDASLDAGLESSSACHRSGLRGPAKHSMLSLEEIGLVGAARWPDDAPGLNISNKSNTQENKRYCESLYQAARIAGGSIASGRVTSFDGLWRNATKWRLSRILSGDASKIDFATVRMPNTRFVTSLRRPYHSVIERVRNHSDANSEIYEGEYLGGIETKVYRQHGTISSTTIPMTIVSAVADDDDIHERLKSLPKNERRHLKDLMAASHPNMITHTDAVYLPMIKDHLESLYLQAIDPSLEQHEALELIARIHWWAASAAPDRRGSAAKAEFAARSIAFAHGIELPPFEHGAVPDIEAMLRSEEQFVEDYPNLFERPPQ
>PsyICMP4909_AvrB2c_1
MGNVCFRPSRSHVSQEFSQSEFSAASPVRTSERPSDASLDAGLESSSACHRSGLRGPAKHSMLSLEEIGLVGAARWPDDAPGLNISNKSNTQENKRYCESLYQAARIAGGSIASGRVTSFDGLWRNATKWRLSRILSGDASKIDFATVRMPNTRFVTSLRRPYHSVIERVRNHSDANSEIYEGEYLGGIETKVYRQHGTISSTTIPMTIVSAVADDDDIHERLKSLPKNERRHLKDLMAASHPNMITHTDAVYLPMIKDHLESLYLQAIDPSLEQHEALELIARIHWWAASAAPDRRGSAAKAEFAARSIAFAHGIELPPFEHGAVPDIEAMLRSEEQFVEDYPNLFERPPQ
>PfrICMP9129_AvrB2c_1
MGNVCFRPSRSHVSREFSQSEFSATSPVRTSERPSDASLDAGLESSSACHRSGLRGPAKHSMLSLEEIGLVGAARWPDDAPGLNISNKSNTQENKRYCESLYQAARIAGGSIASGRVTSFDGLWRNATKWRLSRILSGDASKIDFATIRMPNTRFVTSLSRPYHSVIERVRNHSDANSEIYEGEYLGGIETKVYRQHGTISSTTIPMTVVSAVADDDDIHERLKSLPKNERRHLKDLMAASHPNMITHTDAVYLPMIKDHLESLYLQAIDPSLEQHEALELIARIHWWAASAAPDRRGSAAKAEFAARSIAFAHGIELPPFEHGAVPDIEAMLRSEEQFVEDYPNLFERSPQ
>PgyICMP9589_AvrB2c_1
MGNVCFRPSRSHVSQEFSQSEFSTASPVRTSERPSDASLDAGLESSSACHRSGLRGPAKHSMLSLDEIGLVGAARWPDDAPGLNISNKSNTQENKRYCESLYQAARIAGGSIASGRVTSFDGLWRNATKWRLSRILSGDASKIDFATVRMPNTRFVTSLRRPYHSVIERVRNHSDANSEIYEGEYLGGIETKVYRQHGTISSTTIPMTIVSAVADDDDIHERLKSLPKNERRHLKDLMAASHPNMITHTDAVYLPMIKDHLESLYLQAIDPSLEQHEALELIARIHWWAASAAPDRRGSAAKAEFAARSIAFAHGIELPPFEHGAVPDIEAMLRSEEQFVEDYPNLFERPPQ
>PphK4_AvrB2c_1
MGNVCFRPSRSHVSQEFSQSEFSAASPVRISERPSDASLDAGLESSSACHRSGLRGPAKHSMLSLEEIGLVGAARWPDDAPGLNISNKSNTQENKRYCESLYQAARIAGGSIASSRVTSFDGLWRNATKWRLSRILSGDASKIDFATVRMPNTRFVTSLRRPYHSVIERVRNHSDANSEIYEGEYLGGIETKVYRQHGTISSTTIPMTIVSAVADDDDIHERLKSLPKNERRHLKDLMAASHPNMITHTDAVYLPMIKDHLESLYLQAIDPSLEQHEALELIARIHWWAASAAPDRRGSAAKAEFAARSIAFAHGIELPPFEHGAVPDIEAMLRSEEQFVEDYPNLFERPPQ
>PphY5_2_AvrB2c_1
MGNVCFRPSRSHVSQEFSQSEFSAASPVRISERPSDASLDAGLESSSACHRSGLRGPAKHSMLSLEEIGLVGAARWPDDAPGLNISNKSNTQENKRYCESLYQAARIAGGSIASSRVTSFDGLWRNATKWRLSRILSGDASKIDFATVRMPNTRFVTSLRRPYHSVIERVRNHSDANSEIYEGEYLGGIETKVYRQHGTISSTTIPMTIVSAVADDDDIHERLKSLPKNERRHLKDLMAASHPNMITHTDAVYLPMIKDHLESLYLQAIDPSLEQHEALELIARIHWWAASAAPDRRGSAAKAEFAARSIAFAHGIELPPFEHGAVPDIEAMLRSEEQFVEDYPNLFERPPQ
>Pav013_AvrB2d_1
MGCVSSKASVISSDSFRASYTSSPEVSSVHQRARTPRCGELQGPQVSRLMPYQQALVGVARWPDPHFNRDDAPHQMEYGESFYHKSRELGASVANGEIETFQELWSEARDWRASRAGQDARLFSSSRDPNSSRAFVTPITGPYEFLKDRFANRKDGEKHKMLDFLPHSNTFRFHGKIDGERLPLTWISISSDRHADRTKDPYQRLRNQGMNDVGEPNVMLHTQAEYVPKIMQHVEHLYKAATDAALSDANALKKLAEIHWWTVQAVPDFRGSAAKAELCVRSIAQARGMDLPPMRLGIVPDLEALTMPLKDFVKSYQGFFENN
>Pav037_AvrB2d_1
MGCVSSKASVISSDSFRASYTSSPEVSSVHQRARTPRCGELQGPQVSRLMPYQQALVGVARWPDPHFNRDDAPHQMEYGESFYHKSRELGASVANGEIETFQELWSEARDWRASRAGQDARLFSSSRDPNSSRAFVTPITGPYEFLKDRFANRKDGEKHKMLDFLPHSNTFRFHGKIDGERLPLTWISISSDRHADRTKDPYQRLRNQGMNDVGEPNVMLHTQAEYVPKIMQHVEHLYKAATDAALSDANALKKLAEIHWWTVQAVPDFRGSAAKAELCVRSIAQARGMDLPPMRLGIVPDLEALTMPLKDFVKSYQGFFENN
>PlpICMP3946_AvrB2d_1
MGCVSSKASVISSDSFRASYTSSPEVSSVHQRARTPRCGELQGPQVSRLMPYQQALVGVARWPDPHFNRDDAPHQMEYGESFYHKSRELGASVANGEIETFQELWSEARDWRASRAGQDARLFSSSRDPNSSRAFVTPITGPYEFLKDRFANRKDGEKHKMLDFLPHSNTFRFHGKIDGERLPLTWISISSDRHADRTKDPYQRLRNQGMNDVGEPNVMLHTQAEYVPKIMQHVEHLYKAATDAALSDANALKKLAEIHWWTVQAVPDFRGSAAKAELCVRSIAQARGMDLPPMRLGIVPDLEALTMPLKDFVKSYQGFFENN
>PlpICMP3947_AvrB2d_1
MGCVSSKASVISSDSFRASYTSSPEVSSVHQRARTPRCGELQGPQVSRLMPYQQALVGVARWPDPHFNRDDAPHQMEYGESFYHKSRELGASVANGEIETFQELWSEARDWRASRAGQDARLFSSSRDPNSSRAFVTPITGPYEFLKDRFANRKDGEKHKMLDFLPHSNTFRFHGKIDGERLPLTWISISSDRHADRTKDPYQRLRNQGMNDVGEPNVMLHTQAEYVPKIMQHVEHLYKAATDAALSDANALKKLAEIHWWTVQAVPDFRGSAAKAELCVRSIAQARGMDLPPMRLGIVPDLEALTMPLKDFVKSYQGFFENN
>PlpICMP8813_AvrB2d_1
MGCVSSKASVISSDSFRASYTSSPEVSSVHQRARTPRCGELQGPQVSRLMPYQQALVGVARWPDPHFNRDDAPHQMEYGESFYHKSRELGASVANGEIETFQELWSEARDWRASRAGQDARLFSSSRDPNSSRAFVTPITGPYEFLKDRFANRKDGEKHKMLDFLPHSNTFRFHGKIDGERLPLTWISISSDRHADRTKDPYQRLRNQGMNDVGEPNVMLHTQAEYVPKIMQHVEHLYKAATDAALSDANALKKLAEIHWWTVQAVPDFRGSAAKAELCVRSIAQARGMDLPPMRLGIVPDLEALTMPLKDFVKSYQGFFENN
>Pph1449B_AvrB2d_1
MGCVSSKASVISSDSFRASYTNSPEVSSVHQRARTPRCGELQGPQVSRLMPYQQALVGVARWPDPYFNRDDAPHQMEYGESFYHKSRELGASVANGEIETFQELWSEARDWRASRAGQDARLFSSSRDPNSSRAFVTPITGPYEFLKDRFANRKDGEKDKMLDFLPHSNTFRFHGKIDGERLPLTWISISSDRHADRTKDPYQRLRDQGMNDVGEPNVMLHTQAEYVPKIMQHVEHLYKAATDAALSDANALKKLAEIHWRTVQAVPDFRGSAAKAELCVRSIAQARGMDLPPMRLGIVPDLEALTMPLKDFVKSYQGFFEHN
>Ppi895A_AvrB2d_1
MGCVSSKASVISSDSFRASYTNSPEVSSVHQRARTPRCGELQGPQVSRLMPYQQALVGVARWPDPYFNRDDAPHQMEYGESFYHKSRELGASVANGEIETFQELWSEARDWRASRAGQDARLFSSSRDPNSSRAFVTPITGPYEFLKDRFANRKDGEKDKMLDFLPHSNTFRFHGKIDGERLPLTWISISSDRHADRTKDPYQRLRDQGMNDVGEPNVMLHTQAEYVPKIMQHVEHLYKAATDAALSDANALKKLAEIHWRTVQAVPDFRGSAAKAELCVRSIAQARGMDLPPMRLGIVPDLEALTMPLKDFVKSYQGFFEHN
>PpiICMP2788_AvrB2d_1
MGCVSSKASVISSDSFRASYTNSPEVSSVHQRARTPRCGELQGPQVSRLMPYQQALVGVARWPDPYFNRDDAPHQMEYGESFYHKSRELGASVANGEIETFQELWSEARDWRASRAGQDARLFSSSRDPNSSRAFVTPITGPYEFLKDRFANRKDGEKDKMLDFLPHSNTFRFHGKIDGERLPLTWISISSDRHADRTKDPYQRLRDQGMNDVGEPNVMLHTQAEYVPKIMQHVEHLYKAATDAALSDANALKKLAEIHWRTVQAVPDFRGSAAKAELCVRSIAQARGMDLPPMRLGIVPDLEALTMPLKDFVKSYQGFFEHN
>PpiICMP4433_AvrB2d_1
MGCVSSKASVISSDSFRASYTNSPEVSSVHQRARTPRCGELQGPQVSRLMPYQQALVGVARWPDPYFNRDDAPHQMEYGESFYHKSRELGASVANGEIETFQELWSEARDWRASRAGQDARLFSSSRDPNSSRAFVTPITGPYEFLKDRFANRKDGEKDKMLDFLPHSNTFRFHGKIDGERLPLTWISISSDRHADRTKDPYQRLRDQGMNDVGEPNVMLHTQAEYVPKIMQHVEHLYKAATDAALSDANALKKLAEIHWRTVQAVPDFRGSAAKAELCVRSIAQARGMDLPPMRLGIVPDLEALTMPLKDFVKSYQGFFEHN
>Psy0555_AvrB2d_1
MGCVSSKASVISSDSFRASYTNSPEVSSVHQRARTPRCGELQGPQVSRLMPYQQALVGVARWPDPYFNRDDAPHQMEYGESFYHKSRELGASVANGEIETFQELWSEARDWRASRAGQDARLFSSSRDPNSSRAFVTPITGPYEFLKDRFANRKDGEKDKMLDFLPHSNTFRFHGKIDGERLPLTWISISSDRHADRTKDPYQRLRDQGMNDVGEPNVMLHTQAEYVPKIMQHVEHLYKAATDAALSDANALKKLAEIHWRTVQAVPDFRGSAAKAELCVRSIAQARGMDLPPMRLGIVPDLEALTMPLKDFVKSYQGFFEHN
>Ppi1704B_AvrB2d_1
MLDFLPHSNTFRFHGKIDGERLPLTWISISSDRHADRTKDPYQRLRDQGMNDVGEPNVMLHTQAEYVPKIMQHVEHLYKAATDAALSDANALKKLAEIHWRTVQAVPDFRGSAAKAELCVRSIAQARGMDLPPMRLGIVPDLEALTMPLKDFVKSYQGFFEHN
>PpiH6E5_AvrB2d_1
MLDFLPHSNTFRFHGKIDGERLPLTWISISSDRHADRTKDPYQRLRDQGMNDVGEPNVMLHTQAEYVPKIMQHVEHLYKAATDAALSDANALKKLAEIHWRTVQAVPDFRGSAAKAELCVRSIAQARGMDLPPMRLGIVPDLEALTMPLKDFVKSYQGFFEHN
>PpiR6a_AvrB2d_1
MLDFLPHSNTFRFHGKIDGERLPLTWISISSDRHADRTKDPYQRLRDQGMNDVGEPNVMLHTQAEYVPKIMQHVEHLYKAATDAALSDANALKKLAEIHWRTVQAVPDFRGSAAKAELCVRSIAQARGMDLPPMRLGIVPDLEALTMPLKDFVKSYQGFFEHN
>PpiH5E3_AvrB2d_1
MLDFLPHSNTFRFHGKIDGERLPLTWISISSDRHADRTKDPYQRLRDQGMNDVGEPNVMLHTQAEYVPKIMQHVEHLYKAATDAALSDANALKKLAEIHWWTVQAVPDFRGSAAKAELCVRSIAQARGMDLPPMRLGIVPDLEALTMPLKDFVKSYQGFFEHN
>Psy0529_AvrB2d_1
MLDFLPHSNTFRFHGKIDGERLPLTWISISSDRHVDRTKDPYQRLRNQGMNDVGEPNVMLHTQAEYVPKIMQHVEHLYKAATDAALSDANALKKLAEIHWWTVQAVPDFRGSAAKAELCVRSIAQARGMDLPPMRLGIVPDLEALTMPLKDFVKSYEGFFEHN
>Psy0543_AvrB2d_1
MLDFLPHSNTFRFHGKIDGERLPLTWISISSDRHVDRTKDPYQRLRNQGMNDVGEPNVMLHTQAEYVPKIMQHVEHLYKAATDAALSDANALKKLAEIHWWTVQAVPDFRGSAAKAELCVRSIAQARGMDLPPMRLGIVPDLEALTMPLKDFVKSYEGFFEHN
>Psy0544_AvrB2d_1
MLDFLPHSNTFRFHGKIDGERLPLTWISISSDRHVDRTKDPYQRLRNQGMNDVGEPNVMLHTQAEYVPKIMQHVEHLYKAATDAALSDANALKKLAEIHWWTVQAVPDFRGSAAKAELCVRSIAQARGMDLPPMRLGIVPDLEALTMPLKDFVKSYEGFFEHN
>Psy0550_AvrB2d_1
MLDFLPHSNTFRFHGKIDGERLPLTWISISSDRHVDRTKDPYQRLRNQGMNDVGEPNVMLHTQAEYVPKIMQHVEHLYKAATDAALSDANALKKLAEIHWWTVQAVPDFRGSAAKAELCVRSIAQARGMDLPPMRLGIVPDLEALTMPLKDFVKSYEGFFEHN
>Psy0541_AvrB2d_1
MLDFLPHSNTFRFHGKIDGERLPLTWISISSDRRADRTKDPYQRLRDQGMNDVGEPNVMLHTQAEYVPKIMQHVEHLYKAATDAALSDANALKKLAEIHWWTVQAVPDFRGSAAKAELCVRSIAQARGMDLPPMRLGIVPDLEALTMPLKDFVKSYEGFFEHN
>Psy0547_AvrB2d_1
MLDFLPHSNTFRFHGKIDGERLPLTWISISSDRRADRTKDPYQRLRDQGMNDVGEPNVMLHTQAEYVPKIMQHVEHLYKAATDAALSDANALKKLAEIHWWTVQAVPDFRGSAAKAELCVRSIAQARGMDLPPMRLGIVPDLEALTMPLKDFVKSYEGFFEHN
>PsyB728A_AvrB2d_1
MLDFLPHSNTFRFHGKIDGERLPLTWISISSDRRADRTKDPYQRLRDQGMNDVGEPNVMLHTQAEYVPKIMQHVEHLYKAATDAALSDANALKKLAEIHWWTVQAVPDFRGSAAKAELCVRSIAQARGMDLPPMRLGIVPDLEALTMPLKDFVKSYEGFFEHN
>Psy1212_AvrB2d_1
MLDFLPHSNTFRFHGKIDGERLPLTWISISSDRHVDRTKDPYQRLRNQGMNDVGEPNVMLHTQAEYVPKIMQHVEHLYKAATDAALSDANALKKLAEIHWWTVQAVPDFRGSAAKAELCVRSIAQARGMDLPPMRLGIVPDLEALTMPLKDFVKSYEGFFEHN
>Pcn3113_AvrB2e_1
MGCASSNMSVSSSGSFRANSLNSPDHSRAESSSVNSTSRSPRFGELKGPQDSRLTQHQQSLVGVARWPNPNFNRDHTPYQMEYGQSFYHKSRELGAAIAGGNINSFSEAWDEARDWRSARAGDKAKEFADIRDPNWPREFITPLTGPYEYIKDRFAKRKDADIRRPTGTLPKSKVFKVYGKIDGEPLLLTCIWMTTDRHADRTKEPYPNMRRIGMNDIGEPYVIVHTDAEHIPKILQHVEGLYGVATDATISDARALKTLAEIHWWGVHAVPDMRGSAAKAELCVRSIAQARGMDLPPMKPGIVPDLEALTMNLKDFVNSYEGFFDHS
>PorICMP9093_AvrB2e_1
MGCASSNMSVSSSGSFRANSLNSPDHSRAESSSVNSTSRSPRFGELKGPQDSRLTQHQQSLVGVARWPNPNFNRDHTPYQMEYGQSFYHKSRELGAAIAGGNINSFSEAWDEARDWRSARAGDKAKEFADIRDPNWPREFITPLTGPYEYIKDRFAKRKDADIRRPTGTLPKSKVFKVYGKIDGEPLLLTCIWMTTDRHADRTKEPYPNMRRIGMNDIGEPYVIVHTDAEHIPKILQHVEGLYGVATDATISDARALKTLAEIHWWGVHAVPDMRGSAAKAELCVRSIAQARGMDLPPMKPGIVPDLEALTMNLKDFVNSYEGFFDHS
>PorICMP9095_AvrB2e_1
MGCASSNMSVSSSGSFRANSLNSPDHSRAESSSVNSTSRSPRFGELKGPQDSRLTQHQQSLVGVARWPNPNFNRDHTPYQMEYGQSFYHKSRELGAAIAGGNINSFSEAWDEARDWRSARAGDKAKEFADIRDPNWPREFITPLTGPYEYIKDRFAKRKDADIRRPTGTLPKSKVFKVYGKIDGEPLLLTCIWMTTDRHADRTKEPYPNMRRIGMNDIGEPYVIVHTDAEHIPKILQHVEGLYGVATDATISDARALKTLAEIHWWGVHAVPDMRGSAAKAELCVRSIAQARGMDLPPMKPGIVPDLEALTMNLKDFVNSYEGFFDHS
>PcnICMP10052_AvrB2e_1
MGCASSNMSVSSSGSFRANSLSSPDHSRAESSSVNSTSRSPRFGELKGPQDSRLTQHQQSLVGVARWPNPNFNRDHTPYQMEYGQSFYHKSRELGAAIAGGNINSFSEAWDEARDWRSARAGDKAKEFADIRDPNWPREFITPLTGPYEYIKDRFAKRKDADIRRPTGTLPKSKVFKVYGKIDGEPLLLTCIWMTTDRHADRTKEPYPNMRRIGMNDIGEPYVIVHTDAEHIPKILQHVEGLYGVATDATISDARALKTLAEIHWWGVHAVPDMRGSAAKAELCVRSIAQARGMDLPPMKPGIVPDLEALTMNLKDFVNSYEGFFDHS
>PcnICMP4329_AvrB2e_1
MGCASSNMSVSSSGSFRANSLNSPAHSRAESSSVNSTSRSPRFGELKGPQDSRLTQHQQSLVGVARWPNPNFNRDHTPYQMEYGQSFYHKSRELGAAIAGGNINSFSEAWDEARDWRSARAGDKAKEFADIRDPNWPREFITPLTGPYEYIKDRFAKRKDADIRRPTGTLPKSKVFKVYGKIDGEPLLLTCIWMTTDRHADRTKEPYPNMRRIGMNDIGEPYVIVHTDAEHIPKILQHVEGLYGVATDATISDARALKTLAEIHWWGVHAVPDMRGSAAKAELCVRSIAQARGMDLPPMKPGIVPDLEALTMNLKDFVNSYEGFFDHS
>PgcICMP3649_AvrB2e_1
MGCASSNMSVSSSGSFRANSLNSPAHSRAESSSVNSTSRSPRFGELKGPQDSRLTQHQQSLVGVARWPNPNFNRDHTPYQMEYGQSFYHKSRELGAAIAGGNINSFSEAWDEARDWRSARAGDKAKEFADIRDPNWPREFITPLTGPYEYIKDRFAKRKDADIRRPTGTLPKSKVFKVYGKIDGEPLLLTCIWMTTDRHADRTKEPYPNMRRIGMNDIGEPYVIVHTDAEHIPKILQHVEGLYGVATDATISDARALKTLAEIHWWGVHAVPDMRGSAAKAELCVRSIAQARGMDLPPMKPGIVPDLEALTMNLKDFVNSYEGFFDHS
>PgcICMP5019_AvrB2e_1
MGCASSNMSVSSSGSFRANSLNSPAHSRAESSSVNSTSRSPRFGELKGPQDSRLTQHQQSLVGVARWPNPNFNRDHTPYQMEYGQSFYHKSRELGAAIAGGNINSFSEAWDEARDWRSARAGDKAKEFADIRDPNWPREFITPLTGPYEYIKDRFAKRKDADIRRPTGTLPKSKVFKVYGKIDGEPLLLTCIWMTTDRHADRTKEPYPNMRRIGMNDIGEPYVIVHTDAEHIPKILQHVEGLYGVATDATISDARALKTLAEIHWWGVHAVPDMRGSAAKAELCVRSIAQARGMDLPPMKPGIVPDLEALTMNLKDFVNSYEGFFDHS
>PgcNCPPB2708_AvrB2e_1
MGCASSNMSVSSSGSFRANSLNSPAHSRAESSSVNSTSRSPRFGELKGPQDSRLTQHQQSLVGVARWPNPNFNRDHTPYQMEYGQSFYHKSRELGAAIAGGNINSFSEAWDEARDWRSARAGDKAKEFADIRDPNWPREFITPLTGPYEYIKDRFAKRKDADIRRPTGTLPKSKVFKVYGKIDGEPLLLTCIWMTTDRHADRTKEPYPNMRRIGMNDIGEPYVIVHTDAEHIPKILQHVEGLYGVATDATISDARALKTLAEIHWWGVHAVPDMRGSAAKAELCVRSIAQARGMDLPPMKPGIVPDLEALTMNLKDFVNSYEGFFDHS
>PcnKN221_AvrB2e_1
MGCASSNMSVSSSGSFRANSLNSPAHSRAESSSVNSTSRSPRFGELKGPQDSRLTQHQQSLVGVARWPNPNFNRDHTPYQMEYGQSFYHKSRELGAAIAGGNINSFSEAWDEARDWRSARAGDKAKEFADIRDPNWPREFITPLTGPYEYIKDRFAKRKDADIRRPTGTLPKSKVFKVYGKIDGEPLLLTCIWMTTDRHADRTKEPYPNMRRIGMNDIGEPYVIVHTDAEHIPKILQHVEGLYGVDTDATISDARALKTLAEIHWWGVHAVPDMRGSAAKAELCVRSIAQARGMDLPPMKPGIVPDLEALTMNLKDFVNSYEGFFDHS
>Por36_1_AvrB2e_1
MGCASSNMSVSSSGSFRANSLSSPDHSRAESSSVNSTSRSPRFGELKGPQDSWLTQHQQSLVGVARWPNPNFNRDHTPYQMEYGQSFYHKSRELGAAIAGGNINSFSEAWDEARDWRSARAGDKAKEFADIRDPNWPREFITPLTGPYEYIKDRFAKRKDADIRRPTGTLPKSKVFKVYGKIDGEPLLLTCIWMTTDRHADRTKEPYPNMRRIGMNDIGEPYVIVHTDAEHIPKILQHVEGLYGVATDATISDARALKTLAEIHWWGVHAVPDMRGSAAKAELCVRSIAQARGMDLPPMKPGIVPDLEALTMNLKDFVNSYEGFFDHS
>PorICMP9088_AvrB2e_1
MGCASSNMSVSSSGSFRANSLSSPDHSRAESSSVNSTSRSPRFGELKGPQDSWLTQHQQSLVGVARWPNPNFNRDHTPYQMEYGQSFYHKSRELGAAIAGGNINSFSEAWDEARDWRSARAGDKAKEFADIRDPNWPREFITPLTGPYEYIKDRFAKRKDADIRRPTGTLPKSKVFKVYGKIDGEPLLLTCIWMTTDRHADRTKEPYPNMRRIGMNDIGEPYVIVHTDAEHIPKILQHVEGLYGVATDATISDARALKTLAEIHWWGVHAVPDMRGSAAKAELCVRSIAQARGMDLPPMKPGIVPDLEALTMNLKDFVNSYEGFFDHS
>PorICMP9091_AvrB2e_1
MGCASSNMSVSSSGSFRANSLSSPDHSRAESSSVNSTSRSPRFGELKGPQDSWLTQHQQSLVGVARWPNPNFNRDHTPYQMEYGQSFYHKSRELGAAIAGGNINSFSEAWDEARDWRSARAGDKAKEFADIRDPNWPREFITPLTGPYEYIKDRFAKRKDADIRRPTGTLPKSKVFKVYGKIDGEPLLLTCIWMTTDRHADRTKEPYPNMRRIGMNDIGEPYVIVHTDAEHIPKILQHVEGLYGVATDATISDARALKTLAEIHWWGVHAVPDMRGSAAKAELCVRSIAQARGMDLPPMKPGIVPDLEALTMNLKDFVNSYEGFFDHS
>PorI_6_AvrB2e_1
MGCASSNMSVSSSGSFRANSLNSPDHSRAESSSVNSTSRSPRFGELKGPQDSRLTQHQQSLVGVARWPNPNFNRDHTPYQMEYGQSFYHKSRELGAAIAGGNINSFSEAWDEARDWRSARAGDKAKEFADIRDPNWPREFITPLTGPYEYIKDRFAKRKDADIRRPTGTLPKSKVFKVYGKIDGEPLLLTCIWMTTDRHADRTKEPYPNMRRIGMNDIGEPYVIVHTDAEHIPKILQHVEGLYGVATDATISDARALKTLAEIHWWGVHAVPDMRGSAAKAELCVRSIAQARGMDLPPMKPGIVPDLEALTMNLKDFVNSYEGFFDHS
>PsfICMP4418_AvrB2e_1
MGCASSNMSVSSSGSFRANSLSSPDHSRAESSSVNSTSRSPRFGELKGPQDSRLTQHQQSLVGVARWPNPNFNRDHTPYQMEYGQSFYHKSRELGAAIAGGYINSFSEAWDEARDWRSARAGDKAKEFADIRDPNWPREFITPLTGPYEYIKDRFAKRKDADIRRPTGTLPKSKVFKVYGKIDGEPLLLTCIWMTTDRHADRTKEPYPNMRRIGMNDIGEPYVIVHTDAEHIPKILQHVEGLYGVATDATISDARALKTLAEIHWWGVHAVPDMRGSAAKAELCVRSIAQARGMDLPPMKPGIVPDLEALTMNLKDFVNSYEGFFDHS
>PtrICMP9151_AvrB2e_1
MGCASSNMSVSSSGSFRANSLNSPDHSRAEYSSVNSTSRSPRFGELKGPQDSRLTQHQQSLVGVARWPNPNFNRDHTPYQMEYGQSFYHKSRELGAAIAGGNINSFSEAWDEARDWRSARAGDKAKEFADIRDPNWPREFITPLTGPYEYIKDRFAKRKDADIRRPTGTLPKSKVFKVYGKIDGEPLLLTCIWMTTDRHADRTKEPYPNMRRIGMNDIGEPYVIVHTDAEHIPKILQHVEGLYGVATDATISDARALKTLAEIHWWGVHAVPDMRGSAAKAELCVRSIAQARGMDLPPMKPGIVPDLEALTMNLKDFVNSYEGFFDHS
>PziICMP8959_AvrB2e_1
MGCASSNMSVSSSGSFRANSLNSPDHSRAEYSSVNSTSRSPRFGELKGPQDSRLTQHQQSLVGVARWPNPNFNRDHTPYQMEYGQSFYHKSRELGAAIAGGNINSFSEAWDEARDWRSARAGDKAKEFADIRDPNWPREFITPLTGPYEYIKDRFAKRKDADIRRPTGTLPKSKVFKVYGKIDGEPLLLTCIWMTTDRHADRTKEPYPNMRRIGMNDIGEPYVIVHTDAEHIPKILQHVEGLYGVATDATISDARALKTLAEIHWWGVHAVPDMRGSAAKAELCVRSIAQARGMDLPPMKPGIVPDLEALTMNLKDFVNSYEGFFDHS
>PbbICMP8899_AvrB2f_1
MGCISSKPQVMSPSRHYSSPDAEPATARTSHRRSARYGELSGPPAQTGLTYYQQSLIGVARWPDPQYNQDHLPHQMEYGRSFFDASRHAGAGIASGQVQAFSQLWALAQRWRSEAAGGDYETFGEESERYPTYNHNPTTPLENQYAYILDRYRNREDGEFSEDVEGVPTNEFPLRDEIDGKPITLSTVVVSADPDANRYDSKYSALRHLEAGEPFYIRHTFSADVPEVLAHVEGLYNQALDASVSDSQALSILGEIHWWVANAMPDHRGSAAKTEFSVRAIAMARGMELPPMRHGIVADLEAMTTSREAFVRHYNNFFDR
>PpdICMP8903_AvrB2f_1
MGCISSKPQVMSPSRHYSSPDAEPATARTSHRRSARYGELSGPPAQTGLTYYQQSLIGVARWPDPQYNQDHLPHQMEYGRSFFDASRHAGAGIASGQVQAFSQLWALAQRWRSEAAGGDYETFGEESERYPTYNHNPTTPLENQYAYILDRYRNREDGEFSEDVEGVPTNEFPLRDEIDGKPITLSTVVVSADPDANRYDSKYSALRHLEAGEPFYIRHTFSADVPEVLAHVEGLYNQALDASVSDSQALSILGEIHWWVANAMPDHRGSAAKTEFSVRAIAMARGMELPPMRHGIVADLEAMTTSREAFVRHYNNFFDR
>PpeICMP5786_AvrB2f_1
MGCISSKPQVMSPSRHYSSPDAEPATARTSHRRSARYGELSGPPAQTGLTYYQQSLIGVARWPDPQYNQDHLPHQMEYGRSFFDASRHAGAGIASGQVQAFSQLWALAQRWRSEAAGGDYETFGEESERYPTYNHNPTTPLENQYAYILDRYRNREDGEFSEDVEGVPTNEFPLRDEIDGKPITLSTVVVSADPDANRYDSKYSALRHLEAGEPFYIRHTFSADVPEVLAHVEGLYNQALDASVSDSQALSILGEIHWWVANAMPDHRGSAAKTEFSVRAIAMARGMELPPMRHGIVADLEAMTTSREAFVRHYNNFFDR
>PpeICMP3706_AvrB2f_1
MGCISSKPQVMSPSRHYSSPDAEPATARTSHRRSARYGELSGPPAQTGLTYYQQSLIGVARWPDPQYNQDHLPHQMEYGRSFFDASRHAGAGIASGQVQAFSQLWALAQRWRSEAAGGDYETFGEESERYPTYNHNPTTPLENQYTYILDRYRNREDGEFSEDVEGVPTNEFPLRDEIDGKPITLSTVVVSADPDANRYDSKYSALRHLEAGEPFYIRHTFSADVPEVLAHVEGLYNQALDASVSDSQALSILGEIHWWVANAMPDHRGSAAKTEFSVRAIAMARGMELPPMRHGIVADLEAMTTSREAFVRHYNNFFDR
>Psy0508_AvrB2f_1
MGCISSKPQVMSPSRYYSSPDAEPATGRTSHRGSARYGELSGPPAQTGLTYYQQSLIGVARWPDPQYNQDHLPHQMEYGRSFFDASRHAGAGIASGQVQAFSQLWALAQRWRSEAAGGDYETFGEESERYPTYNHNPTTPLANQYAYILDRYRNREDGEFSEEIEGIPTHEFPLRDEIDGKPITLSTVVISAAPDANRYDSRYSALRHLEAGEPFYIRHTFSADVPEVLAHVEELYKQALDASVSDSQALSILGEIHWWVANAMPDHRGSAAKTEFSVRAIAMARGMELPPMRHGIVADLEAMTTSREAFVRHYNNFFDH
>Psy0509_AvrB2f_1
MGCISSKPQVMSPSRYYSSPDAEPATGRTSHRGSARYGELSGPPAQTGLTYYQQSLIGVARWPDPQYNQDHLPHQMEYGRSFFDASRHAGAGIASGQVQAFSQLWALAQRWRSEAAGGDYETFGEESERYPTYNHNPTTPLANQYAYILDRYRNREDGEFSEEIEGIPTHEFPLRDEIDGKPITLSTVVISAAPDANRYDSRYSALRHLEAGEPFYIRHTFSADVPEVLAHVEELYKQALDASVSDSQALSILGEIHWWVANAMPDHRGSAAKTEFSVRAIAMARGMELPPMRHGIVADLEAMTTSREAFVRHYNNFFDH
>ParICMP4328_AvrB2g_1
MGCVSSNMSVSSSGSFRASNLNSSDEFRAESSNVNSTSRSPRFGELKGPQVSRLTQHQQSLVGVARWPSSDFNRDHTPYQMEYGQSFYHKSRELGAAIAGGDVNSFSEAWDEARDWRSARAGNDAEEFSKIRDPNRAREFITPLTGPYEYIKDRHARRKDAEVGKPSRSLPKSKVFKIHGKIDGENFLLTCISISTDRHADRTKEPYPRLRRMGMNDIGEPNVILHTDAEHIPRILQHVEGLYGVATDATIPDAHALKTLAEIHWWAVHAVPDMRGSAAKAELCVRSIAQARGMDLPPMKLGIVPDLEALTMNLKDFVNSYEGFFDHS
>ParICMP4457_AvrB2g_1
MGCVSSNMSVSSSGSFRASNLNSSDEFRAESSNVNSTSRSPRFGELKGPQVSRLTQHQQSLVGVARWPSSDFNRDHTPYQMEYGQSFYHKSRELGAAIAGGDVNSFSEAWDEARDWRSARAGNDAEEFSKIRDPNRAREFITPLTGPYEYIKDRHARRKDAEVGKPSRSLPKSKVFKIHGKIDGENFLLTCISISTDRHADRTKEPYPRLRRMGMNDIGEPNVILHTDAEHIPRILQHVEGLYGVATDATIPDAHALKTLAEIHWWAVHAVPDMRGSAAKAELCVRSIAQARGMDLPPMKLGIVPDLEALTMNLKDFVNSYEGFFDHS
>ParICMP4460_AvrB2g_1
MGCASSNMSVSSSGSFRANSLNSPDHSRAEYSSVNSTSRSPRFGELKGPQDSRLTQHQQSLVGVARWPSSHFNRDHTPYQMEYGQSFYHKSRELGAAIAGGDVNSFSEAWDEARDWRSARAGNDAEEFSKIRDPNRAREFITPLTGPYEYIKDRHARRKDAEVGRPSRSLPKSKVFKIHGKIDGENFLLTCISISTDRHADRTKEPYPRLRRMGMNDIGEPNVILHTDAEHIPRILQHVEGLYGVATDATIPDAHALKTLAEIHWWAVHAVPDMRGSAAKAELCVRSIAQARGMDLPPMKLGIVPDLEALTMNLKDFVNSYEGFFDHS
>PziICMP8921_AvrB2g_1
MGCVSSNMSVSSSGSFRASNLNSSDEFRAESSNVNSTSRSPRFGELKGPQVSRLTQHQQSLVGVARWPSSHFNRDHTPYQMEYGQSFYHKSRELGAAIAGGDVNSFSEAWDEARDWRSARAGNDAEEFSKIRDPNRAREFITPLTGPYEYIKDRHARRKDAEVGRPSRSLPKSKVFKIHGKIDGENFLLTCISISTDRHADRTKEPYPRLRRMGMNDIGEPNVILHTDAEHIPRILQHVEGLYGVATDATIPDAHALKTLAEIHWWAVHAVPDMRGSAAKAELCVRSIAQARGMDLPPMKLGIVPDLEALTMNLKDFVNSYEGFFDHS
>PziICMP8941_AvrB2g_1
MGCVSSNMSVSSSGSFRASNLNSSDEFRAESSNVNSTSRSPRFGELKGPQVSRLTQHQQSLVGVARWPSSHFNRDHTPYQMEYGQSFYHKSRELGAAIAGGDVNSFSEAWDEARDWRSARAGNDAEEFSKIRDPNRAREFITPLTGPYEYIKDRHARRKDAEVGRPSRSLPKSKVFKIHGKIDGENFLLTCISISTDRHADRTKEPYPRLRRMGMNDIGEPNVILHTDAEHIPRILQHVEGLYGVATDATIPDAHALKTLAEIHWWAVHAVPDMRGSAAKAELCVRSIAQARGMDLPPMKLGIVPDLEALTMNLRDFVNSYEGFFDHS
>PziICMP8944_AvrB2g_1
MGCVSSNMSVSSSGSFRASNLNSSDEFRAESSNVNSTSRSPRFGELKGPQVSRLTQHQQSLVGVARWPSSHFNRDHTPYQMEYGQSFYHKSRELGAAIAGGDVNSFSEAWDEARDWRSARAGNDAEEFSKIRDPNRAREFITPLTGPYEYIKDRHARRKDAEVGRPSRSLPKSKVFKIHGKIDGENFLLTCISISTDRHADRTKEPYPRLRRMGMNDIGEPNVILHTDAEHIPRILQHVEGLYGVATDATIPDAHALKTLAEIHWWAVHAVPDMRGSAAKAELCVRSIAQARGMDLPPMKLGIVPDLEALTMNLRDFVNSYEGFFDHS
>PseHC_1_AvrB2h_1
MPYQQALIGVARWPDSHFNRDDAPHQMEYGQSFYNKSRELGESVASGQIGSFGELWGEARDWSTLQSGC
>PseICMP3386_AvrB2h_1
MPYQQALIGVARWPDSHFNRDDAPHQMEYGQSFYNKSRELGESVASGQIGSFGELWGEARDWSTLQSGC
>PseICMP4995_AvrB2h_1
MPYQQALIGVARWPDSHFNRDDAPHQMEYGQSFYNKSRELGESVASGQIGSFGELWGEARDWSTLQSGC
>PseICMP7459_AvrB2h_1
MPYQQALIGVARWPDSHFNRDDAPHQMEYGQSFYNKSRELGESVASGQIGSFGELWGEARDWSTLQSGC
>PseICMP763_AvrB2h_1
MPYQQALIGVARWPDSHFNRDDAPHQMEYGQSFYNKSRELGESVASGQIGSFGELWGEARDWSTLQSGC
>PseICMP7459_AvrB2i_1
MVDGARHARPAGSAAKTELCVRSIAQARGMDLPPMMLGIVPDLEALTMPLKDFVKSYEGFFEDS
>PseICMP763_AvrB2i_1
MVDGARHARPAGSAAKTELCVRSIAQARGMDLPPMMLGIVPDLEALTMPLKDFVKSYEGFFEDS
>PamICMP3918_AvrB2j_1
MEYGQSFYNKSRELGESVASGQIGSFGELWGEARDWRASRAGADANVFLSPRDPNANREYATPLAEQYSYIKNKFAHRKDGEVGRPANFLPKSKTFRFSGEIDGEKIPLTRITVSKYLHADRMADPYPRLRGQRLGDLGEPNVMSHTSAEFVPQIMSHVENLYQSATDASVSDNRALKTLAEIH
>PmeICMP5711_AvrB2j_1
MEYGQSFYNKSRELGESVASGQIGSFGELWGEARDWRASRAGADANVFLSPRDPNANREYATPLAEQYSYIKNKFAHRKDGEVGRPANFLPKSKTFRFSGEIDGEKIPLTRITVSKYLHADRMADPYPRLRGQRLGDLGEPNVMSHTSAEFVPQIMSHVENLYQSATDASVSDNRALKTLAEIH
>PamICMP3918_AvrB2k_1
MAHAMPDQRGSAAKTELCVRSIAQARGMDLPPMMLGIVPDLEALTMPLKDFVKSYEGFFEDS
>PmeICMP5711_AvrB2k_1
MAHAMPDQRGSAAKTELCVRSIAQARGMDLPPMMLGIVPDLEALTMPLKDFVKSYEGFFEDS
>Psy0533_AvrE1a_1
MHSSSIHRNTGCIIQPPAPANTNAATDLQQKIEQPKQRSSHSLSSVGKRALKNVSKLFQKSKAPQQKAATPPTVKNVKPSQPTPNAKTAKDKAPVSQLSSNSLDDLDDTRQPVTRAGHSGASTCGTKAQDPDEPATLQSSRQSMMTRSNGGRFELKDEKLVRNSEPQGSIQLDAKGKPDFSTFNTPGLAPLLDSILATPRQTYLAHQSKDGVHGHQLLQANGHLLHLAQDDSSLALIRSSKEALHIEGKKPPAVKLEREDGNIHIDTASGRKTQELPGKAHIAHITGVLLRHDGERMRVHEDRLYQFDPLSARWKAPEGTEDIAFNSLATGGKGSVYAKSDDVVVDLTSPFMPHIEVKDLQSFSVAPDNRAALLSGKETQAILLTDMSPVIGDLTEKKTKALELDGGKAQAAAVGLSDNKLFIADTQGRLYSADRSAFESNDPQLKLMPDQANFQLAGLPLGGHDSVTGFINGDDGRVHALIKNRQGEIHSHALNEQDSKLESGWNLTNALVLSNNRGLTMPPAPTAADRLNLDRAGLVGLSEGRIQRWDATPECWKDAGIKDIDRLQRGADSNAYVLKGGKLHALKVTPEHPNMAFDHNTALAQTARSTTVEMGKEIEGLDDRVITAFAMVSNKRFVALDDQNKLTAHSKDHKPVTLDIPGLEGDIKSLALDEKHNLHALTSTGGLYCLPREAWQSTKLGDQMRARWTPVALPGGQPVKALFANDDNVLSAQIEDAEGQGLMRLSAGKWQAFEQRPVEENGLNDVHSRITGSNKTWRIPKTGLTLRMDINAFGRSGVEKSKKASTREFMRANVYKNTAEVPRWMKNVGNNIQHRHHGRLGLNEVYETESMLFKQLELIHESGGRPPAPGKDLKARIAALESKLGPQGATLVKELETLREELENHSYTALMSIGQSYGKVKNLRQQDGILNQHGELAKPSVRTQFGKKLAELGTKLNFKSSGHDLVKELQDALTQVAPSAENPTKKLLGTLKYQGLKLSHQKADVPLGQRRDASEEHGLSKARLALDLVTLKSLGALLDEVEQLPPQADIDPLQNKLARLRDVTYGENPVKVVTDMGFTDNKALESGYEAVKTFLKSFKKADHAVSVNMRAATGSKDQAELAGKFKSMLKQLEHGDDEIRLQRSYGLNLTTPFIILADNATGLWPTAGTTGNRNYILNAERCEGGVTLYLISEGAGNVSGGFGAGKDYWPGFFDENHPARSVDVGNNRTLTPNFRLGVDVTATVAASQRAGVVFNVPDEDIDAFIDDLFEGKLNPLQVLKKAVDHETYQARRFNFDLTAGGTADLRAGINLTEDRDPDADPNSDSFSAVVRGGFAANITVNLMTYTDNSLTQKNDKTKLREGGKNRPRFLNNATLGGQLRGQIGGTRTAPTGTPASAPGPTLASQSAANNLGVAVNFSVENRTVKRVKFRYNVAKPITTEGLGKLSKSLGEAFKDSTTKAKLAELADPLNARYAGKKPDEVIQAHLDGLEELFADTQWQNDKQYKALRGLKRGAVEHRASVNKHSVMDNARFETSKTNLSGLSSESILTKIMGSVREASAPGNAARVAEFMRQDPKLRAMLKDMEGSIGTLARVRLEPKDSLVDKIDEGSLDGTMTQSDLSALLRDRNQMRIKRLVVFHTATQAENFTSPTPLVSYNSGANMSVTKTLGRINFIYGADQDKPIGYTFDGELSRPSASLKEAASKLKQEGFELKS
>PgyICMP2185_AvrE1a_1
MHSSSIHRNTGCIIQPPAPANTNAATDLQQKIEQPKQRSSHSLSSVGKRALKNVSKLFQKSKAPQQKAATPPTVKNVKPSQPTPNAKTAKDKAPVSQLSSNSLDDLDDTRQPVTRAGHSGASTCGTKAQDPDEPATLQSSRQSMMTRSNGGRFELKDEKLVRNSEPQGSIQLDAKGKPDFSTFNTPGLAPLLDSILATPRQTYLAHQSKDGVHGHQLLQANGHLLHLAQDDSSLALIRSSKEALHIEGKKPPAVKLEREDGNIHIDTASGRKTQELPGKAHIAHITGVLLRHDGERMRVHEDRLYQFDPLSARWKAPEGTEDIAFNSLATGGKGSVYAKSDDVVVDLTSPFMPHIEVKDLQSFSVAPDNRAALLSGKETQAILLTDMSPVIGDLTEKKTKALELDGGKAQAAAVGLSDNKLFIADTQGRLYSADRSAFESNDPQLKLMPDQANFQLAGLPLGGHDSVTGFINGDDGRVHALIKNRQGEIHSHALNEQDSKLESGWNLTNALVLSNNRGLTMPPAPTAADRLNLDRAGLVGLSEGRIQRWDATPECWKDAGIKDIDRLQRGADSNAYVLKGGKLHALKVTPEHPNMAFDHNTALAQTARSTTVEMGKEIEGLDDRVITAFAMVSNKRFVALDDQNKLTAHSKDHKPVTLDIPGLEGDIKSLALDEKHNLHALTSTGGLYCLPREAWQSTKLGDQMRARWTPVALPGGQPVKALFANDDNVLSAQIEDAEGQGLMRLSAGKWQAFEQRPVEENGLNDVHSRITGSNKTWRIPKTGLTLRMDINAFGRSGVEKSKKASTREFMRANVYKNTAEVPRWMKNVGNNIQHRHHGRLGLNEVYETESMLFKQLELIHESGGRPPAPGKDLKARIAALESKLGPQGATLVKELETLREELENHSYTALMSIGQSYGKVKNLRQQDGILNQHGELAKPSVRTQFGKKLAELGTKLNFKSSGHDLVKELQDALTQVAPSAENPTKKLLGTLKYQGLKLSHQKADVPLGQRRDASEEHGLSKARLALDLVTLKSLGALLDEVEQLPPQADIDPLQNKLARLRDVTYGENPVKVVTDMGFTDNKALESGYEAVKTFLKSFKKADHAVSVNMRAATGSKDQAELAGKFKSMLKQLEHGDDEIRLQRSYGLNLTTPFIILADNATGLWPTAGTTGNRNYILNAERCEGGVTLYLISEGAGNVSGGFGAGKDYWPGFFDENHPARSVDVGNNRTLTPNFRLGVDVTATVAASQRAGVVFNVPDEDIDAFIDDLFEGKLNPLQVLKKAVDHETYQARRFNFDLTAGGTADLRAGINLTEDRDPDADPNSDSFSAVVRGGFAANITVNLMTYTDNSLTQKNDKTKLREGGKNRPRFLNNATLGGQLRGQIGGTRTAPTGTPASAPGPTLASQSAANNLGVAVNFSVENRTVKRVKFRYNVAKPITTEGLGKLSKSLGEAFKDSTTKAKLAELADPLNARYAGKKPDEVIQAHLDGLEELFADTQWQNDKQYKALRGLKRGAVEHRASVNKHSVMDNARFETSKTNLSGLSSESILTKIMGSVREASAPGNAARVAEFMRQDPKLRAMLKDMEGSIGTLARVRLEPKDSLVDKIDEGSLDGTMTQSDLSALLRDRNQMRIKRLVVFHTATQAENFTSPTPLVSYNSGANMSVTKTLGRINFIYGADQDKPIGYTFDGELSRPSASLKEAASKLKQEGFELKS
>PmeN6801_AvrE1a_1
MHSSSIHRNTGCIIQPPAPANTNAATDLQQKIEQPKQRSSHSLSSVGKRALKNVSKLFQKSKAPQQKAATPPTVKNVKPSQPTPNAKTAKDKAPVSQLSSNSLDDLDDTRQPVTRAGHSGASTCGTKAQDPDEPATLQSSRQSMMTRSNGGRFELKDEKLVRNSEPQGSIQLDAKGKPDFSTFNTPGLAPLLDSILATPRQTYLAHQSKDGVHGHQLLQANGHLLHLAQDDSSLALIRSSKEALHIEGKKPPAVKLEREDGNIHIDTASGRKTQELPGKAHIAHITGVLLRHDGERMRVHEDRLYQFDPLSARWKAPEGTEDIAFNSLATGGKGSVYAKSDDVVVDLTSPFMPHIEVKDLQSFSVAPDNRAALLSGKETQAILLTDMSPVIGDLTEKKTKALELDGGKAQAAAVGLSDNKLFIADTQGRLYSADRSAFESNDPQLKLMPDQANFQLAGLPLGGHDSVTGFINGDDGRVHALIKNRQGEIHSHALNEQDSKLESGWNLTNALVLSNNRGLTMPPAPTAADRLNLDRAGLVGLSEGRIQRWDATPECWKDAGIKDIDRLQRGADSNAYVLKGGKLHALKVTPEHPNMAFDHNTALAQTARSTTVEMGKEIEGLDDRVITAFAMVSNKRFVALDDQNKLTAHSKDHKPVTLDIPGLEGDIKSLALDEKHNLHALTSTGGLYCLPREAWQSTKLGDQMRARWTPVALPGGQPVKALFANDDNVLSAQIEDAEGQGLMRLSAGKWQAFEQRPVEENGLNDVHSRITGSNKTWRIPKTGLTLRMDINAFGRSGVEKSKKASTREFMRANVYKNTAEVPRWMKNVGNNIQHRHHGRLGLNEVYETESMLFKQLELIHESGGRPPAPGKDLKARIAALESKLGPQGATLVKELETLREELENHSYTALMSIGQSYGKVKNLRQQDGILNQHGELAKPSVRTQFGKKLAELGTKLNFKSSGHDLVKELQDALTQVAPSAENPTKKLLGTLKYQGLKLSHQKADVPLGQRRDASEEHGLSKARLALDLVTLKSLGALLDEVEQLPPQADIDPLQNKLARLRDVTYGENPVKVVTDMGFTDNKALESGYEAVKTFLKSFKKADHAVSVNMRAATGSKDQAELAGKFKSMLKQLEHGDDEIRLQRSYGLNLTTPFIILADNATGLWPTAGTTGNRNYILNAERCEGGVTLYLISEGAGNVSGGFGAGKDYWPGFFDENHPARSVDVGNNRTLTPNFRLGVDVTATVAASQRAGVVFNVPDEDIDAFIDDLFEGKLNPLQVLKKAVDHETYQARRFNFDLTAGGTADLRAGINLTEDRDPDADPNSDSFSAVVRGGFAANITVNLMTYTDNSLTQKNDKTKLREGGKNRPRFLNNATLGGQLRGQIGGTRTAPTGTPASAPGPTLASQSAANNLGVAVNFSVENRTVKRVKFRYNVAKPITTEGLGKLSKSLGEAFKDSTTKAKLAELADPLNARYAGKKPDEVIQAHLDGLEELFADTQWQNDKQYKALRGLKRGAVEHRASVNKHSVMDNARFETSKTNLSGLSSESILTKIMGSVREASAPGNAARVAEFMRQDPKLRAMLKDMEGSIGTLARVRLEPKDSLVDKIDEGSLDGTMTQSDLSALLRDRNQMRIKRLVVFHTATQAENFTSPTPLVSYNSGANMSVTKTLGRINFIYGADQDKPIGYTFDGELSRPSASLKEAASKLKQEGFELKS
>Pph1302A_AvrE1a_1
MHSSSIHRNTGCIIQPPAPANTNAATDLQQKIEQPKQRSSHSLSSVGKRALKNVSKLFQKSKAPQQKAATPPTVKNVKPSQPTPNAKTAKDKAPVSQLSSNSLDDLDDTRQPVTRAGHSGASTCGTKAQDPDEPATLQSSRQSMMTRSNGGRFELKDEKLVRNSEPQGSIQLDAKGKPDFSTFNTPGLAPLLDSILATPRQTYLAHQSKDGVHGHQLLQANGHLLHLAQDDSSLALIRSSKEALHIEGKKPPAVKLEREDGNIHIDTASGRKTQELPGKAHIAHITGVLLRHDGERMRVHEDRLYQFDPLSARWKAPEGTEDIAFNSLATGGKGSVYAKSDDVVVDLTSPFMPHIEVKDLQSFSVAPDNRAALLSGKETQAILLTDMSPVIGDLTEKKTKALELDGGKAQAAAVGLSDNKLFIADTQGRLYSADRSAFESNDPQLKLMPDQANFQLAGLPLGGHDSVTGFINGDDGRVHALIKNRQGEIHSHALNEQDSKLESGWNLTNALVLSNNRGLTMPPAPTAADRLNLDRAGLVGLSEGRIQRWDATPECWKDAGIKDIDRLQRGADSNAYVLKGGKLHALKVTPEHPNMAFDHNTALAQTARSTTVEMGKEIEGLDDRVITAFAMVSNKRFVALDDQNKLTAHSKDHKPVTLDIPGLEGDIKSLALDEKHNLHALTSTGGLYCLPREAWQSTKLGDQMRARWTPVALPGGQPVKALFANDDNVLSAQIEDAEGQGLMRLSAGKWQAFEQRPVEENGLNDVHSRITGSNKTWRIPKTGLTLRMDINAFGRSGVEKSKKASTREFMRANVYKNTAEVPRWMKNVGNNIQHRHHGRLGLNEVYETESMLFKQLELIHESGGRPPAPGKDLKARIAALESKLGPQGATLVKELETLREELENHSYTALMSIGQSYGKVKNLRQQDGILNQHGELAKPSVRTQFGKKLAELGTKLNFKSSGHDLVKELQDALTQVAPSAENPTKKLLGTLKYQGLKLSHQKADVPLGQRRDASEEHGLSKARLALDLVTLKSLGALLDEVEQLPPQADIDPLQNKLARLRDVTYGENPVKVVTDMGFTDNKALESGYEAVKTFLKSFKKADHAVSVNMRAATGSKDQAELAGKFKSMLKQLEHGDDEIRLQRSYGLNLTTPFIILADNATGLWPTAGTTGNRNYILNAERCEGGVTLYLISEGAGNVSGGFGAGKDYWPGFFDENHPARSVDVGNNRTLTPNFRLGVDVTATVAASQRAGVVFNVPDEDIDAFIDDLFEGKLNPLQVLKKAVDHETYQARRFNFDLTAGGTADLRAGINLTEDRDPDADPNSDSFSAVVRGGFAANITVNLMTYTDNSLTQKNDKTKLREGGKNRPRFLNNATLGGQLRGQIGGTRTAPTGTPASAPGPTLASQSAANNLGVAVNFSVENRTVKRVKFRYNVAKPITTEGLGKLSKSLGEAFKDSTTKAKLAELADPLNARYAGKKPDEVIQAHLDGLEELFADTQWQNDKQYKALRGLKRGAVEHRASVNKHSVMDNARFETSKTNLSGLSSESILTKIMGSVREASAPGNAARVAEFMRQDPKLRAMLKDMEGSIGTLARVRLEPKDSLVDKIDEGSLDGTMTQSDLSALLRDRNQMRIKRLVVFHTATQAENFTSPTPLVSYNSGANMSVTKTLGRINFIYGADQDKPIGYTFDGELSRPSASLKEAASKLKQEGFELKS
>Pph1448A_AvrE1a_1
MHSSSIHRNTGCIIQPPAPANTNAATDLQQKIEQPKQRSSHSLSSVGKRALKNVSKLFQKSKAPQQKAATPPTVKNVKPSQPTPNAKTAKDKAPVSQLSSNSLDDLDDTRQPVTRAGHSGASTCGTKAQDPDEPATLQSSRQSMMTRSNGGRFELKDEKLVRNSEPQGSIQLDAKGKPDFSTFNTPGLAPLLDSILATPRQTYLAHQSKDGVHGHQLLQANGHLLHLAQDDSSLALIRSSKEALHIEGKKPPAVKLEREDGNIHIDTASGRKTQELPGKAHIAHITGVLLRHDGERMRVHEDRLYQFDPLSARWKAPEGTEDIAFNSLATGGKGSVYAKSDDVVVDLTSPFMPHIEVKDLQSFSVAPDNRAALLSGKETQAILLTDMSPVIGDLTEKKTKALELDGGKAQAAAVGLSDNKLFIADTQGRLYSADRSAFESNDPQLKLMPDQANFQLAGLPLGGHDSVTGFINGDDGRVHALIKNRQGEIHSHALNEQDSKLESGWNLTNALVLSNNRGLTMPPAPTAADRLNLDRAGLVGLSEGRIQRWDATPECWKDAGIKDIDRLQRGADSNAYVLKGGKLHALKVTPEHPNMAFDHNTALAQTARSTTVEMGKEIEGLDDRVITAFAMVSNKRFVALDDQNKLTAHSKDHKPVTLDIPGLEGDIKSLALDEKHNLHALTSTGGLYCLPREAWQSTKLGDQMRARWTPVALPGGQPVKALFANDDNVLSAQIEDAEGQGLMRLSAGKWQAFEQRPVEENGLNDVHSRITGSNKTWRIPKTGLTLRMDINAFGRSGVEKSKKASTREFMRANVYKNTAEVPRWMKNVGNNIQHRHHGRLGLNEVYETESMLFKQLELIHESGGRPPAPGKDLKARIAALESKLGPQGATLVKELETLREELENHSYTALMSIGQSYGKVKNLRQQDGILNQHGELAKPSVRTQFGKKLAELGTKLNFKSSGHDLVKELQDALTQVAPSAENPTKKLLGTLKYQGLKLSHQKADVPLGQRRDASEEHGLSKARLALDLVTLKSLGALLDEVEQLPPQADIDPLQNKLARLRDVTYGENPVKVVTDMGFTDNKALESGYEAVKTFLKSFKKADHAVSVNMRAATGSKDQAELAGKFKSMLKQLEHGDDEIRLQRSYGLNLTTPFIILADNATGLWPTAGTTGNRNYILNAERCEGGVTLYLISEGAGNVSGGFGAGKDYWPGFFDENHPARSVDVGNNRTLTPNFRLGVDVTATVAASQRAGVVFNVPDEDIDAFIDDLFEGKLNPLQVLKKAVDHETYQARRFNFDLTAGGTADLRAGINLTEDRDPDADPNSDSFSAVVRGGFAANITVNLMTYTDNSLTQKNDKTKLREGGKNRPRFLNNATLGGQLRGQIGGTRTAPTGTPASAPGPTLASQSAANNLGVAVNFSVENRTVKRVKFRYNVAKPITTEGLGKLSKSLGEAFKDSTTKAKLAELADPLNARYAGKKPDEVIQAHLDGLEELFADTQWQNDKQYKALRGLKRGAVEHRASVNKHSVMDNARFETSKTNLSGLSSESILTKIMGSVREASAPGNAARVAEFMRQDPKLRAMLKDMEGSIGTLARVRLEPKDSLVDKIDEGSLDGTMTQSDLSALLRDRNQMRIKRLVVFHTATQAENFTSPTPLVSYNSGANMSVTKTLGRINFIYGADQDKPIGYTFDGELSRPSASLKEAASKLKQEGFELKS
>PphICMP2740_AvrE1a_1
MHSSSIHRNTGCIIQPPAPANTNAATDLQQKIEQPKQRSSHSLSSVGKRALKNVSKLFQKSKAPQQKAATPPTVKNVKPSQPTPNAKTAKDKAPVSQLSSNSLDDLDDTRQPVTRAGHSGASTCGTKAQDPDEPATLQSSRQSMMTRSNGGRFELKDEKLVRNSEPQGSIQLDAKGKPDFSTFNTPGLAPLLDSILATPRQTYLAHQSKDGVHGHQLLQANGHLLHLAQDDSSLALIRSSKEALHIEGKKPPAVKLEREDGNIHIDTASGRKTQELPGKAHIAHITGVLLRHDGERMRVHEDRLYQFDPLSARWKAPEGTEDIAFNSLATGGKGSVYAKSDDVVVDLTSPFMPHIEVKDLQSFSVAPDNRAALLSGKETQAILLTDMSPVIGDLTEKKTKALELDGGKAQAAAVGLSDNKLFIADTQGRLYSADRSAFESNDPQLKLMPDQANFQLAGLPLGGHDSVTGFINGDDGRVHALIKNRQGEIHSHALNEQDSKLESGWNLTNALVLSNNRGLTMPPAPTAADRLNLDRAGLVGLSEGRIQRWDATPECWKDAGIKDIDRLQRGADSNAYVLKGGKLHALKVTPEHPNMAFDHNTALAQTARSTTVEMGKEIEGLDDRVITAFAMVSNKRFVALDDQNKLTAHSKDHKPVTLDIPGLEGDIKSLALDEKHNLHALTSTGGLYCLPREAWQSTKLGDQMRARWTPVALPGGQPVKALFANDDNVLSAQIEDAEGQGLMRLSAGKWQAFEQRPVEENGLNDVHSRITGSNKTWRIPKTGLTLRMDINAFGRSGVEKSKKASTREFMRANVYKNTAEVPRWMKNVGNNIQHRHHGRLGLNEVYETESMLFKQLELIHESGGRPPAPGKDLKARIAALESKLGPQGATLVKELETLREELENHSYTALMSIGQSYGKVKNLRQQDGILNQHGELAKPSVRTQFGKKLAELGTKLNFKSSGHDLVKELQDALTQVAPSAENPTKKLLGTLKYQGLKLSHQKADVPLGQRRDASEEHGLSKARLALDLVTLKSLGALLDEVEQLPPQADIDPLQNKLARLRDVTYGENPVKVVTDMGFTDNKALESGYEAVKTFLKSFKKADHAVSVNMRAATGSKDQAELAGKFKSMLKQLEHGDDEIRLQRSYGLNLTTPFIILADNATGLWPTAGTTGNRNYILNAERCEGGVTLYLISEGAGNVSGGFGAGKDYWPGFFDENHPARSVDVGNNRTLTPNFRLGVDVTATVAASQRAGVVFNVPDEDIDAFIDDLFEGKLNPLQVLKKAVDHETYQARRFNFDLTAGGTADLRAGINLTEDRDPDADPNSDSFSAVVRGGFAANITVNLMTYTDNSLTQKNDKTKLREGGKNRPRFLNNATLGGQLRGQIGGTRTAPTGTPASAPGPTLASQSAANNLGVAVNFSVENRTVKRVKFRYNVAKPITTEGLGKLSKSLGEAFKDSTTKAKLAELADPLNARYAGKKPDEVIQAHLDGLEELFADTQWQNDKQYKALRGLKRGAVEHRASVNKHSVMDNARFETSKTNLSGLSSESILTKIMGSVREASAPGNAARVAEFMRQDPKLRAMLKDMEGSIGTLARVRLEPKDSLVDKIDEGSLDGTMTQSDLSALLRDRNQMRIKRLVVFHTATQAENFTSPTPLVSYNSGANMSVTKTLGRINFIYGADQDKPIGYTFDGELSRPSASLKEAASKLKQEGFELKS
>PphICMP637_AvrE1a_1
MHSSSIHRNTGCIIQPPAPANTNAATDLQQKIEQPKQRSSHSLSSVGKRALKNVSKLFQKSKAPQQKAATPPTVKNVKPSQPTPNAKTAKDKAPVSQLSSNSLDDLDDTRQPVTRAGHSGASTCGTKAQDPDEPATLQSSRQSMMTRSNGGRFELKDEKLVRNSEPQGSIQLDAKGKPDFSTFNTPGLAPLLDSILATPRQTYLAHQSKDGVHGHQLLQANGHLLHLAQDDSSLALIRSSKEALHIEGKKPPAVKLEREDGNIHIDTASGRKTQELPGKAHIAHITGVLLRHDGERMRVHEDRLYQFDPLSARWKAPEGTEDIAFNSLATGGKGSVYAKSDDVVVDLTSPFMPHIEVKDLQSFSVAPDNRAALLSGKETQAILLTDMSPVIGDLTEKKTKALELDGGKAQAAAVGLSDNKLFIADTQGRLYSADRSAFESNDPQLKLMPDQANFQLAGLPLGGHDSVTGFINGDDGRVHALIKNRQGEIHSHALNEQDSKLESGWNLTNALVLSNNRGLTMPPAPTAADRLNLDRAGLVGLSEGRIQRWDATPECWKDAGIKDIDRLQRGADSNAYVLKGGKLHALKVTPEHPNMAFDHNTALAQTARSTTVEMGKEIEGLDDRVITAFAMVSNKRFVALDDQNKLTAHSKDHKPVTLDIPGLEGDIKSLALDEKHNLHALTSTGGLYCLPREAWQSTKLGDQMRARWTPVALPGGQPVKALFANDDNVLSAQIEDAEGQGLMRLSAGKWQAFEQRPVEENGLNDVHSRITGSNKTWRIPKTGLTLRMDINAFGRSGVEKSKKASTREFMRANVYKNTAEVPRWMKNVGNNIQHRHHGRLGLNEVYETESMLFKQLELIHESGGRPPAPGKDLKARIAALESKLGPQGATLVKELETLREELENHSYTALMSIGQSYGKVKNLRQQDGILNQHGELAKPSVRTQFGKKLAELGTKLNFKSSGHDLVKELQDALTQVAPSAENPTKKLLGTLKYQGLKLSHQKADVPLGQRRDASEEHGLSKARLALDLVTLKSLGALLDEVEQLPPQADIDPLQNKLARLRDVTYGENPVKVVTDMGFTDNKALESGYEAVKTFLKSFKKADHAVSVNMRAATGSKDQAELAGKFKSMLKQLEHGDDEIRLQRSYGLNLTTPFIILADNATGLWPTAGTTGNRNYILNAERCEGGVTLYLISEGAGNVSGGFGAGKDYWPGFFDENHPARSVDVGNNRTLTPNFRLGVDVTATVAASQRAGVVFNVPDEDIDAFIDDLFEGKLNPLQVLKKAVDHETYQARRFNFDLTAGGTADLRAGINLTEDRDPDADPNSDSFSAVVRGGFAANITVNLMTYTDNSLTQKNDKTKLREGGKNRPRFLNNATLGGQLRGQIGGTRTAPTGTPASAPGPTLASQSAANNLGVAVNFSVENRTVKRVKFRYNVAKPITTEGLGKLSKSLGEAFKDSTTKAKLAELADPLNARYAGKKPDEVIQAHLDGLEELFADTQWQNDKQYKALRGLKRGAVEHRASVNKHSVMDNARFETSKTNLSGLSSESILTKIMGSVREASAPGNAARVAEFMRQDPKLRAMLKDMEGSIGTLARVRLEPKDSLVDKIDEGSLDGTMTQSDLSALLRDRNQMRIKRLVVFHTATQAENFTSPTPLVSYNSGANMSVTKTLGRINFIYGADQDKPIGYTFDGELSRPSASLKEAASKLKQEGFELKS
>PphKN86_AvrE1a_1
MHSSSIHRNTGCIIQPPAPANTNAATDLQQKIEQPKQRSSHSLSSVGKRALKNVSKLFQKSKAPQQKAATPPTVKNVKPSQPTPNAKTAKDKAPVSQLSSNSLDDLDDTRQPVTRAGHSGASTCGTKAQDPDEPATLQSSRQSMMTRSNGGRFELKDEKLVRNSEPQGSIQLDAKGKPDFSTFNTPGLAPLLDSILATPRQTYLAHQSKDGVHGHQLLQANGHLLHLAQDDSSLALIRSSKEALHIEGKKPPAVKLEREDGNIHIDTASGRKTQELPGKAHIAHITGVLLRHDGERMRVHEDRLYQFDPLSARWKAPEGTEDIAFNSLATGGKGSVYAKSDDVVVDLTSPFMPHIEVKDLQSFSVAPDNRAALLSGKETQAILLTDMSPVIGDLTEKKTKALELDGGKAQAAAVGLSDNKLFIADTQGRLYSADRSAFESNDPQLKLMPDQANFQLAGLPLGGHDSVTGFINGDDGRVHALIKNRQGEIHSHALNEQDSKLESGWNLTNALVLSNNRGLTMPPAPTAADRLNLDRAGLVGLSEGRIQRWDATPECWKDAGIKDIDRLQRGADSNAYVLKGGKLHALKVTPEHPNMAFDHNTALAQTARSTTVEMGKEIEGLDDRVITAFAMVSNKRFVALDDQNKLTAHSKDHKPVTLDIPGLEGDIKSLALDEKHNLHALTSTGGLYCLPREAWQSTKLGDQMRARWTPVALPGGQPVKALFANDDNVLSAQIEDAEGQGLMRLSAGKWQAFEQRPVEENGLNDVHSRITGSNKTWRIPKTGLTLRMDINAFGRSGVEKSKKASTREFMRANVYKNTAEVPRWMKNVGNNIQHRHHGRLGLNEVYETESMLFKQLELIHESGGRPPAPGKDLKARIAALESKLGPQGATLVKELETLREELENHSYTALMSIGQSYGKVKNLRQQDGILNQHGELAKPSVRTQFGKKLAELGTKLNFKSSGHDLVKELQDALTQVAPSAENPTKKLLGTLKYQGLKLSHQKADVPLGQRRDASEEHGLSKARLALDLVTLKSLGALLDEVEQLPPQADIDPLQNKLARLRDVTYGENPVKVVTDMGFTDNKALESGYEAVKTFLKSFKKADHAVSVNMRAATGSKDQAELAGKFKSMLKQLEHGDDEIRLQRSYGLNLTTPFIILADNATGLWPTAGTTGNRNYILNAERCEGGVTLYLISEGAGNVSGGFGAGKDYWPGFFDENHPARSVDVGNNRTLTPNFRLGVDVTATVAASQRAGVVFNVPDEDIDAFIDDLFEGKLNPLQVLKKAVDHETYQARRFNFDLTAGGTADLRAGINLTEDRDPDADPNSDSFSAVVRGGFAANITVNLMTYTDNSLTQKNDKTKLREGGKNRPRFLNNATLGGQLRGQIGGTRTAPTGTPASAPGPTLASQSAANNLGVAVNFSVENRTVKRVKFRYNVAKPITTEGLGKLSKSLGEAFKDSTTKAKLAELADPLNARYAGKKPDEVIQAHLDGLEELFADTQWQNDKQYKALRGLKRGAVEHRASVNKHSVMDNARFETSKTNLSGLSSESILTKIMGSVREASAPGNAARVAEFMRQDPKLRAMLKDMEGSIGTLARVRLEPKDSLVDKIDEGSLDGTMTQSDLSALLRDRNQMRIKRLVVFHTATQAENFTSPTPLVSYNSGANMSVTKTLGRINFIYGADQDKPIGYTFDGELSRPSASLKEAASKLKQEGFELKS
>Psy0506_AvrE1a_1
MHSSSIHRNTGCIIQPPAPANTNAATDLQQKIEQPKQRSSHSLSSVGKRALKNVSKLFQKSKAPQQKAATPPTVKNVKPSQPTPNAKTAKDKAPVSQLSSNSLDDLDDTRQPVTRAGHSGASTCGTKAQDPDEPATLQSSRQSMMTRSNGGRFELKDEKLVRNSEPQGSIQLDAKGKPDFSTFNTPGLAPLLDSILATPRQTYLAHQSKDGVHGHQLLQANGHLLHLAQDDSSLALIRSSKEALHIEGKKPPAVKLEREDGNIHIDTASGRKTQELPGKAHIAHITGVLLRHDGERMRVHEDRLYQFDPLSARWKAPEGTEDIAFNSLATGGKGSVYAKSDDVVVDLTSPFMPHIEVKDLQSFSVAPDNRAALLSGKETQAILLTDMSPVIGDLTEKKTKALELDGGKAQAAAVGLSDNKLFIADTQGRLYSADRSAFESNDPQLKLMPDQANFQLAGLPLGGHDSVTGFINGDDGRVHALIKNRQGEIHSHALNEQDSKLESGWNLTNALVLSNNRGLTMPPAPTAADRLNLDRAGLVGLSEGRIQRWDATPECWKDAGIKDIDRLQRGADSNAYVLKGGKLHALKVTPEHPNMAFDHNTALAQTARSTTVEMGKEIEGLDDRVITAFAMVSNKRFVALDDQNKLTAHSKDHKPVTLDIPGLEGDIKSLALDEKHNLHALTSTGGLYCLPREAWQSTKLGDQMRARWTPVALPGGQPVKALFANDDNVLSAQIEDAEGQGLMRLSAGKWQAFEQRPVEENGLNDVHSRITGSNKTWRIPKTGLTLRMDINAFGRSGVEKSKKASTREFMRANVYKNTAEVPRWMKNVGNNIQHRHHGRLGLNEVYETESMLFKQLELIHESGGRPPAPGKDLKARIAALESKLGPQGATLVKELETLREELENHSYTALMSIGQSYGKVKNLRQQDGILNQHGELAKPSVRTQFGKKLAELGTKLNFKSSGHDLVKELQDALTQVAPSAENPTKKLLGTLKYQGLKLSHQKADVPLGQRRDASEEHGLSKARLALDLVTLKSLGALLDEVEQLPPQADIDPLQNKLARLRDVTYGENPVKVVTDMGFTDNKALESGYEAVKTFLKSFKKADHAVSVNMRAATGSKDQAELAGKFKSMLKQLEHGDDEIRLQRSYGLNLTTPFIILADNATGLWPTAGTTGNRNYILNAERCEGGVTLYLISEGAGNVSGGFGAGKDYWPGFFDENHPARSVDVGNNRTLTPNFRLGVDVTATVAASQRAGVVFNVPDEDIDAFIDDLFEGKLNPLQVLKKAVDHETYQARRFNFDLTAGGTADLRAGINLTEDRDPDADPNSDSFSAVVRGGFAANITVNLMTYTDNSLTQKNDKTKLREGGKNRPRFLNNATLGGQLRGQIGGTRTAPTGTPASAPGPTLASQSAANNLGVAVNFSVENRTVKRVKFRYNVAKPITTEGLGKLSKSLGEAFKDSTTKAKLAELADPLNARYAGKKPDEVIQAHLDGLEELFADTQWQNDKQYKALRGLKRGAVEHRASVNKHSVMDNARFETSKTNLSGLSSESILTKIMGSVREASAPGNAARVAEFMRQDPKLRAMLKDMEGSIGTLARVRLEPKDSLVDKIDEGSLDGTMTQSDLSALLRDRNQMRIKRLVVFHTATQAENFTSPTPLVSYNSGANMSVTKTLGRINFIYGADQDKPIGYTFDGELSRPSASLKEAASKLKQEGFELKS
>Psy0507_AvrE1a_1
MHSSSIHRNTGCIIQPPAPANTNAATDLQQKIEQPKQRSSHSLSSVGKRALKNVSKLFQKSKAPQQKAATPPTVKNVKPSQPTPNAKTAKDKAPVSQLSSNSLDDLDDTRQPVTRAGHSGASTCGTKAQDPDEPATLQSSRQSMMTRSNGGRFELKDEKLVRNSEPQGSIQLDAKGKPDFSTFNTPGLAPLLDSILATPRQTYLAHQSKDGVHGHQLLQANGHLLHLAQDDSSLALIRSSKEALHIEGKKPPAVKLEREDGNIHIDTASGRKTQELPGKAHIAHITGVLLRHDGERMRVHEDRLYQFDPLSARWKAPEGTEDIAFNSLATGGKGSVYAKSDDVVVDLTSPFMPHIEVKDLQSFSVAPDNRAALLSGKETQAILLTDMSPVIGDLTEKKTKALELDGGKAQAAAVGLSDNKLFIADTQGRLYSADRSAFESNDPQLKLMPDQANFQLAGLPLGGHDSVTGFINGDDGRVHALIKNRQGEIHSHALNEQDSKLESGWNLTNALVLSNNRGLTMPPAPTAADRLNLDRAGLVGLSEGRIQRWDATPECWKDAGIKDIDRLQRGADSNAYVLKGGKLHALKVTPEHPNMAFDHNTALAQTARSTTVEMGKEIEGLDDRVITAFAMVSNKRFVALDDQNKLTAHSKDHKPVTLDIPGLEGDIKSLALDEKHNLHALTSTGGLYCLPREAWQSTKLGDQMRARWTPVALPGGQPVKALFANDDNVLSAQIEDAEGQGLMRLSAGKWQAFEQRPVEENGLNDVHSRITGSNKTWRIPKTGLTLRMDINAFGRSGVEKSKKASTREFMRANVYKNTAEVPRWMKNVGNNIQHRHHGRLGLNEVYETESMLFKQLELIHESGGRPPAPGKDLKARIAALESKLGPQGATLVKELETLREELENHSYTALMSIGQSYGKVKNLRQQDGILNQHGELAKPSVRTQFGKKLAELGTKLNFKSSGHDLVKELQDALTQVAPSAENPTKKLLGTLKYQGLKLSHQKADVPLGQRRDASEEHGLSKARLALDLVTLKSLGALLDEVEQLPPQADIDPLQNKLARLRDVTYGENPVKVVTDMGFTDNKALESGYEAVKTFLKSFKKADHAVSVNMRAATGSKDQAELAGKFKSMLKQLEHGDDEIRLQRSYGLNLTTPFIILADNATGLWPTAGTTGNRNYILNAERCEGGVTLYLISEGAGNVSGGFGAGKDYWPGFFDENHPARSVDVGNNRTLTPNFRLGVDVTATVAASQRAGVVFNVPDEDIDAFIDDLFEGKLNPLQVLKKAVDHETYQARRFNFDLTAGGTADLRAGINLTEDRDPDADPNSDSFSAVVRGGFAANITVNLMTYTDNSLTQKNDKTKLREGGKNRPRFLNNATLGGQLRGQIGGTRTAPTGTPASAPGPTLASQSAANNLGVAVNFSVENRTVKRVKFRYNVAKPITTEGLGKLSKSLGEAFKDSTTKAKLAELADPLNARYAGKKPDEVIQAHLDGLEELFADTQWQNDKQYKALRGLKRGAVEHRASVNKHSVMDNARFETSKTNLSGLSSESILTKIMGSVREASAPGNAARVAEFMRQDPKLRAMLKDMEGSIGTLARVRLEPKDSLVDKIDEGSLDGTMTQSDLSALLRDRNQMRIKRLVVFHTATQAENFTSPTPLVSYNSGANMSVTKTLGRINFIYGADQDKPIGYTFDGELSRPSASLKEAASKLKQEGFELKS
>Psy0508_AvrE1a_1
MHSSSIHRNTGCIIQPPAPANTNAATDLQQKIEQPKQRSSHSLSSVGKRALKNVSKLFQKSKAPQQKAATPPTVKNVKPSQPTPNAKTAKDKAPVSQLSSNSLDDLDDTRQPVTRAGHSGASTCGTKAQDPDEPATLQSSRQSMMTRSNGGRFELKDEKLVRNSEPQGSIQLDAKGKPDFSTFNTPGLAPLLDSILATPRQTYLAHQSKDGVHGHQLLQANGHLLHLAQDDSSLALIRSSKEALHIEGKKPPAVKLEREDGNIHIDTASGRKTQELPGKAHIAHITGVLLRHDGERMRVHEDRLYQFDPLSARWKAPEGTEDIAFNSLATGGKGSVYAKSDDVVVDLTSPFMPHIEVKDLQSFSVAPDNRAALLSGKETQAILLTDMSPVIGDLTEKKTKALELDGGKAQAAAVGLSDNKLFIADTQGRLYSADRSAFESNDPQLKLMPDQANFQLAGLPLGGHDSVTGFINGDDGRVHALIKNRQGEIHSHALNEQDSKLESGWNLTNALVLSNNRGLTMPPAPTAADRLNLDRAGLVGLSEGRIQRWDATPECWKDAGIKDIDRLQRGADSNAYVLKGGKLHALKVTPEHPNMAFDHNTALAQTARSTTVEMGKEIEGLDDRVITAFAMVSNKRFVALDDQNKLTAHSKDHKPVTLDIPGLEGDIKSLALDEKHNLHALTSTGGLYCLPREAWQSTKLGDQMRARWTPVALPGGQPVKALFANDDNVLSAQIEDAEGQGLMRLSAGKWQAFEQRPVEENGLNDVHSRITGSNKTWRIPKTGLTLRMDINAFGRSGVEKSKKASTREFMRANVYKNTAEVPRWMKNVGNNIQHRHHGRLGLNEVYETESMLFKQLELIHESGGRPPAPGKDLKARIAALESKLGPQGATLVKELETLREELENHSYTALMSIGQSYGKVKNLRQQDGILNQHGELAKPSVRTQFGKKLAELGTKLNFKSSGHDLVKELQDALTQVAPSAENPTKKLLGTLKYQGLKLSHQKADVPLGQRRDASEEHGLSKARLALDLVTLKSLGALLDEVEQLPPQADIDPLQNKLARLRDVTYGENPVKVVTDMGFTDNKALESGYEAVKTFLKSFKKADHAVSVNMRAATGSKDQAELAGKFKSMLKQLEHGDDEIRLQRSYGLNLTTPFIILADNATGLWPTAGTTGNRNYILNAERCEGGVTLYLISEGAGNVSGGFGAGKDYWPGFFDENHPARSVDVGNNRTLTPNFRLGVDVTATVAASQRAGVVFNVPDEDIDAFIDDLFEGKLNPLQVLKKAVDHETYQARRFNFDLTAGGTADLRAGINLTEDRDPDADPNSDSFSAVVRGGFAANITVNLMTYTDNSLTQKNDKTKLREGGKNRPRFLNNATLGGQLRGQIGGTRTAPTGTPASAPGPTLASQSAANNLGVAVNFSVENRTVKRVKFRYNVAKPITTEGLGKLSKSLGEAFKDSTTKAKLAELADPLNARYAGKKPDEVIQAHLDGLEELFADTQWQNDKQYKALRGLKRGAVEHRASVNKHSVMDNARFETSKTNLSGLSSESILTKIMGSVREASAPGNAARVAEFMRQDPKLRAMLKDMEGSIGTLARVRLEPKDSLVDKIDEGSLDGTMTQSDLSALLRDRNQMRIKRLVVFHTATQAENFTSPTPLVSYNSGANMSVTKTLGRINFIYGADQDKPIGYTFDGELSRPSASLKEAASKLKQEGFELKS
>Psy0509_AvrE1a_1
MHSSSIHRNTGCIIQPPAPANTNAATDLQQKIEQPKQRSSHSLSSVGKRALKNVSKLFQKSKAPQQKAATPPTVKNVKPSQPTPNAKTAKDKAPVSQLSSNSLDDLDDTRQPVTRAGHSGASTCGTKAQDPDEPATLQSSRQSMMTRSNGGRFELKDEKLVRNSEPQGSIQLDAKGKPDFSTFNTPGLAPLLDSILATPRQTYLAHQSKDGVHGHQLLQANGHLLHLAQDDSSLALIRSSKEALHIEGKKPPAVKLEREDGNIHIDTASGRKTQELPGKAHIAHITGVLLRHDGERMRVHEDRLYQFDPLSARWKAPEGTEDIAFNSLATGGKGSVYAKSDDVVVDLTSPFMPHIEVKDLQSFSVAPDNRAALLSGKETQAILLTDMSPVIGDLTEKKTKALELDGGKAQAAAVGLSDNKLFIADTQGRLYSADRSAFESNDPQLKLMPDQANFQLAGLPLGGHDSVTGFINGDDGRVHALIKNRQGEIHSHALNEQDSKLESGWNLTNALVLSNNRGLTMPPAPTAADRLNLDRAGLVGLSEGRIQRWDATPECWKDAGIKDIDRLQRGADSNAYVLKGGKLHALKVTPEHPNMAFDHNTALAQTARSTTVEMGKEIEGLDDRVITAFAMVSNKRFVALDDQNKLTAHSKDHKPVTLDIPGLEGDIKSLALDEKHNLHALTSTGGLYCLPREAWQSTKLGDQMRARWTPVALPGGQPVKALFANDDNVLSAQIEDAEGQGLMRLSAGKWQAFEQRPVEENGLNDVHSRITGSNKTWRIPKTGLTLRMDINAFGRSGVEKSKKASTREFMRANVYKNTAEVPRWMKNVGNNIQHRHHGRLGLNEVYETESMLFKQLELIHESGGRPPAPGKDLKARIAALESKLGPQGATLVKELETLREELENHSYTALMSIGQSYGKVKNLRQQDGILNQHGELAKPSVRTQFGKKLAELGTKLNFKSSGHDLVKELQDALTQVAPSAENPTKKLLGTLKYQGLKLSHQKADVPLGQRRDASEEHGLSKARLALDLVTLKSLGALLDEVEQLPPQADIDPLQNKLARLRDVTYGENPVKVVTDMGFTDNKALESGYEAVKTFLKSFKKADHAVSVNMRAATGSKDQAELAGKFKSMLKQLEHGDDEIRLQRSYGLNLTTPFIILADNATGLWPTAGTTGNRNYILNAERCEGGVTLYLISEGAGNVSGGFGAGKDYWPGFFDENHPARSVDVGNNRTLTPNFRLGVDVTATVAASQRAGVVFNVPDEDIDAFIDDLFEGKLNPLQVLKKAVDHETYQARRFNFDLTAGGTADLRAGINLTEDRDPDADPNSDSFSAVVRGGFAANITVNLMTYTDNSLTQKNDKTKLREGGKNRPRFLNNATLGGQLRGQIGGTRTAPTGTPASAPGPTLASQSAANNLGVAVNFSVENRTVKRVKFRYNVAKPITTEGLGKLSKSLGEAFKDSTTKAKLAELADPLNARYAGKKPDEVIQAHLDGLEELFADTQWQNDKQYKALRGLKRGAVEHRASVNKHSVMDNARFETSKTNLSGLSSESILTKIMGSVREASAPGNAARVAEFMRQDPKLRAMLKDMEGSIGTLARVRLEPKDSLVDKIDEGSLDGTMTQSDLSALLRDRNQMRIKRLVVFHTATQAENFTSPTPLVSYNSGANMSVTKTLGRINFIYGADQDKPIGYTFDGELSRPSASLKEAASKLKQEGFELKS
>Psy0510_AvrE1a_1
MHSSSIHRNTGCIIQPPAPANTNAATDLQQKIEQPKQRSSHSLSSVGKRALKNVSKLFQKSKAPQQKAATPPTVKNVKPSQPTPNAKTAKDKAPVSQLSSNSLDDLDDTRQPVTRAGHSGASTCGTKAQDPDEPATLQSSRQSMMTRSNGGRFELKDEKLVRNSEPQGSIQLDAKGKPDFSTFNTPGLAPLLDSILATPRQTYLAHQSKDGVHGHQLLQANGHLLHLAQDDSSLALIRSSKEALHIEGKKPPAVKLEREDGNIHIDTASGRKTQELPGKAHIAHITGVLLRHDGERMRVHEDRLYQFDPLSARWKAPEGTEDIAFNSLATGGKGSVYAKSDDVVVDLTSPFMPHIEVKDLQSFSVAPDNRAALLSGKETQAILLTDMSPVIGDLTEKKTKALELDGGKAQAAAVGLSDNKLFIADTQGRLYSADRSAFESNDPQLKLMPDQANFQLAGLPLGGHDSVTGFINGDDGRVHALIKNRQGEIHSHALNEQDSKLESGWNLTNALVLSNNRGLTMPPAPTAADRLNLDRAGLVGLSEGRIQRWDATPECWKDAGIKDIDRLQRGADSNAYVLKGGKLHALKVTPEHPNMAFDHNTALAQTARSTTVEMGKEIEGLDDRVITAFAMVSNKRFVALDDQNKLTAHSKDHKPVTLDIPGLEGDIKSLALDEKHNLHALTSTGGLYCLPREAWQSTKLGDQMRARWTPVALPGGQPVKALFANDDNVLSAQIEDAEGQGLMRLSAGKWQAFEQRPVEENGLNDVHSRITGSNKTWRIPKTGLTLRMDINAFGRSGVEKSKKASTREFMRANVYKNTAEVPRWMKNVGNNIQHRHHGRLGLNEVYETESMLFKQLELIHESGGRPPAPGKDLKARIAALESKLGPQGATLVKELETLREELENHSYTALMSIGQSYGKVKNLRQQDGILNQHGELAKPSVRTQFGKKLAELGTKLNFKSSGHDLVKELQDALTQVAPSAENPTKKLLGTLKYQGLKLSHQKADVPLGQRRDASEEHGLSKARLALDLVTLKSLGALLDEVEQLPPQADIDPLQNKLARLRDVTYGENPVKVVTDMGFTDNKALESGYEAVKTFLKSFKKADHAVSVNMRAATGSKDQAELAGKFKSMLKQLEHGDDEIRLQRSYGLNLTTPFIILADNATGLWPTAGTTGNRNYILNAERCEGGVTLYLISEGAGNVSGGFGAGKDYWPGFFDENHPARSVDVGNNRTLTPNFRLGVDVTATVAASQRAGVVFNVPDEDIDAFIDDLFEGKLNPLQVLKKAVDHETYQARRFNFDLTAGGTADLRAGINLTEDRDPDADPNSDSFSAVVRGGFAANITVNLMTYTDNSLTQKNDKTKLREGGKNRPRFLNNATLGGQLRGQIGGTRTAPTGTPASAPGPTLASQSAANNLGVAVNFSVENRTVKRVKFRYNVAKPITTEGLGKLSKSLGEAFKDSTTKAKLAELADPLNARYAGKKPDEVIQAHLDGLEELFADTQWQNDKQYKALRGLKRGAVEHRASVNKHSVMDNARFETSKTNLSGLSSESILTKIMGSVREASAPGNAARVAEFMRQDPKLRAMLKDMEGSIGTLARVRLEPKDSLVDKIDEGSLDGTMTQSDLSALLRDRNQMRIKRLVVFHTATQAENFTSPTPLVSYNSGANMSVTKTLGRINFIYGADQDKPIGYTFDGELSRPSASLKEAASKLKQEGFELKS
>Psy0511_AvrE1a_1
MHSSSIHRNTGCIIQPPAPANTNAATDLQQKIEQPKQRSSHSLSSVGKRALKNVSKLFQKSKAPQQKAATPPTVKNVKPSQPTPNAKTAKDKAPVSQLSSNSLDDLDDTRQPVTRAGHSGASTCGTKAQDPDEPATLQSSRQSMMTRSNGGRFELKDEKLVRNSEPQGSIQLDAKGKPDFSTFNTPGLAPLLDSILATPRQTYLAHQSKDGVHGHQLLQANGHLLHLAQDDSSLALIRSSKEALHIEGKKPPAVKLEREDGNIHIDTASGRKTQELPGKAHIAHITGVLLRHDGERMRVHEDRLYQFDPLSARWKAPEGTEDIAFNSLATGGKGSVYAKSDDVVVDLTSPFMPHIEVKDLQSFSVAPDNRAALLSGKETQAILLTDMSPVIGDLTEKKTKALELDGGKAQAAAVGLSDNKLFIADTQGRLYSADRSAFESNDPQLKLMPDQANFQLAGLPLGGHDSVTGFINGDDGRVHALIKNRQGEIHSHALNEQDSKLESGWNLTNALVLSNNRGLTMPPAPTAADRLNLDRAGLVGLSEGRIQRWDATPECWKDAGIKDIDRLQRGADSNAYVLKGGKLHALKVTPEHPNMAFDHNTALAQTARSTTVEMGKEIEGLDDRVITAFAMVSNKRFVALDDQNKLTAHSKDHKPVTLDIPGLEGDIKSLALDEKHNLHALTSTGGLYCLPREAWQSTKLGDQMRARWTPVALPGGQPVKALFANDDNVLSAQIEDAEGQGLMRLSAGKWQAFEQRPVEENGLNDVHSRITGSNKTWRIPKTGLTLRMDINAFGRSGVEKSKKASTREFMRANVYKNTAEVPRWMKNVGNNIQHRHHGRLGLNEVYETESMLFKQLELIHESGGRPPAPGKDLKARIAALESKLGPQGATLVKELETLREELENHSYTALMSIGQSYGKVKNLRQQDGILNQHGELAKPSVRTQFGKKLAELGTKLNFKSSGHDLVKELQDALTQVAPSAENPTKKLLGTLKYQGLKLSHQKADVPLGQRRDASEEHGLSKARLALDLVTLKSLGALLDEVEQLPPQADIDPLQNKLARLRDVTYGENPVKVVTDMGFTDNKALESGYEAVKTFLKSFKKADHAVSVNMRAATGSKDQAELAGKFKSMLKQLEHGDDEIRLQRSYGLNLTTPFIILADNATGLWPTAGTTGNRNYILNAERCEGGVTLYLISEGAGNVSGGFGAGKDYWPGFFDENHPARSVDVGNNRTLTPNFRLGVDVTATVAASQRAGVVFNVPDEDIDAFIDDLFEGKLNPLQVLKKAVDHETYQARRFNFDLTAGGTADLRAGINLTEDRDPDADPNSDSFSAVVRGGFAANITVNLMTYTDNSLTQKNDKTKLREGGKNRPRFLNNATLGGQLRGQIGGTRTAPTGTPASAPGPTLASQSAANNLGVAVNFSVENRTVKRVKFRYNVAKPITTEGLGKLSKSLGEAFKDSTTKAKLAELADPLNARYAGKKPDEVIQAHLDGLEELFADTQWQNDKQYKALRGLKRGAVEHRASVNKHSVMDNARFETSKTNLSGLSSESILTKIMGSVREASAPGNAARVAEFMRQDPKLRAMLKDMEGSIGTLARVRLEPKDSLVDKIDEGSLDGTMTQSDLSALLRDRNQMRIKRLVVFHTATQAENFTSPTPLVSYNSGANMSVTKTLGRINFIYGADQDKPIGYTFDGELSRPSASLKEAASKLKQEGFELKS
>Psy0512_AvrE1a_1
MHSSSIHRNTGCIIQPPAPANTNAATDLQQKIEQPKQRSSHSLSSVGKRALKNVSKLFQKSKAPQQKAATPPTVKNVKPSQPTPNAKTAKDKAPVSQLSSNSLDDLDDTRQPVTRAGHSGASTCGTKAQDPDEPATLQSSRQSMMTRSNGGRFELKDEKLVRNSEPQGSIQLDAKGKPDFSTFNTPGLAPLLDSILATPRQTYLAHQSKDGVHGHQLLQANGHLLHLAQDDSSLALIRSSKEALHIEGKKPPAVKLEREDGNIHIDTASGRKTQELPGKAHIAHITGVLLRHDGERMRVHEDRLYQFDPLSARWKAPEGTEDIAFNSLATGGKGSVYAKSDDVVVDLTSPFMPHIEVKDLQSFSVAPDNRAALLSGKETQAILLTDMSPVIGDLTEKKTKALELDGGKAQAAAVGLSDNKLFIADTQGRLYSADRSAFESNDPQLKLMPDQANFQLAGLPLGGHDSVTGFINGDDGRVHALIKNRQGEIHSHALNEQDSKLESGWNLTNALVLSNNRGLTMPPAPTAADRLNLDRAGLVGLSEGRIQRWDATPECWKDAGIKDIDRLQRGADSNAYVLKGGKLHALKVTPEHPNMAFDHNTALAQTARSTTVEMGKEIEGLDDRVITAFAMVSNKRFVALDDQNKLTAHSKDHKPVTLDIPGLEGDIKSLALDEKHNLHALTSTGGLYCLPREAWQSTKLGDQMRARWTPVALPGGQPVKALFANDDNVLSAQIEDAEGQGLMRLSAGKWQAFEQRPVEENGLNDVHSRITGSNKTWRIPKTGLTLRMDINAFGRSGVEKSKKASTREFMRANVYKNTAEVPRWMKNVGNNIQHRHHGRLGLNEVYETESMLFKQLELIHESGGRPPAPGKDLKARIAALESKLGPQGATLVKELETLREELENHSYTALMSIGQSYGKVKNLRQQDGILNQHGELAKPSVRTQFGKKLAELGTKLNFKSSGHDLVKELQDALTQVAPSAENPTKKLLGTLKYQGLKLSHQKADVPLGQRRDASEEHGLSKARLALDLVTLKSLGALLDEVEQLPPQADIDPLQNKLARLRDVTYGENPVKVVTDMGFTDNKALESGYEAVKTFLKSFKKADHAVSVNMRAATGSKDQAELAGKFKSMLKQLEHGDDEIRLQRSYGLNLTTPFIILADNATGLWPTAGTTGNRNYILNAERCEGGVTLYLISEGAGNVSGGFGAGKDYWPGFFDENHPARSVDVGNNRTLTPNFRLGVDVTATVAASQRAGVVFNVPDEDIDAFIDDLFEGKLNPLQVLKKAVDHETYQARRFNFDLTAGGTADLRAGINLTEDRDPDADPNSDSFSAVVRGGFAANITVNLMTYTDNSLTQKNDKTKLREGGKNRPRFLNNATLGGQLRGQIGGTRTAPTGTPASAPGPTLASQSAANNLGVAVNFSVENRTVKRVKFRYNVAKPITTEGLGKLSKSLGEAFKDSTTKAKLAELADPLNARYAGKKPDEVIQAHLDGLEELFADTQWQNDKQYKALRGLKRGAVEHRASVNKHSVMDNARFETSKTNLSGLSSESILTKIMGSVREASAPGNAARVAEFMRQDPKLRAMLKDMEGSIGTLARVRLEPKDSLVDKIDEGSLDGTMTQSDLSALLRDRNQMRIKRLVVFHTATQAENFTSPTPLVSYNSGANMSVTKTLGRINFIYGADQDKPIGYTFDGELSRPSASLKEAASKLKQEGFELKS
>Psy0513_AvrE1a_1
MHSSSIHRNTGCIIQPPAPANTNAATDLQQKIEQPKQRSSHSLSSVGKRALKNVSKLFQKSKAPQQKAATPPTVKNVKPSQPTPNAKTAKDKAPVSQLSSNSLDDLDDTRQPVTRAGHSGASTCGTKAQDPDEPATLQSSRQSMMTRSNGGRFELKDEKLVRNSEPQGSIQLDAKGKPDFSTFNTPGLAPLLDSILATPRQTYLAHQSKDGVHGHQLLQANGHLLHLAQDDSSLALIRSSKEALHIEGKKPPAVKLEREDGNIHIDTASGRKTQELPGKAHIAHITGVLLRHDGERMRVHEDRLYQFDPLSARWKAPEGTEDIAFNSLATGGKGSVYAKSDDVVVDLTSPFMPHIEVKDLQSFSVAPDNRAALLSGKETQAILLTDMSPVIGDLTEKKTKALELDGGKAQAAAVGLSDNKLFIADTQGRLYSADRSAFESNDPQLKLMPDQANFQLAGLPLGGHDSVTGFINGDDGRVHALIKNRQGEIHSHALNEQDSKLESGWNLTNALVLSNNRGLTMPPAPTAADRLNLDRAGLVGLSEGRIQRWDATPECWKDAGIKDIDRLQRGADSNAYVLKGGKLHALKVTPEHPNMAFDHNTALAQTARSTTVEMGKEIEGLDDRVITAFAMVSNKRFVALDDQNKLTAHSKDHKPVTLDIPGLEGDIKSLALDEKHNLHALTSTGGLYCLPREAWQSTKLGDQMRARWTPVALPGGQPVKALFANDDNVLSAQIEDAEGQGLMRLSAGKWQAFEQRPVEENGLNDVHSRITGSNKTWRIPKTGLTLRMDINAFGRSGVEKSKKASTREFMRANVYKNTAEVPRWMKNVGNNIQHRHHGRLGLNEVYETESMLFKQLELIHESGGRPPAPGKDLKARIAALESKLGPQGATLVKELETLREELENHSYTALMSIGQSYGKVKNLRQQDGILNQHGELAKPSVRTQFGKKLAELGTKLNFKSSGHDLVKELQDALTQVAPSAENPTKKLLGTLKYQGLKLSHQKADVPLGQRRDASEEHGLSKARLALDLVTLKSLGALLDEVEQLPPQADIDPLQNKLARLRDVTYGENPVKVVTDMGFTDNKALESGYEAVKTFLKSFKKADHAVSVNMRAATGSKDQAELAGKFKSMLKQLEHGDDEIRLQRSYGLNLTTPFIILADNATGLWPTAGTTGNRNYILNAERCEGGVTLYLISEGAGNVSGGFGAGKDYWPGFFDENHPARSVDVGNNRTLTPNFRLGVDVTATVAASQRAGVVFNVPDEDIDAFIDDLFEGKLNPLQVLKKAVDHETYQARRFNFDLTAGGTADLRAGINLTEDRDPDADPNSDSFSAVVRGGFAANITVNLMTYTDNSLTQKNDKTKLREGGKNRPRFLNNATLGGQLRGQIGGTRTAPTGTPASAPGPTLASQSAANNLGVAVNFSVENRTVKRVKFRYNVAKPITTEGLGKLSKSLGEAFKDSTTKAKLAELADPLNARYAGKKPDEVIQAHLDGLEELFADTQWQNDKQYKALRGLKRGAVEHRASVNKHSVMDNARFETSKTNLSGLSSESILTKIMGSVREASAPGNAARVAEFMRQDPKLRAMLKDMEGSIGTLARVRLEPKDSLVDKIDEGSLDGTMTQSDLSALLRDRNQMRIKRLVVFHTATQAENFTSPTPLVSYNSGANMSVTKTLGRINFIYGADQDKPIGYTFDGELSRPSASLKEAASKLKQEGFELKS
>Psy0514_AvrE1a_1
MHSSSIHRNTGCIIQPPAPANTNAATDLQQKIEQPKQRSSHSLSSVGKRALKNVSKLFQKSKAPQQKAATPPTVKNVKPSQPTPNAKTAKDKAPVSQLSSNSLDDLDDTRQPVTRAGHSGASTCGTKAQDPDEPATLQSSRQSMMTRSNGGRFELKDEKLVRNSEPQGSIQLDAKGKPDFSTFNTPGLAPLLDSILATPRQTYLAHQSKDGVHGHQLLQANGHLLHLAQDDSSLALIRSSKEALHIEGKKPPAVKLEREDGNIHIDTASGRKTQELPGKAHIAHITGVLLRHDGERMRVHEDRLYQFDPLSARWKAPEGTEDIAFNSLATGGKGSVYAKSDDVVVDLTSPFMPHIEVKDLQSFSVAPDNRAALLSGKETQAILLTDMSPVIGDLTEKKTKALELDGGKAQAAAVGLSDNKLFIADTQGRLYSADRSAFESNDPQLKLMPDQANFQLAGLPLGGHDSVTGFINGDDGRVHALIKNRQGEIHSHALNEQDSKLESGWNLTNALVLSNNRGLTMPPAPTAADRLNLDRAGLVGLSEGRIQRWDATPECWKDAGIKDIDRLQRGADSNAYVLKGGKLHALKVTPEHPNMAFDHNTALAQTARSTTVEMGKEIEGLDDRVITAFAMVSNKRFVALDDQNKLTAHSKDHKPVTLDIPGLEGDIKSLALDEKHNLHALTSTGGLYCLPREAWQSTKLGDQMRARWTPVALPGGQPVKALFANDDNVLSAQIEDAEGQGLMRLSAGKWQAFEQRPVEENGLNDVHSRITGSNKTWRIPKTGLTLRMDINAFGRSGVEKSKKASTREFMRANVYKNTAEVPRWMKNVGNNIQHRHHGRLGLNEVYETESMLFKQLELIHESGGRPPAPGKDLKARIAALESKLGPQGATLVKELETLREELENHSYTALMSIGQSYGKVKNLRQQDGILNQHGELAKPSVRTQFGKKLAELGTKLNFKSSGHDLVKELQDALTQVAPSAENPTKKLLGTLKYQGLKLSHQKADVPLGQRRDASEEHGLSKARLALDLVTLKSLGALLDEVEQLPPQADIDPLQNKLARLRDVTYGENPVKVVTDMGFTDNKALESGYEAVKTFLKSFKKADHAVSVNMRAATGSKDQAELAGKFKSMLKQLEHGDDEIRLQRSYGLNLTTPFIILADNATGLWPTAGTTGNRNYILNAERCEGGVTLYLISEGAGNVSGGFGAGKDYWPGFFDENHPARSVDVGNNRTLTPNFRLGVDVTATVAASQRAGVVFNVPDEDIDAFIDDLFEGKLNPLQVLKKAVDHETYQARRFNFDLTAGGTADLRAGINLTEDRDPDADPNSDSFSAVVRGGFAANITVNLMTYTDNSLTQKNDKTKLREGGKNRPRFLNNATLGGQLRGQIGGTRTAPTGTPASAPGPTLASQSAANNLGVAVNFSVENRTVKRVKFRYNVAKPITTEGLGKLSKSLGEAFKDSTTKAKLAELADPLNARYAGKKPDEVIQAHLDGLEELFADTQWQNDKQYKALRGLKRGAVEHRASVNKHSVMDNARFETSKTNLSGLSSESILTKIMGSVREASAPGNAARVAEFMRQDPKLRAMLKDMEGSIGTLARVRLEPKDSLVDKIDEGSLDGTMTQSDLSALLRDRNQMRIKRLVVFHTATQAENFTSPTPLVSYNSGANMSVTKTLGRINFIYGADQDKPIGYTFDGELSRPSASLKEAASKLKQEGFELKS
>Psy0515_AvrE1a_1
MHSSSIHRNTGCIIQPPAPANTNAATDLQQKIEQPKQRSSHSLSSVGKRALKNVSKLFQKSKAPQQKAATPPTVKNVKPSQPTPNAKTAKDKAPVSQLSSNSLDDLDDTRQPVTRAGHSGASTCGTKAQDPDEPATLQSSRQSMMTRSNGGRFELKDEKLVRNSEPQGSIQLDAKGKPDFSTFNTPGLAPLLDSILATPRQTYLAHQSKDGVHGHQLLQANGHLLHLAQDDSSLALIRSSKEALHIEGKKPPAVKLEREDGNIHIDTASGRKTQELPGKAHIAHITGVLLRHDGERMRVHEDRLYQFDPLSARWKAPEGTEDIAFNSLATGGKGSVYAKSDDVVVDLTSPFMPHIEVKDLQSFSVAPDNRAALLSGKETQAILLTDMSPVIGDLTEKKTKALELDGGKAQAAAVGLSDNKLFIADTQGRLYSADRSAFESNDPQLKLMPDQANFQLAGLPLGGHDSVTGFINGDDGRVHALIKNRQGEIHSHALNEQDSKLESGWNLTNALVLSNNRGLTMPPAPTAADRLNLDRAGLVGLSEGRIQRWDATPECWKDAGIKDIDRLQRGADSNAYVLKGGKLHALKVTPEHPNMAFDHNTALAQTARSTTVEMGKEIEGLDDRVITAFAMVSNKRFVALDDQNKLTAHSKDHKPVTLDIPGLEGDIKSLALDEKHNLHALTSTGGLYCLPREAWQSTKLGDQMRARWTPVALPGGQPVKALFANDDNVLSAQIEDAEGQGLMRLSAGKWQAFEQRPVEENGLNDVHSRITGSNKTWRIPKTGLTLRMDINAFGRSGVEKSKKASTREFMRANVYKNTAEVPRWMKNVGNNIQHRHHGRLGLNEVYETESMLFKQLELIHESGGRPPAPGKDLKARIAALESKLGPQGATLVKELETLREELENHSYTALMSIGQSYGKVKNLRQQDGILNQHGELAKPSVRTQFGKKLAELGTKLNFKSSGHDLVKELQDALTQVAPSAENPTKKLLGTLKYQGLKLSHQKADVPLGQRRDASEEHGLSKARLALDLVTLKSLGALLDEVEQLPPQADIDPLQNKLARLRDVTYGENPVKVVTDMGFTDNKALESGYEAVKTFLKSFKKADHAVSVNMRAATGSKDQAELAGKFKSMLKQLEHGDDEIRLQRSYGLNLTTPFIILADNATGLWPTAGTTGNRNYILNAERCEGGVTLYLISEGAGNVSGGFGAGKDYWPGFFDENHPARSVDVGNNRTLTPNFRLGVDVTATVAASQRAGVVFNVPDEDIDAFIDDLFEGKLNPLQVLKKAVDHETYQARRFNFDLTAGGTADLRAGINLTEDRDPDADPNSDSFSAVVRGGFAANITVNLMTYTDNSLTQKNDKTKLREGGKNRPRFLNNATLGGQLRGQIGGTRTAPTGTPASAPGPTLASQSAANNLGVAVNFSVENRTVKRVKFRYNVAKPITTEGLGKLSKSLGEAFKDSTTKAKLAELADPLNARYAGKKPDEVIQAHLDGLEELFADTQWQNDKQYKALRGLKRGAVEHRASVNKHSVMDNARFETSKTNLSGLSSESILTKIMGSVREASAPGNAARVAEFMRQDPKLRAMLKDMEGSIGTLARVRLEPKDSLVDKIDEGSLDGTMTQSDLSALLRDRNQMRIKRLVVFHTATQAENFTSPTPLVSYNSGANMSVTKTLGRINFIYGADQDKPIGYTFDGELSRPSASLKEAASKLKQEGFELKS
>Psy0516_AvrE1a_1
MHSSSIHRNTGCIIQPPAPANTNAATDLQQKIEQPKQRSSHSLSSVGKRALKNVSKLFQKSKAPQQKAATPPTVKNVKPSQPTPNAKTAKDKAPVSQLSSNSLDDLDDTRQPVTRAGHSGASTCGTKAQDPDEPATLQSSRQSMMTRSNGGRFELKDEKLVRNSEPQGSIQLDAKGKPDFSTFNTPGLAPLLDSILATPRQTYLAHQSKDGVHGHQLLQANGHLLHLAQDDSSLALIRSSKEALHIEGKKPPAVKLEREDGNIHIDTASGRKTQELPGKAHIAHITGVLLRHDGERMRVHEDRLYQFDPLSARWKAPEGTEDIAFNSLATGGKGSVYAKSDDVVVDLTSPFMPHIEVKDLQSFSVAPDNRAALLSGKETQAILLTDMSPVIGDLTEKKTKALELDGGKAQAAAVGLSDNKLFIADTQGRLYSADRSAFESNDPQLKLMPDQANFQLAGLPLGGHDSVTGFINGDDGRVHALIKNRQGEIHSHALNEQDSKLESGWNLTNALVLSNNRGLTMPPAPTAADRLNLDRAGLVGLSEGRIQRWDATPECWKDAGIKDIDRLQRGADSNAYVLKGGKLHALKVTPEHPNMAFDHNTALAQTARSTTVEMGKEIEGLDDRVITAFAMVSNKRFVALDDQNKLTAHSKDHKPVTLDIPGLEGDIKSLALDEKHNLHALTSTGGLYCLPREAWQSTKLGDQMRARWTPVALPGGQPVKALFANDDNVLSAQIEDAEGQGLMRLSAGKWQAFEQRPVEENGLNDVHSRITGSNKTWRIPKTGLTLRMDINAFGRSGVEKSKKASTREFMRANVYKNTAEVPRWMKNVGNNIQHRHHGRLGLNEVYETESMLFKQLELIHESGGRPPAPGKDLKARIAALESKLGPQGATLVKELETLREELENHSYTALMSIGQSYGKVKNLRQQDGILNQHGELAKPSVRTQFGKKLAELGTKLNFKSSGHDLVKELQDALTQVAPSAENPTKKLLGTLKYQGLKLSHQKADVPLGQRRDASEEHGLSKARLALDLVTLKSLGALLDEVEQLPPQADIDPLQNKLARLRDVTYGENPVKVVTDMGFTDNKALESGYEAVKTFLKSFKKADHAVSVNMRAATGSKDQAELAGKFKSMLKQLEHGDDEIRLQRSYGLNLTTPFIILADNATGLWPTAGTTGNRNYILNAERCEGGVTLYLISEGAGNVSGGFGAGKDYWPGFFDENHPARSVDVGNNRTLTPNFRLGVDVTATVAASQRAGVVFNVPDEDIDAFIDDLFEGKLNPLQVLKKAVDHETYQARRFNFDLTAGGTADLRAGINLTEDRDPDADPNSDSFSAVVRGGFAANITVNLMTYTDNSLTQKNDKTKLREGGKNRPRFLNNATLGGQLRGQIGGTRTAPTGTPASAPGPTLASQSAANNLGVAVNFSVENRTVKRVKFRYNVAKPITTEGLGKLSKSLGEAFKDSTTKAKLAELADPLNARYAGKKPDEVIQAHLDGLEELFADTQWQNDKQYKALRGLKRGAVEHRASVNKHSVMDNARFETSKTNLSGLSSESILTKIMGSVREASAPGNAARVAEFMRQDPKLRAMLKDMEGSIGTLARVRLEPKDSLVDKIDEGSLDGTMTQSDLSALLRDRNQMRIKRLVVFHTATQAENFTSPTPLVSYNSGANMSVTKTLGRINFIYGADQDKPIGYTFDGELSRPSASLKEAASKLKQEGFELKS
>Psy0517_AvrE1a_1
MHSSSIHRNTGCIIQPPAPANTNAATDLQQKIEQPKQRSSHSLSSVGKRALKNVSKLFQKSKAPQQKAATPPTVKNVKPSQPTPNAKTAKDKAPVSQLSSNSLDDLDDTRQPVTRAGHSGASTCGTKAQDPDEPATLQSSRQSMMTRSNGGRFELKDEKLVRNSEPQGSIQLDAKGKPDFSTFNTPGLAPLLDSILATPRQTYLAHQSKDGVHGHQLLQANGHLLHLAQDDSSLALIRSSKEALHIEGKKPPAVKLEREDGNIHIDTASGRKTQELPGKAHIAHITGVLLRHDGERMRVHEDRLYQFDPLSARWKAPEGTEDIAFNSLATGGKGSVYAKSDDVVVDLTSPFMPHIEVKDLQSFSVAPDNRAALLSGKETQAILLTDMSPVIGDLTEKKTKALELDGGKAQAAAVGLSDNKLFIADTQGRLYSADRSAFESNDPQLKLMPDQANFQLAGLPLGGHDSVTGFINGDDGRVHALIKNRQGEIHSHALNEQDSKLESGWNLTNALVLSNNRGLTMPPAPTAADRLNLDRAGLVGLSEGRIQRWDATPECWKDAGIKDIDRLQRGADSNAYVLKGGKLHALKVTPEHPNMAFDHNTALAQTARSTTVEMGKEIEGLDDRVITAFAMVSNKRFVALDDQNKLTAHSKDHKPVTLDIPGLEGDIKSLALDEKHNLHALTSTGGLYCLPREAWQSTKLGDQMRARWTPVALPGGQPVKALFANDDNVLSAQIEDAEGQGLMRLSAGKWQAFEQRPVEENGLNDVHSRITGSNKTWRIPKTGLTLRMDINAFGRSGVEKSKKASTREFMRANVYKNTAEVPRWMKNVGNNIQHRHHGRLGLNEVYETESMLFKQLELIHESGGRPPAPGKDLKARIAALESKLGPQGATLVKELETLREELENHSYTALMSIGQSYGKVKNLRQQDGILNQHGELAKPSVRTQFGKKLAELGTKLNFKSSGHDLVKELQDALTQVAPSAENPTKKLLGTLKYQGLKLSHQKADVPLGQRRDASEEHGLSKARLALDLVTLKSLGALLDEVEQLPPQADIDPLQNKLARLRDVTYGENPVKVVTDMGFTDNKALESGYEAVKTFLKSFKKADHAVSVNMRAATGSKDQAELAGKFKSMLKQLEHGDDEIRLQRSYGLNLTTPFIILADNATGLWPTAGTTGNRNYILNAERCEGGVTLYLISEGAGNVSGGFGAGKDYWPGFFDENHPARSVDVGNNRTLTPNFRLGVDVTATVAASQRAGVVFNVPDEDIDAFIDDLFEGKLNPLQVLKKAVDHETYQARRFNFDLTAGGTADLRAGINLTEDRDPDADPNSDSFSAVVRGGFAANITVNLMTYTDNSLTQKNDKTKLREGGKNRPRFLNNATLGGQLRGQIGGTRTAPTGTPASAPGPTLASQSAANNLGVAVNFSVENRTVKRVKFRYNVAKPITTEGLGKLSKSLGEAFKDSTTKAKLAELADPLNARYAGKKPDEVIQAHLDGLEELFADTQWQNDKQYKALRGLKRGAVEHRASVNKHSVMDNARFETSKTNLSGLSSESILTKIMGSVREASAPGNAARVAEFMRQDPKLRAMLKDMEGSIGTLARVRLEPKDSLVDKIDEGSLDGTMTQSDLSALLRDRNQMRIKRLVVFHTATQAENFTSPTPLVSYNSGANMSVTKTLGRINFIYGADQDKPIGYTFDGELSRPSASLKEAASKLKQEGFELKS
>Psy0519_AvrE1a_1
MHSSSIHRNTGCIIQPPAPANTNAATDLQQKIEQPKQRSSHSLSSVGKRALKNVSKLFQKSKAPQQKAATPPTVKNVKPSQPTPNAKTAKDKAPVSQLSSNSLDDLDDTRQPVTRAGHSGASTCGTKAQDPDEPATLQSSRQSMMTRSNGGRFELKDEKLVRNSEPQGSIQLDAKGKPDFSTFNTPGLAPLLDSILATPRQTYLAHQSKDGVHGHQLLQANGHLLHLAQDDSSLALIRSSKEALHIEGKKPPAVKLEREDGNIHIDTASGRKTQELPGKAHIAHITGVLLRHDGERMRVHEDRLYQFDPLSARWKAPEGTEDIAFNSLATGGKGSVYAKSDDVVVDLTSPFMPHIEVKDLQSFSVAPDNRAALLSGKETQAILLTDMSPVIGDLTEKKTKALELDGGKAQAAAVGLSDNKLFIADTQGRLYSADRSAFESNDPQLKLMPDQANFQLAGLPLGGHDSVTGFINGDDGRVHALIKNRQGEIHSHALNEQDSKLESGWNLTNALVLSNNRGLTMPPAPTAADRLNLDRAGLVGLSEGRIQRWDATPECWKDAGIKDIDRLQRGADSNAYVLKGGKLHALKVTPEHPNMAFDHNTALAQTARSTTVEMGKEIEGLDDRVITAFAMVSNKRFVALDDQNKLTAHSKDHKPVTLDIPGLEGDIKSLALDEKHNLHALTSTGGLYCLPREAWQSTKLGDQMRARWTPVALPGGQPVKALFANDDNVLSAQIEDAEGQGLMRLSAGKWQAFEQRPVEENGLNDVHSRITGSNKTWRIPKTGLTLRMDINAFGRSGVEKSKKASTREFMRANVYKNTAEVPRWMKNVGNNIQHRHHGRLGLNEVYETESMLFKQLELIHESGGRPPAPGKDLKARIAALESKLGPQGATLVKELETLREELENHSYTALMSIGQSYGKVKNLRQQDGILNQHGELAKPSVRTQFGKKLAELGTKLNFKSSGHDLVKELQDALTQVAPSAENPTKKLLGTLKYQGLKLSHQKADVPLGQRRDASEEHGLSKARLALDLVTLKSLGALLDEVEQLPPQADIDPLQNKLARLRDVTYGENPVKVVTDMGFTDNKALESGYEAVKTFLKSFKKADHAVSVNMRAATGSKDQAELAGKFKSMLKQLEHGDDEIRLQRSYGLNLTTPFIILADNATGLWPTAGTTGNRNYILNAERCEGGVTLYLISEGAGNVSGGFGAGKDYWPGFFDENHPARSVDVGNNRTLTPNFRLGVDVTATVAASQRAGVVFNVPDEDIDAFIDDLFEGKLNPLQVLKKAVDHETYQARRFNFDLTAGGTADLRAGINLTEDRDPDADPNSDSFSAVVRGGFAANITVNLMTYTDNSLTQKNDKTKLREGGKNRPRFLNNATLGGQLRGQIGGTRTAPTGTPASAPGPTLASQSAANNLGVAVNFSVENRTVKRVKFRYNVAKPITTEGLGKLSKSLGEAFKDSTTKAKLAELADPLNARYAGKKPDEVIQAHLDGLEELFADTQWQNDKQYKALRGLKRGAVEHRASVNKHSVMDNARFETSKTNLSGLSSESILTKIMGSVREASAPGNAARVAEFMRQDPKLRAMLKDMEGSIGTLARVRLEPKDSLVDKIDEGSLDGTMTQSDLSALLRDRNQMRIKRLVVFHTATQAENFTSPTPLVSYNSGANMSVTKTLGRINFIYGADQDKPIGYTFDGELSRPSASLKEAASKLKQEGFELKS
>Psy0520_AvrE1a_1
MHSSSIHRNTGCIIQPPAPANTNAATDLQQKIEQPKQRSSHSLSSVGKRALKNVSKLFQKSKAPQQKAATPPTVKNVKPSQPTPNAKTAKDKAPVSQLSSNSLDDLDDTRQPVTRAGHSGASTCGTKAQDPDEPATLQSSRQSMMTRSNGGRFELKDEKLVRNSEPQGSIQLDAKGKPDFSTFNTPGLAPLLDSILATPRQTYLAHQSKDGVHGHQLLQANGHLLHLAQDDSSLALIRSSKEALHIEGKKPPAVKLEREDGNIHIDTASGRKTQELPGKAHIAHITGVLLRHDGERMRVHEDRLYQFDPLSARWKAPEGTEDIAFNSLATGGKGSVYAKSDDVVVDLTSPFMPHIEVKDLQSFSVAPDNRAALLSGKETQAILLTDMSPVIGDLTEKKTKALELDGGKAQAAAVGLSDNKLFIADTQGRLYSADRSAFESNDPQLKLMPDQANFQLAGLPLGGHDSVTGFINGDDGRVHALIKNRQGEIHSHALNEQDSKLESGWNLTNALVLSNNRGLTMPPAPTAADRLNLDRAGLVGLSEGRIQRWDATPECWKDAGIKDIDRLQRGADSNAYVLKGGKLHALKVTPEHPNMAFDHNTALAQTARSTTVEMGKEIEGLDDRVITAFAMVSNKRFVALDDQNKLTAHSKDHKPVTLDIPGLEGDIKSLALDEKHNLHALTSTGGLYCLPREAWQSTKLGDQMRARWTPVALPGGQPVKALFANDDNVLSAQIEDAEGQGLMRLSAGKWQAFEQRPVEENGLNDVHSRITGSNKTWRIPKTGLTLRMDINAFGRSGVEKSKKASTREFMRANVYKNTAEVPRWMKNVGNNIQHRHHGRLGLNEVYETESMLFKQLELIHESGGRPPAPGKDLKARIAALESKLGPQGATLVKELETLREELENHSYTALMSIGQSYGKVKNLRQQDGILNQHGELAKPSVRTQFGKKLAELGTKLNFKSSGHDLVKELQDALTQVAPSAENPTKKLLGTLKYQGLKLSHQKADVPLGQRRDASEEHGLSKARLALDLVTLKSLGALLDEVEQLPPQADIDPLQNKLARLRDVTYGENPVKVVTDMGFTDNKALESGYEAVKTFLKSFKKADHAVSVNMRAATGSKDQAELAGKFKSMLKQLEHGDDEIRLQRSYGLNLTTPFIILADNATGLWPTAGTTGNRNYILNAERCEGGVTLYLISEGAGNVSGGFGAGKDYWPGFFDENHPARSVDVGNNRTLTPNFRLGVDVTATVAASQRAGVVFNVPDEDIDAFIDDLFEGKLNPLQVLKKAVDHETYQARRFNFDLTAGGTADLRAGINLTEDRDPDADPNSDSFSAVVRGGFAANITVNLMTYTDNSLTQKNDKTKLREGGKNRPRFLNNATLGGQLRGQIGGTRTAPTGTPASAPGPTLASQSAANNLGVAVNFSVENRTVKRVKFRYNVAKPITTEGLGKLSKSLGEAFKDSTTKAKLAELADPLNARYAGKKPDEVIQAHLDGLEELFADTQWQNDKQYKALRGLKRGAVEHRASVNKHSVMDNARFETSKTNLSGLSSESILTKIMGSVREASAPGNAARVAEFMRQDPKLRAMLKDMEGSIGTLARVRLEPKDSLVDKIDEGSLDGTMTQSDLSALLRDRNQMRIKRLVVFHTATQAENFTSPTPLVSYNSGANMSVTKTLGRINFIYGADQDKPIGYTFDGELSRPSASLKEAASKLKQEGFELKS
>Psy0522_AvrE1a_1
MHSSSIHRNTGCIIQPPAPANTNAATDLQQKIEQPKQRSSHSLSSVGKRALKNVSKLFQKSKAPQQKAATPPTVKNVKPSQPTPNAKTAKDKAPVSQLSSNSLDDLDDTRQPVTRAGHSGASTCGTKAQDPDEPATLQSSRQSMMTRSNGGRFELKDEKLVRNSEPQGSIQLDAKGKPDFSTFNTPGLAPLLDSILATPRQTYLAHQSKDGVHGHQLLQANGHLLHLAQDDSSLALIRSSKEALHIEGKKPPAVKLEREDGNIHIDTASGRKTQELPGKAHIAHITGVLLRHDGERMRVHEDRLYQFDPLSARWKAPEGTEDIAFNSLATGGKGSVYAKSDDVVVDLTSPFMPHIEVKDLQSFSVAPDNRAALLSGKETQAILLTDMSPVIGDLTEKKTKALELDGGKAQAAAVGLSDNKLFIADTQGRLYSADRSAFESNDPQLKLMPDQANFQLAGLPLGGHDSVTGFINGDDGRVHALIKNRQGEIHSHALNEQDSKLESGWNLTNALVLSNNRGLTMPPAPTAADRLNLDRAGLVGLSEGRIQRWDATPECWKDAGIKDIDRLQRGADSNAYVLKGGKLHALKVTPEHPNMAFDHNTALAQTARSTTVEMGKEIEGLDDRVITAFAMVSNKRFVALDDQNKLTAHSKDHKPVTLDIPGLEGDIKSLALDEKHNLHALTSTGGLYCLPREAWQSTKLGDQMRARWTPVALPGGQPVKALFANDDNVLSAQIEDAEGQGLMRLSAGKWQAFEQRPVEENGLNDVHSRITGSNKTWRIPKTGLTLRMDINAFGRSGVEKSKKASTREFMRANVYKNTAEVPRWMKNVGNNIQHRHHGRLGLNEVYETESMLFKQLELIHESGGRPPAPGKDLKARIAALESKLGPQGATLVKELETLREELENHSYTALMSIGQSYGKVKNLRQQDGILNQHGELAKPSVRTQFGKKLAELGTKLNFKSSGHDLVKELQDALTQVAPSAENPTKKLLGTLKYQGLKLSHQKADVPLGQRRDASEEHGLSKARLALDLVTLKSLGALLDEVEQLPPQADIDPLQNKLARLRDVTYGENPVKVVTDMGFTDNKALESGYEAVKTFLKSFKKADHAVSVNMRAATGSKDQAELAGKFKSMLKQLEHGDDEIRLQRSYGLNLTTPFIILADNATGLWPTAGTTGNRNYILNAERCEGGVTLYLISEGAGNVSGGFGAGKDYWPGFFDENHPARSVDVGNNRTLTPNFRLGVDVTATVAASQRAGVVFNVPDEDIDAFIDDLFEGKLNPLQVLKKAVDHETYQARRFNFDLTAGGTADLRAGINLTEDRDPDADPNSDSFSAVVRGGFAANITVNLMTYTDNSLTQKNDKTKLREGGKNRPRFLNNATLGGQLRGQIGGTRTAPTGTPASAPGPTLASQSAANNLGVAVNFSVENRTVKRVKFRYNVAKPITTEGLGKLSKSLGEAFKDSTTKAKLAELADPLNARYAGKKPDEVIQAHLDGLEELFADTQWQNDKQYKALRGLKRGAVEHRASVNKHSVMDNARFETSKTNLSGLSSESILTKIMGSVREASAPGNAARVAEFMRQDPKLRAMLKDMEGSIGTLARVRLEPKDSLVDKIDEGSLDGTMTQSDLSALLRDRNQMRIKRLVVFHTATQAENFTSPTPLVSYNSGANMSVTKTLGRINFIYGADQDKPIGYTFDGELSRPSASLKEAASKLKQEGFELKS
>Psy0523_AvrE1a_1
MHSSSIHRNTGCIIQPPAPANTNAATDLQQKIEQPKQRSSHSLSSVGKRALKNVSKLFQKSKAPQQKAATPPTVKNVKPSQPTPNAKTAKDKAPVSQLSSNSLDDLDDTRQPVTRAGHSGASTCGTKAQDPDEPATLQSSRQSMMTRSNGGRFELKDEKLVRNSEPQGSIQLDAKGKPDFSTFNTPGLAPLLDSILATPRQTYLAHQSKDGVHGHQLLQANGHLLHLAQDDSSLALIRSSKEALHIEGKKPPAVKLEREDGNIHIDTASGRKTQELPGKAHIAHITGVLLRHDGERMRVHEDRLYQFDPLSARWKAPEGTEDIAFNSLATGGKGSVYAKSDDVVVDLTSPFMPHIEVKDLQSFSVAPDNRAALLSGKETQAILLTDMSPVIGDLTEKKTKALELDGGKAQAAAVGLSDNKLFIADTQGRLYSADRSAFESNDPQLKLMPDQANFQLAGLPLGGHDSVTGFINGDDGRVHALIKNRQGEIHSHALNEQDSKLESGWNLTNALVLSNNRGLTMPPAPTAADRLNLDRAGLVGLSEGRIQRWDATPECWKDAGIKDIDRLQRGADSNAYVLKGGKLHALKVTPEHPNMAFDHNTALAQTARSTTVEMGKEIEGLDDRVITAFAMVSNKRFVALDDQNKLTAHSKDHKPVTLDIPGLEGDIKSLALDEKHNLHALTSTGGLYCLPREAWQSTKLGDQMRARWTPVALPGGQPVKALFANDDNVLSAQIEDAEGQGLMRLSAGKWQAFEQRPVEENGLNDVHSRITGSNKTWRIPKTGLTLRMDINAFGRSGVEKSKKASTREFMRANVYKNTAEVPRWMKNVGNNIQHRHHGRLGLNEVYETESMLFKQLELIHESGGRPPAPGKDLKARIAALESKLGPQGATLVKELETLREELENHSYTALMSIGQSYGKVKNLRQQDGILNQHGELAKPSVRTQFGKKLAELGTKLNFKSSGHDLVKELQDALTQVAPSAENPTKKLLGTLKYQGLKLSHQKADVPLGQRRDASEEHGLSKARLALDLVTLKSLGALLDEVEQLPPQADIDPLQNKLARLRDVTYGENPVKVVTDMGFTDNKALESGYEAVKTFLKSFKKADHAVSVNMRAATGSKDQAELAGKFKSMLKQLEHGDDEIRLQRSYGLNLTTPFIILADNATGLWPTAGTTGNRNYILNAERCEGGVTLYLISEGAGNVSGGFGAGKDYWPGFFDENHPARSVDVGNNRTLTPNFRLGVDVTATVAASQRAGVVFNVPDEDIDAFIDDLFEGKLNPLQVLKKAVDHETYQARRFNFDLTAGGTADLRAGINLTEDRDPDADPNSDSFSAVVRGGFAANITVNLMTYTDNSLTQKNDKTKLREGGKNRPRFLNNATLGGQLRGQIGGTRTAPTGTPASAPGPTLASQSAANNLGVAVNFSVENRTVKRVKFRYNVAKPITTEGLGKLSKSLGEAFKDSTTKAKLAELADPLNARYAGKKPDEVIQAHLDGLEELFADTQWQNDKQYKALRGLKRGAVEHRASVNKHSVMDNARFETSKTNLSGLSSESILTKIMGSVREASAPGNAARVAEFMRQDPKLRAMLKDMEGSIGTLARVRLEPKDSLVDKIDEGSLDGTMTQSDLSALLRDRNQMRIKRLVVFHTATQAENFTSPTPLVSYNSGANMSVTKTLGRINFIYGADQDKPIGYTFDGELSRPSASLKEAASKLKQEGFELKS
>Psy0524_AvrE1a_1
MHSSSIHRNTGCIIQPPAPANTNAATDLQQKIEQPKQRSSHSLSSVGKRALKNVSKLFQKSKAPQQKAATPPTVKNVKPSQPTPNAKTAKDKAPVSQLSSNSLDDLDDTRQPVTRAGHSGASTCGTKAQDPDEPATLQSSRQSMMTRSNGGRFELKDEKLVRNSEPQGSIQLDAKGKPDFSTFNTPGLAPLLDSILATPRQTYLAHQSKDGVHGHQLLQANGHLLHLAQDDSSLALIRSSKEALHIEGKKPPAVKLEREDGNIHIDTASGRKTQELPGKAHIAHITGVLLRHDGERMRVHEDRLYQFDPLSARWKAPEGTEDIAFNSLATGGKGSVYAKSDDVVVDLTSPFMPHIEVKDLQSFSVAPDNRAALLSGKETQAILLTDMSPVIGDLTEKKTKALELDGGKAQAAAVGLSDNKLFIADTQGRLYSADRSAFESNDPQLKLMPDQANFQLAGLPLGGHDSVTGFINGDDGRVHALIKNRQGEIHSHALNEQDSKLESGWNLTNALVLSNNRGLTMPPAPTAADRLNLDRAGLVGLSEGRIQRWDATPECWKDAGIKDIDRLQRGADSNAYVLKGGKLHALKVTPEHPNMAFDHNTALAQTARSTTVEMGKEIEGLDDRVITAFAMVSNKRFVALDDQNKLTAHSKDHKPVTLDIPGLEGDIKSLALDEKHNLHALTSTGGLYCLPREAWQSTKLGDQMRARWTPVALPGGQPVKALFANDDNVLSAQIEDAEGQGLMRLSAGKWQAFEQRPVEENGLNDVHSRITGSNKTWRIPKTGLTLRMDINAFGRSGVEKSKKASTREFMRANVYKNTAEVPRWMKNVGNNIQHRHHGRLGLNEVYETESMLFKQLELIHESGGRPPAPGKDLKARIAALESKLGPQGATLVKELETLREELENHSYTALMSIGQSYGKVKNLRQQDGILNQHGELAKPSVRTQFGKKLAELGTKLNFKSSGHDLVKELQDALTQVAPSAENPTKKLLGTLKYQGLKLSHQKADVPLGQRRDASEEHGLSKARLALDLVTLKSLGALLDEVEQLPPQADIDPLQNKLARLRDVTYGENPVKVVTDMGFTDNKALESGYEAVKTFLKSFKKADHAVSVNMRAATGSKDQAELAGKFKSMLKQLEHGDDEIRLQRSYGLNLTTPFIILADNATGLWPTAGTTGNRNYILNAERCEGGVTLYLISEGAGNVSGGFGAGKDYWPGFFDENHPARSVDVGNNRTLTPNFRLGVDVTATVAASQRAGVVFNVPDEDIDAFIDDLFEGKLNPLQVLKKAVDHETYQARRFNFDLTAGGTADLRAGINLTEDRDPDADPNSDSFSAVVRGGFAANITVNLMTYTDNSLTQKNDKTKLREGGKNRPRFLNNATLGGQLRGQIGGTRTAPTGTPASAPGPTLASQSAANNLGVAVNFSVENRTVKRVKFRYNVAKPITTEGLGKLSKSLGEAFKDSTTKAKLAELADPLNARYAGKKPDEVIQAHLDGLEELFADTQWQNDKQYKALRGLKRGAVEHRASVNKHSVMDNARFETSKTNLSGLSSESILTKIMGSVREASAPGNAARVAEFMRQDPKLRAMLKDMEGSIGTLARVRLEPKDSLVDKIDEGSLDGTMTQSDLSALLRDRNQMRIKRLVVFHTATQAENFTSPTPLVSYNSGANMSVTKTLGRINFIYGADQDKPIGYTFDGELSRPSASLKEAASKLKQEGFELKS
>Psy0525_AvrE1a_1
MHSSSIHRNTGCIIQPPAPANTNAATDLQQKIEQPKQRSSHSLSSVGKRALKNVSKLFQKSKAPQQKAATPPTVKNVKPSQPTPNAKTAKDKAPVSQLSSNSLDDLDDTRQPVTRAGHSGASTCGTKAQDPDEPATLQSSRQSMMTRSNGGRFELKDEKLVRNSEPQGSIQLDAKGKPDFSTFNTPGLAPLLDSILATPRQTYLAHQSKDGVHGHQLLQANGHLLHLAQDDSSLALIRSSKEALHIEGKKPPAVKLEREDGNIHIDTASGRKTQELPGKAHIAHITGVLLRHDGERMRVHEDRLYQFDPLSARWKAPEGTEDIAFNSLATGGKGSVYAKSDDVVVDLTSPFMPHIEVKDLQSFSVAPDNRAALLSGKETQAILLTDMSPVIGDLTEKKTKALELDGGKAQAAAVGLSDNKLFIADTQGRLYSADRSAFESNDPQLKLMPDQANFQLAGLPLGGHDSVTGFINGDDGRVHALIKNRQGEIHSHALNEQDSKLESGWNLTNALVLSNNRGLTMPPAPTAADRLNLDRAGLVGLSEGRIQRWDATPECWKDAGIKDIDRLQRGADSNAYVLKGGKLHALKVTPEHPNMAFDHNTALAQTARSTTVEMGKEIEGLDDRVITAFAMVSNKRFVALDDQNKLTAHSKDHKPVTLDIPGLEGDIKSLALDEKHNLHALTSTGGLYCLPREAWQSTKLGDQMRARWTPVALPGGQPVKALFANDDNVLSAQIEDAEGQGLMRLSAGKWQAFEQRPVEENGLNDVHSRITGSNKTWRIPKTGLTLRMDINAFGRSGVEKSKKASTREFMRANVYKNTAEVPRWMKNVGNNIQHRHHGRLGLNEVYETESMLFKQLELIHESGGRPPAPGKDLKARIAALESKLGPQGATLVKELETLREELENHSYTALMSIGQSYGKVKNLRQQDGILNQHGELAKPSVRTQFGKKLAELGTKLNFKSSGHDLVKELQDALTQVAPSAENPTKKLLGTLKYQGLKLSHQKADVPLGQRRDASEEHGLSKARLALDLVTLKSLGALLDEVEQLPPQADIDPLQNKLARLRDVTYGENPVKVVTDMGFTDNKALESGYEAVKTFLKSFKKADHAVSVNMRAATGSKDQAELAGKFKSMLKQLEHGDDEIRLQRSYGLNLTTPFIILADNATGLWPTAGTTGNRNYILNAERCEGGVTLYLISEGAGNVSGGFGAGKDYWPGFFDENHPARSVDVGNNRTLTPNFRLGVDVTATVAASQRAGVVFNVPDEDIDAFIDDLFEGKLNPLQVLKKAVDHETYQARRFNFDLTAGGTADLRAGINLTEDRDPDADPNSDSFSAVVRGGFAANITVNLMTYTDNSLTQKNDKTKLREGGKNRPRFLNNATLGGQLRGQIGGTRTAPTGTPASAPGPTLASQSAANNLGVAVNFSVENRTVKRVKFRYNVAKPITTEGLGKLSKSLGEAFKDSTTKAKLAELADPLNARYAGKKPDEVIQAHLDGLEELFADTQWQNDKQYKALRGLKRGAVEHRASVNKHSVMDNARFETSKTNLSGLSSESILTKIMGSVREASAPGNAARVAEFMRQDPKLRAMLKDMEGSIGTLARVRLEPKDSLVDKIDEGSLDGTMTQSDLSALLRDRNQMRIKRLVVFHTATQAENFTSPTPLVSYNSGANMSVTKTLGRINFIYGADQDKPIGYTFDGELSRPSASLKEAASKLKQEGFELKS
>Psy0526_AvrE1a_1
MHSSSIHRNTGCIIQPPAPANTNAATDLQQKIEQPKQRSSHSLSSVGKRALKNVSKLFQKSKAPQQKAATPPTVKNVKPSQPTPNAKTAKDKAPVSQLSSNSLDDLDDTRQPVTRAGHSGASTCGTKAQDPDEPATLQSSRQSMMTRSNGGRFELKDEKLVRNSEPQGSIQLDAKGKPDFSTFNTPGLAPLLDSILATPRQTYLAHQSKDGVHGHQLLQANGHLLHLAQDDSSLALIRSSKEALHIEGKKPPAVKLEREDGNIHIDTASGRKTQELPGKAHIAHITGVLLRHDGERMRVHEDRLYQFDPLSARWKAPEGTEDIAFNSLATGGKGSVYAKSDDVVVDLTSPFMPHIEVKDLQSFSVAPDNRAALLSGKETQAILLTDMSPVIGDLTEKKTKALELDGGKAQAAAVGLSDNKLFIADTQGRLYSADRSAFESNDPQLKLMPDQANFQLAGLPLGGHDSVTGFINGDDGRVHALIKNRQGEIHSHALNEQDSKLESGWNLTNALVLSNNRGLTMPPAPTAADRLNLDRAGLVGLSEGRIQRWDATPECWKDAGIKDIDRLQRGADSNAYVLKGGKLHALKVTPEHPNMAFDHNTALAQTARSTTVEMGKEIEGLDDRVITAFAMVSNKRFVALDDQNKLTAHSKDHKPVTLDIPGLEGDIKSLALDEKHNLHALTSTGGLYCLPREAWQSTKLGDQMRARWTPVALPGGQPVKALFANDDNVLSAQIEDAEGQGLMRLSAGKWQAFEQRPVEENGLNDVHSRITGSNKTWRIPKTGLTLRMDINAFGRSGVEKSKKASTREFMRANVYKNTAEVPRWMKNVGNNIQHRHHGRLGLNEVYETESMLFKQLELIHESGGRPPAPGKDLKARIAALESKLGPQGATLVKELETLREELENHSYTALMSIGQSYGKVKNLRQQDGILNQHGELAKPSVRTQFGKKLAELGTKLNFKSSGHDLVKELQDALTQVAPSAENPTKKLLGTLKYQGLKLSHQKADVPLGQRRDASEEHGLSKARLALDLVTLKSLGALLDEVEQLPPQADIDPLQNKLARLRDVTYGENPVKVVTDMGFTDNKALESGYEAVKTFLKSFKKADHAVSVNMRAATGSKDQAELAGKFKSMLKQLEHGDDEIRLQRSYGLNLTTPFIILADNATGLWPTAGTTGNRNYILNAERCEGGVTLYLISEGAGNVSGGFGAGKDYWPGFFDENHPARSVDVGNNRTLTPNFRLGVDVTATVAASQRAGVVFNVPDEDIDAFIDDLFEGKLNPLQVLKKAVDHETYQARRFNFDLTAGGTADLRAGINLTEDRDPDADPNSDSFSAVVRGGFAANITVNLMTYTDNSLTQKNDKTKLREGGKNRPRFLNNATLGGQLRGQIGGTRTAPTGTPASAPGPTLASQSAANNLGVAVNFSVENRTVKRVKFRYNVAKPITTEGLGKLSKSLGEAFKDSTTKAKLAELADPLNARYAGKKPDEVIQAHLDGLEELFADTQWQNDKQYKALRGLKRGAVEHRASVNKHSVMDNARFETSKTNLSGLSSESILTKIMGSVREASAPGNAARVAEFMRQDPKLRAMLKDMEGSIGTLARVRLEPKDSLVDKIDEGSLDGTMTQSDLSALLRDRNQMRIKRLVVFHTATQAENFTSPTPLVSYNSGANMSVTKTLGRINFIYGADQDKPIGYTFDGELSRPSASLKEAASKLKQEGFELKS
>Psy0527_AvrE1a_1
MHSSSIHRNTGCIIQPPAPANTNAATDLQQKIEQPKQRSSHSLSSVGKRALKNVSKLFQKSKAPQQKAATPPTVKNVKPSQPTPNAKTAKDKAPVSQLSSNSLDDLDDTRQPVTRAGHSGASTCGTKAQDPDEPATLQSSRQSMMTRSNGGRFELKDEKLVRNSEPQGSIQLDAKGKPDFSTFNTPGLAPLLDSILATPRQTYLAHQSKDGVHGHQLLQANGHLLHLAQDDSSLALIRSSKEALHIEGKKPPAVKLEREDGNIHIDTASGRKTQELPGKAHIAHITGVLLRHDGERMRVHEDRLYQFDPLSARWKAPEGTEDIAFNSLATGGKGSVYAKSDDVVVDLTSPFMPHIEVKDLQSFSVAPDNRAALLSGKETQAILLTDMSPVIGDLTEKKTKALELDGGKAQAAAVGLSDNKLFIADTQGRLYSADRSAFESNDPQLKLMPDQANFQLAGLPLGGHDSVTGFINGDDGRVHALIKNRQGEIHSHALNEQDSKLESGWNLTNALVLSNNRGLTMPPAPTAADRLNLDRAGLVGLSEGRIQRWDATPECWKDAGIKDIDRLQRGADSNAYVLKGGKLHALKVTPEHPNMAFDHNTALAQTARSTTVEMGKEIEGLDDRVITAFAMVSNKRFVALDDQNKLTAHSKDHKPVTLDIPGLEGDIKSLALDEKHNLHALTSTGGLYCLPREAWQSTKLGDQMRARWTPVALPGGQPVKALFANDDNVLSAQIEDAEGQGLMRLSAGKWQAFEQRPVEENGLNDVHSRITGSNKTWRIPKTGLTLRMDINAFGRSGVEKSKKASTREFMRANVYKNTAEVPRWMKNVGNNIQHRHHGRLGLNEVYETESMLFKQLELIHESGGRPPAPGKDLKARIAALESKLGPQGATLVKELETLREELENHSYTALMSIGQSYGKVKNLRQQDGILNQHGELAKPSVRTQFGKKLAELGTKLNFKSSGHDLVKELQDALTQVAPSAENPTKKLLGTLKYQGLKLSHQKADVPLGQRRDASEEHGLSKARLALDLVTLKSLGALLDEVEQLPPQADIDPLQNKLARLRDVTYGENPVKVVTDMGFTDNKALESGYEAVKTFLKSFKKADHAVSVNMRAATGSKDQAELAGKFKSMLKQLEHGDDEIRLQRSYGLNLTTPFIILADNATGLWPTAGTTGNRNYILNAERCEGGVTLYLISEGAGNVSGGFGAGKDYWPGFFDENHPARSVDVGNNRTLTPNFRLGVDVTATVAASQRAGVVFNVPDEDIDAFIDDLFEGKLNPLQVLKKAVDHETYQARRFNFDLTAGGTADLRAGINLTEDRDPDADPNSDSFSAVVRGGFAANITVNLMTYTDNSLTQKNDKTKLREGGKNRPRFLNNATLGGQLRGQIGGTRTAPTGTPASAPGPTLASQSAANNLGVAVNFSVENRTVKRVKFRYNVAKPITTEGLGKLSKSLGEAFKDSTTKAKLAELADPLNARYAGKKPDEVIQAHLDGLEELFADTQWQNDKQYKALRGLKRGAVEHRASVNKHSVMDNARFETSKTNLSGLSSESILTKIMGSVREASAPGNAARVAEFMRQDPKLRAMLKDMEGSIGTLARVRLEPKDSLVDKIDEGSLDGTMTQSDLSALLRDRNQMRIKRLVVFHTATQAENFTSPTPLVSYNSGANMSVTKTLGRINFIYGADQDKPIGYTFDGELSRPSASLKEAASKLKQEGFELKS
>Psy0528_AvrE1a_1
MHSSSIHRNTGCIIQPPAPANTNAATDLQQKIEQPKQRSSHSLSSVGKRALKNVSKLFQKSKAPQQKAATPPTVKNVKPSQPTPNAKTAKDKAPVSQLSSNSLDDLDDTRQPVTRAGHSGASTCGTKAQDPDEPATLQSSRQSMMTRSNGGRFELKDEKLVRNSEPQGSIQLDAKGKPDFSTFNTPGLAPLLDSILATPRQTYLAHQSKDGVHGHQLLQANGHLLHLAQDDSSLALIRSSKEALHIEGKKPPAVKLEREDGNIHIDTASGRKTQELPGKAHIAHITGVLLRHDGERMRVHEDRLYQFDPLSARWKAPEGTEDIAFNSLATGGKGSVYAKSDDVVVDLTSPFMPHIEVKDLQSFSVAPDNRAALLSGKETQAILLTDMSPVIGDLTEKKTKALELDGGKAQAAAVGLSDNKLFIADTQGRLYSADRSAFESNDPQLKLMPDQANFQLAGLPLGGHDSVTGFINGDDGRVHALIKNRQGEIHSHALNEQDSKLESGWNLTNALVLSNNRGLTMPPAPTAADRLNLDRAGLVGLSEGRIQRWDATPECWKDAGIKDIDRLQRGADSNAYVLKGGKLHALKVTPEHPNMAFDHNTALAQTARSTTVEMGKEIEGLDDRVITAFAMVSNKRFVALDDQNKLTAHSKDHKPVTLDIPGLEGDIKSLALDEKHNLHALTSTGGLYCLPREAWQSTKLGDQMRARWTPVALPGGQPVKALFANDDNVLSAQIEDAEGQGLMRLSAGKWQAFEQRPVEENGLNDVHSRITGSNKTWRIPKTGLTLRMDINAFGRSGVEKSKKASTREFMRANVYKNTAEVPRWMKNVGNNIQHRHHGRLGLNEVYETESMLFKQLELIHESGGRPPAPGKDLKARIAALESKLGPQGATLVKELETLREELENHSYTALMSIGQSYGKVKNLRQQDGILNQHGELAKPSVRTQFGKKLAELGTKLNFKSSGHDLVKELQDALTQVAPSAENPTKKLLGTLKYQGLKLSHQKADVPLGQRRDASEEHGLSKARLALDLVTLKSLGALLDEVEQLPPQADIDPLQNKLARLRDVTYGENPVKVVTDMGFTDNKALESGYEAVKTFLKSFKKADHAVSVNMRAATGSKDQAELAGKFKSMLKQLEHGDDEIRLQRSYGLNLTTPFIILADNATGLWPTAGTTGNRNYILNAERCEGGVTLYLISEGAGNVSGGFGAGKDYWPGFFDENHPARSVDVGNNRTLTPNFRLGVDVTATVAASQRAGVVFNVPDEDIDAFIDDLFEGKLNPLQVLKKAVDHETYQARRFNFDLTAGGTADLRAGINLTEDRDPDADPNSDSFSAVVRGGFAANITVNLMTYTDNSLTQKNDKTKLREGGKNRPRFLNNATLGGQLRGQIGGTRTAPTGTPASAPGPTLASQSAANNLGVAVNFSVENRTVKRVKFRYNVAKPITTEGLGKLSKSLGEAFKDSTTKAKLAELADPLNARYAGKKPDEVIQAHLDGLEELFADTQWQNDKQYKALRGLKRGAVEHRASVNKHSVMDNARFETSKTNLSGLSSESILTKIMGSVREASAPGNAARVAEFMRQDPKLRAMLKDMEGSIGTLARVRLEPKDSLVDKIDEGSLDGTMTQSDLSALLRDRNQMRIKRLVVFHTATQAENFTSPTPLVSYNSGANMSVTKTLGRINFIYGADQDKPIGYTFDGELSRPSASLKEAASKLKQEGFELKS
>Psy0530_AvrE1a_1
MHSSSIHRNTGCIIQPPAPANTNAATDLQQKIEQPKQRSSHSLSSVGKRALKNVSKLFQKSKAPQQKAATPPTVKNVKPSQPTPNAKTAKDKAPVSQLSSNSLDDLDDTRQPVTRAGHSGASTCGTKAQDPDEPATLQSSRQSMMTRSNGGRFELKDEKLVRNSEPQGSIQLDAKGKPDFSTFNTPGLAPLLDSILATPRQTYLAHQSKDGVHGHQLLQANGHLLHLAQDDSSLALIRSSKEALHIEGKKPPAVKLEREDGNIHIDTASGRKTQELPGKAHIAHITGVLLRHDGERMRVHEDRLYQFDPLSARWKAPEGTEDIAFNSLATGGKGSVYAKSDDVVVDLTSPFMPHIEVKDLQSFSVAPDNRAALLSGKETQAILLTDMSPVIGDLTEKKTKALELDGGKAQAAAVGLSDNKLFIADTQGRLYSADRSAFESNDPQLKLMPDQANFQLAGLPLGGHDSVTGFINGDDGRVHALIKNRQGEIHSHALNEQDSKLESGWNLTNALVLSNNRGLTMPPAPTAADRLNLDRAGLVGLSEGRIQRWDATPECWKDAGIKDIDRLQRGADSNAYVLKGGKLHALKVTPEHPNMAFDHNTALAQTARSTTVEMGKEIEGLDDRVITAFAMVSNKRFVALDDQNKLTAHSKDHKPVTLDIPGLEGDIKSLALDEKHNLHALTSTGGLYCLPREAWQSTKLGDQMRARWTPVALPGGQPVKALFANDDNVLSAQIEDAEGQGLMRLSAGKWQAFEQRPVEENGLNDVHSRITGSNKTWRIPKTGLTLRMDINAFGRSGVEKSKKASTREFMRANVYKNTAEVPRWMKNVGNNIQHRHHGRLGLNEVYETESMLFKQLELIHESGGRPPAPGKDLKARIAALESKLGPQGATLVKELETLREELENHSYTALMSIGQSYGKVKNLRQQDGILNQHGELAKPSVRTQFGKKLAELGTKLNFKSSGHDLVKELQDALTQVAPSAENPTKKLLGTLKYQGLKLSHQKADVPLGQRRDASEEHGLSKARLALDLVTLKSLGALLDEVEQLPPQADIDPLQNKLARLRDVTYGENPVKVVTDMGFTDNKALESGYEAVKTFLKSFKKADHAVSVNMRAATGSKDQAELAGKFKSMLKQLEHGDDEIRLQRSYGLNLTTPFIILADNATGLWPTAGTTGNRNYILNAERCEGGVTLYLISEGAGNVSGGFGAGKDYWPGFFDENHPARSVDVGNNRTLTPNFRLGVDVTATVAASQRAGVVFNVPDEDIDAFIDDLFEGKLNPLQVLKKAVDHETYQARRFNFDLTAGGTADLRAGINLTEDRDPDADPNSDSFSAVVRGGFAANITVNLMTYTDNSLTQKNDKTKLREGGKNRPRFLNNATLGGQLRGQIGGTRTAPTGTPASAPGPTLASQSAANNLGVAVNFSVENRTVKRVKFRYNVAKPITTEGLGKLSKSLGEAFKDSTTKAKLAELADPLNARYAGKKPDEVIQAHLDGLEELFADTQWQNDKQYKALRGLKRGAVEHRASVNKHSVMDNARFETSKTNLSGLSSESILTKIMGSVREASAPGNAARVAEFMRQDPKLRAMLKDMEGSIGTLARVRLEPKDSLVDKIDEGSLDGTMTQSDLSALLRDRNQMRIKRLVVFHTATQAENFTSPTPLVSYNSGANMSVTKTLGRINFIYGADQDKPIGYTFDGELSRPSASLKEAASKLKQEGFELKS
>Psy0535_AvrE1a_1
MHSSSIHRNTGCIIQPPAPANTNAATDLQQKIEQPKQRSSHSLSSVGKRALKNVSKLFQKSKAPQQKAATPPTVKNVKPSQPTPNAKTAKDKAPVSQLSSNSLDDLDDTRQPVTRAGHSGASTCGTKAQDPDEPATLQSSRQSMMTRSNGGRFELKDEKLVRNSEPQGSIQLDAKGKPDFSTFNTPGLAPLLDSILATPRQTYLAHQSKDGVHGHQLLQANGHLLHLAQDDSSLALIRSSKEALHIEGKKPPAVKLEREDGNIHIDTASGRKTQELPGKAHIAHITGVLLRHDGERMRVHEDRLYQFDPLSARWKAPEGTEDIAFNSLATGGKGSVYAKSDDVVVDLTSPFMPHIEVKDLQSFSVAPDNRAALLSGKETQAILLTDMSPVIGDLTEKKTKALELDGGKAQAAAVGLSDNKLFIADTQGRLYSADRSAFESNDPQLKLMPDQANFQLAGLPLGGHDSVTGFINGDDGRVHALIKNRQGEIHSHALNEQDSKLESGWNLTNALVLSNNRGLTMPPAPTAADRLNLDRAGLVGLSEGRIQRWDATPECWKDAGIKDIDRLQRGADSNAYVLKGGKLHALKVTPEHPNMAFDHNTALAQTARSTTVEMGKEIEGLDDRVITAFAMVSNKRFVALDDQNKLTAHSKDHKPVTLDIPGLEGDIKSLALDEKHNLHALTSTGGLYCLPREAWQSTKLGDQMRARWTPVALPGGQPVKALFANDDNVLSAQIEDAEGQGLMRLSAGKWQAFEQRPVEENGLNDVHSRITGSNKTWRIPKTGLTLRMDINAFGRSGVEKSKKASTREFMRANVYKNTAEVPRWMKNVGNNIQHRHHGRLGLNEVYETESMLFKQLELIHESGGRPPAPGKDLKARIAALESKLGPQGATLVKELETLREELENHSYTALMSIGQSYGKVKNLRQQDGILNQHGELAKPSVRTQFGKKLAELGTKLNFKSSGHDLVKELQDALTQVAPSAENPTKKLLGTLKYQGLKLSHQKADVPLGQRRDASEEHGLSKARLALDLVTLKSLGALLDEVEQLPPQADIDPLQNKLARLRDVTYGENPVKVVTDMGFTDNKALESGYEAVKTFLKSFKKADHAVSVNMRAATGSKDQAELAGKFKSMLKQLEHGDDEIRLQRSYGLNLTTPFIILADNATGLWPTAGTTGNRNYILNAERCEGGVTLYLISEGAGNVSGGFGAGKDYWPGFFDENHPARSVDVGNNRTLTPNFRLGVDVTATVAASQRAGVVFNVPDEDIDAFIDDLFEGKLNPLQVLKKAVDHETYQARRFNFDLTAGGTADLRAGINLTEDRDPDADPNSDSFSAVVRGGFAANITVNLMTYTDNSLTQKNDKTKLREGGKNRPRFLNNATLGGQLRGQIGGTRTAPTGTPASAPGPTLASQSAANNLGVAVNFSVENRTVKRVKFRYNVAKPITTEGLGKLSKSLGEAFKDSTTKAKLAELADPLNARYAGKKPDEVIQAHLDGLEELFADTQWQNDKQYKALRGLKRGAVEHRASVNKHSVMDNARFETSKTNLSGLSSESILTKIMGSVREASAPGNAARVAEFMRQDPKLRAMLKDMEGSIGTLARVRLEPKDSLVDKIDEGSLDGTMTQSDLSALLRDRNQMRIKRLVVFHTATQAENFTSPTPLVSYNSGANMSVTKTLGRINFIYGADQDKPIGYTFDGELSRPSASLKEAASKLKQEGFELKS
>PsyICMP4909_AvrE1a_1
MHSSSIHRNTGCIIQPPAPANTNAATDLQQKIEQPKQRSSHSLSSVGKRALKNVSKLFQKSKAPQQKAATPPTVKNVKPSQPTPNAKTAKDKAPVSQLSSNSLDDLDDTRQPVTRAGHSGASTCGTKAQDPDEPATLQSSRQSMMTRSNGGRFELKDEKLVRNSEPQGSIQLDAKGKPDFSTFNTPGLAPLLDSILATPRQTYLAHQSKDGVHGHQLLQANGHLLHLAQDDSSLALIRSSKEALHIEGKKPPAVKLEREDGNIHIDTASGRKTQELPGKAHIAHITGVLLRHDGERMRVHEDRLYQFDPLSARWKAPEGTEDIAFNSLATGGKGSVYAKSDDVVVDLTSPFMPHIEVKDLQSFSVAPDNRAALLSGKETQAILLTDMSPVIGDLTEKKTKALELDGGKAQAAAVGLSDNKLFIADTQGRLYSADRSAFESNDPQLKLMPDQANFQLAGLPLGGHDSVTGFINGDDGRVHALIKNRQGEIHSHALNEQDSKLESGWNLTNALVLSNNRGLTMPPAPTAADRLNLDRAGLVGLSEGRIQRWDATPECWKDAGIKDIDRLQRGADSNAYVLKGGKLHALKVTPEHPNMAFDHNTALAQTARSTTVEMGKEIEGLDDRVITAFAMVSNKRFVALDDQNKLTAHSKDHKPVTLDIPGLEGDIKSLALDEKHNLHALTSTGGLYCLPREAWQSTKLGDQMRARWTPVALPGGQPVKALFANDDNVLSAQIEDAEGQGLMRLSAGKWQAFEQRPVEENGLNDVHSRITGSNKTWRIPKTGLTLRMDINAFGRSGVEKSKKASTREFMRANVYKNTAEVPRWMKNVGNNIQHRHHGRLGLNEVYETESMLFKQLELIHESGGRPPAPGKDLKARIAALESKLGPQGATLVKELETLREELENHSYTALMSIGQSYGKVKNLRQQDGILNQHGELAKPSVRTQFGKKLAELGTKLNFKSSGHDLVKELQDALTQVAPSAENPTKKLLGTLKYQGLKLSHQKADVPLGQRRDASEEHGLSKARLALDLVTLKSLGALLDEVEQLPPQADIDPLQNKLARLRDVTYGENPVKVVTDMGFTDNKALESGYEAVKTFLKSFKKADHAVSVNMRAATGSKDQAELAGKFKSMLKQLEHGDDEIRLQRSYGLNLTTPFIILADNATGLWPTAGTTGNRNYILNAERCEGGVTLYLISEGAGNVSGGFGAGKDYWPGFFDENHPARSVDVGNNRTLTPNFRLGVDVTATVAASQRAGVVFNVPDEDIDAFIDDLFEGKLNPLQVLKKAVDHETYQARRFNFDLTAGGTADLRAGINLTEDRDPDADPNSDSFSAVVRGGFAANITVNLMTYTDNSLTQKNDKTKLREGGKNRPRFLNNATLGGQLRGQIGGTRTAPTGTPASAPGPTLASQSAANNLGVAVNFSVENRTVKRVKFRYNVAKPITTEGLGKLSKSLGEAFKDSTTKAKLAELADPLNARYAGKKPDEVIQAHLDGLEELFADTQWQNDKQYKALRGLKRGAVEHRASVNKHSVMDNARFETSKTNLSGLSSESILTKIMGSVREASAPGNAARVAEFMRQDPKLRAMLKDMEGSIGTLARVRLEPKDSLVDKIDEGSLDGTMTQSDLSALLRDRNQMRIKRLVVFHTATQAENFTSPTPLVSYNSGANMSVTKTLGRINFIYGADQDKPIGYTFDGELSRPSASLKEAASKLKQEGFELKS
>Pae0893_23_AvrE1a_1
MHSSSIHRNTGSIIQPPVPANTNAATDLQQKIEQPKQRSSHSLSSVGKRALKNVSKLFQKSKAPQQKAATPPTVKNVKPSQPTSNSKTAKDKAPVSQLSSNSLDDLDDTRQPVTRAGHSGASTPGTKAQDPDEPATLQSSRQSMMTRSNGGRFELKDEKLVRNSEPQGSIQLDAKGKPDFSTFNTPGLAPLLDSILATPMQTYLAHQSKDGVHGHQLLQANGHLLHLAQDDSSLALIRSSKEALHIEGKKPPAVKLEREDGNIHIDTASGRKTQELPGKAHIAHITGVLLRHDGERMRVHEDRLYQFDPLSARWKAPEGTEDIAFNNLATGGNGSVYAKSDDVVVDLTSPFMPHIEVKDLQSFSVAPDNRAALLSGKETQAILLTDMSPVIGDLTEKKTKALELDGGKAQAAAVGLSDNKLFIADTQGRLYSADRSAFESNDPQLKLTPDQANFQLAGLPLGGHDSVTGFINGDDGRVHALIKNRQGEIHSHALNEQDSKLESGWNLTNALVLSNNRGLTMPPAPTAADRLNLDRAGLVGLSEGRIQRWDATPECWKDAGIKDIDRLQRGADSNAYVLKGGKLHALKVTPEHPNMAFDHNTALAQTARSTTVEMGKEIEGLDDRVITAFAMVSNKSFVALDDQNKLTAHSKDHKPVTLDIPGLEGDIKSLALDEKQNLHALTSTGGLYCLPKEAWQSTKLGDQMRARWTPVALPGGQPVKALFANDDNVLSAQVEDAEGQGLMRLSAGKWQAFEQRPVEENGLNDVHSRITGSNKTWRIPKTGLTLRMDINAFGRSGVEKSKKASTREFMRANVYKNTAEVPRWMKNVGNSIQHRHHGRLGLNEVYETESMLFKQLELINESGGRPPAPGKDLKARIAALESKLGPQGATLVKELETLREELENHSYTALMSIGQSYGKVKNLRQQDGILNQHGELAKPSVRTQFGKKLAELGTKLNFKSSGHDLVKELQDALTQVAPSAENPTKKLLGTLKYQGLKLSHQKADVPLGQRRDAREEHGLSKARLALDLVTLKSLGALLDEVEQLPPQADIDPLQNKLATLRDVTYGENPVKVVTDMGFTDNKALESGYEAVKTFLKSFKKADHAVSVNMRAATGSKDQAELAGKFKSMLKQLEHGDDEIGLQRSYGLNLTTPFIILADKATEIWPTAGTTGNRNYILNAERCEGGVTLYLISEGAGNVSGGFGAGKDYWPGFFDENHPARSVDVGNNRTLTPNFRLGVDVTATVAASQRAGVVFNVPDEDIDAFVDDLFEGKLNPLQVLKKAVDHETYQARRFNFDLTTGGTADLRSGINLTEDRDPDADPDSNSFSAVVRGGFAANITVNLMTYTDYSLTQKNDKTELREGGKNRPRFLNNATLGGQLRGQIGGTHTAPTGTPASAPGPTPASQSAANNLGVAVNFSVENRTVKRVKFRYNVAKPITTEGLGKLSKSLGEAFKDSTTKAKLAELAYPLNARYAGKKPDEVIQAHLDGLEELFADTQWQNDKQYKALRGLKRGAVEHRASVNKHSVMDNARFETSKTNLSGLSSESILTKIMGSVREASAPGNAARVAEFMRQDPKLRAMLKDMEGSIGTLARVRLEPKDSLVDKIDEGSLDGTMTQSDLSALLGDRNQMRIKRLVVFHTATQAENFTSPTPLVSYNSGANMSVTKTLGRINFIYGADQDKPIGYTFDGELSRPSASLKEAASKLKQEGFKLKS
>Pae3681_AvrE1a_1
MHSSSIHRNTGSIIQPPVPANTNAATDLQQKIEQPKQRSSHSLSSVGKRALKNVSKLFQKSKAPQQKAATPPTVKNVKPSQPTSNSKTAKDKAPVSQLSSNSLDDLDDTRQPVTRAGHSGASTPGTKAQDPDEPATLQSSRQSMMTRSNGGRFELKDEKLVRNSEPQGSIQLDAKGKPDFSTFNTPGLAPLLDSILATPMQTYLAHQSKDGVHGHQLLQANGHLLHLAQDDSSLALIRSSKEALHIEGKKPPAVKLEREDGNIHIDTASGRKTQELPGKAHIAHITGVLLRHDGERMRVHEDRLYQFDPLSARWKAPEGTEDIAFNNLATGGNGSVYAKSDDVVVDLTSPFMPHIEVKDLQSFSVAPDNRAALLSGKETQAILLTDMSPVIGDLTEKKTKALELDGGKAQAAAVGLSDNKLFIADTQGRLYSADRSAFESNDPQLKLTPDQANFQLAGLPLGGHDSVTGFINGDDGRVHALIKNRQGEIHSHALNEQDSKLESGWNLTNALVLSNNRGLTMPPAPTAADRLNLDRAGLVGLSEGRIQRWDATPECWKDAGIKDIDRLQRGADSNAYVLKGGKLHALKVTPEHPNMAFDHNTALAQTARSTTVEMGKEIEGLDDRVITAFAMVSNKSFVALDDQNKLTAHSKDHKPVTLDIPGLEGDIKSLALDEKQNLHALTSTGGLYCLPKEAWQSTKLGDQMRARWTPVALPGGQPVKALFANDDNVLSAQVEDAEGQGLMRLSAGKWQAFEQRPVEENGLNDVHSRITGSNKTWRIPKTGLTLRMDINAFGRSGVEKSKKASTREFMRANVYKNTAEVPRWMKNVGNSIQHRHHGRLGLNEVYETESMLFKQLELINESGGRPPAPGKDLKARIAALESKLGPQGATLVKELETLREELENHSYTALMSIGQSYGKVKNLRQQDGILNQHGELAKPSVRTQFGKKLAELGTKLNFKSSGHDLVKELQDALTQVAPSAENPTKKLLGTLKYQGLKLSHQKADVPLGQRRDAREEHGLSKARLALDLVTLKSLGALLDEVEQLPPQADIDPLQNKLATLRDVTYGENPVKVVTDMGFTDNKALESGYEAVKTFLKSFKKADHAVSVNMRAATGSKDQAELAGKFKSMLKQLEHGDDEIGLQRSYGLNLTTPFIILADKATEIWPTAGTTGNRNYILNAERCEGGVTLYLISEGAGNVSGGFGAGKDYWPGFFDENHPARSVDVGNNRTLTPNFRLGVDVTATVAASQRAGVVFNVPDEDIDAFVDDLFEGKLNPLQVLKKAVDHETYQARRFNFDLTTGGTADLRSGINLTEDRDPDADPDSNSFSAVVRGGFAANITVNLMTYTDYSLTQKNDKTELREGGKNRPRFLNNATLGGQLRGQIGGTHTAPTGTPASAPGPTPASQSAANNLGVAVNFSVENRTVKRVKFRYNVAKPITTEGLGKLSKSLGEAFKDSTTKAKLAELAYPLNARYAGKKPDEVIQAHLDGLEELFADTQWQNDKQYKALRGLKRGAVEHRASVNKHSVMDNARFETSKTNLSGLSSESILTKIMGSVREASAPGNAARVAEFMRQDPKLRAMLKDMEGSIGTLARVRLEPKDSLVDKIDEGSLDGTMTQSDLSALLGDRNQMRIKRLVVFHTATQAENFTSPTPLVSYNSGANMSVTKTLGRINFIYGADQDKPIGYTFDGELSRPSASLKEAASKLKQEGFKLKS
>Pae2250_AvrE1a_1
MHSSSIHRNTGSIIQPPVPANTNAATDLQQKIEQPKQRSSHSLSSVGKRALKNVSKLFQKSKAPQQKAATPPTVKNVKPSQPTSNSKTAKDKAPVSQLSSNSLDDLDDTRQPVTRAGHSGASTPGTKAQDPDEPATLQSSRQSMMTRSNGGRFELKDEKLVRNSEPQGSIQLDAKGKPDFSTFNTPGLAPLLDSILATPMQTYLAHQSKDGVHGHQLLQANGHLLHLAQDDSSLALIRSSKEALHIEGKKPPAVKLEREDGNIHIDTASGRKTQELPGKAHIAHITGVLLRHDGERMRVHEDRLYQFDPLSARWKAPEGTEDIAFNNLATGGNGSVYAKSDDVVVDLTSPFMPHIEVKDLQSFSVAPDNRAALLSGKETQAILLTDMSPVIGDLTEKKTKALELDGGKAQAAAVGLSDNKLFIADTQGRLYSADRSAFESNDPQLKLTPDQANFQLAGLPLGGHDSVTGFINGDDGRVHALIKNRQGEIHSHALNEQDSKLESGWNLTNALVLSNNRGLTMPPAPTAADRLNLDRAGLVGLSEGRIQRWDATPECWKDAGIKDIDRLQRGADSNAYVLKGGKLHALKVTPEHPNMAFDHNTALAQTARSTTVEMGKEIEGLDDRVITAFAMVSNKSFVALDDQNKLTAHSKDHKPVTLDIPGLEGDIKSLALDEKQNLHALTSTGGLYYLPKEAWQSTKLGDQMRARWTPVALPGGQPVKALFANDDNVLSAQVEDAEGQGLMRLSAGKWQAFEQRPVEENGLNDVHSRITGSNKTWRIPKTGLTLRMDINAFGRSGVEKSKKASTREFMRANVYKNTAEVPRWMKNVGNSIQHRHHGRLGLNEVYETESMLFKQLELINESGGRPPAPGKDLKARIAALESKLGPQGATLVKELETLREELENHSYTALMSIGQSYGKVKNLRQQDGILNQHGELAKPSVRTQFGKKLAELGTKLNFKSSGHDLVKELQDALTQVAPSAENPTKKLLGTLKYQGLKLSHQKADVPLGQRRDAREEHGLSKARLALDLVTLKSLGALLDEVEQLPPQADIDPLQNKLATLRDVTYGENPVKVVTDMGFTDNKALESGYEAVKTFLKSFKKADHAVSVNMRAATGSKDQAELAGKFKSMLKQLEHGDDEIGLQRSYGLNLTTPFIILADKATEIWPTAGTTGNRNYILNAERCEGGVTLYLISEGAGNVSGGFGAGKDYWPGFFDENHPARSVDVGNNRTLTPNFRLGVDVTATVAASQRAGVVFNVPDEDIDAFVDDLFEGKLNPLQVLKKAVDHETYQARRFNFDLTTGGTADLRSGINLTEDRDPDADPNSNSFSAVVRGGFAANITVNLMTYTDYSLTQKNDKTELREGGKNRPRFLNNATLGGQLRGQIGGTHTPPTGTPASAPGPTPASQSAANNLGVAVNFSVENRTVKRVKFRYNVAKPITTEGLGKLSKSLGEAFKDSTTKAKLAELAYPLNARYAGKKPDEVIQAHLDGLEELFADTQWQNDKQYKALRGLKRGAVEHRASVNKHSVMDNARFETSKTNLSGLSSESILTKIMGSVREASAPGNAARVAEFMRQDPKLRAMLKDMEGSIGTLARVRLEPKDSLVDKIDEGSLDGTMTQSDLSALLGDRNQMRIKRLVVFHTATQAENFTSPTPLVSYNSGANMSVTKTLGRINFIYGADQDKPIGYTFDGELSRPSASLKEAASKLKQEGFELKS
>PaeICMP8947_AvrE1a_1
MPHIEVKDLQSFSVAPDNRAALLSGKETQAILLTDMSPVIGDLTEKKTKALELDGGKAQAAAVGLSDNKLFIADTQGRLYSADRSAFESNDPQLKLTPDQANFQLAGLPLGGHDSVTGFINGDDGRVHALIKNRQGEIHSHALNEQDSKLESGWNLTNALVLSNNRGLTMPPAPTAADRLNLDRAGLVGLSEGRIQRWDATPECWKDAGIKDIDRLQRGADSNAYVLKGGKLHALKVTPEHPNMAFDHNTALAQTARSTTVEMGKEIEGLDDRVITAFAMVSNKSFVALDDQNKLTAHSKDHKPVTLDIPGLEGDIKSLALDEKQNLHALTSTGGLYCLPKEAWQSTKLGDQMRARWTPVALPGGQPVKALFANDDNVLSAQVEDAEGQGLMRLSAGKWQAFEQRPVEENGLNDVHSRITGSNKTWRIPKTGLTLRMDINAFGRSGVEKSKKASTREFMRANVYKNTAEVPRWMKNVGNSIQHRHHGRLGLNEVYETESMLFKQLELINESGGRPPAPGKDLKARIAALESKLGPQGATLVKELETLREELENHSYTALMSIGQSYGKVKNLRQQDGILNQHGELAKPSVRTQFGKKLAELGTKLNFKSSGHDLVKELQDALTQVAPSAENPTKKLLGTLKYQGLKLSHQKADVPLGQRRDAREEHGLSKARLALDLVTLKSLGALLDEVEQLPPQADIDPLQNKLATLRDVTYGENPVKVVTDMGFTDNKALESGYEAVKTFLKSFKKADHAVSVNMRAATGSKDQAELAGKFKSMLKQLEHGDDEIGLQRSYGLNLTTPFIILADKATEIWPTAGTTGNRNYILNAERCEGGVTLYLISEGAGNVSGGFGAGKDYWPGFFDENHPARSVDVGNNRTLTPNFRLGVDVTATVAASQRAGVVFNVPDEDIDAFVDDLFEGKLNPLQVLKKAVDHETYQARRFNFDLTTGGTADLRSGINLTEDRDPDADPDSNSFSAVVRGGFAANITVNLMTYTDYSLTQKNDKTELREGGKNRPRFLNNATLGGQLRGQIGGTHTAPTGTPASAPGPTPASQSAANNLGVAVNFSVENRTVKRVKFRYNVAKPITTEGLGKLSKSLGEAFKDSTTKAKLAELAYPLNARYAGKKPDEVIQAHLDGLEELFADTQWQNDKQYKALRGLKRGAVEHRASVNKHSVMDNARFETSKTNLSGLSSESILTKIMGSVREASAPGNAARVAEFMRQDPKLRAMLKDMEGSIGTLARVRLEPKDSLVDKIDEGSLDGTMTQSDLSALLGDRNQMRIKRLVVFHTATQAENFTSPTPLVSYNSGANMSVTKTLGRINFIYGADQDKPIGYTFDGELSRPSASLKEAASKLKQEGFKLKS
>PamICMP3918_AvrE1a_1
MHSSSIHRNTGSIIQPPVPANTNAATDLQQKIEQPKQRSSHSLSSVGKRALKNVSKLFQKSKAPQQKAATPPTVKNVKPSQPTSNAKTAKDKAPVSQLSSNSLDDLDDTRQPVTRAGHSGASTSGTKAQDPDEPAIIQSSRQPMMTRSNGGRFELKDEKLVRNSEPQGSIQLDDKGKPDFSTFNTPGLAPLLDSILATPRQTYLAHQSKDGVHGHQLLQANGHLLHLAQDDSSLALIRSSKEALHIEGKKPPAVKLEREDGNIHIDTASGRKTQELPGKAHIAHITGVLLRHDGERMRVHEDRLYQFDPLSARWKAPEGTEDIAFNSLATGGNGSVYAKSDDVVVDLTSPFMPHIEVKDLQSFSVAPDNRAALLSGKETQAILLTDMSPVIGDLTEKKTKALELDGGKAQAAAVGLSDNKLFIADTQGRLYSADRSAFESNDPQLKLTPDQANFQLAGLPLGGHDSVTGFINGDDGRVHALIKNRQGEIHSHALNEQDSKLESGWNLTNALVLSNNRGLSMPPPPSAADRLNLDRAGLVGLSEGRIQRWDATPECWKDAGIKDIDRLQRGADSNAYVLKGGKLHALKVTPEHPNMAFDHNTALAQTARSTTVEMGKEIEGLDDRVITAFAMVSNKCFVALDDQNKLTAHSKDHKPFTLDIPGLEGDIKSLALDEKQNLHALTSTGGLYCLPKEAWQSTKLGDQMRARWTPVALPGGQPVKALFANDDNVLSAQVEDAEGQGLMRLSAGKWQAFEQRPVEENGLNDVHSRITGSNKTWRIPKTGLTLRMDINAFGRSGVEKSKKASTREFMRANVYKNTAEVPRWMKNVGNSIQHRHHGRLGLNEVYETESMLFKQLELINESGGRPPAPGKDLKARIAALESKLGPQGATLVKELETLREELENHSYTALMSIGQSYGKVKNLRQQDGILNQHGELAKPSVRTQFGKKLAELGTKLNFKSSGHDLVKELQDALTQVAPSAENPTKKLLGTLKYQGLKLSHQKADVPLGQRRDASEEHGLSKARLALDLVTLKSLGALLDEVEQLPPQADIDPLQNKLATLRDVTYGENPVKVVTDMGFTDNKALESGYEAVKTFLKSFKKADHAVSVNMRAATGSKDQAELAGKFKSMLKQLEHGDDEIGLQRSYGLNLTTPFIILADKSTGLWPTAGTTGNRNYILNAERCEGGVTLYLISEGAGNVSGGFGAGKDYWPGFFDENHPARSVDVGNNRTLTPNFRLGVDVTATVAASQRAGVVFNVPDEDIDAFVDDLFEGKLNPLQVLKKAVDHETYEARRFNFDLTAGGTADLRAGINLTENRDPDADPNSDSFSAVVRGGFAANITVNLMTYTDYSLTQKNDKTELREGGKNRPRFLNNATLGGQLRGQIGGTHTAPTGTPASAPGPTPASQTAANNLGVAVNFSVENRTVKRVKFRYNVAKPITTEGLGKLSKSLGEAFKDSTTKAKLAELADPLNARYAGKKPDEVIQAHLDGLEELFADTQWQNDKQYKALRGLKRGAVEHRASVNKHSVMDNARFETSKTNLSGLSSESILTKIMGSVREASAPGNAARVAEFMRQDPKLRAMLKDMEGSIGTLARVRLEPKDSLVDKIDEGSLDGTMTQSDLSALLGDRNQMRIKRLVVFHTATQAENFTSPTPLVSYNSGANMSVTKTLGRINFIYGADQDKPIGYTFDGELSRPSASLKDAADKLKQEGFELKS
>PbrICMP13650_AvrE1a_1
MHSSSIHRNTGSIIQPPVPANTNAATDLQQKIEQPKQRSSHSLSSVGKRALKNVSKLFQKSKAPQQKAATPPTVKNVKPSQPTSNAKTAKDKAPVSQLSSNSLDDLDDTRQPVMRAGHSGASTSGTKAQDPDEPATIQSSRQSMMTRSNGGRFELKDEKLVRNSEPQGSIQLDAKGKPDFSTFNTPGLAPLLDSILATPRQTYLAHQSKDGVHGHQLLQANGHLLHLAQDDSSLALIRSSKEALHIEGKKPPAVKLEREDGNIHIDTASGRKTQELPGKAHIAHITGVLLRHDGERMRVHEDRLYQFDPLSARWKAPEGTEDIAFNSLATGGNGSVYAKSDDVVVDLTSPFMPHIEVKDLQSFSVAPDNRAALLSGKETQAILLTDMSPVIGDLTEKKTKALELDGGKAQAAAVGLSDNKLFIADTQGRLYSADRSAFESNDPQLKLTPDQANFQLAGLPLGGHDSVTGFINGDDGRVHALIKNRQGEIHSHALNEQYSKLESGWNLTNALVLSNNRGLSMPPPPTAADRLNLDRAGLVGLSEGRIQRWDATPECWKDAGIKDIERLQRGADSNAYVLKGGKLHALKVTPEHPNMAFDHNTALAQTARSTTVEMGKEIEGLDDRVITAFAMVSNKCFVALDDQNKLTAHSKDHKPFTLDIPGLEGDIKSLALDEKQNLHALTSTGGLYCLPKEAWQSTKLGDQMRARWTPVALPGGQPVKALFANDDNVLSAQIEDAEGQGLMRLSAGKWQAFEQRPVEENGLNDVHSRITGSNKTWRIPKTGLTLRMDINAFGRSGVEKSKKASTREFMRANVYKNTAEVPRWMKNVGNSIQHRHHGRLGLNEVYETESMLFKQLELINESGGRPPAPGKDLKARIAALESKLGPQGAALVKELETLREELENHSYTALMSIGQSYGKVKNLRQQDGILNQHGELAKPSVRTQFGKKLAELGTKLNFKSSGHDLVKELQDALTQVAPSAENPTKKLLGTLKYQGLKLSHQKADVPLGQRRDASEEHGLSKARLALDLVTLKSLGALLDEVEQLPPQADIDPLQNKLATLRDVTYGENPVKVVTDMGFTDNKALESGYEAVKTFLKSFKKADHAVSVNMRAATGSKDQAELAGKFKSMLKQLEHGDDEIRLQRSYGLNLTTPFIMLADKSTGLWPTAGTTGNRNYILNAERCEGGVTLYLISEGAGNVSGGFGAGKDYWPGFFDENHPARSVDVGNNRTLTPNFRLGVDVTATVAASQRAGVVFNVPDEDIDAFVDDLFEGKLNPLQVLKKAVDHETYEARRFNFDLTAGGTADLRAGINLTEDRDPDADPNSDSFYAVVRGGFAANITVNLMTYTDYSLTQKNDKTELREGGKNRPRFLNNATLGGQLRGQIGGTHTAPTGTPASAPGPTPASQTAANNLGVAVNFSVENRTVKRVKFRYNVAKPITTEGLGKLSKSLGEAFKDSTTKAKLAELADPLNARYAGKKPDEVIQAHLDGLEELFADTQWQNDKQYKALRGLKRGAVEHRASVNKHSVMDNARFETSKTNLSGLSSESILTKIMGSVREASAPGNAARVAEFMRQDPKLRAMLKDMEGSIGTLARVRLEPKDSLVDKIDEGSLDGTMTQSDLSALLGDRNQMRIKRLVVFHTATQAENFTSPTPLVSYNSGANMSVTKTLGRINFIYGADQDKPIGYTFDGELSRPSASLKDAADKLKQEGFELKS
>PbrICMP13684_AvrE1a_1
MPHIEVKDLQSFSVAPDNRAALLSGKETQAILLTDMSPVIGDLTEKKTKALELDGGKAQAAAVGLSDNKLFIADTQGRLYSADRSAFESNDPQLKLTPDQANFQLAGLPLGGHDSVTGFINGDDGRVHALIKNRQGEIHSHALNEQYSKLESGWNLTNALVLSNNRGLSMPPPPTAADRLNLDRAGLVGLSEGRIQRWDATPECWKDAGIKDIERLQRGADSNAYVLKGGKLHALKVTPEHPNMAFDHNTALAQTARSTTVEMGKEIEGLDDRVITAFAMVSNKCFVALDDQNKLTAHSKDHKPFTLDIPGLEGDIKSLALDEKQNLHALTSTGGLYCLPKEAWQSTKLGDQMRARWTPVALPGGQPVKALFANDDNVLSAQIEDAEGQGLMRLSAGKWQAFEQRPVEENGLNDVHSRITGSNKTWRIPKTGLTLRMDINAFGRSGVEKSKKASTREFMRANVYKNTAEVPRWMKNVGNSIQHRHHGRLGLNEVYETESMLFKQLELINESGGRPPAPGKDLKARIAALESKLGPQGAALVKELETLREELENHSYTALMSIGQSYGKVKNLRQQDGILNQHGELAKPSVRTQFGKKLAELGTKLNFKSSGHDLVKELQDALTQVAPSAENPTKKLLGTLKYQGLKLSHQKADVPLGQRRDASEEHGLSKARLALDLVTLKSLGALLDEVEQLPPQADIDPLQNKLATLRDVTYGENPVKVVTDMGFTDNKALESGYEAVKTFLKSFKKADHAVSVNMRAATGSKDQAELAGKFKSMLKQLEHGDDEIRLQRSYGLNLTTPFIMLADKSTGLWPTAGTTGNRNYILNAERCEGGVTLYLISEGAGNVSGGFGAGKDYWPGFFDENHPARSVDVGNNRTLTPNFRLGVDVTATVAASQRAGVVFNVPDEDIDAFVDDLFEGKLNPLQVLKKAVDHETYEARRFNFDLTAGGTADLRAGINLTEDRDPDADPNSDSFYAVVRGGFAANITVNLMTYTDYSLTQKNDKTELREGGKNRPRFLNNATLGGQLRGQIGGTHTAPTGTPASAPGPTPASQTAANNLGVAVNFSVENRTVKRVKFRYNVAKPITTEGLGKLSKSLGEAFKDSTTKAKLAELADPLNARYAGKKPDEVIQAHLDGLEELFADTQWQNDKQYKALRGLKRGAVEHRASVNKHSVMDNARFETSKTNLSGLSSESILTKIMGSVREASAPGNAARVAEFMRQDPKLRAMLKDMEGSIGTLARVRLEPKDSLVDKIDEGSLDGTMTQSDLSALLGDRNQMRIKRLVVFHTATQAENFTSPTPLVSYNSGANMSVTKTLGRINFIYGADQDKPIGYTFDGELSRPSASLKDAADKLKQEGFELKS
>PbrICMP13685_AvrE1a_1
MGFTDNKALESGYEAVKTFLKSFKKADHAVSVNMRAATGSKDQAELAGKFKSMLKQLEHGDDEIRLQRSYGLNLTTPFIMLADKSTGLWPTAGTTGNRNYILNAERCEGGVTLYLISEGAGNVSGGFGAGKDYWPGFFDENHPARSVDVGNNRTLTPNFRLGVDVTATVAASQRAGVVFNVPDEDIDAFVDDLFEGKLNPLQVLKKAVDHETYEARRFNFDLTAGGTADLRAGINLTEDRDPDADPNSDSFYAVVRGGFAANITVNLMTYTDYSLTQKNDKTELREGGKNRPRFLNNATLGGQLRGQIGGTHTAPTGTPASAPGPTPASQTAANNLGVAVNFSVENRTVKRVKFRYNVAKPITTEGLGKLSKSLGEAFKDSTTKAKLAELADPLNARYAGKKPDEVIQAHLDGLEELFADTQWQNDKQYKALRGLKRGAVEHRASVNKHSVMDNARFETSKTNLSGLSSESILTKIMGSVREASAPGNAARVAEFMRQDPKLRAMLKDMEGSIGTLARVRLEPKDSLVDKIDEGSLDGTMTQSDLSALLGDRNQMRIKRLVVFHTATQAENFTSPTPLVSYNSGANMSVTKTLGRINFIYGADQDKPIGYTFDGELSRPSASLKDAADKLKQEGFELKS
>PbrICMP13685_AvrE1a_2
MHSSSIHRNTGSIIQPPVPANTNAATDLQQKIEQPKQRSSHSLSSVGKRALKNVSKLFQKSKAPQQKAATPPTVKNVKPSQPTSNAKTAKDKAPVSQLSSNSLDDLDDTRQPVMRAGHSGASTSGTKAQDPDEPATIQSSRQSMMTRSNGGRFELKDEKLVRNSEPQGSIQLDAKGKPDFSTFNTPGLAPLLDSILATPRQTYLAHQSKDGVHGHQLLQANGHLLHLAQDDSSLALIRSSKEALHIEGKKPPAVKLEREDGNIHIDTASGRKTQELPGKAHIAHITGVLLRHDGERMRVHEDRLYQFDPLSARWKAPEGTEDIAFNSLATGGNGSVYAKSDDVVVDLTSPFMPHIEVKDLQSFSVAPDNRAALLSGKETQAILLTDMSPVIGDLTEKKTKALELDGGKAQAAAVGLSDNKLFIADTQGRLYSADRSAFESNDPQLKLTPDQANFQLAGLPLGGHDSVTGFINGDDGRVHALIKNRQGEIHSHALNEQYSKLESGWNLTNALVLSNNRGLSMPPPPTAADRLNLDRAGLVGLSEGRIQRWDATPECWKDAGIKDIERLQRGADSNAYVLKGGKLHALKVTPEHPNMAFDHNTALAQTARSTTVEMGKEIEGLDDRVITAFAMVSNKCFVALDDQNKLTAHSKDHKPFTLDIPGLEGDIKSLALDEKQNLHALTSTGGLYCLPKEAWQSTKLGDQMRARWTPVALPGGQPVKALFANDDNVLSAQIEDAEGQGLMRLSAGKWQAFEQRPVEENGLNDVHSRITGSNKTWRIPKTGLTLRMDINAFGRSGVEKSKKASTREFMRANVYKNTAEVPRWMKNVGNSIQHRHHGRLGLNEVYETESMLFKQLELINESGGRPPAPGKDLKARIAALESKLGPQGAALVKELETLREELENHSYTALMSIGQSYGKVKNLRQQDGILNQHGELAKPSVRTQFGKKLAELGTKLNFKSSGHDLVKELQDALTQVAPSAENPTKKLLGTLKYQGLKLSHQKADVPLGQRRDASEEHGLSKARLALDLVTLKSLGALLX
>PccICMP5710_AvrE1a_1
MHSSSIHRNTGSIIQPPVPANTNAATDLQQKIEQPKQRSSHSLSSVGKRALKNVSKLFQKSKAPQQKAATPPTVKNVKPSQPTSNSKTAKDKAPVSQLSSNSLDDLEDTRQPVTRAGHSGASTSGTKAQDPDEPATLQSSRQSMMTRSNGGRFELKDEKLVRNSEPQGSIQLDAKGKPDFSTFNTPGLAPLLDSILATPMQTYLAHQSKDGVHGHQLLQANGHLLHLAQDDSSLALIRSSKEALHIEGKKPPAVKLEREDGNIHIDTASGRKTQELPGKAHIAHITGVLLRHDGERMRVHEDRLYQFDPLSARWKAPEGTEDIAFNSLATGGNGSVYAKSDDVVVDLTSPFMPHIEVKDLQSFSVAPDNRAALLSGKETQAILLTDMSPVIGDLTEKKTKALELDGGKAQAAAVGLSDNKLFIADTQGRLYSADRSAFESNDPQLKLTPDQANFQLAGLPLGGHDSVTGFINGDDGRVHALIKNRQGEIHSHALNEQDSKLESGWNLTNALVLSNNRGLTMPPAPTAADRLNLDRAGLVGLSEGRIQRWDATPECWKDAGIKDIDRLQRGADSNAYVLKGGKLHALKVTPEHPNMAFDHNTALAQTARSTTVEMGKEIEGLDDRVITAFAMVSNKSFVALDDQNKLTAHSKDHKPVTLDIPGLEGDIKSLALDEKQNLHALTSTGGLYCLPKEAWQSTKLGDQMRARWTPVALPGGQPVKALFANDDNVLSAQVEDAEGQGLMRLSAGKWQAFEQRPVEENGLNDVHSRITGSNKTWRIPKTGLTLRMDINAFGRSGVEKSKKASTREFMRANVYKNTAEVPRWMKNVGNSIQHRHHGRLGLNEVYETESMLFKQLELINESGGRPPAPGKDLKARIAALESKLGPQGATLVKELETLREELENHSYTALMSIGQSYGKVKNLRQQDGILNQHGELAKPSVRTQFGKKLAKLGTKLNFKSSGHDLVKELQDALTQVAPSAENPTKKLLGTLKYQGLKLSHQKADVPLGQRRDASEEHGLSKARLALDLVTLKSLGALLDEVEQLPPQADIDPLQNKLATLRDVTYGENPVKVVTDMGFTDNKALESGYEAVKTFLKSFKKADHAVSVNMRAATGSKDQAELAGKFKSMLKQLEHGDDEIGLQRSYGLNLTTPFIILADKATGIWPTAGTTGNRNYILNAERCEGGVTLYLISEGAGNVSGGFGAGKDYWPGFFDENHPARSVDVGNNRTLTPNFRLGVDVTATVAASQRAGVVFNVPDEDIDAFVDDLFEGKLNPLQVLKKAVDHETYQARRFNFDLTAGGTADLRSGINLTEDRDPDADPNSNSFSAVVRGGFAANITVNLMTYTDYSLTQKNDKTELREGGKNRPRFLNNATLGGQLRGQIGGTYTAPTGTPASAPGPTPASQSAANNLGVAVNFSVENRTVKRVKFRYNVAKPITTEGLGKLSKSLGEAFKDSTTKAKLAELADPLNARYAGKKPDEVIQAHLDGLEELFADTQWQNDKQYKALRGLKRGAVEHRASVNKHSVMDNARFETSKTNLSGLSSESILTKIMGSVREASAPGNAARVAEFMRQDPKLRAMLKDMEGSIGTLARVRLEPKDSLVDKIDDGTMTQSDFSGLLGDRNQMRIKRLVVFHTATQAENFTSPTPLVSYNSGANMSVTKTLGRINFIYGADQDKPIGYTFDGELSRPSASLKEAASKLKQEEFELKS
>PceICMP13927_AvrE1a_1
MGFTDNKALESGYEAVKTFLKSFKKADHAVSVNMRAATGSKDQAELAGKFKSMLKQLEHGDDEIGLQRSYGLNLTTPFIILADKAIGIWPTAGTTGNRNYILNAERCEGGVTLYLISEGAGNVSGGFGAGKDYWPGFFDENHPARSVDVGNNRTLTPNFRLGVDVTATVAASQRAGVVFNVPDEDIDAFVDDLFDGKLNPLQVLKKAVDHETYQARRFNFDLTTGGTADLRSGRNLTEDRDPDADPNSNSFSAVVRGGFAANITVNLMTYTDYSLTQKNDKTELREGGKNRPRFLNNATLGGQLRGQLRGQIGGTHTAPTGTPASAPGPMPASQSAANNLGVAVNFSVENRTVKRVKFRYNVAKPITTEGLGKLSKSLGEAFKDNTTKAKLAELAYPLNARYAGKKPDEVIQAHLDGLEELFADTQWQNDKQYKALRGLKRGAVEHRASVNKHSVMDNARFETSKTNLSGLSSESILTKIMGSVREASAPGNAARVAEFMRQDPKLRAMLKDMEGSIGTLARVRLEPKDSLVDKIDEGSLDGTMTQSDLSALLGDRNQMRIKRLVVFHTATQAENFTSPTPLVSYSSGANMSVTKTLGRINFIYGADQDKPIGYTFDGELSRPSASLKEAASKLKQEGFELKS
>PceICMP13928_AvrE1a_1
MHSSSIHRNTGSIIQPPVPANTNAATDLQQKIEQPKQRSSHSLSSVGKRALKNVSKLFQKSKAPQQKAATPPTVKNVKPSQPTSNSKTAKDKAPVSQLSSNSLDGLEDTRQPVTRAGHSGASTSGTKAQDPDEPATLQSSRQSMMTRSNGGRFELKDEKLVRNSEPQGSIQLDAKGKPDFSTFNTPGLAPLLDSILATPMQTYLAHQSKDGVHGHQLLQANGHLLHLAQDDSSLALIRSSKEALHIEGKKPPAVKLEREDGNIHIDTASGRKTQELPGKAHIAHITGVLLRHDGERMRVHEDRLYQFDPLSARWKAPEGTEDIAFNSLATGGNGSVYAKSDDVVVDLTSPFMPHIEVKDLQSFSVAPDNRAALLSGKETQAILLTDMSPVIGDLTEKKTKALELDGGKAQAAAVGLSDNKLFIADTQGRLYSADRSAFESNDPQLKLTPDQANFQLAGLPLGGHDSVTGFINGDDGRVHALIKNRQGEIHSHALNEQDSKLESGWNLTNALVLSNNRGLTMPPAPTAADRLNLDRAGLVGLSEGRIQRWDATPECWKDAGIKDIDRLQRGADSNAYVLKGGKLHALKVTPEHPNMAFDHNTALAQTARSTTVEMGKEIEGLDDRVITAFAMVSNKSFVALDDQNKLTAHSKDHKPVTLDIPGLEGDIKSLALDEKQNLHALTSTGGLYCLPKEAWQSTKLGDQMRARWTPVALPGGQPVKALFANDDNVLSAQVEDAEGQGLMRLSAGKWQAFEQRPVEENGLNDVHSRITGSNKTWRIPKTGLTLRMDINAFGRSGVEKSKKASTREFMRANVYKNTAEVPRWMKNVGNSIQHRHHGRLGLNEVYETESMLFKQLELINESGGRPPAPGKDLKARIAALESKLGPQGATLVKELETLREELENHSYTALMSIGQSYGKVKNLRQQDGILNQHGELAKPSVRTQFGKKLAELGTKLNFKSSGHDLVKELQDALTQVAPSAENPTKKLLGTLKYQGLKLSHQKADVPLGQRRDASEEHGLSKARLALDLVTLKSLGALLDEVEQLPPQADIDPLQNKLATLRDVTYGENPVKVVTDMGFTDNKALESGYEAVKTFLKSFKKADHAVSVNMRAATGSKDQAELAGKFKSMLKQLEHGDDEIGLQRSYGLNLTTPFIILADKAIGIWPTAGTTGNRNYILNAERCEGGVTLYLISEGAGNVSGGFGAGKDYWPGFFDENHPARSVDVGNNRTLTPNFRLGVDVTATVAASQRAGVVFNVPDEDIDAFVDDLFDGKLNPLQVLKKAVDHETYQARRFNFDLTTGGTADLRSGRNLTEDRDPDADPNSNSFSAVVRGGFAANITVNLMTYTDYSLTQKNDKTELREGGKNRPRFLNNATLGGQLRGQLRGQIGGTHTAPTGTPASAPGPMPASQSAANNLGVAVNFSVENRTVKRVKFRYNVAKPITTEGLGKLSKSLGEAFKDSTTKAKLAELAYPLNARYAGKKPDEVIQAHLDGLEELFADTQWQNDKQYKALRGLKRGAVEHRASVNKHSVMDNARFETSKTNLSGLSSESILTKIMGSVREASAPGNAARVAEFMRQDPKLRAMLKDMEGSIGTLARVRLEPKDSLVDKIDEGSLDGTMTQSDLSALLGDRNQMRIKRLVVFHTATQAENFTSPTPLVSYSSGANMSVTKTLGRINFIYGADQDKPIGYTFDGELSRPSASLKEAASKLKQEGFELKS
>PceICMP17525_AvrE1a_1
MHSSSIHRNTGSIIQPPVPANTNAATDLQQKIEQPKQRSSHSLSSVGKRALKNVSKLFQKSKAPQQKAATPPTVKNVKPSQPTSNSKTAKDKAPVSQLSSNSLDGLEDTRQPVTRAGHSGASTSGTKAQDPDEPATLQSSRQSMMTRSNGGRFELKDEKLVRNSEPQGSIQLDAKGKPDFSTFNTPGLAPLLDSILATPMQTYLAHQSKDGVHGHQLLQANGHLLHLAQDDSSLALIRSSKEALHIEGKKPPAVKLEREDGNIHIDTASGRKTQELPGKAHIAHITGVLLRHDGERMRVHEDRLYQFDPLSARWKAPEGTEDIAFNSLATGGNGSVYAKSDDVVVDLTSPFMPHIEVKDLQSFSVAPDNRAALLSGKETQAILLTDMSPVIGDLTEKKTKALELDGGKAQAAAVGLSDNKLFIADTQGRLYSADRSAFESNDPQLKLTPDQANFQLAGLPLGGHDSVTGFINGDDGRVHALIKNRQGEIHSHALNEQDSKLESGWNLTNALVLSNNRGLTMPPAPTAADRLNLDRAGLVGLSEGRIQRWDATPECWKDAGIKDIDRLQRGADSNAYVLKGGKLHALKVTPEHPNMAFDHNTALAQTARSTTVEMGKEIEGLDDRVITAFAMVSNKSFVALDDQNKLTAHSKDHKPVTLDIPGLEGDIKSLALDEKQNLHALTSTGGLYCLPKEAWQSTKLGDQMRARWTPVALPGGQPVKALFANDDNVLSAQVEDAEGQGLMRLSAGKWQAFEQRPVEENGLNDVHSRITGSNKTWRIPKTGLTLRMDINAFGRSGVEKSKKASTREFMRANVYKNTAEVPRWMKNVGNSIQHRHHGRLGLNEVYETESMLFKQLELINESGGRPPAPGKDLKARIAALESKLGPQGATLVKELETLREELENHSYTALMSIGQSYGKVKNLRQQDGILNQHGELAKPSVRTQFGKKLAELGTKLNFKSSGHDLVKELQDALTQVAPSAENPTKKLLGTLKYQGLKLSHQKADVPLGQRRDASEEHGLSKARLALDLVTLKSLGALLDEVEQLPPQADIDPLQNKLATLRDVTYGENPVKVVTDMGFTDNKALESGYEAVKTFLKSFKKADHAVSVNMRAATGSKDQAELAGKFKSMLKQLEHGDDEIGLQRSYGLNLTTPFIILADKAIGIWPTAGTTGNRNYILNAERCEGGVTLYLISEGAGNVSGGFGAGKDYWPGFFDENHPARSVDVGNNRTLTPNFRLGVDVTATVAASQRAGVVFNVPDEDIDAFVDDLFDGKLNPLQVLKKAVDHETYQARRFNFDLTTGGTADLRSGRNLTEDRDPDADPNSNSFSAVVRGGFAANITVNLMTYTDYSLTQKNDKTELREGGKNRPRFLNNATLGGQLRGQLRGQIGGTHTAPTGTPASAPGPMPASQSAANNLGVAVNFSVENRTVKRVKFRYNVAKPITTEGLGKLSKSLGEAFKDSTTKAKLAELAYPLNARYAGKKPDEVIQAHLDGLEELFADTQWQNDKQYKALRGLKRGAVEHRASVNKHSVMDNARFETSKTNLSGLSSESILTKIMGSVREASAPGNAARVAEFMRQDPKLRAMLKDMEGSIGTLARVRLEPKDSLVDKIDEGSLDGTMTQSDLSALLGDRNQMRIKRLVVFHTATQAENFTSPTPLVSYSSGANMSVTKTLGRINFIYGADQDKPIGYTFDGELSRPSASLKEAASKLKQEGFELKS
>PceICMP17524_AvrE1a_1
MHSSSIHRNTGSIIQPPVPANTNAATDLQQKIEQPKQRSSHSLSSVGKRALKNVSKLFQKSKAPQQKAATPPTVKNVKPSQPTSNSKTAKDKAPVSQLSSNSLDGLEDTRQPVTRAGHSGASTSGTKAQDPDEPATLQSSRQSMMTRSNGGRFELKDEKLVRNSEPQGSIQLDAKGKPDFSTFNTPGLAPLLDSILATPMQTYLAHQSKDGVHGHQLLQANGHLLHLAQDDSSLALIRSSKEALHIEGKKPPAVKLERKDGNIHIDTASGRKTQELPGKAHIAHITGVLLRHDGERMRVHEDRLYQFDPLSARWKAPEGTEDIAFNSLATGGNGSVYAKSDDVVVDLTSPFMPHIEVKDLQSFSVAPDNRAALLSGKETQAILLTDMSPVIGDLTEKKTKALELDGGKAQAAAVGLSDNKLFIADTQGRLYSADRSAFESNDPQLKLTPDQANFQLAGLPLGGHDSVTGFINGDDGRVHALIKNRQGEIHSHALNEQDSKLESGWNLTNALVLSNNRGLTMPPAPTAADRLNLDRAGLVGLSEGRIQRWDATPECWKDAGIKDIDRLQRGADSNAYVLKGGKLHALKVTPEHPNMAFDHNTALAQTARSTTVEMGKEIEGLDDRVITAFAMVSNKSFVALDDQNKLTAHSKDHKPVTLDIPGLEGDIKSLALDEKQNLHALTSTGGLYCLPKEAWQSTKLGDQMRARWTPVALPGGQPVKALFANDDNVLSAQVEDAEGQGLMRLSAGKWQAFEQRPVEENGLNDVHSRITGSNKTWRIPKTGLTLRMDINAFGRSGVEKSKKASTREFMRANVYKNTAEVPRWMKNVGNSIQHRHHGRLGLNEVYETESMLFKQLELINESGGRPPAPGKDLKARIAALESKLGPQGATLVKELETLREELENHSYTALMSIGQSYGKVKNLRQQDGILNQHGELAKPSVRTQFGKKLAELGTKLNFKSSGHDLVKELQDALTQVAPSAENPTKKLLGTLKYQGLKLSHQKADVPLGQRRDASEEHGLSKARLALDLVTLKSLGALLDEVEQLPPQADIDPLQNKLATLRDVTYGENPVKVVTDMGFTDNKALESGYEAVKTFLKSFKKADHAVSVNMRAATGSKDQAELAGKFKSMLKQLEHGDDEIGLQRSYGLNLTTPFIILADKAIGIWPTAGTTGNRNYILNAERCEGGVTLYLISEGAGNVSGGFGAGKDYWPGFFDENHPARSVDVGNNRTLTPNFRLGVDVTATVAASQRAGVVFNVPDEDIDAFVDDLFDGKLNPLQVLKKAVDHETYQARRFNFDLTTGGTADLRSGRNLTEDRDPDADPNSNSFSAVVRGGFAANITVNLMTYTDYSLTQKNDKTELREGGKNRPRFLNNATLGGQLRGQLRGQIGGTHTAPTGTPASAPGPMPASQSAANNLGVAVNFSVENRTVKRVKFRYNVAKPITTEGLGKLSKSLGEAFKDNTTKAKLAELAYPLNARYAGKKPDEVIQAHLDGLEELFADTQWQNDKQYKALRGLKRGAVEHRASVNKHSVMDNARFETSKTNLSGLSSESILTKIMGSVREASAPGNAARVAEFMRQDPKLRAMLKDMEGSIGTLARVRLEPKDSLVDKIDEGSLDGTMTQSDLSALLGDRNQMRIKRLVVFHTATQAENFTSPTPLVSYSSGANMSVTKTLGRINFIYGADQDKPIGYTFDGELSRPSASLKEAASKLKQEGFELKS
>PcsICMP9419_AvrE1a_1
MHSSSIHRNTGSIIQPPVPANTNAATDLQQKTEQPKQRSSHSLSSVGKRALKNVSKLFQKSKAPQQKAATPPTVKNVKPSQPTSNAKTAKDKAPVSQLSSNSLDDLEDTRQPVTRAGHSGASTSGTKAQDPDEPATLQSSRQSMMTRSNGGRFELKDEKLVRNSEPRGSIQLDAKGKPDFSTFNTPGLAPLLDSILAPPMQTYLAHQSKDGVHGHQLLQANGHLLHLAQDDSSLALIRSSKEALHIEGKKPPAVKLEREDGNIHIDTASGRKTQELPGKAHIAHITGVLLRHDGERMRVHEDRLYQFDPLSARWKAPEGTEDIAFNSLATGGNGSVYAKSDDVVVDLTSPFMPHIEVKDLQSFSVAPDNRAALLSGKETQAILLTDMSPVIGDLTEKKTKALELDGGKAQAAAVGLSDNKLFIADTQGRLYSADRSAFESNDPQLELTPDQANFQLAGLPLGGHDSVTGFINGDDGRVHALIKNRQGEIHSHALNEQDSKLESGWNLTNALVLSNNRGLTMPPAPTAADRLNLDRAGLVGLSEGRIQRWDATPECWKDAGIKDIDRLQRGADSNAYVLKGGKLHALKVTPEHPNMAFDHNTALAQTARSTTVEMGKEIEGLDDRVITAFAMVSNKSFVALDDQNKLTAHSKDHKPVTLDIPGLEGDIKSLALDEKQNLHALTSTGGLYCLPKEAWQSTKLGDQMRARWTPVALPGGQPVKALFANDDNVLSAQVEDAEGQGLMRLSAGKWQAFEQRPVEENGLNDVHSRITGSNKTWRIPKTGLTLRMDINAFGRSGVEKSKKASTREFMRANVYKNTAEVPRWMKNVGNSIQHRHHGRLGLKEVYETESMLFKQLELINESGGRPPAPGKDLKARIAALESKLGPQGATLVKELETLREELENHSYTALMSIGQSYGKVKNLRQQDGILNQHGELAKPSVRTQFGKKLAELGTKLNFKSSGHDLVKELQDALTQVAPSAENPTKKLLGTLKYQGLKLSHQKADVPLGQRRDASEEHGLSKARLALDLVTLKSLGALLDEVEQLPPQADIDPLQNKLATLRDVTYGENPVKVVTDMGFTDNKALESGYEAVKTFLKSFKKADHAVSVNMRAATGSKDQAELAGKFKSMLKQLEHGDDEIGLQRSYGLNLTTPFIILADKDIGIWPTAGTTGNRNYILNAERCEGGVTLYLISEGAGNVSGGFGAGKDYWPGFFDENHPARSVDVGNNRTLTPNFRLGVDVTATVAASQRAGVVFNVPDEDIDAFVDDLFEGKLNPLQVLKKAVDHETYQARRFNFDLTAGGTADLRSGINLTEDRNPDADPNSNSFSAVVRGGFAANITVNLMTYTDYSLTQKNDKTELREGGKNRPRFLNNATLGGQLRGQIGGTHTAPTGTPASAPGPTPASQSAANNLGVAVNFSVENRTVKRVKFRYNVAKPITTEGLGKLSKSLGEAFKDSTTKAKLAELADPLNARYAGKKPDEVIQAHLDGLEELFADTQWQNDKQYKALRGLKRGAVEHRASVNKHSVMDNARFETSKTNLSGLSSESILTKIMGSVREASAPGNAARVAEFMRQDPKLRAMLKDMEGSIGTRARVRLEPKDSLVDKIDEGSLDGTMTQSDLSALLGDRNQMRIKRLVVFHTATQAENFTSPTPLVSYNSGANMSVTKTLGRINFIYGADQDKPIGYTFDGELSRPSASLKEAASKLKQEGFELKS
>PcsICMP9420_AvrE1a_1
MHSSSIHRNTGSIIQPPVPANTNAATDLQQKTEQPKQRSSHSLSSVGKRALKNVSKLFQKSKAPQQKAATPPTVKNVKPSQPTSNAKTAKDKAPVSQLSSNSLDDLEDTRQPVTRAGHSGASTSGTKAQDPDEPATLQSSRQSMMTRSNGGRFELKDEKLVRNSEPRGSIQLDAKGKPDFSTFNTPGLAPLLDSILAPPMQTYLAHQSKDGVHGHQLLQANGHLLHLAQDDSSLALIRSSKEALHIEGKKPPAVKLEREDGNIHIDTASGRKTQELPGKAHIAHITGVLLRHDGERMRVHEDRLYQFDPLSARWKAPEGTEDIAFNSLATGGNGSVYAKSDDVVVDLTSPFMPHIEVKDLQSFSVAPDNRAALLSGKETQAILLTDMSPVIGDLTEKKTKALELDGGKAQAAAVGLSDNKLFIADTQGRLYSADRSAFESNDPQLELTPDQANFQLAGLPLGGHDSVTGFINGDDGRVHALIKNRQGEIHSHALNEQDSKLESGWNLTNALVLSNNRGLTMPPAPTAADRLNLDRAGLVGLSEGRIQRWDATPECWKDAGIKDIDRLQRGADSNAYVLKGGKLHALKVTPEHPNMAFDHNTALAQTARSTTVEMGKEIEGLDDRVITAFAMVSNKSFVALDDQNKLTAHSKDHKPVTLDIPGLEGDIKSLALDEKQNLHALTSTGGLYCLPKEAWQSTKLGDQMRARWTPVALPGGQPVKALFANDDNVLSAQVEDAEGQGLMRLSAGKWQAFEQRPVEENGLNDVHSRITGSNKTWRIPKTGLTLRMDINAFGRSGVEKSKKASTREFMRANVYKNTAEVPRWMKNVGNSIQHRHHGRLGLKEVYETESMLFKQLELINESGGRPPAPGKDLKARIAALESKLGPQGATLVKELETLREELENHSYTALMSIGQSYGKVKNLRQQDGILNQHGELAKPSVRTQFGKKLAELGTKLNFKSSGHDLVKELQDALTQVAPSAENPTKKLLGTLKYQGLKLSHQKADVPLGQRRDASEEHGLSKARLALDLVTLKSLGALLDEVEQLPPQADIDPLQNKLATLRDVTYGENPVKVVTDMGFTDNKALESGYEAVKTFLKSFKKADHAVSVNMRAATGSKDQAELAGKFKSMLKQLEHGDDEIGLQRSYGLNLTTPFIILADKDIGIWPTAGTTGNRNYILNAERCEGGVTLYLISEGAGNVSGGFGAGKDYWPGFFDENHPARSVDVGNNRTLTPNFRLGVDVTATVAASQRAGVVFNVPDEDIDAFVDDLFEGKLNPLQVLKKAVDHETYQARRFNFDLTAGGTADLRSGINLTEDRNPDADPNSNSFSAVVRGGFAANITVNLMTYTDYSLTQKNDKTELREGGKNRPRFLNNATLGGQLRGQIGGTHTAPTGTPASAPGPTPASQSAANNLGVAVNFSVENRTVKRVKFRYNVAKPITTEGLGKLSKSLGEAFKDSTTKAKLAELADPLNARYAGKKPDEVIQAHLDGLEELFADTQWQNDKQYKALRGLKRGAVEHRASVNKHSVMDNARFETSKTNLSGLSSESILTKIMGSVREASAPGNAARVAEFMRQDPKLRAMLKDMEGSIGTRARVRLEPKDSLVDKIDEGSLDGTMTQSDLSALLGDRNQMRIKRLVVFHTATQAENFTSPTPLVSYNSGANMSVTKTLGRINFIYGADQDKPIGYTFDGELSRPSASLKEAASKLKQEGFELKS
>PcsICMP9421_AvrE1a_1
MHSSSIHRNTGSIIQPPVPANTNAATDLQQKTEQPKQRSSHSLSSVGKRALKNVSKLFQKSKAPQQKAATPPTVKNVKPSQPTSNAKTAKDKAPVSQLSSNSLDDLEDTRQPVTRAGHSGASTSGTKAQDPDEPATLQSSRQSMMTRSNGGRFELKDEKLVRNSEPQGSIQLDVKGKPDFSTFNTPGLAPLLDSILATPMQTYLAHQSKDGVHGHQLLQANGHLLHLAQDDSSLALIRSSKEALHIEGKKPPAVKLEREDGNIHIDTASGRKTQELPGKAHIAHITGVLLRHDGERMRMHEDRLYQFDPLSARWKAPEGTEDIAFNSLATGGNGSVYAKSDDVVVDLTSPFMPHIEVKDLQSFSVAPDNRAALLSGKETQAILLTDMSPVIGDLTEKKTKALELDGGKAQAAAVGLSDNKLFIADTQGRLYSADRSAFESNDPQLELTPDQANFQLAGLPLGGHDSVTGFINGDDGRVHALIKNRQGEIHSHALNEQDSKLESGWNLTNALVLSNNRGLTMPPAPTAADRLNLDRAGLVGLSEGRIQRWDATPECWKDAGIKDIDRLQRGADSNAYVLKGGKLHALKVTPEHPNMAFDHNTALAQTARSTTVEMGKEIEGLDDRVITAFAMVSNKSFVALDDQNKLTAHSKDHKPVTLDIPGLEGDIKSLALDEKQNLHALTSTGGLYCLPKEAWQSTKLGDQMRARWTPVALPGGQPVKALFANDDNVLSAQVEDAEGQGLMRLSAGKWQAFEQRPVEENGLNDVHSRITGSNKTWRIPKTGLTLRMDINAFGRSGVEKSKKASTREFMRANVYKNTAEVPRWMKNVGNSIQHRHHGRLGLKEVYETESMLFKQLELINESGGRPPAPGKDLKARIAALESKLGPQGATLVKELETLREELENHSYTALMSIGQSYGKVKNLRQQDGILNQHGELAKPSVRTQFGKKLAELGTKLNFKSSGHDLVKELQDALTQVAPSAENPTKKLLGTLKYQGLKLSHQKADVPLGQRRDASEEHGLSKARLALDLVTLKSLGALLDEVEQLPPQADIDPLQNKLATLRDVTYGENPVKVVTDMGFTDNKALESGYEAVKTFLKSFKKADHAVSVNMRAATGSKDQAELAGKFKSMLKQLEHGDDEIGLQRSYGLNLTTPFIILADKDIGIWPTAGTTGNRNYILNAERCEGGVTLYLISEGAGNVSGGFGAGKDYWPGFFDENHPARSVDVGNNRTLTPNFRLGVDVTATVAASQRAGVVFNVPDEDIDAFVDDLFEGKLNPLQVLKKAVDHETYQARRFNFDLTAGGTADLRSGINLTEDRDPDADPNSNSFSAVVRGGFAANITVNLMTYTDYSLTQKNDKTELREGGKNRPRFLNNATLGGQLRGQIGGTHTAPTGTPASAPGPTPASQSAANNLGVAVNFSVENRTVKRVKFRYNVAKPITTEGLGKLSKSLGEAFKDSTTKAKLAELADPLNARYAGKKPDEVIQAHLDGLEELFADTQWQNDKQYKALRGLKRGAVEHRASVNKHSVMDNARFETSKTNLSGLSSESILTKIMGSVREASAPGNAARVAEFMRQDPKLRAMLKDMEGSIGTRARVRLEPKDSLVDKIDEGSLDGTMTQSDLSALLGDRNQMRIKRLVVFHTATQAENFTSPTPLVSYNSGANMSVTKTLGRINFIYGADQDKPIGYTFDGELSRPSASLKEAASKLKQEGFELKS
>PcuICMP11894_AvrE1a_1
MGFTDNKALESGYEAVKTFLKSFKKADHAVSVNMRAATGSKDQAELAGKFKSMLKQLEHGDDEIGLQRSYGLNLTTPFIILADKATGIWPTAGTTGNRNYILNAERCEGGVTLYLISEGAGNVSGGFGAGKDYWPGFFDENHPARSVDVGNNRTLTPNFRLGVDVTATVAASQRAGVVFNVPDEDIDAFVDDLFEGKLNPLQVLKKAVDHETYQARRFNFDLTAGGTADLRSGINLTEDRDPDADPNSNSFSAVVRGGFAANITVNLMTYTDYSLTQKNDKTELREGGKNRPRFLNNATLGGQLRGQIRGTHTAPTGTPASAPGPTPASQSAANNLGVAVNFSVENRTVKRVKFRYNVAKPITTEGLGKLSKSLGEAFKDSTTKAKLAELADPLNARYAGKKPDEVIQAHLDGLEELFADTQWQNDKQYKALRGLKRGAVEHRASVNKHSVMDNARFETSKTNLSGLSSESILTKIMGSVREASAPGNAARVAEFMRQDPKLRAMLKDMEGSIGTLARVRLEPKDSLVDKIDEGSLDGTMTQSDFSALLGDRNQMRIKRLVVFHTATQAENFTSPTPLVSYNSGANMSVTKTLGRINFIYGADQDKPIGYTFDGELSRPSASLKEAASKLKQEGFELKS
>PcuICMP11895_AvrE1a_1
MGFTDNKALESGYEAVKTFLKSFKKADHAVSVNMRAATGSKDQAELAGKFKSMLKQLEHGDDEIGLQRSYGLNLTTPFIILADKATGIWPTAGTTGNRNYILNAERCEGGVTLYLISEGAGNVSGGFGAGKDYWPGFFDENHPARSVDVGNNRTLTPNFRLGVDVTATVAASQRAGVVFNVPDEDIDAFVDDLFEGKLNPLQVLKKAVDHETYQARRFNFDLTAGGTADLRSGINLTEDRDPDADPNSNSFSAVVRGGFAANITVNLMTYTDYSLTQKNDKTELREGGKNRPRFLNNATLGGQLRGQIRGTHTAPTGTPASAPGPTPASQSAANNLGVAVNFSVENRTVKRVKFRYNVAKPITTEGLGKLSKSLGEAFKDSTTKAKLAELADPLNARYAGKKPDEVIQAHLDGLEELFADTQWQNDKQYKALRGLKRGAVEHRASVNKHSVMDNARFETSKTNLSGLSSESILTKIMGSVREASAPGNAARVAEFMRQDPKLRAMLKDMEGSIGTLARVRLEPKDSLVDKIDEGSLDGTMTQSDFSALLGDRNQMRIKRLVVFHTATQAENFTSPTPLVSYNSGANMSVTKTLGRINFIYGADQDKPIGYTFDGELSRPSASLKEAASKLKQEGFELKS
>PcuICMP11894_AvrE1a_2
MHSSSIHRNTGSIIQPPVPANTNAATDLQQKIEQPKQRSSHSLSSVGKRALKNVSKLFQKSKAPQQKAATPPTVKNVKPSQPTSNSKTAKDKAPVSQLSSNSLDDLEDTRQPVTRAGHSGASTSGTKAQDPDEPATLQSSRQSMMTRSNGGRFELKDEKLVRNSEPQGSIQLDAKGKPDFSTFNTPGLAPLLDSVLATPMQTYLAHQSKDGVHGHQLLQANGHLLHLAQDDSSLALIRSSKEALHIEGKKPPAVKLEREDGNIHIDTASGRKTQELPGKAHIAHITGVLLRHDGERMRVHEDRLYQFDPLSARWKAPEGTEDIAFNSLATGGNGSVYAKSDDVVVDLTSPFMPHIEVKDLQSFSVAPDNRAALLSGKETQAILLTDMSPVIGDLTEKKTKALELDGGKAQAAAVGLSDNKLFIADTQGRLYSADRSAFESNDPQLKLTPDQANFQLAGLPLGGHDSVTGFINGDDGRVHALIKNRQGEIHSHALNEQDSKLESGWNLTNALVLSNNRGLTMPPAPTAADRLNLDRAGLVGLSEGRIQRWDATPECWKDAGIKDIDRLQRGADSNAYVLKGGKLHALKVTPEHPNMAFDHNTALAQTARSTTVEMGKEIEGLDDRVITAFAMVSNKSFVALDDQNKLTAHSKDHKPVTLDIPGLEGDIKSLALDEKQNLHALTSTGGLYCLPKEAWQSTKLGDQMRARWTPVALPGGQPVKALFANDDNVLSAQVEDAEGQGLMRLSAGKWQAFEQRPVEENGLNDVHSRITGSNKTWRIPKTGLTLRMDINAFGRSGVEKSKKASTREFMRANVYKNTAEVPRWMKNVGNSIQHRHHGRLGLNEVYETESMLFKQLELINESGGRPPAPGKDLKARIAALESKLGPQGATLVKELETLREELENHSYTALMSIGQSYGKVKNLRQQDGILNQHGELAKPSVRTQFGKKLAELGTKLNFKSSGHDLVKELQDALTQVAPSAENPTKKLLGTLKYQGLKLSHQKADVPLGQRRDASEEHGLSKARLALDLVTLKSLGALLXRGRTATAASRHRSVTKQTGDAA
>PcuICMP11895_AvrE1a_2
MHSSSIHRNTGSIIQPPVPANTNAATDLQQKIEQPKQRSSHSLSSVGKRALKNVSKLFQKSKAPQQKAATPPTVKNVKPSQPTSNSKTAKDKAPVSQLSSNSLDDLEDTRQPVTRAGHSGASTSGTKAQDPDEPATLQSSRQSMMTRSNGGRFELKDEKLVRNSEPQGSIQLDAKGKPDFSTFNTPGLAPLLDSVLATPMQTYLAHQSKDGVHGHQLLQANGHLLHLAQDDSSLALIRSSKEALHIEGKKPPAVKLEREDGNIHIDTASGRKTQELPGKAHIAHITGVLLRHDGERMRVHEDRLYQFDPLSARWKAPEGTEDIAFNSLATGGNGSVYAKSDDVVVDLTSPFMPHIEVKDLQSFSVAPDNRAALLSGKETQAILLTDMSPVIGDLTEKKTKALELDGGKAQAAAVGLSDNKLFIADTQGRLYSADRSAFESNDPQLKLTPDQANFQLAGLPLGGHDSVTGFINGDDGRVHALIKNRQGEIHSHALNEQDSKLESGWNLTNALVLSNNRGLTMPPAPTAADRLNLDRAGLVGLSEGRIQRWDATPECWKDAGIKDIDRLQRGADSNAYVLKGGKLHALKVTPEHPNMAFDHNTALAQTARSTTVEMGKEIEGLDDRVITAFAMVSNKSFVALDDQNKLTAHSKDHKPVTLDIPGLEGDIKSLALDEKQNLHALTSTGGLYCLPKEAWQSTKLGDQMRARWTPVALPGGQPVKALFANDDNVLSAQVEDAEGQGLMRLSAGKWQAFEQRPVEENGLNDVHSRITGSNKTWRIPKTGLTLRMDINAFGRSGVEKSKKASTREFMRANVYKNTAEVPRWMKNVGNSIQHRHHGRLGLNEVYETESMLFKQLELINESGGRPPAPGKDLKARIAALESKLGPQGATLVKELETLREELENHSYTALMSIGQSYGKVKNLRQQDGILNQHGELAKPSVRTQFGKKLAELGTKLNFKSSGHDLVKELQDALTQVAPSAENPTKKLLGTLKYQGLKLSHQKADVPLGQRRDASEEHGLSKARLALDLVTLKSLGALLDEVXXXXXXXXXRKPT
>PcuICMP11897_AvrE1a_1
MHSSSIHRNTGSIIQPPVPANTNAATDLQQKIEQPKQRSSHSLSSVGKRALKNVSKLFQKSKAPQQKAATPPTVKNVKPSQPTSNSKTAKDKAPVSQLSSNSLDDLEDTRQPVTRAGHSGASTSGTKAQDPDEPATLQSSRQSMMTRSNGGRFELKDEKLVRNSEPQGSIQLDAKGKPDFSTFNTPGLAPLLDSVLATPMQTYLAHQSKDGVHGHQLLQANGHLLHLAQDDSSLALIRSSKEALHIEGKKPPAVKLEREDGNIHIDTASGRKTQELPGKAHIAHITGVLLRHDGERMRVHEDRLYQFDPLSARWKAPEGTEDIAFNSLATGGNGSVYAKSDDVVVDLTSPFMPHIEVKDLQSFSVAPDNRAALLSGKETQAILLTDMSPVIGDLTEKKTKALELDGGKAQAAAVGLSDNKLFIADTQGRLYSADRSAFESNDPQLKLTPDQANFQLAGLPLGGHDSVTGFINGDDGRVHALIKNRQGEIHSHALNEQDSKLESGWNLTNALVLSNNRGLTMPPAPTAADRLNLDRAGLVGLSEGRIQRWDATPECWKDAGIKDIDRLQRGADSNAYVLKGGKLHALKVTPEHPNMAFDHNTALAQTARSTTVEMGKEIEGLDDRVITAFAMVSNKSFVALDDQNKLTAHSKDHKPVTLDIPGLEGDIKSLALDEKQNLHALTSTGGLYCLPKEAWQSTKLGDQMRARWTPVALPGGQPVKALFANDDNVLSAQVEDAEGQGLMRLSAGKWQAFEQRPVEENGLNDVHSRITGSNKTWRIPKTGLTLRMDINAFGRSGVEKSKKASTREFMRANVYKNTAEVPRWMKNVGNSIQHRHHGRLGLNEVYETESMLFKQLELINESGGRPPAPGKDLKARIAALESKLGPQGATLVKELETLREELENHSYTALMSIGQSYGKVKNLRQQDGILNQHGELAKPSVRTQFGKKLAELGTKLNFKSSGHDLVKELQDALTQVAPSAENPTKKLLGTLKYQGLKLSHQKADVPLGQRRDASEEHGLSKARLALDLVTLKSLGAXXXVEQLPPQADIDPLQNKLATLRDVTYGENPVKVVTDMGFTDNKALESGYEAVKTFLKSFKKADHAVSVNMRAATGSKDQAELAGKFKSMLKQLEHGDDEIGLQRSYGLNLTTPFIILADKATGIWPTAGTTGNRNYILNAERCEGGVTLYLISEGAGNVSGGFGAGKDYWPGFFDENHPARSVDVGNNRTLTPNFRLGVDVTATVAASQRAGVVFNVPDEDIDAFVDDLFEGKLNPLQVLKKAVDHETYQARRFNFDLTAGGTADLRSGINLTEDRDPDADPNSNSFSAVVRGGFAANITVNLMTYTDYSLTQKNDKTELREGGKNRPRFLNNATLGGQLRGQIRGTHTAPTGTPASAPGPTPASQSAANNLGVAVNFSVENRTVKRVKFRYNVAKPITTEGLGKLSKSLGEAFKDSTTKAKLAELADPLNARYAGKKPDEVIQAHLDGLEELFADTQWQNDKQYKALRGLKRGAVEHRASVNKHSVMDNARFETSKTNLSGLSSESILTKIMGSVREASAPGNAARVAEFMRQDPKLRAMLKDMEGSIGTLARVRLEPKDSLVDKIDEGSLDGTMTQSDFSALLGDRNQMRIKRLVVFHTATQAENFTSPTPLVSYNSGANMSVTKTLGRINFIYGADQDKPIGYTFDGELSRPSASLKEAASKLKQEGFELKS
>PcuICMP11899_AvrE1a_1
MHSSSIHRNTGSIIQPPVPANTNAATDLQQKIEQPKQRSSHSLSSVGKRALKNVSKLFQKSKAPQQKAATPPTVKNVKPSQPTSNSKTAKDKAPVSQLSSNSLDDLEDTRQPVTRAGHSGASTSGTKAQDPDEPATLQSSRQSMMTRSNGGRFELKDEKLVRNSEPQGSIQLDAKGKPDFSTFNTPGLAPLLDSVLATPMQTYLAHQSKDGVHGHQLLQANGHLLHLAQDDSSLALIRSSKEALHIEGKKPPAVKLEREDGNIHIDTASGRKTQELPGKAHIAHITGVLLRHDGERMRVHEDRLYQFDPLSARWKAPEGTEDIAFNSLATGGNGSVYAKSDDVVVDLTSPFMPHIEVKDLQSFSVAPDNRAALLSGKETQAILLTDMSPVIGDLTEKKTKALELDGGKAQAAAVGLSDNKLFIADTQGRLYSADRSAFESNDPQLKLTPDQANFQLAGLPLGGHDSVTGFINGDDGRVHALIKNRQGEIHSHALNEQDSKLESGWNLTNALVLSNNRGLTMPPAPTAADRLNLDRAGLVGLSEGRIQRWDATPECWKDAGIKDIDRLQRGADSNAYVLKGGKLHALKVTPEHPNMAFDHNTALAQTARSTTVEMGKEIEGLDDRVITAFAMVSNKSFVALDDQNKLTAHSKDHKPVTLDIPGLEGDIKSLALDEKQNLHALTSTGGLYCLPKEAWQSTKLGDQMRARWTPVALPGGQPVKALFANDDNVLSAQVEDAEGQGLMRLSAGKWQAFEQRPVEENGLNDVHSRITGSNKTWRIPKTGLTLRMDINAFGRSGVEKSKKASTREFMRANVYKNTAEVPRWMKNVGNSIQHRHHGRLGLNEVYETESMLFKQLELINESGGRPPAPGKDLKARIAALESKLGPQGATLVKELETLREELENHSYTALMSIGQSYGKVKNLRQQDGILNQHGELAKPSVRTQFGKKLAELGTKLNFKSSGHDLVKELQDALTQVAPSAENPTKKLLGTLKYQGLKLSHQKADVPLGQRRDASEEHGLSKARLALDLVTLKSLGALLDEVEQLPPQADIDPLQNKLATLRDVTYGENPVKVVTDMGFTDNKALESGYEAVKTFLKSFKKADHAVSVNMRAATGSKDQAELAGKFKSMLKQLEHGDDEIGLQRSYGLNLTTPFIILADKATGIWPTAGTTGNRNYILNAERCEGGVTLYLISEGAGNVSGGFGAGKDYWPGFFDENHPARSVDVGNNRTLTPNFRLGVDVTATVAASQRAGVVFNVPDEDIDAFVDDLFEGKLNPLQVLKKAVDHETYQARRFNFDLTAGGTADLRSGINLTEDRDPDADPNSNSFSAVVRGGFAANITVNLMTYTDYSLTQKNDKTELREGGKNRPRFLNNATLGGQLRGQIRGTHTAPTGTPASAPGPTPASQSAANNLGVAVNFSVENRTVKRVKFRYNVAKPITTEGLGKLSKSLGEAFKDSTTKAKLAELADPLNARYAGKKPDEVIQAHLDGLEELFADTQWQNDKQYKALRGLKRGAVEHRASVNKHSVMDNARFETSKTNLSGLSSESILTKIMGSVREASAPGNAARVAEFMRQDPKLRAMLKDMEGSIGTLARVRLEPKDSLVDKIDEGSLDGTMTQSDFSALLGDRNQMRIKRLVVFHTATQAENFTSPTPLVSYNSGANMSVTKTLGRINFIYGADQDKPIGYTFDGELSRPSASLKEAASKLKQEGFELKS
>PdaICMP9757_AvrE1a_1
MHSSSIHRNTGSIIQPPVPANTNAATDLQQKIEQPKQRSSHSLSSVGKRALKNVSKLFQKSKAPQQKAATPPTVKNVKPSQPTSNSKTAKDKAPVSQLSSNSLDDLEDTRQPVTRAGHSGASTSGTKAQDPDEPATLQSSRQSMMTRSNGGRFELKDEKLVRNSEPQGSIQLDAKGKPDFSTFNTPGLAPLLDSVLATPMQTYLAHQSKDGVHGHQLLQANGHLLHLAQDDSSLALIRSSKEALHIEGKKPPAVKLEREDGNIHIDTASGRKTQELPGKAHIAHITGVLLRHDGERMRVHEDRLYQFDPLSARWKAPEGTEDIAFNSLATGGNGSVYAKSDDVVVDLTSPFMPHIEVKDLQSFSVAPDNRAALLSGKETQAILLTDMSPVIGDLTEKKTKALELDGGKAQAAAVGLSDNKLFIADTQGRLYSADRSAFESNDPQLKLTPDQANFQLAGLPLGGHDSVTGFINGDDGRVHALIKNRQGEIHSHALNEQDSKLESGWNLTNALVLSNNRGLTMPPAPTAADRLNLDRAGLVGLSEGRIQRWDATPECWKDAGIKDIDRLQRGADSNAYVLKGGKLHALKVTPEHPNMAFDHNTALAQTARSTTVEMGKEIEGLDDRVITAFAMVSNKSFVALDDQNKLTAHSKDHKPVTLDIPGLEGDIKSLALDEKQNLHALTSTGGLYCLPKEAWQSTKLGDQMRARWTPVALPGGQPVKALFANDDNVLSAQVEDAEGQGLMRLSAGKWQAFEQRPVEENGLNDVHSRITGSNKTWRIPKTGLTLRMDINAFGRSGVEKSKKASTREFMRANVYKNTAEVPRWMKNVGNSIQHRHHGRLGLNEVYETESMLFKQLELINESGGRPPAPGKDLKARIAALESKLGPQGATLVKELETLREELENHSYTALMSIGQSYGKVKNLRQQDGILNQHGELAKPSVRTQFGKKLAELGTKLNFKSSGHDLVKELQDALTQVAPSAENPTKKLLGTLKYQGLKLSHQKADVPLGQRRDASEEHGLSKARLALDLVTLKSLGALLDEVEQLPPQADIDPLQNKLATLRDVTYGENPVKVVTDMGFTDNKALESGYEAVKTFLKSFKKADHAVSVNMRAATGSKDQAELAGKFKSMLKQLEHGDDEIGLQRSYGLNLTTPFIILADKATGIWPTAGTTGNRNYILNAERCEGGVTLYLISEGAGNVSGGFGAGKDYWPGFFDENHPARSVDVGNNRTLTPNFRLGVDVTATVAASQRAGVVFNVPDEDIDAFVDDLFEGKLNPLQVLKKAVDHETYQARRFNFDLTAGGTADLRSGINLTEDRDPDADPNSNSFSAVVRGGFAANITVNLMTYTDYSLTQKNDKTELREGGKNRPRFLNNATLGGQLHGQIGGTHTAPTGTPASAPGPTPASQSAANNLGVAVNFSVENRTVKRVKFRYNVAKPITTEGLGKLSKSLGEAFKDSTTKAKLAELADPLNARYAGKKPDEVIQAHLDGLEELFADTQWQNDKQYKALRGLKRGAVEHRASVNKHSVMDNARFETSKTNLSGLSSESILTKIMGSVREASAPGNAARVAEFMRQDPKLRAMLKDMEGSIGTLARVRLEPKDSLVDKIDEGSLDGTMTQSDFSALLGDRNQMRIKRLVVFHTATQAENFTSPTPLVSYNSGANMSVTKTLGRINFIYGADQDKPIGYTFDGELSRPSASLKEAASKLKQEGFELKS
>PdeICMP9150_AvrE1a_1
MHSSSIHRNTGSIIQPPVPANTNAATDLQQKIEQPKQRSSHSLSSVGKRALKNVSKLFQKSKAPQQKAATPPTVKNVKPSQPTSNSKTAKDKAPVSQLSSNSLDDLEDTRQPVTRARHSGASTSGTKAQDPDEPATLQSSRQSMMTRSNGGRFELKDEKLVRNSEPQGSIQLDAKGKPDFSTFNTPGLAPLLDSVLATPMQTYLAHQSKDGVHGHQLLQANGHLLHLAQDDSSLALIRSSKEALHIEGKKPPAVKLEREDGNIHIDTASGRKTQELPGKAHIAHITGVLLRHDGERMRVHEDRLYQFDPLSARWKAPEGTEDIAFNSLATGGNGSVYAKSDDVVVDLTSPFMPHIEVKDLQSFSVAPDNRAALLSGKETQAILLTDMSPVIGDLTEEKTKALELDGGKAQAAAVGLSDNKLFIADTQGRLYSADRSAFESNDPQLKLTPDQANFQLAGLPLGGHDSVTGFINGDDGRVHALIKNRQGEIHSHALNEQDSKLESGWNLTNALVLSNNRGLSMPPAPTAADRLNLDRAGLVGLSEGRIQRWDATPECWKDAGIKDIDRLQRGADSNAYVLKGGKLHALKVTPEHPNMAFDHNTALAQTARSTTVEMGKEIEGLDDRVITAFAMVSNKSFVALDDQNKLTAHSKDHKPVTLDIPGLEGDIKSLALDEKQNLHALTSTGGLYCLPKEAWQSTKLGDQMRARWTPVALPGGQPVKALFANDDNVLSAQVEDAEGQGLMRLSAGKWQAFEQRPVEENGLNDVHSRITGSNKTWRIPKTGLTLRMDINAFGRSGVEKSKKASTREFMRANVYKNTAEVPRWMKNVGNSIQHRHHGRLGLNEVYETESMLFKQLELINESGGRPPAPGKDLKARIAALESKLGPQGATLVKELETLREELENHSYTALMSIGQSYGKVKNLRQQDGILNQHGELAKPSVRTQFGKKLAELGTKLNFKSSGHDLVKELQDALTQVAPSAENPTKKLLGTLKYQGLKLSHQKADVPLGQRRDASEEHGLSKARLALDLVTLKSLGALLDEVEQLPPQADIDPLQNKLATLRDVTYGENPVKVVTDMGFTDNKALESGYEAVKTFLKSFKKADHAVSVNMRAATGSKDQAELAGKFKSMLKQLEHGDDEIGLQRSYGLNLTTPFIILADKTRGIWPTAGTTGNRNYILNAERCEGGVTLYLISEGAGNVSGGFGAGKDYWPGFFDENHPARSVDVGNNRTLPPNFRLGVDVTATVAASQRAGVVFNVPDEDIDAFVDDLFEGKLNPLQVLKKAVDHETYQARRFNFDLTAGGTADLRSGINLTEDRDPDADPNSNSFSAVVRGGFAANITVNLMTYTDYSLTQKNDKTELREGGKNRPRFLNNATLGGQLRGQIGGTHTAPTGTPASAPGPTPASQSAANNLGVAVNFSVENRTVKRVKFRYNVAKPITTEGLGKLSKSLGEAFKDSTTKAKLAELADPLNVRYAGKKPDEVIQAHLDGLEELFADTQWQNDKQYKALRGLKRGAVEHRASVNKHSVMDNARFETSKTNLSGLSSESILTKIMGSVREASAPGNAARVAEFMRQDPKLRAMLKDMEGSIGTLARVRLEPKDSLVDKIDEGSLDGTMTQSDFSALLGDRNQMRIKRLVVFHTATQAENFTSPTPLVSYNSGANMSVTKTLGRINFIYGADQDKPIGYTFDGELSRPSASLKEAASKLKQEGFELKS
>PerICMP4316_AvrE1a_1
MHSSSIHRNTGSIIQPPVPANTNAATDLQQKIEQPKQRSSHSLSSVGKRALKNVSKLFQKSKAPQQKAATPPTVKNVKPSQPTSNSKTAKDKAPVSQLSSNSLDDLEDTRQPVTRAGHSGASTSGTKAQDPDEPATLQSSRQSMMTRSNGGRFELKDEKLVRNSEPQGSIQLDAKGKPDFSTFNTPGLAPLLDSILATPMQTYLAHQSKDGVHGHQLLQANGHLLHLAQDDSSLALIRSSKEALHIEGKKPPAVKLEREDGNIHIDTASGRKTQELPGKAHIAHITGVLLRHDGERMRVHEDRLYQFDPLSARWKAPEGTEDIAFNSLATGGNGSVYAKSDDVVVDLTSPFMPHIEVKDLQSFSVAPDNRAALLSGKETQAILLTDMRPVIGDLTEKKTKALELDGGKAQAAAVGLSDNKLFIADTQGRLYSADRSAFESNDPQLKLTPDQANFQLAGLPLGGHDSVTGFINGDDGRVHALIKNRQGEIHSHALNEQDSKLESGWNLTNALVLSNNRGLTMPPAPTAADRLNLDRAGLVGLSEGRIQRWDATPECWKDAGIKDIDRLQRGADSNAYVLKGGKLHALKVTPEHPNMAFDHNTALAQTARSTTVEMGKEIEGLDDRVITAFAMVSNKSFVALDDQNKLTAHSKDHKPVTLDIPGLEGDIKSLALDEKQNLHALTSTGGLYCLPKEAWQSTKLGDQMRARWTPVALPGGQPVKALFANDDNVLSAQVEDAEGQGLMRLSAGKWQAFEQRPVEENGLNDVHSRITGSNKTWRIPKTGLTLRMDINAFGRSGVEKSKKASTREFMRANVYKNTAEVPRWMKNVGNSIQHRHHGRLGLNEVYETESMLFKQLELINESGGRPPAPGKDLKARIAALESKLGPQGATLVKELETLREELENHSYTALMSIGQSYGKVKNLRQQDGILNQHGELAKPSVRTQFGKKLAELGTKLNFKSSGHDLVKELQDALTQVAPSAENPTKKLLGTLKYQGLKLSHQKADVPLGQRRDASEEHGLSKARLALDLVTLKSLGALLDEVEQLPPQADIDPLQNKLATLRDVTYGENPVKVVTDMGFTDNKALESGYEAVKTFLKSFKKADHAVSVNMRAATGSKDQAELAGKFKSMLKQLEHGDDEIGLQRSYGLNLTTPFIILADKATGIWPTAGTTGNRNYILNAERCEGGVTLYLISEGAGNVSGGFGAGKDYWPGFFDENHPARSVDVGNNRTLTPNFRLGVDVTATVAASQRAGVVFNVPDEDIDAFVDDLFEGKLNPLQVLKKAVDHETYQARRFNFDLTAGGTADLRSGINLTEDRDPDADPNSNSFSAVVRGGFAANITVNLMTYTDYSLTQKNDKTELREGGKNRPRFLNNATLGGQLRGQIGGTHTAPTGTPASAPGPTPASQSAANNLGVAVNFSAENRTVKRVKFRYNVAKPITTEGLGKLSKSLGEAFKDSTTKAKLAELADPLNARYAGKKPDEVIQAHLDGLEELFADTQWQNDKQYKALRGLKRGAVEHRASVNKHSVMDNARFETSKTNLSGLSSESILTKIMGSVREASAPGNAARVAEFMRQDPKLRAMLKDMEGSIGTLARVRLEPKDSLVDKIDEGSLDGTMTQSDFSALLGDRNQMRIKRLVVFHTATQAENFTSPTPLVSYNSGANMSVTKTLGRINFIYGADQDKPIGYTFDGELSRPSASLKEAASKLKQEGFELKS
>PerICMP8636_AvrE1a_1
MHSSSIHRNTGSIIQPPVPANTNAATDLQQKIEQPKQRSSHSLSSVGKRALKNVSKLFQKSKAPQQKAATPPTVKNVKPSQPTSNSKTAKDKAPVSQLSSNSLDDLEDTRQPVTRAGHSGASTSGTKAQDPDEPATLQSSRQSMMTRSNGGRFELKDEKLVRNSEPQGSIQLDAKGKPDFSTFNTPGLAPLLDSILATPMQTYLAHQSKDGVHGHQLLQANGHLLHLAQDDSSLALIRSSKEALHIEGKKPPAVKLEREDGNIHIDTASGRKTQELPGKAHIAHITGVLLRHDGERMRVHEDRLYQFDPLSARWKAPEGTEDIAFNSLATGGNGSVYAKSDDVVVDLTSPFMPHIEVKDLQSFSVAPDNRAALLSGKETQAILLTDMRPVIGDLTEKKTKALELDGGKAQAAAVGLSDNKLFIADTQGRLYSADRSAFESNDPQLKLTPDQANFQLAGLPLGGHDSVTGFINGDDGRVHALIKNRQGEIHSHALNEQDSKLESGWNLTNALVLSNNRGLTMPPAPTAADRLNLDRAGLVGLSEGRIQRWDATPECWKDAGIKDIDRLQRGADSNAYVLKGGKLHALKVTPEHPNMAFDHNTALAQTARSTTVEMGKEIEGLDDRVITAFAMVSNKSFVALDDQNKLTAHSKDHKPVTLDIPGLEGDIKSLALDEKQNLHALTSTGGLYCLPKEAWQSTKLGDQMRARWTPVALPGGQPVKALFANDDNVLSAQVEDAEGQGLMRLSAGKWQAFEQRPVEENGLNDVHSRITGSNKTWRIPKTGLTLRMDINAFGRSGVEKSKKASTREFMRANVYKNTAEVPRWMKNVGNSIQHRHHGRLGLNEVYETESMLFKQLELINESGGRPPAPGKDLKARIAALESKLGPQGATLVKELETLREELENHSYTALMSIGQSYGKVKNLRQQDGILNQHGELAKPSVRTQFGKKLAELGTKLNFKSSGHDLVKELQDALTQVAPSAENPTKKLLGTLKYQGLKLSHQKADVPLGQRRDASEEHGLSKARLALDLVTLKSLGALLDEVEQLPPQADIDPLQNKLATLRDVTYGENPVKVVTDMGFTDNKALESGYEAVKTFLKSFKKADHAVSVNMRAATGSKDQAELAGKFKSMLKQLEHGDDEIGLQRSYGLNLTTPFIILADKATGIWPTAGTTGNRNYILNAERCEGGVTLYLISEGAGNVSGGFGAGKDYWPGFFDENHPARSVDVGNNRTLTPNFRLGVDVTATVAASQRAGVVFNVPDEDIDAFVDDLFEGKLNPLQVLKKAVDHETYQARRFNFDLTAGGTADLRSGINLTEDRDPDADPNSNSFSAVVRGGFAANITVNLMTYTDYSLTQKNDKTELREGGKNRPRFLNNATLGGQLRGQIGGTHTAPTGTPASAPGPTPASQSAANNLGVAVNFSAENRTVKRVKFRYNVAKPITTEGLGKLSKSLGEAFKDSTTKAKLAELADPLNARYAGKKPDEVIQAHLDGLEELFADTQWQNDKQYKALRGLKRGAVEHRASVNKHSVMDNARFETSKTNLSGLSSESILTKIMGSVREASAPGNAARVAEFMRQDPKLRAMLKDMEGSIGTLARVRLEPKDSLVDKIDEGSLDGTMTQSDFSALLGDRNQMRIKRLVVFHTATQAENFTSPTPLVSYNSGANMSVTKTLGRINFIYGADQDKPIGYTFDGELSRPSASLKEAASKLKQEGFELKS
>PerICMP4455_AvrE1a_1
MLKGGKLHALKVTPEHPNMAFDHNTALAQTARSTTVEMGKEIEGLDDRVITAFAMVSNKSFVALDDQNKLTAHSKDHKPVTLDIPGLEGDIKSLALDEKQNLHALTSTGGLYCLPKEAWQSTKLGDQMRARWTPVALPGGQPVKALFANDDNVLSAQVEDAEGQGLMRLSAGKWQAFEQRPVEENGLNDVHSRITGSNKTWRIPKTGLTLRMDINAFGRSGVEKSKKASTREFMRANVYKNTAEVPRWMKNVGNSIQHRHHGRLGLNEVYETESMLFKQLELINESGGRPPAPGKDLKARIAALESKLGPQGATLVKELETLREELENHSYTALMSIGQSYGKVKNLRQQDGILNQHGELAKPSVRTQFGKKLAELGTKLNFKSSGHDLVKELQDALTQVAPSAENPTKKLLGTLKYQGLKLSHQKADVPLGQRRDASEEHGLSKARLALDLVTLKSLGALLDEVEQLPPQADIDPLQNKLATLRDVTYGENPVKVVTDMGFTDNKALESGYEAVKTFLKSFKKADHAVSVNMRAATGSKDQAELAGKFKSMLKQLEHGDDEIGLQRSYGLNLTTPFIILADKATGIWPTAGTTGNRNYILNAERCEGGVTLYLISEGAGNVSGGFGAGKDYWPGFFDENHPARSVDVGNNRTLTPNFRLGVDVTATVAASQRAGVVFNVPDEDIDAFVDDLFEGKLNPLQVLKKAVDHETYQARRFNFDLTAGGTADLRSGINLTEDRDPDADPNSNSFSAVVRGGFAANITVNLMTYTDYSLTQKNDKTELREGGKNRPRFLNNATLGGQLRGQIGGTHTAPTGTPASAPGPTPASQSAANNLGVAVNFSAENRTVKRVKFRYNVAKPITTEGLGKLSKSLGEAFKDSTTKAKLAELADPLNARYAGKKPDEVIQAHLDGLEELFADTQWQNDKQYKALRGLKRGAVEHRASVNKHSVMDNARFETSKTNLSGLSSESILTKIMGSVREASAPGNAARVAEFMRQDPKLRAMLKDMEGSIGTLARVRLEPKDSLVDKIDEGSLDGTMTQSDFSALLGDRNQMRIKRLVVFHTATQAENFTSPTPLVSYNSGANMSVTKTLGRINFIYGADQDKPIGYTFDGELSRPSASLKEAASKLKQEGFELKS
>PfiICMP7848_AvrE1a_1
MHSSSIHRNTGSIIQPPVPANTNAATDLQQKIEQPKQRSSHSLSSVGKRALKNVSKLFQKSKAPQQKAATPPTVKNVKPSQPTSNAKTAKDKAPVSQLSSNSLDDLDDTRQPVMRAGHSGASTSGTKAQDPDEPATIQSSRQSMMTRSNGGRFELKDEKLVRNSEPQGSIQLDAKGKPDFSTFNTPGLAPLLDSILATPRQTYLAHQSKDGVHGHQLLQANGHLLHLAQDDSSLALIRSSKEALHIEGKKPPAVKLEREDGNIHIDTASGRKTQELPGKAHIAHITGVLLRHDGXXXXGERMRVHEDRLYQFDPLSARWKAPEGTEDIAFNSLATGGNGSVYAKSDDVVVDLTSPFMPHIEVKDLQSFSVAPDNRAALLSGKETQAILLTDMSPVIGDLTEKKTKALELDGGKAQAAAVGLSDNKLFIADTQGRLYSADRSAFESNDPQLKLTPDQANFQLAGLPLGGHDSVTGFINGDDGRVHALIKNRQGEIHSHALNEQYSKLESGWNLTNALVLSNNRGLSMPPPPTAADRLNLDRAGLVGLSEGRIQRWDATPECWKDAGIKDIERLQRGADSNAYVLKGGKLHALKVTPEHPNMAFDHNTALAQTARSTTVEMGKEIEGLDDRVITAFAMVSNKCFVALDDQNKLTAHSKDHKPFTLDIPGLEGDIKSLALDEKQNLHALTSTGGLYCLPKEAWQSTKLGDQMRARWTPVALPGGQPVKALFANDDNVLSAQIEDAEGQGLMRLSAGKWQAFEQRPVEENGLNDVHSRITGSNKTWRIPKTGLTLRMDINAFGRSGVEKSKKASTREFMRANVYKNTAEVPRWMKNVGNSIQHRHHGRLGLNEVYETESMLFKQLELINESGGRPPAPGKDLKARIAALESKLGPQGAALVKELETLREELENHSYTALMSIGQSYGKVKNLRQQDGILNQHGELAKPSVRTQFGKKLAELGTKLNFKSSGHDLVKELQDALTQVAPSAENPTKKLLGTLKYQGLKLSHQKADVPLGQRRDASEEHGLSKARLALDLVTLKSLGALLDEVEQLPPQADIDPLQNKLATLRDVTYGENPVKVVTDMGFTDNKALESGYEAVKTFLKSFKKADHAVSVNMRAATGSKDQAELAGKFKSMLKQLEHGDDEIGLQRSYGLNLTTPFIILADKSTGLWPTAGTTGNRNYILNAERCEGGVTLYLISEGAGNVSGGFGVGKDYWPGFFDENHPVRSVDVGNNRTLPPNFRLGVDVTATVAASQRAGVVFNVPDEDIDAFVDDLFEGKLNPLQVLKKAVDHETYEARRFNFDLTAGGTADLRAGINLTEGRDPDADPNSDSFSAVVRGGFAANITVNLMTYTDYSLTQKNDKTELREGGKNRPRFLNNATLGGQLRGQIGGTHTAPTGTPASAPGPTPASQTAANNLGVAVNFSVENRTVKRVKFRYNVAKPITTEGLGKLSKSLGEAFKDSTTKAKLAELADPLNARYAGKKPDEVIQAHLDGLEELFADTQWQNDKQYKALRGLKRGAVEHRASVNKHSVMDNARFESSKTNLSGLSSESILTKIMGSVREASAPGNAARVAEFMRQDPKLRAMLKDMEGSIGTLARVRLEPKDSLVDKIDEGSLDGTMTQSDLSALLGDRNQMRIKRLVVFHTATQAENFTSPTPLVSYNSGANMSVTKTLGRINFIYGADQDKPIGYTFDGELSRPSASLKDAADKLKQEGFELKS
>PfiICMP7849_AvrE1a_1
MHSSSIHRNTGSIIQPPVPANTNAATDLQQKIEQPKQRSSHSLSSVGKRALKNVSKLFQKSKAPQQKAATPPTVKNVKPSQPTSNAKTAKDKAPVSQLSSNSLDDLDDTRQPVMRAGHSGASTSGTKAQDPDEPATIQSSRQSMMTRSNGGRFELKDEKLVRNSEPQGSIQLDAKGKPDFSTFNTPGLAPLLDSILATPRQTYLAHQSKDGVHGHQLLQANGHLLHLAQDDSSLALIRSSKEALHIEGKKPPAVKLEREDGNIHIDTASGRKTQELPGKAHIAHITGVLLRHDGERMRVHEDRLYQFDPLSARWKAPEGTEDIAFNSLATGGNGSVYAKSDDVVVDLTSPFMPHIEVKDLQSFSVAPDNRAALLSGKETQAILLTDMSPVIGDLTEKKTKALELDGGKAQAAAVGLSDNKLFIADTQGRLYSADRSAFESNDPQLKLTPDQANFQLAGLPLGGHDSVTGFINGDDGRVHALIKNRQGEIHSHALNEQYSKLESGWNLTNALVLSNNRGLSMPPPPTAADRLNLDRAGLVGLSEGRIQRWDATPECWKDAGIKDIERLQRGADSNAYVLKGGKLHALKVTPEHPNMAFDHNTALAQTARSTTVEMGKEIEGLDDRVITAFAMVSNKCFVALDDQNKLTAHSKDHKPFTLDIPGLEGDIKSLALDEKQNLHALTSTGGLYCLPKEAWQSTKLGDQMRARWTPVALPGGQPVKALFANDDNVLSAQIEDAEGQGLMRLSAGKWQAFEQRPVEENGLNDVHSRITGSNKTWRIPKTGLTLRMDINAFGRSGVEKSKKASTREFMRANVYKNTAEVPRWMKNVGNSIQHRHHGRLGLNEVYETESMLFKQLELINESGGRPPAPGKDLKARIAALESKLGPQGAALVKELETLREELENHSYTALMSIGQSYGKVKNLRQQDGILNQHGELAKPSVRTQFGKKLAELGTKLNFKSSGHDLVKELQDALTQVAPSAENPTKKLLGTLKYQGLKLSHQKADVPLGQRRDASEEHGLSKARLALDLVTLKSLGALLDEVEQLPPQADIDPLQNKLATLRDVTYGENPVKVVTDMGFTDNKALESGYEAVKTFLKSFKKADHAVSVNMRAATGSKDQAELAGKFKSMLKQLEHGDDEIGLQRSYGLNLTTPFIILADKSTGLWPTAGTTGNRNYILNAERCEGGVTLYLISEGAGNVSGGFGVGKDYWPGFFDENHPVRSVDVGNNRTLPPNFRLGVDVTATVAASQRAGVVFNVPDEDIDAFVDDLFEGKLNPLQVLKKAVDHETYEARRFNFDLTAGGTADLRAGINLTEGRDPDADPNSDSFSAVVRGGFAANITVNLMTYTDYSLTQKNDKTELREGGKNRPRFLNNATLGGQLRGQIGGTHTAPTGTPASAPGPTPASQTAANNLGVAVNFSVENRTVKRVKFRYNVAKPITTEGLGKLSKSLGEAFKDSTTKAKLAELADPLNARYAGKKPDEVIQAHLDGLEELFADTQWQNDKQYKALRGLKRGAVEHRASVNKHSVMDNARFESSKTNLSGLSSESILTKIMGSVREASAPGNAARVAEFMRQDPKLRAMLKDMEGSIGTLARVRLEPKDSLVDKIDEGSLDGTMTQSDLSALLGDRNQMRIKRLVVFHTATQAENFTSPTPLVSYNSGANMSVTKTLGRINFIYGADQDKPIGYTFDGELSRPSASLKDAADKLKQEGFELKS
>PfiICMP7850_AvrE1a_1
MHSSSIHRNTGSIIQPPVPANTNAATDLQQKIEQPKQRSSHSLSSVGKRALKNVSKLFQKSKAPQQKAATPPTVKNVKPSQPTSNAKTAKDKAPVSQLSSNSLDDLDDTRQPVMRAGHSGASTSGTKAQDPDEPATIQSSRQSMMTRSNGGRFELKDEKLVRNSEPQGSIQLDAKGKPDFSTFNTPGLAPLLDSILATPRQTYLAHQSKDGVHGHQLLQANGHLLHLAQDDSSLALIRSSKEALHIEGKKPPAVKLEREDGNIHIDTASGRKTQELPGKAHIAHITGVLLRHDGERMRVHEDRLYQFDPLSARWKAPEGTEDIAFNSLATGGNGSVYAKSDDVVVDLTSPFMPHIEVKDLQSFSVAPDNRAALLSGKETQAILLTDMSPVIGDLTEKKTKALELDGGKAQAAAVGLSDNKLFIADTQGRLYSADRSAFESNDPQLKLTPDQANFQLAGLPLGGHDSVTGFINGDDGRVHALIKNRQGEIHSHALNEQYSKLESGWNLTNALVLSNNRGLSMPPPPTAADRLNLDRAGLVGLSEGRIQRWDATPECWKDAGIKDIERLQRGADSNAYVLKGGKLHALKVTPEHPNMAFDHNTALAQTARSTTVEMGKEIEGLDDRVITAFAMVSNKCFVALDDQNKLTAHSKDHKPFTLDIPGLEGDIKSLALDEKQNLHALTSTGGLYCLPKEAWQSTKLGDQMRARWTPVALPGGQPVKALFANDDNVLSAQIEDAEGQGLMRLSAGKWQAFEQRPVEENGLNDVHSRITGSNKTWRIPKTGLTLRMDINAFGRSGVEKSKKASTREFMRANVYKNTAEVPRWMKNVGNSIQHRHHGRLGLNEVYETESMLFKQLELINESGGRPPAPGKDLKARIAALESKLGPQGAALVKELETLREELENHSYTALMSIGQSYGKVKNLRQQDGILNQHGELAKPSVRTQFGKKLAELGTKLNFKSSGHDLVKELQDALTQVAPSAENPTKKLLGTLKYQGLKLSHQKADVPLGQRRDASEEHGLSKARLALDLVTLKSLGALLDEVEQLPPQADIDPLQNKLATLRDVTYGENPVKVVTDMGFTDNKALESGYEAVKTFLKSFKKADHAVSVNMRAATGSKDQAELAGKFKSMLKQLEHGDDEIGLQRSYGLNLTTPFIILADKSTGLWPTAGTTGNRNYILNAERCEGGVTLYLISEGAGNVSGGFGVGKDYWPGFFDENHPVRSVDVGNNRTLPPNFRLGVDVTATVAASQRAGVVFNVPDEDIDAFVDDLFEGKLNPLQVLKKAVDHETYEARRFNFDLTAGGTADLRAGINLTEGRDPDADPNSDSFSAVVRGGFAANITVNLMTYTDYSLTQKNDKTELREGGKNRPRFLNNATLGGQLRGQIGGTHTAPTGTPASAPGPTPASQTAANNLGVAVNFSVENRTVKRVKFRYNVAKPITTEGLGKLSKSLGEAFKDSTTKAKLAELADPLNARYAGKKPDEVIQAHLDGLEELFADTQWQNDKQYKALRGLKRGAVEHRASVNKHSVMDNARFESSKTNLSGLSSESILTKIMGSVREASAPGNAARVAEFMRQDPKLRAMLKDMEGSIGTLARVRLEPKDSLVDKIDEGSLDGTMTQSDLSALLGDRNQMRIKRLVVFHTATQAENFTSPTPLVSYNSGANMSVTKTLGRINFIYGADQDKPIGYTFDGELSRPSASLKDAADKLKQEGFELKS
>PfrICMP7711_AvrE1a_1
MHSSSIHRNTGSIIQPPVPANTNAATDLQQKIEQPKQRSSHSLSSVGKRALKNVSKLFQKSKAPQQKAATPPTVKNVKPSQPTSNSKTAKDKAPVSQLSSNSLDDLEDTRQPVTRAGHSGASTSGTKAQDPDEPATLQSSRQSMMTRSNGGRFELKDEKLVRNSEPQGSIQLGAKGKPDFSTFNTPGLAPLLDSILATPMQTYLAHQSKDGVHGHQLLQANGHLLHLAQDDSSLALIRSSKEALHIEGKKPPAVKLEREDGNIHIDTASGRKTQELPGKAHIAHITGVLLRHDGERMRVHEDRLYQFDPLSARWKAPEGTEDIAFNSLATGGNGSVYAKSDDVVVDLTSPFMPHIEVKDLQSFSVAPDNRAALLSGKETQAILLTDMSPVIGDLTEKKTKALELDGGKAQAAAVGLSDNKLFIADTQGRLYSADRSAFESNDPQLKLTPDQANFQLAGLPLGGHDSVTGFINGDDGRVHALIKNRQGEIHSHALNEQDSKLESGWNLTNALVLSNNRGLTMPPAPTAADRLNLDRAGLVGLSEGRIQRWDATPECWKDAGIKDIDRLQRGADSNAYVLKGGKLHALKVTPEHPNMAFDHNTALAQTARSTTVEMGKEIEGLDDRVITAFAMVSNKSFVALDDQNKLTAHSKDHKPVTLDIPGLEGDIKSLALDEKQNLHALTSTGGLYCLPKEAWQSTKLGDQMRARWTPVALPGGQPVKALFANDDNVLSAQVEDAEGQGLMRLSAGKWQAFEQRPVEENGLNDVHSRITGSNKTWRIPKTGLTLRMDINAFGRSGVEKSKKASTREFMRANVYKNTAEVPRWMKNVGNSIQHRHHGRLGLNEVYETESMLFKQLELINESGGRPPAPGKDLKARIAALESKLGPQGATLVKELETLREELENHSYTALMSIGQSYGKVKNLRQQDGILNQHGELAKPSVRTQFGKKLAELGTKLNFKSSGHDLVKELQDALTQVAPSAENPTKKLLGTLKYQGLKLSHQKADVPLGQRRDASEEHGLSKARLALDLVTLKSLGALLDEVEQLPPQADIDPLQNKLATLRDVTYGENPVKVVTDMGFTDNKALESGYEAVKTFLKSFKKADHAVSVNMRAATGSKDQAELAGKFKSMLKQLEHGDDEIRLQRSYGLNLTTPFIILADKATGIWPTAGTTGNRNYILNAERCEGGVTLYLISEGAGNVSGGFGAGKDYWPGFFDENHPARSVDVGNNRTLTPNFRLGVDVTATVAASQRAGVVFNVPDEDIDAFVDDLFEGKLNPLQVLKKAVDHETYQARRFNFDLTADGTADLRSGINLTEDRDPDADPNSNSFSAVVRGGFAANITVNLMTYTDYSLTQKNDKTELREGGKNRPRFLNNATLGGQLRGQLRGQIGGTHTAPTGTPASAPGPTPASQSAANNLGVAVNFSVENRTVKRVKFRYNVAKPITTEGLGKLSKSLGEAFKDSTTKAKLAELADPLNARYAGKKPDEVIQAHLDGLEELFADTQWQNDKQYKALRGLKRGAVEHRASVNKHSVMDNARFETSKTNLSGLSSESILTKIMGSVREASAPGNAARVAEFMRQDPKLRAMLKDMEGSIGTLARVRLEPKDSLVDKIDEGSLDGTMTQSDFSALLGDRNQMRIKRLVVFHTATQAENFTSPTPLVSYNSGANMSVTKTLGRINFIYGADQDKPIGYTFDGELSRPSASLKEAASKLKQEGFELKS
>PfrICMP9132_AvrE1a_1
MHSSSIHRNTGSIIQPPVPANTNAATDLQQKIEQPKQRSSHSLSSVGKRALKNVSKLFQKSKAPQQKAATPPTVKNVKPSQPTSNSKTAKDKAPVSQLSSNSLDDLEDTRQPVTRAGHSGASTSGTKAQDPDEPATLQSSRQSMMTRSNGGRFELKDEKLVRNSEPQGSIQLGAKGKPDFSTFNTPGLAPLLDSILATPMQTYLAHQSKDGVHGHQLLQANGHLLHLAQDDSSLALIRSSKEALHIEGKKPPAVKLEREDGNIHIDTASGRKTQELPGKAHIAHITGVLLRHDGERMRVHEDRLYQFDPLSARWKAPEGTEDIAFNSLATGGNGSVYAKSDDVVVDLTSPFMPHIEVKDLQSFSVAPDNRAALLSGKETQAILLTDMSPVIGDLTEKKTKALELDGGKAQAAAVGLSDNKLFIADTQGRLYSADRSAFESNDPQLKLTPDQANFQLAGLPLGGHDSVTGFINGDDGRVHALIKNRQGEIHSHALNEQDSKLESGWNLTNALVLSNNRGLTMPPAPTAADRLNLDRAGLVGLSEGRIQRWDATPECWKDAGIKDIDRLQRGADSNAYVLKGGKLHALKVTPEHPNMAFDHNTALAQTARSTTVEMGKEIEGLDDRVITAFAMVSNKSFVALDDQNKLTAHSKDHKPVTLDIPGLEGDIKSLALDEKQNLHALTSTGGLYCLPKEAWQSTKLGDQMRARWTPVALPGGQPVKALFANDDNVLSAQVEDAEGQGLMRLSAGKWQAFEQRPVEENGLNDVHSRITGSNKTWRIPKTGLTLRMDINAFGRSGVEKSKKASTREFMRANVYKNTAEVPRWMKNVGNSIQHRHHGRLGLNEVYETESMLFKQLELINESGGRPPAPGKDLKARIAALESKLGPQGATLVKELETLREELENHSYTALMSIGQSYGKVKNLRQQDGILNQHGELAKPSVRTQFGKKLAELGTKLNFKSSGHDLVKELQDALTQVAPSAENPTKKLLGTLKYQGLKLSHQKADVPLGQRRDASEEHGLSKARLALDLVTLKSLGALLDEVEQLPPQADIDPLQNKLATLRDVTYGENPVKVVTDMGFTDNKALESGYEAVKTFLKSFKKADHAVSVNMRAATGSKDQAELAGKFKSMLKQLEHGDDEIRLQRSYGLNLTTPFIILADKATGIWPTAGTTGNRNYILNAERCEGGVTLYLISEGAGNVSGGFGAGKDYWPGFFDENHPARSVDVGNNRTLTPNFRLGVDVTATVAASQRAGVVFNVPDEDIDAFVDDLFEGKLNPLQVLKKAVDHETYQARRFNFDLTADGTADLRSGINLTEDRDPDADPNSNSFSAVVRGGFAANITVNLMTYTDYSLTQKNDKTELREGGKNRPRFLNNATLGGQLRGQLRGQIGGTHTAPTGTPASAPGPTPASQSAANNLGVAVNFSVENRTVKRVKFRYNVAKPITTEGLGKLSKSLGEAFKDSTTKAKLAELADPLNARYAGKKPDEVIQAHLDGLEELFADTQWQNDKQYKALRGLKRGAVEHRASVNKHSVMDNARFETSKTNLSGLSSESILTKIMGSVREASAPGNAARVAEFMRQDPKLRAMLKDMEGSIGTLARVRLEPKDSLVDKIDEGSLDGTMTQSDFSALLGDRNQMRIKRLVVFHTATQAENFTSPTPLVSYNSGANMSVTKTLGRINFIYGADQDKPIGYTFDGELSRPSASLKEAASKLKQEGFELKS
>PfrICMP7712_AvrE1a_1
MHSSSIHRNTGSIIQPPVPANTNAATDLQQKIEQPKQRSSHSLSSVGKRALKNVSKLFQKSKAPQQKAATPPTVKNVKPSQPTSNLKTAKDKAPVSQLSSNSLDDLEDTRQPVTRAGHSGASTSGTKAQDPDEPATLQSSRQSMMTRSNGGRFELKDEKLVRNSEPQGSIQLGAKGKPDFSTFNTPGLAPLLDSILATPMQTYLAHQSKDGVHGHQLLQANGHLLHLAQDDSSLALIRSSKEALHIEGKKPPAVKLEREDGNIHIDTASGRKTQELPGKAHIAHITGVLLRHDGERMRVHEDRLYQFDPLSARWKAPEGTEDIAFNSLATGGNGSVYAKSDDVVVDLTSPFMPHIEVKDLQSFSVAPDNRAALLSGKETQAILLTDMSPVIGDLTEKKTKALELDGGKAQAAAVGLSDNKLFIADTQGRLYSADRSAFESNDPQLKLTPDQANFQLAGLPLGGHDSVTGFINGDDGRVHALIKNRQGEIHSHALNEQDSKLESGWNLTNALVLSNNRGLTMPPAPTAADRLNLDRAGLVGLSEGRIQRWDATPECWKDAGIKDIDRLQRGADSNAYVLKGGKLHALKVTPEHPNMAFDHNTALAQTARSTTVEMGKEIEGLDDRVITAFAMVSNKSFVALDDQNKLTAHSKDHKPVTLDIPGLEGDIKSLALDEKQNLHALTSTGGLYCLPKEAWQSTKLGDQMRARWTPVALPGGQPVKALFANDDNVLSAQVEDAEGQGLMRLSAGKWQAFEQRPVEENGLNDVHSRITGSNKTWRIPKTGLTLRMDINAFGRSGVEKSKKASTREFMRANVYKNTAEVPRWMKNVGNSIQHRHHGRLGLNEVYETESMLFKQLELINESGGRPPAPGKDLKARIAALESKLGPQGATLVKELETLREELENHSYTALMSIGQSYGKVKNLRQQDGILNQHGELAKPSVRTQFGKKLAELGTKLNFKSSGHDLVKELQDALTQVAPSAENPTKKLLGTLKYQGLKLSHQKADVPLGQRRDASEEHGLSKARLALDLVTLKSLGALLDEVEQLPPQADIDPLQNKLATLRDVTYGENPVKVVTDMGFTDNKALESGYEAVKTFLKSFKKADHAVSVNMRAATGSKDQAELAGKFKSMLKQLEHGDDEIRLQRSYGLNLTTPFIILADKATGIWPTAGTTGNRNYILNAERCEGGVTLYLISEGAGNVSGGFGAGKDYWPGFFDENHPARSVDVGNNRTLTPNFRLGVDVTATVAASQRAGVVFNVPDEDIDAFVDDLFEGKLNPLQVLKKAVDHETYQARRFNFDLTADGTADLRSGINLTEDRDPDADPNSNSFSAVVRGGFAANITVNLMTYTDYSLTQKNDKTELREGGKNRPRFLNNATLGGQLRGQLRGQIGGTHTAPTGTPASAPGPTPASQSAANNLGVAVNFSVENRTVKRVKFRYNVAKPITTEGLGKLSKSLGEAFKDSTTKAKLAELADPLNARYAGKKPDEVIQAHLDGLEELFADTQWQNDKQYKALRGLKRGAVEHRASVNKHSVMDNARFETSKTNLSGLSSESILTKIMGSVREASAPGNAARVAEFMRQDPKLRAMLKDMEGSIGTLARVRLEPKDSLVDKIDEGSLDGTMTQSDFSALLGDRNQMRIKRLVVFHTATQAENFTSPTPLVSYNSGANMSVTKTLGRINFIYGADQDKPIGYTFDGELSRPSASLKEAASKLKQEGFELKS
>PfrICMP9129_AvrE1a_1
MHSSSIHRNTGSIIQPPVPANTNAATDLQQKIEQPKQRSSHSLSSVGKRALKNVSKLFQKSKAPQQKAATPPTVKNVKPSQPTSNLKTAKDKAPVSQLSSNSLDDLEDTRQPVTRAGHSGASTSGTKAQDPDEPATLQSSRQSMMTRSNGGRFELKDEKLVRNSEPQGSIQLGAKGKPDFSTFNTPGLAPLLDSILATPMQTYLAHQSKDGVHGHQLLQANGHLLHLAQDDSSLALIRSSKEALHIEGKKPPAVKLEREDGNIHIDTASGRKTQELPGKAHIAHITGVLLRHDGERMRVHEDRLYQFDPLSARWKAPEGTEDIAFNSLATGGNGSVYAKSDDVVVDLTSPFMPHIEVKDLQSFSVAPDNRAALLSGKETQAILLTDMSPVIGDLTEKKTKALELDGGKAQAAAVGLSDNKLFIADTQGRLYSADRSAFESNDPQLKLTPDQANFQLAGLPLGGHDSVTGFINGDDGRVHALIKNRQGEIHSHALNEQDSKLESGWNLTNALVLSNNRGLTMPPAPTAADRLNLDRAGLVGLSEGRIQRWDATPECWKDAGIKDIDRLQRGADSNAYVLKGGKLHALKVTPEHPNMAFDHNTALAQTARSTTVEMGKEIEGLDDRVITAFAMVSNKSFVALDDQNKLTAHSKDHKPVTLDIPGLEGDIKSLALDEKQNLHALTSTGGLYCLPKEAWQSTKLGDQMRARWTPVALPGGQPVKALFANDDNVLSAQVEDAEGQGLMRLSAGKWQAFEQRPVEENGLNDVHSRITGSNKTWRIPKTGLTLRMDINAFGRSGVEKSKKASTREFMRANVYKNTAEVPRWMKNVGNSIQHRHHGRLGLNEVYETESMLFKQLELINESGGRPPAPGKDLKARIAALESKLGPQGATLVKELETLREELENHSYTALMSIGQSYGKVKNLRQQDGILNQHGELAKPSVRTQFGKKLAELGTKLNFKSSGHDLVKELQDALTQVAPSAENPTKKLLGTLKYQGLKLSHQKADVPLGQRRDASEEHGLSKARLALDLVTLKSLGALLDEVEQLPPQADIDPLQNKLATLRDVTYGENPVKVVTDMGFTDNKALESGYEAVKTFLKSFKKADHAVSVNMRAATGSKDQAELAGKFKSMLKQLEHGDDEIRLQRSYGLNLTTPFIILADKATGIWPTAGTTGNRNYILNAERCEGGVTLYLISEGAGNVSGGFGAGKDYWPGFFDENHPARSVDVGNNRTLTPNFRLGVDVTATVAASQRAGVVFNVPDEDIDAFVDDLFEGKLNPLQVLKKAVDHETYQARRFNFDLTADGTADLRSGINLTEDRDPDADPNSNSFSAVVRGGFAANITVNLMTYTDYSLTQKNDKTELREGGKNRPRFLNNATLGGQLRGQLRGQIGGTHTAPTGTPASAPGPTPASQSAANNLGVAVNFSVENRTVKRVKFRYNVAKPITTEGLGKLSKSLGEAFKDSTTKAKLAELADPLNARYAGKKPDEVIQAHLDGLEELFADTQWQNDKQYKALRGLKRGAVEHRASVNKHSVMDNARFETSKTNLSGLSSESILTKIMGSVREASAPGNAARVAEFMRQDPKLRAMLKDMEGSIGTLARVRLEPKDSLVDKIDEGSLDGTMTQSDFSALLGDRNQMRIKRLVVFHTATQAENFTSPTPLVSYNSGANMSVTKTLGRINFIYGADQDKPIGYTFDGELSRPSASLKEAASKLKQEGFELKS
>PgyB076_AvrE1a_1
MHSSSIHRNTGCIIQPPAPANTNAATDLQQKIEQPKQRSSHSLSSVGKRALKNVSKLFQKSKAPQQKAATPPTVKNVKPSQPTPNAKTAKDKAPVSQLSSNSLDDLDDTRQPVTRAGHSGASTSGTKAQDPDEPATLQSSRQSMMTRSNGGRFELKDEKLVRNSEPQGSIQLDAKGKPDFSTFNTPGLAPLLDSILAPPRQTYLAHQSKDGVHGHQLLQANGHLLHLAQDDSSLALIRSSKEALHIEGKKPPAVKLEREDGNIHIDTASGRKTQELPGKAHIAHITGVLLRHDGERMRVHEDRLYQFDPLSARWKAPEGTEDIAFNSLATGGNGSVYAKSDDVVVDLTSPFMPHIEVKDLQSFSVAPDNRAALLSGKETQAILLTDMSPVIGDLTEKKTKALELDGGKAQAAAVGLSDNKLFIADTQGRLYSADRSAFESNDPQLKLMPDQANFQLAGLPLGGHDSVTGFINGDDGRVHALIKNRQGEIHSHALNEQDSKLESGWNLTNALVLSNNRGLTMPPAPTAADRLNLDRAGLVGLSEGRIQRWDATPECWKDAGIKDIDRLQRGADSNAYVLKGGKLHALKVTPEHPNMAFDHNTALAQTARSTTVEMGKEIEGLDDRVITAFAMVSNKRFVALDDQNKLTAHSKDHKPVTLDIPGLEGDIKSLALDEKHNLHALTSTGGLYCLPREAWQSTKLGDQMRARWTPVALPGGQPVKALFANDDNVLSAQIEDAEGQGLMRLSAGKWQAFEQRPVEENGLNDVHSRITGSNKTWRIPKTGLTLRMDINAFGRSGVEKSKKASTREFMRANVYKNTAEVPRWMKNVGNNIQHRHHGRLGLNEVYETESMLFKQLELIHESGGRPPAPGKDLKARIAALESKLGPQGATLVKELETLREELENHSYTALMSIGQSYGKVKNLRQQDGILNQHGELAKPSVRTQFGKKLAELGTKLNFKSSGHDLVKELQDALTQVAPSAENPTKKLLGTLKYQGLKLSHQKADVPLGQRRDASEEHGLSKARLALDLVTLKSLGALLDEVEQLPPQADIDPLQNKLARLRDVTYGENPVKVVTDMGFTDNKALESGYEAVKTFLKSFKKADHAVSVNMRAATGSKDQAELAGKFKSMLKQLEHGDDEIRLQRSYGLNLTTPFIILADNATGLWPTAGTTGNRNYILNAERCEGGVTLYLISEGAGNVSGGFGAGKDYWPGFFDENHPARSVDVGNNRTLTPNFRLGVDVTATVAASQRAGVVFNVPDEDIDAFIDDLFEGKLNPLQVLKKAVDHETYQARRFNFDLTAGGTADLRAGINLTEDRDPDADPNSDSFSAVVRGGFAANITVNLMTYTDNSLTQKNDKTKLLEGGKNRPRFLNNATLGGQLRGQIGGTRTAPTGSPASAPGPTLASQSAANNLGVAVNFSVENRTVKRVKFRYNVAKPITTEGLGKLSKSLGEAFKDSTTKAKLAELADPLNARYAGKKPEEVIQAHLDGLEELFADTQWQNDKQYKALRGLKRGAVEHRASVNKHSVMDNARFETSKTNLSGLSSESILTKIMGSVREASAPGNAARVAEFMRQDPKLRAMLKDMEGSIGTLARVRLEPKDSLVDKIDEGSLDGTMTQSDLSALLRDRNQMRIKRLVVFHTATQAENFTSPTPLVSYNSGANMSVTKTLGRINFIYGADQDKPIGYTFDGELSRPSASLKEAASKLKQEGFELKS
>PgyBR1_AvrE1a_1
MHSSSIHRNTGCIIQPPAPANTNAATDLQQKIEQPKQRSSHSLSSVGKRALKNVSKLFQKSKAPQQKAATPPTVKNVKPSQPTPNAKTAKDKAPVSQLSSNSLDDLDDTRQPVTRAGHSGASTSGTKAQDPDEPATLQSSRQSMMTRSNGGRFELKDEKLVRNSEPQGSIQLDAKGKPDFSTFNTPGLAPLLDSILAPPRQTYLAHQSKDGVHGHQLLQANGHLLHLAQDDSSLALIRSSKEALHIEGKKPPAVKLEREDGNIHIDTASGRKTQELPGKAHIAHITGVLLRHDGERMRVHEDRLYQFDPLSARWKAPEGTEDIAFNSLATGGNGSVYAKSDDVVVDLTSPFMPHIEVKDLQSFSVAPDNRAALLSGKETQAILLTDMSPVIGDLTEKKTKALELDGGKAQAAAVGLSDNKLFIADTQGRLYSADRSAFESNDPQLKLMPDQANFQLAGLPLGGHDSVTGFINGDDGRVHALIKNRQGEIHSHALNEQDSKLESGWNLTNALVLSNNRGLTMPPAPTAADRLNLDRAGLVGLSEGRIQRWDATPECWKDAGIKDIDRLQRGADSNAYVLKGGKLHALKVTPEHPNMAFDHNTALAQTARSTTVEMGKEIEGLDDRVITAFAMVSNKRFVALDDQNKLTAHSKDHKPVTLDIPGLEGDIKSLALDEKHNLHALTSTGGLYCLPREAWQSTKLGDQMRARWTPVALPGGQPVKALFANDDNVLSAQIEDAEGQGLMRLSAGKWQAFEQRPVEENGLNDVHSRITGSNKTWRIPKTGLTLRMDINAFGRSGVEKSKKASTREFMRANVYKNTAEVPRWMKNVGNNIQHRHHGRLGLNEVYETESMLFKQLELIHESGGRPPAPGKDLKARIAALESKLGPQGATLVKELETLREELENHSYTALMSIGQSYGKVKNLRQQDGILNQHGELAKPSVRTQFGKKLAELGTKLNFKSSGHDLVKELQDALTQVAPSAENPTKKLLGTLKYQGLKLSHQKADVPLGQRRDASEEHGLSKARLALDLVTLKSLGALLDEVEQLPPQADIDPLQNKLARLRDVTYGENPVKVVTDMGFTDNKALESGYEAVKTFLKSFKKADHAVSVNMRAATGSKDQAELAGKFKSMLKQLEHGDDEIRLQRSYGLNLTTPFIILADNATGLWPTAGTTGNRNYILNAERCEGGVTLYLISEGAGNVSGGFGAGKDYWPGFFDENHPARSVDVGNNRTLTPNFRLGVDVTATVAASQRAGVVFNVPDEDIDAFIDDLFEGKLNPLQVLKKAVDHETYQARRFNFDLTAGGTADLRAGINLTEDRDPDADPNSDSFSAVVRGGFAANITVNLMTYTDNSLTQKNDKTKLLEGGKNRPRFLNNATLGGQLRGQIGGTRTAPTGSPASAPGPTLASQSAANNLGVAVNFSVENRTVKRVKFRYNVAKPITTEGLGKLSKSLGEAFKDSTTKAKLAELADPLNARYAGKKPEEVIQAHLDGLEELFADTQWQNDKQYKALRGLKRGAVEHRASVNKHSVMDNARFETSKTNLSGLSSESILTKIMGSVREASAPGNAARVAEFMRQDPKLRAMLKDMEGSIGTLARVRLEPKDSLVDKIDEGSLDGTMTQSDLSALLRDRNQMRIKRLVVFHTATQAENFTSPTPLVSYNSGANMSVTKTLGRINFIYGADQDKPIGYTFDGELSRPSASLKEAASKLKQEGFELKS
>PgyICMP10450_AvrE1a_1
MHSSSIHRNTGCIIQPPAPANTNAATDLQQKIEQPKQRSSHSLSSVGKRALKNVSKLFQKSKAPQQKAATPPTVKNVKPSQPTPNAKTAKDKAPVSQLSSNSLDDLDDTRQPVTRAGHSGASTSGTKAQDPDEPATLQSSRQSMMTRSNGGRFELKDEKLVRNSEPQGSIQLDAKGKPDFSTFNTPGLAPLLDSILAPPRQTYLAHQSKDGVHGHQLLQANGHLLHLAQDDSSLALIRSSKEALHIEGKKPPAVKLEREDGNIHIDTASGRKTQELPGKAHIAHITGVLLRHDGERMRVHEDRLYQFDPLSARWKAPEGTEDIAFNSLATGGNGSVYAKSDDVVVDLTSPFMPHIEVKDLQSFSVAPDNRAALLSGKETQAILLTDMSPVIGDLTEKKTKALELDGGKAQAAAVGLSDNKLFIADTQGRLYSADRSAFESNDPQLKLMPDQANFQLAGLPLGGHDSVTGFINGDDGRVHALIKNRQGEIHSHALNEQDSKLESGWNLTNALVLSNNRGLTMPPAPTAADRLNLDRAGLVGLSEGRIQRWDATPECWKDAGIKDIDRLQRGADSNAYVLKGGKLHALKVTPEHPNMAFDHNTALAQTARSTTVEMGKEIEGLDDRVITAFAMVSNKRFVALDDQNKLTAHSKDHKPVTLDIPGLEGDIKSLALDEKHNLHALTSTGGLYCLPREAWQSTKLGDQMRARWTPVALPGGQPVKALFANDDNVLSAQIEDAEGQGLMRLSAGKWQAFEQRPVEENGLNDVHSRITGSNKTWRIPKTGLTLRMDINAFGRSGVEKSKKASTREFMRANVYKNTAEVPRWMKNVGNNIQHRHHGRLGLNEVYETESMLFKQLELIHESGGRPPAPGKDLKARIAALESKLGPQGATLVKELETLREELENHSYTALMSIGQSYGKVKNLRQQDGILNQHGELAKPSVRTQFGKKLAELGTKLNFKSSGHDLVKELQDALTQVAPSAENPTKKLLGTLKYQGLKLSHQKADVPLGQRRDASEEHGLSKARLALDLVTLKSLGALLDEVEQLPPQADIDPLQNKLARLRDVTYGENPVKVVTDMGFTDNKALESGYEAVKTFLKSFKKADHAVSVNMRAATGSKDQAELAGKFKSMLKQLEHGDDEIRLQRSYGLNLTTPFIILADNATGLWPTAGTTGNRNYILNAERCEGGVTLYLISEGAGNVSGGFGAGKDYWPGFFDENHPARSVDVGNNRTLTPNFRLGVDVTATVAASQRAGVVFNVPDEDIDAFIDDLFEGKLNPLQVLKKAVDHETYQARRFNFDLTAGGTADLRAGINLTEDRDPDADPNSDSFSAVVRGGFAANITVNLMTYTDNSLTQKNDKTKLLEGGKNRPRFLNNATLGGQLRGQIGGTRTAPTGSPASAPGPTLASQSAANNLGVAVNFSVENRTVKRVKFRYNVAKPITTEGLGKLSKSLGEAFKDSTTKAKLAELADPLNARYAGKKPEEVIQAHLDGLEELFADTQWQNDKQYKALRGLKRGAVEHRASVNKHSVMDNARFETSKTNLSGLSSESILTKIMGSVREASAPGNAARVAEFMRQDPKLRAMLKDMEGSIGTLARVRLEPKDSLVDKIDEGSLDGTMTQSDLSALLRDRNQMRIKRLVVFHTATQAENFTSPTPLVSYNSGANMSVTKTLGRINFIYGADQDKPIGYTFDGELSRPSASLKEAASKLKQEGFELKS
>PgyICMP2189_AvrE1a_1
MHSSSIHRNTGCIIQPPAPANTNAATDLQQKIEQPKQRSSHSLSSVGKRALKNVSKLFQKSKAPQQKAATPPTVKNVKPSQPTPNAKTAKDKAPVSQLSSNSLDDLDDTRQPVTRAGHSGASTSGTKAQDPDEPATLQSSRQSMMTRSNGGRFELKDEKLVRNSEPQGSIQLDAKGKPDFSTFNTPGLAPLLDSILAPPRQTYLAHQSKDGVHGHQLLQANGHLLHLAQDDSSLALIRSSKEALHIEGKKPPAVKLEREDGNIHIDTASGRKTQELPGKAHIAHITGVLLRHDGERMRVHEDRLYQFDPLSARWKAPEGTEDIAFNSLATGGNGSVYAKSDDVVVDLTSPFMPHIEVKDLQSFSVAPDNRAALLSGKETQAILLTDMSPVIGDLTEKKTKALELDGGKAQAAAVGLSDNKLFIADTQGRLYSADRSAFESNDPQLKLMPDQANFQLAGLPLGGHDSVTGFINGDDGRVHALIKNRQGEIHSHALNEQDSKLESGWNLTNALVLSNNRGLTMPPAPTAADRLNLDRAGLVGLSEGRIQRWDATPECWKDAGIKDIDRLQRGADSNAYVLKGGKLHALKVTPEHPNMAFDHNTALAQTARSTTVEMGKEIEGLDDRVITAFAMVSNKRFVALDDQNKLTAHSKDHKPVTLDIPGLEGDIKSLALDEKHNLHALTSTGGLYCLPREAWQSTKLGDQMRARWTPVALPGGQPVKALFANDDNVLSAQIEDAEGQGLMRLSAGKWQAFEQRPVEENGLNDVHSRITGSNKTWRIPKTGLTLRMDINAFGRSGVEKSKKASTREFMRANVYKNTAEVPRWMKNVGNNIQHRHHGRLGLNEVYETESMLFKQLELIHESGGRPPAPGKDLKARIAALESKLGPQGATLVKELETLREELENHSYTALMSIGQSYGKVKNLRQQDGILNQHGELAKPSVRTQFGKKLAELGTKLNFKSSGHDLVKELQDALTQVAPSAENPTKKLLGTLKYQGLKLSHQKADVPLGQRRDASEEHGLSKARLALDLVTLKSLGALLDEVEQLPPQADIDPLQNKLARLRDVTYGENPVKVVTDMGFTDNKALESGYEAVKTFLKSFKKADHAVSVNMRAATGSKDQAELAGKFKSMLKQLEHGDDEIRLQRSYGLNLTTPFIILADNATGLWPTAGTTGNRNYILNAERCEGGVTLYLISEGAGNVSGGFGAGKDYWPGFFDENHPARSVDVGNNRTLTPNFRLGVDVTATVAASQRAGVVFNVPDEDIDAFIDDLFEGKLNPLQVLKKAVDHETYQARRFNFDLTAGGTADLRAGINLTEDRDPDADPNSDSFSAVVRGGFAANITVNLMTYTDNSLTQKNDKTKLLEGGKNRPRFLNNATLGGQLRGQIGGTRTAPTGSPASAPGPTLASQSAANNLGVAVNFSVENRTVKRVKFRYNVAKPITTEGLGKLSKSLGEAFKDSTTKAKLAELADPLNARYAGKKPEEVIQAHLDGLEELFADTQWQNDKQYKALRGLKRGAVEHRASVNKHSVMDNARFETSKTNLSGLSSESILTKIMGSVREASAPGNAARVAEFMRQDPKLRAMLKDMEGSIGTLARVRLEPKDSLVDKIDEGSLDGTMTQSDLSALLRDRNQMRIKRLVVFHTATQAENFTSPTPLVSYNSGANMSVTKTLGRINFIYGADQDKPIGYTFDGELSRPSASLKEAASKLKQEGFELKS
>PgyICMP4180_AvrE1a_1
MHSSSIHRNTGCIIQPPAPANTNAATDLQQKIEQPKQRSSHSLSSVGKRALKNVSKLFQKSKAPQQKAATPPTVKNVKPSQPTPNAKTAKDKAPVSQLSSNSLDDLDDTRQPVTRAGHSGASTSGTKAQDPDEPATLQSSRQSMMTRSNGGRFELKDEKLVRNSEPQGSIQLDAKGKPDFSTFNTPGLAPLLDSILAPPRQTYLAHQSKDGVHGHQLLQANGHLLHLAQDDSSLALIRSSKEALHIEGKKPPAVKLEREDGNIHIDTASGRKTQELPGKAHIAHITGVLLRHDGERMRVHEDRLYQFDPLSARWKAPEGTEDIAFNSLATGGNGSVYAKSDDVVVDLTSPFMPHIEVKDLQSFSVAPDNRAALLSGKETQAILLTDMSPVIGDLTEKKTKALELDGGKAQAAAVGLSDNKLFIADTQGRLYSADRSAFESNDPQLKLMPDQANFQLAGLPLGGHDSVTGFINGDDGRVHALIKNRQGEIHSHALNEQDSKLESGWNLTNALVLSNNRGLTMPPAPTAADRLNLDRAGLVGLSEGRIQRWDATPECWKDAGIKDIDRLQRGADSNAYVLKGGKLHALKVTPEHPNMAFDHNTALAQTARSTTVEMGKEIEGLDDRVITAFAMVSNKRFVALDDQNKLTAHSKDHKPVTLDIPGLEGDIKSLALDEKHNLHALTSTGGLYCLPREAWQSTKLGDQMRARWTPVALPGGQPVKALFANDDNVLSAQIEDAEGQGLMRLSAGKWQAFEQRPVEENGLNDVHSRITGSNKTWRIPKTGLTLRMDINAFGRSGVEKSKKASTREFMRANVYKNTAEVPRWMKNVGNNIQHRHHGRLGLNEVYETESMLFKQLELIHESGGRPPAPGKDLKARIAALESKLGPQGATLVKELETLREELENHSYTALMSIGQSYGKVKNLRQQDGILNQHGELAKPSVRTQFGKKLAELGTKLNFKSSGHDLVKELQDALTQVAPSAENPTKKLLGTLKYQGLKLSHQKADVPLGQRRDASEEHGLSKARLALDLVTLKSLGALLDEVEQLPPQADIDPLQNKLARLRDVTYGENPVKVVTDMGFTDNKALESGYEAVKTFLKSFKKADHAVSVNMRAATGSKDQAELAGKFKSMLKQLEHGDDEIRLQRSYGLNLTTPFIILADNATGLWPTAGTTGNRNYILNAERCEGGVTLYLISEGAGNVSGGFGAGKDYWPGFFDENHPARSVDVGNNRTLTPNFRLGVDVTATVAASQRAGVVFNVPDEDIDAFIDDLFEGKLNPLQVLKKAVDHETYQARRFNFDLTAGGTADLRAGINLTEDRDPDADPNSDSFSAVVRGGFAANITVNLMTYTDNSLTQKNDKTKLLEGGKNRPRFLNNATLGGQLRGQIGGTRTAPTGSPASAPGPTLASQSAANNLGVAVNFSVENRTVKRVKFRYNVAKPITTEGLGKLSKSLGEAFKDSTTKAKLAELADPLNARYAGKKPEEVIQAHLDGLEELFADTQWQNDKQYKALRGLKRGAVEHRASVNKHSVMDNARFETSKTNLSGLSSESILTKIMGSVREASAPGNAARVAEFMRQDPKLRAMLKDMEGSIGTLARVRLEPKDSLVDKIDEGSLDGTMTQSDLSALLRDRNQMRIKRLVVFHTATQAENFTSPTPLVSYNSGANMSVTKTLGRINFIYGADQDKPIGYTFDGELSRPSASLKEAASKLKQEGFELKS
>PgyICMP4181_AvrE1a_1
MHSSSIHRNTGCIIQPPAPANTNAATDLQQKIEQPKQRSSHSLSSVGKRALKNVSKLFQKSKAPQQKAATPPTVKNVKPSQPTPNAKTAKDKAPVSQLSSNSLDDLDDTRQPVTRAGHSGASTSGTKAQDPDEPATLQSSRQSMMTRSNGGRFELKDEKLVRNSEPQGSIQLDAKGKPDFSTFNTPGLAPLLDSILAPPRQTYLAHQSKDGVHGHQLLQANGHLLHLAQDDSSLALIRSSKEALHIEGKKPPAVKLEREDGNIHIDTASGRKTQELPGKAHIAHITGVLLRHDGERMRVHEDRLYQFDPLSARWKAPEGTEDIAFNSLATGGNGSVYAKSDDVVVDLTSPFMPHIEVKDLQSFSVAPDNRAALLSGKETQAILLTDMSPVIGDLTEKKTKALELDGGKAQAAAVGLSDNKLFIADTQGRLYSADRSAFESNDPQLKLMPDQANFQLAGLPLGGHDSVTGFINGDDGRVHALIKNRQGEIHSHALNEQDSKLESGWNLTNALVLSNNRGLTMPPAPTAADRLNLDRAGLVGLSEGRIQRWDATPECWKDAGIKDIDRLQRGADSNAYVLKGGKLHALKVTPEHPNMAFDHNTALAQTARSTTVEMGKEIEGLDDRVITAFAMVSNKRFVALDDQNKLTAHSKDHKPVTLDIPGLEGDIKSLALDEKHNLHALTSTGGLYCLPREAWQSTKLGDQMRARWTPVALPGGQPVKALFANDDNVLSAQIEDAEGQGLMRLSAGKWQAFEQRPVEENGLNDVHSRITGSNKTWRIPKTGLTLRMDINAFGRSGVEKSKKASTREFMRANVYKNTAEVPRWMKNVGNNIQHRHHGRLGLNEVYETESMLFKQLELIHESGGRPPAPGKDLKARIAALESKLGPQGATLVKELETLREELENHSYTALMSIGQSYGKVKNLRQQDGILNQHGELAKPSVRTQFGKKLAELGTKLNFKSSGHDLVKELQDALTQVAPSAENPTKKLLGTLKYQGLKLSHQKADVPLGQRRDASEEHGLSKARLALDLVTLKSLGALLDEVEQLPPQADIDPLQNKLARLRDVTYGENPVKVVTDMGFTDNKALESGYEAVKTFLKSFKKADHAVSVNMRAATGSKDQAELAGKFKSMLKQLEHGDDEIRLQRSYGLNLTTPFIILADNATGLWPTAGTTGNRNYILNAERCEGGVTLYLISEGAGNVSGGFGAGKDYWPGFFDENHPARSVDVGNNRTLTPNFRLGVDVTATVAASQRAGVVFNVPDEDIDAFIDDLFEGKLNPLQVLKKAVDHETYQARRFNFDLTAGGTADLRAGINLTEDRDPDADPNSDSFSAVVRGGFAANITVNLMTYTDNSLTQKNDKTKLLEGGKNRPRFLNNATLGGQLRGQIGGTRTAPTGSPASAPGPTLASQSAANNLGVAVNFSVENRTVKRVKFRYNVAKPITTEGLGKLSKSLGEAFKDSTTKAKLAELADPLNARYAGKKPEEVIQAHLDGLEELFADTQWQNDKQYKALRGLKRGAVEHRASVNKHSVMDNARFETSKTNLSGLSSESILTKIMGSVREASAPGNAARVAEFMRQDPKLRAMLKDMEGSIGTLARVRLEPKDSLVDKIDEGSLDGTMTQSDLSALLRDRNQMRIKRLVVFHTATQAENFTSPTPLVSYNSGANMSVTKTLGRINFIYGADQDKPIGYTFDGELSRPSASLKEAASKLKQEGFELKS
>PgyICMP4182_AvrE1a_1
MHSSSIHRNTGCIIQPPAPANTNAATDLQQKIEQPKQRSSHSLSSVGKRALKNVSKLFQKSKAPQQKAATPPTVKNVKPSQPTPNAKTAKDKAPVSQLSSNSLDDLDDTRQPVTRAGHSGASTSGTKAQDPDEPATLQSSRQSMMTRSNGGRFELKDEKLVRNSEPQGSIQLDAKGKPDFSTFNTPGLAPLLDSILAPPRQTYLAHQSKDGVHGHQLLQANGHLLHLAQDDSSLALIRSSKEALHIEGKKPPAVKLEREDGNIHIDTASGRKTQELPGKAHIAHITGVLLRHDGERMRVHEDRLYQFDPLSARWKAPEGTEDIAFNSLATGGNGSVYAKSDDVVVDLTSPFMPHIEVKDLQSFSVAPDNRAALLSGKETQAILLTDMSPVIGDLTEKKTKALELDGGKAQAAAVGLSDNKLFIADTQGRLYSADRSAFESNDPQLKLMPDQANFQLAGLPLGGHDSVTGFINGDDGRVHALIKNRQGEIHSHALNEQDSKLESGWNLTNALVLSNNRGLTMPPAPTAADRLNLDRAGLVGLSEGRIQRWDATPECWKDAGIKDIDRLQRGADSNAYVLKGGKLHALKVTPEHPNMAFDHNTALAQTARSTTVEMGKEIEGLDDRVITAFAMVSNKRFVALDDQNKLTAHSKDHKPVTLDIPGLEGDIKSLALDEKHNLHALTSTGGLYCLPREAWQSTKLGDQMRARWTPVALPGGQPVKALFANDDNVLSAQIEDAEGQGLMRLSAGKWQAFEQRPVEENGLNDVHSRITGSNKTWRIPKTGLTLRMDINAFGRSGVEKSKKASTREFMRANVYKNTAEVPRWMKNVGNNIQHRHHGRLGLNEVYETESMLFKQLELIHESGGRPPAPGKDLKARIAALESKLGPQGATLVKELETLREELENHSYTALMSIGQSYGKVKNLRQQDGILNQHGELAKPSVRTQFGKKLAELGTKLNFKSSGHDLVKELQDALTQVAPSAENPTKKLLGTLKYQGLKLSHQKADVPLGQRRDASEEHGLSKARLALDLVTLKSLGALLDEVEQLPPQADIDPLQNKLARLRDVTYGENPVKVVTDMGFTDNKALESGYEAVKTFLKSFKKADHAVSVNMRAATGSKDQAELAGKFKSMLKQLEHGDDEIRLQRSYGLNLTTPFIILADNATGLWPTAGTTGNRNYILNAERCEGGVTLYLISEGAGNVSGGFGAGKDYWPGFFDENHPARSVDVGNNRTLTPNFRLGVDVTATVAASQRAGVVFNVPDEDIDAFIDDLFEGKLNPLQVLKKAVDHETYQARRFNFDLTAGGTADLRAGINLTEDRDPDADPNSDSFSAVVRGGFAANITVNLMTYTDNSLTQKNDKTKLLEGGKNRPRFLNNATLGGQLRGQIGGTRTAPTGSPASAPGPTLASQSAANNLGVAVNFSVENRTVKRVKFRYNVAKPITTEGLGKLSKSLGEAFKDSTTKAKLAELADPLNARYAGKKPEEVIQAHLDGLEELFADTQWQNDKQYKALRGLKRGAVEHRASVNKHSVMDNARFETSKTNLSGLSSESILTKIMGSVREASAPGNAARVAEFMRQDPKLRAMLKDMEGSIGTLARVRLEPKDSLVDKIDEGSLDGTMTQSDLSALLRDRNQMRIKRLVVFHTATQAENFTSPTPLVSYNSGANMSVTKTLGRINFIYGADQDKPIGYTFDGELSRPSASLKEAASKLKQEGFELKS
>PgyICMP4402_AvrE1a_1
MHSSSIHRNTGCIIQPPAPANTNAATDLQQKIEQPKQRSSHSLSSVGKRALKNVSKLFQKSKAPQQKAATPPTVKNVKPSQPTPNAKTAKDKAPVSQLSSNSLDDLDDTRQPVTRAGHSGASTSGTKAQDPDEPATLQSSRQSMMTRSNGGRFELKDEKLVRNSEPQGSIQLDAKGKPDFSTFNTPGLAPLLDSILAPPRQTYLAHQSKDGVHGHQLLQANGHLLHLAQDDSSLALIRSSKEALHIEGKKPPAVKLEREDGNIHIDTASGRKTQELPGKAHIAHITGVLLRHDGERMRVHEDRLYQFDPLSARWKAPEGTEDIAFNSLATGGNGSVYAKSDDVVVDLTSPFMPHIEVKDLQSFSVAPDNRAALLSGKETQAILLTDMSPVIGDLTEKKTKALELDGGKAQAAAVGLSDNKLFIADTQGRLYSADRSAFESNDPQLKLMPDQANFQLAGLPLGGHDSVTGFINGDDGRVHALIKNRQGEIHSHALNEQDSKLESGWNLTNALVLSNNRGLTMPPAPTAADRLNLDRAGLVGLSEGRIQRWDATPECWKDAGIKDIDRLQRGADSNAYVLKGGKLHALKVTPEHPNMAFDHNTALAQTARSTTVEMGKEIEGLDDRVITAFAMVSNKRFVALDDQNKLTAHSKDHKPVTLDIPGLEGDIKSLALDEKHNLHALTSTGGLYCLPREAWQSTKLGDQMRARWTPVALPGGQPVKALFANDDNVLSAQIEDAEGQGLMRLSAGKWQAFEQRPVEENGLNDVHSRITGSNKTWRIPKTGLTLRMDINAFGRSGVEKSKKASTREFMRANVYKNTAEVPRWMKNVGNNIQHRHHGRLGLNEVYETESMLFKQLELIHESGGRPPAPGKDLKARIAALESKLGPQGATLVKELETLREELENHSYTALMSIGQSYGKVKNLRQQDGILNQHGELAKPSVRTQFGKKLAELGTKLNFKSSGHDLVKELQDALTQVAPSAENPTKKLLGTLKYQGLKLSHQKADVPLGQRRDASEEHGLSKARLALDLVTLKSLGALLDEVEQLPPQADIDPLQNKLARLRDVTYGENPVKVVTDMGFTDNKALESGYEAVKTFLKSFKKADHAVSVNMRAATGSKDQAELAGKFKSMLKQLEHGDDEIRLQRSYGLNLTTPFIILADNATGLWPTAGTTGNRNYILNAERCEGGVTLYLISEGAGNVSGGFGAGKDYWPGFFDENHPARSVDVGNNRTLTPNFRLGVDVTATVAASQRAGVVFNVPDEDIDAFIDDLFEGKLNPLQVLKKAVDHETYQARRFNFDLTAGGTADLRAGINLTEDRDPDADPNSDSFSAVVRGGFAANITVNLMTYTDNSLTQKNDKTKLLEGGKNRPRFLNNATLGGQLRGQIGGTRTAPTGSPASAPGPTLASQSAANNLGVAVNFSVENRTVKRVKFRYNVAKPITTEGLGKLSKSLGEAFKDSTTKAKLAELADPLNARYAGKKPEEVIQAHLDGLEELFADTQWQNDKQYKALRGLKRGAVEHRASVNKHSVMDNARFETSKTNLSGLSSESILTKIMGSVREASAPGNAARVAEFMRQDPKLRAMLKDMEGSIGTLARVRLEPKDSLVDKIDEGSLDGTMTQSDLSALLRDRNQMRIKRLVVFHTATQAENFTSPTPLVSYNSGANMSVTKTLGRINFIYGADQDKPIGYTFDGELSRPSASLKEAASKLKQEGFELKS
>PgyICMP4631_AvrE1a_1
MHSSSIHRNTGCIIQPPAPANTNAATDLQQKIEQPKQRSSHSLSSVGKRALKNVSKLFQKSKAPQQKAATPPTVKNVKPSQPTPNAKTAKDKAPVSQLSSNSLDDLDDTRQPVTRAGHSGASTSGTKAQDPDEPATLQSSRQSMMTRSNGGRFELKDEKLVRNSEPQGSIQLDAKGKPDFSTFNTPGLAPLLDSILAPPRQTYLAHQSKDGVHGHQLLQANGHLLHLAQDDSSLALIRSSKEALHIEGKKPPAVKLEREDGNIHIDTASGRKTQELPGKAHIAHITGVLLRHDGERMRVHEDRLYQFDPLSARWKAPEGTEDIAFNSLATGGNGSVYAKSDDVVVDLTSPFMPHIEVKDLQSFSVAPDNRAALLSGKETQAILLTDMSPVIGDLTEKKTKALELDGGKAQAAAVGLSDNKLFIADTQGRLYSADRSAFESNDPQLKLMPDQANFQLAGLPLGGHDSVTGFINGDDGRVHALIKNRQGEIHSHALNEQDSKLESGWNLTNALVLSNNRGLTMPPAPTAADRLNLDRAGLVGLSEGRIQRWDATPECWKDAGIKDIDRLQRGADSNAYVLKGGKLHALKVTPEHPNMAFDHNTALAQTARSTTVEMGKEIEGLDDRVITAFAMVSNKRFVALDDQNKLTAHSKDHKPVTLDIPGLEGDIKSLALDEKHNLHALTSTGGLYCLPREAWQSTKLGDQMRARWTPVALPGGQPVKALFANDDNVLSAQIEDAEGQGLMRLSAGKWQAFEQRPVEENGLNDVHSRITGSNKTWRIPKTGLTLRMDINAFGRSGVEKSKKASTREFMRANVYKNTAEVPRWMKNVGNNIQHRHHGRLGLNEVYETESMLFKQLELIHESGGRPPAPGKDLKARIAALESKLGPQGATLVKELETLREELENHSYTALMSIGQSYGKVKNLRQQDGILNQHGELAKPSVRTQFGKKLAELGTKLNFKSSGHDLVKELQDALTQVAPSAENPTKKLLGTLKYQGLKLSHQKADVPLGQRRDASEEHGLSKARLALDLVTLKSLGALLDEVEQLPPQADIDPLQNKLARLRDVTYGENPVKVVTDMGFTDNKALESGYEAVKTFLKSFKKADHAVSVNMRAATGSKDQAELAGKFKSMLKQLEHGDDEIRLQRSYGLNLTTPFIILADNATGLWPTAGTTGNRNYILNAERCEGGVTLYLISEGAGNVSGGFGAGKDYWPGFFDENHPARSVDVGNNRTLTPNFRLGVDVTATVAASQRAGVVFNVPDEDIDAFIDDLFEGKLNPLQVLKKAVDHETYQARRFNFDLTAGGTADLRAGINLTEDRDPDADPNSDSFSAVVRGGFAANITVNLMTYTDNSLTQKNDKTKLLEGGKNRPRFLNNATLGGQLRGQIGGTRTAPTGSPASAPGPTLASQSAANNLGVAVNFSVENRTVKRVKFRYNVAKPITTEGLGKLSKSLGEAFKDSTTKAKLAELADPLNARYAGKKPEEVIQAHLDGLEELFADTQWQNDKQYKALRGLKRGAVEHRASVNKHSVMDNARFETSKTNLSGLSSESILTKIMGSVREASAPGNAARVAEFMRQDPKLRAMLKDMEGSIGTLARVRLEPKDSLVDKIDEGSLDGTMTQSDLSALLRDRNQMRIKRLVVFHTATQAENFTSPTPLVSYNSGANMSVTKTLGRINFIYGADQDKPIGYTFDGELSRPSASLKEAASKLKQEGFELKS
>PgyICMP5378_AvrE1a_1
MHSSSIHRNTGCIIQPPAPANTNAATDLQQKIEQPKQRSSHSLSSVGKRALKNVSKLFQKSKAPQQKAATPPTVKNVKPSQPTPNAKTAKDKAPVSQLSSNSLDDLDDTRQPVTRAGHSGASTSGTKAQDPDEPATLQSSRQSMMTRSNGGRFELKDEKLVRNSEPQGSIQLDAKGKPDFSTFNTPGLAPLLDSILAPPRQTYLAHQSKDGVHGHQLLQANGHLLHLAQDDSSLALIRSSKEALHIEGKKPPAVKLEREDGNIHIDTASGRKTQELPGKAHIAHITGVLLRHDGERMRVHEDRLYQFDPLSARWKAPEGTEDIAFNSLATGGNGSVYAKSDDVVVDLTSPFMPHIEVKDLQSFSVAPDNRAALLSGKETQAILLTDMSPVIGDLTEKKTKALELDGGKAQAAAVGLSDNKLFIADTQGRLYSADRSAFESNDPQLKLMPDQANFQLAGLPLGGHDSVTGFINGDDGRVHALIKNRQGEIHSHALNEQDSKLESGWNLTNALVLSNNRGLTMPPAPTAADRLNLDRAGLVGLSEGRIQRWDATPECWKDAGIKDIDRLQRGADSNAYVLKGGKLHALKVTPEHPNMAFDHNTALAQTARSTTVEMGKEIEGLDDRVITAFAMVSNKRFVALDDQNKLTAHSKDHKPVTLDIPGLEGDIKSLALDEKHNLHALTSTGGLYCLPREAWQSTKLGDQMRARWTPVALPGGQPVKALFANDDNVLSAQIEDAEGQGLMRLSAGKWQAFEQRPVEENGLNDVHSRITGSNKTWRIPKTGLTLRMDINAFGRSGVEKSKKASTREFMRANVYKNTAEVPRWMKNVGNNIQHRHHGRLGLNEVYETESMLFKQLELIHESGGRPPAPGKDLKARIAALESKLGPQGATLVKELETLREELENHSYTALMSIGQSYGKVKNLRQQDGILNQHGELAKPSVRTQFGKKLAELGTKLNFKSSGHDLVKELQDALTQVAPSAENPTKKLLGTLKYQGLKLSHQKADVPLGQRRDASEEHGLSKARLALDLVTLKSLGALLDEVEQLPPQADIDPLQNKLARLRDVTYGENPVKVVTDMGFTDNKALESGYEAVKTFLKSFKKADHAVSVNMRAATGSKDQAELAGKFKSMLKQLEHGDDEIRLQRSYGLNLTTPFIILADNATGLWPTAGTTGNRNYILNAERCEGGVTLYLISEGAGNVSGGFGAGKDYWPGFFDENHPARSVDVGNNRTLTPNFRLGVDVTATVAASQRAGVVFNVPDEDIDAFIDDLFEGKLNPLQVLKKAVDHETYQARRFNFDLTAGGTADLRAGINLTEDRDPDADPNSDSFSAVVRGGFAANITVNLMTYTDNSLTQKNDKTKLLEGGKNRPRFLNNATLGGQLRGQIGGTRTAPTGSPASAPGPTLASQSAANNLGVAVNFSVENRTVKRVKFRYNVAKPITTEGLGKLSKSLGEAFKDSTTKAKLAELADPLNARYAGKKPEEVIQAHLDGLEELFADTQWQNDKQYKALRGLKRGAVEHRASVNKHSVMDNARFETSKTNLSGLSSESILTKIMGSVREASAPGNAARVAEFMRQDPKLRAMLKDMEGSIGTLARVRLEPKDSLVDKIDEGSLDGTMTQSDLSALLRDRNQMRIKRLVVFHTATQAENFTSPTPLVSYNSGANMSVTKTLGRINFIYGADQDKPIGYTFDGELSRPSASLKEAASKLKQEGFELKS
>PgyICMP5559_AvrE1a_1
MHSSSIHRNTGCIIQPPAPANTNAATDLQQKIEQPKQRSSHSLSSVGKRALKNVSKLFQKSKAPQQKAATPPTVKNVKPSQPTPNAKTAKDKAPVSQLSSNSLDDLDDTRQPVTRAGHSGASTSGTKAQDPDEPATLQSSRQSMMTRSNGGRFELKDEKLVRNSEPQGSIQLDAKGKPDFSTFNTPGLAPLLDSILAPPRQTYLAHQSKDGVHGHQLLQANGHLLHLAQDDSSLALIRSSKEALHIEGKKPPAVKLEREDGNIHIDTASGRKTQELPGKAHIAHITGVLLRHDGERMRVHEDRLYQFDPLSARWKAPEGTEDIAFNSLATGGNGSVYAKSDDVVVDLTSPFMPHIEVKDLQSFSVAPDNRAALLSGKETQAILLTDMSPVIGDLTEKKTKALELDGGKAQAAAVGLSDNKLFIADTQGRLYSADRSAFESNDPQLKLMPDQANFQLAGLPLGGHDSVTGFINGDDGRVHALIKNRQGEIHSHALNEQDSKLESGWNLTNALVLSNNRGLTMPPAPTAADRLNLDRAGLVGLSEGRIQRWDATPECWKDAGIKDIDRLQRGADSNAYVLKGGKLHALKVTPEHPNMAFDHNTALAQTARSTTVEMGKEIEGLDDRVITAFAMVSNKRFVALDDQNKLTAHSKDHKPVTLDIPGLEGDIKSLALDEKHNLHALTSTGGLYCLPREAWQSTKLGDQMRARWTPVALPGGQPVKALFANDDNVLSAQIEDAEGQGLMRLSAGKWQAFEQRPVEENGLNDVHSRITGSNKTWRIPKTGLTLRMDINAFGRSGVEKSKKASTREFMRANVYKNTAEVPRWMKNVGNNIQHRHHGRLGLNEVYETESMLFKQLELIHESGGRPPAPGKDLKARIAALESKLGPQGATLVKELETLREELENHSYTALMSIGQSYGKVKNLRQQDGILNQHGELAKPSVRTQFGKKLAELGTKLNFKSSGHDLVKELQDALTQVAPSAENPTKKLLGTLKYQGLKLSHQKADVPLGQRRDASEEHGLSKARLALDLVTLKSLGALLDEVEQLPPQADIDPLQNKLARLRDVTYGENPVKVVTDMGFTDNKALESGYEAVKTFLKSFKKADHAVSVNMRAATGSKDQAELAGKFKSMLKQLEHGDDEIRLQRSYGLNLTTPFIILADNATGLWPTAGTTGNRNYILNAERCEGGVTLYLISEGAGNVSGGFGAGKDYWPGFFDENHPARSVDVGNNRTLTPNFRLGVDVTATVAASQRAGVVFNVPDEDIDAFIDDLFEGKLNPLQVLKKAVDHETYQARRFNFDLTAGGTADLRAGINLTEDRDPDADPNSDSFSAVVRGGFAANITVNLMTYTDNSLTQKNDKTKLLEGGKNRPRFLNNATLGGQLRGQIGGTRTAPTGSPASAPGPTLASQSAANNLGVAVNFSVENRTVKRVKFRYNVAKPITTEGLGKLSKSLGEAFKDSTTKAKLAELADPLNARYAGKKPEEVIQAHLDGLEELFADTQWQNDKQYKALRGLKRGAVEHRASVNKHSVMDNARFETSKTNLSGLSSESILTKIMGSVREASAPGNAARVAEFMRQDPKLRAMLKDMEGSIGTLARVRLEPKDSLVDKIDEGSLDGTMTQSDLSALLRDRNQMRIKRLVVFHTATQAENFTSPTPLVSYNSGANMSVTKTLGRINFIYGADQDKPIGYTFDGELSRPSASLKEAASKLKQEGFELKS
>PgyICMP5560_AvrE1a_1
MHSSSIHRNTGCIIQPPAPANTNAATDLQQKIEQPKQRSSHSLSSVGKRALKNVSKLFQKSKAPQQKAATPPTVKNVKPSQPTPNAKTAKDKAPVSQLSSNSLDDLDDTRQPVTRAGHSGASTSGTKAQDPDEPATLQSSRQSMMTRSNGGRFELKDEKLVRNSEPQGSIQLDAKGKPDFSTFNTPGLAPLLDSILAPPRQTYLAHQSKDGVHGHQLLQANGHLLHLAQDDSSLALIRSSKEALHIEGKKPPAVKLEREDGNIHIDTASGRKTQELPGKAHIAHITGVLLRHDGERMRVHEDRLYQFDPLSARWKAPEGTEDIAFNSLATGGNGSVYAKSDDVVVDLTSPFMPHIEVKDLQSFSVAPDNRAALLSGKETQAILLTDMSPVIGDLTEKKTKALELDGGKAQAAAVGLSDNKLFIADTQGRLYSADRSAFESNDPQLKLMPDQANFQLAGLPLGGHDSVTGFINGDDGRVHALIKNRQGEIHSHALNEQDSKLESGWNLTNALVLSNNRGLTMPPAPTAADRLNLDRAGLVGLSEGRIQRWDATPECWKDAGIKDIDRLQRGADSNAYVLKGGKLHALKVTPEHPNMAFDHNTALAQTARSTTVEMGKEIEGLDDRVITAFAMVSNKRFVALDDQNKLTAHSKDHKPVTLDIPGLEGDIKSLALDEKHNLHALTSTGGLYCLPREAWQSTKLGDQMRARWTPVALPGGQPVKALFANDDNVLSAQIEDAEGQGLMRLSAGKWQAFEQRPVEENGLNDVHSRITGSNKTWRIPKTGLTLRMDINAFGRSGVEKSKKASTREFMRANVYKNTAEVPRWMKNVGNNIQHRHHGRLGLNEVYETESMLFKQLELIHESGGRPPAPGKDLKARIAALESKLGPQGATLVKELETLREELENHSYTALMSIGQSYGKVKNLRQQDGILNQHGELAKPSVRTQFGKKLAELGTKLNFKSSGHDLVKELQDALTQVAPSAENPTKKLLGTLKYQGLKLSHQKADVPLGQRRDASEEHGLSKARLALDLVTLKSLGALLDEVEQLPPQADIDPLQNKLARLRDVTYGENPVKVVTDMGFTDNKALESGYEAVKTFLKSFKKADHAVSVNMRAATGSKDQAELAGKFKSMLKQLEHGDDEIRLQRSYGLNLTTPFIILADNATGLWPTAGTTGNRNYILNAERCEGGVTLYLISEGAGNVSGGFGAGKDYWPGFFDENHPARSVDVGNNRTLTPNFRLGVDVTATVAASQRAGVVFNVPDEDIDAFIDDLFEGKLNPLQVLKKAVDHETYQARRFNFDLTAGGTADLRAGINLTEDRDPDADPNSDSFSAVVRGGFAANITVNLMTYTDNSLTQKNDKTKLLEGGKNRPRFLNNATLGGQLRGQIGGTRTAPTGSPASAPGPTLASQSAANNLGVAVNFSVENRTVKRVKFRYNVAKPITTEGLGKLSKSLGEAFKDSTTKAKLAELADPLNARYAGKKPEEVIQAHLDGLEELFADTQWQNDKQYKALRGLKRGAVEHRASVNKHSVMDNARFETSKTNLSGLSSESILTKIMGSVREASAPGNAARVAEFMRQDPKLRAMLKDMEGSIGTLARVRLEPKDSLVDKIDEGSLDGTMTQSDLSALLRDRNQMRIKRLVVFHTATQAENFTSPTPLVSYNSGANMSVTKTLGRINFIYGADQDKPIGYTFDGELSRPSASLKEAASKLKQEGFELKS
>PgyICMP5562_AvrE1a_1
MHSSSIHRNTGCIIQPPAPANTNAATDLQQKIEQPKQRSSHSLSSVGKRALKNVSKLFQKSKAPQQKAATPPTVKNVKPSQPTPNAKTAKDKAPVSQLSSNSLDDLDDTRQPVTRAGHSGASTSGTKAQDPDEPATLQSSRQSMMTRSNGGRFELKDEKLVRNSEPQGSIQLDAKGKPDFSTFNTPGLAPLLDSILAPPRQTYLAHQSKDGVHGHQLLQANGHLLHLAQDDSSLALIRSSKEALHIEGKKPPAVKLEREDGNIHIDTASGRKTQELPGKAHIAHITGVLLRHDGERMRVHEDRLYQFDPLSARWKAPEGTEDIAFNSLATGGNGSVYAKSDDVVVDLTSPFMPHIEVKDLQSFSVAPDNRAALLSGKETQAILLTDMSPVIGDLTEKKTKALELDGGKAQAAAVGLSDNKLFIADTQGRLYSADRSAFESNDPQLKLMPDQANFQLAGLPLGGHDSVTGFINGDDGRVHALIKNRQGEIHSHALNEQDSKLESGWNLTNALVLSNNRGLTMPPAPTAADRLNLDRAGLVGLSEGRIQRWDATPECWKDAGIKDIDRLQRGADSNAYVLKGGKLHALKVTPEHPNMAFDHNTALAQTARSTTVEMGKEIEGLDDRVITAFAMVSNKRFVALDDQNKLTAHSKDHKPVTLDIPGLEGDIKSLALDEKHNLHALTSTGGLYCLPREAWQSTKLGDQMRARWTPVALPGGQPVKALFANDDNVLSAQIEDAEGQGLMRLSAGKWQAFEQRPVEENGLNDVHSRITGSNKTWRIPKTGLTLRMDINAFGRSGVEKSKKASTREFMRANVYKNTAEVPRWMKNVGNNIQHRHHGRLGLNEVYETESMLFKQLELIHESGGRPPAPGKDLKARIAALESKLGPQGATLVKELETLREELENHSYTALMSIGQSYGKVKNLRQQDGILNQHGELAKPSVRTQFGKKLAELGTKLNFKSSGHDLVKELQDALTQVAPSAENPTKKLLGTLKYQGLKLSHQKADVPLGQRRDASEEHGLSKARLALDLVTLKSLGALLDEVEQLPPQADIDPLQNKLARLRDVTYGENPVKVVTDMGFTDNKALESGYEAVKTFLKSFKKADHAVSVNMRAATGSKDQAELAGKFKSMLKQLEHGDDEIRLQRSYGLNLTTPFIILADNATGLWPTAGTTGNRNYILNAERCEGGVTLYLISEGAGNVSGGFGAGKDYWPGFFDENHPARSVDVGNNRTLTPNFRLGVDVTATVAASQRAGVVFNVPDEDIDAFIDDLFEGKLNPLQVLKKAVDHETYQARRFNFDLTAGGTADLRAGINLTEDRDPDADPNSDSFSAVVRGGFAANITVNLMTYTDNSLTQKNDKTKLLEGGKNRPRFLNNATLGGQLRGQIGGTRTAPTGSPASAPGPTLASQSAANNLGVAVNFSVENRTVKRVKFRYNVAKPITTEGLGKLSKSLGEAFKDSTTKAKLAELADPLNARYAGKKPEEVIQAHLDGLEELFADTQWQNDKQYKALRGLKRGAVEHRASVNKHSVMDNARFETSKTNLSGLSSESILTKIMGSVREASAPGNAARVAEFMRQDPKLRAMLKDMEGSIGTLARVRLEPKDSLVDKIDEGSLDGTMTQSDLSALLRDRNQMRIKRLVVFHTATQAENFTSPTPLVSYNSGANMSVTKTLGRINFIYGADQDKPIGYTFDGELSRPSASLKEAASKLKQEGFELKS
>PgyICMP5928_AvrE1a_1
MHSSSIHRNTGCIIQPPAPANTNAATDLQQKIEQPKQRSSHSLSSVGKRALKNVSKLFQKSKAPQQKAATPPTVKNVKPSQPTPNAKTAKDKAPVSQLSSNSLDDLDDTRQPVTRAGHSGASTSGTKAQDPDEPATLQSSRQSMMTRSNGGRFELKDEKLVRNSEPQGSIQLDAKGKPDFSTFNTPGLAPLLDSILAPPRQTYLAHQSKDGVHGHQLLQANGHLLHLAQDDSSLALIRSSKEALHIEGKKPPAVKLEREDGNIHIDTASGRKTQELPGKAHIAHITGVLLRHDGERMRVHEDRLYQFDPLSARWKAPEGTEDIAFNSLATGGNGSVYAKSDDVVVDLTSPFMPHIEVKDLQSFSVAPDNRAALLSGKETQAILLTDMSPVIGDLTEKKTKALELDGGKAQAAAVGLSDNKLFIADTQGRLYSADRSAFESNDPQLKLMPDQANFQLAGLPLGGHDSVTGFINGDDGRVHALIKNRQGEIHSHALNEQDSKLESGWNLTNALVLSNNRGLTMPPAPTAADRLNLDRAGLVGLSEGRIQRWDATPECWKDAGIKDIDRLQRGADSNAYVLKGGKLHALKVTPEHPNMAFDHNTALAQTARSTTVEMGKEIEGLDDRVITAFAMVSNKRFVALDDQNKLTAHSKDHKPVTLDIPGLEGDIKSLALDEKHNLHALTSTGGLYCLPREAWQSTKLGDQMRARWTPVALPGGQPVKALFANDDNVLSAQIEDAEGQGLMRLSAGKWQAFEQRPVEENGLNDVHSRITGSNKTWRIPKTGLTLRMDINAFGRSGVEKSKKASTREFMRANVYKNTAEVPRWMKNVGNNIQHRHHGRLGLNEVYETESMLFKQLELIHESGGRPPAPGKDLKARIAALESKLGPQGATLVKELETLREELENHSYTALMSIGQSYGKVKNLRQQDGILNQHGELAKPSVRTQFGKKLAELGTKLNFKSSGHDLVKELQDALTQVAPSAENPTKKLLGTLKYQGLKLSHQKADVPLGQRRDASEEHGLSKARLALDLVTLKSLGALLDEVEQLPPQADIDPLQNKLARLRDVTYGENPVKVVTDMGFTDNKALESGYEAVKTFLKSFKKADHAVSVNMRAATGSKDQAELAGKFKSMLKQLEHGDDEIRLQRSYGLNLTTPFIILADNATGLWPTAGTTGNRNYILNAERCEGGVTLYLISEGAGNVSGGFGAGKDYWPGFFDENHPARSVDVGNNRTLTPNFRLGVDVTATVAASQRAGVVFNVPDEDIDAFIDDLFEGKLNPLQVLKKAVDHETYQARRFNFDLTAGGTADLRAGINLTEDRDPDADPNSDSFSAVVRGGFAANITVNLMTYTDNSLTQKNDKTKLLEGGKNRPRFLNNATLGGQLRGQIGGTRTAPTGSPASAPGPTLASQSAANNLGVAVNFSVENRTVKRVKFRYNVAKPITTEGLGKLSKSLGEAFKDSTTKAKLAELADPLNARYAGKKPEEVIQAHLDGLEELFADTQWQNDKQYKALRGLKRGAVEHRASVNKHSVMDNARFETSKTNLSGLSSESILTKIMGSVREASAPGNAARVAEFMRQDPKLRAMLKDMEGSIGTLARVRLEPKDSLVDKIDEGSLDGTMTQSDLSALLRDRNQMRIKRLVVFHTATQAENFTSPTPLVSYNSGANMSVTKTLGRINFIYGADQDKPIGYTFDGELSRPSASLKEAASKLKQEGFELKS
>PgyICMP6372_AvrE1a_1
MHSSSIHRNTGCIIQPPAPANTNAATDLQQKIEQPKQRSSHSLSSVGKRALKNVSKLFQKSKAPQQKAATPPTVKNVKPSQPTPNAKTAKDKAPVSQLSSNSLDDLDDTRQPVTRAGHSGASTSGTKAQDPDEPATLQSSRQSMMTRSNGGRFELKDEKLVRNSEPQGSIQLDAKGKPDFSTFNTPGLAPLLDSILAPPRQTYLAHQSKDGVHGHQLLQANGHLLHLAQDDSSLALIRSSKEALHIEGKKPPAVKLEREDGNIHIDTASGRKTQELPGKAHIAHITGVLLRHDGERMRVHEDRLYQFDPLSARWKAPEGTEDIAFNSLATGGNGSVYAKSDDVVVDLTSPFMPHIEVKDLQSFSVAPDNRAALLSGKETQAILLTDMSPVIGDLTEKKTKALELDGGKAQAAAVGLSDNKLFIADTQGRLYSADRSAFESNDPQLKLMPDQANFQLAGLPLGGHDSVTGFINGDDGRVHALIKNRQGEIHSHALNEQDSKLESGWNLTNALVLSNNRGLTMPPAPTAADRLNLDRAGLVGLSEGRIQRWDATPECWKDAGIKDIDRLQRGADSNAYVLKGGKLHALKVTPEHPNMAFDHNTALAQTARSTTVEMGKEIEGLDDRVITAFAMVSNKRFVALDDQNKLTAHSKDHKPVTLDIPGLEGDIKSLALDEKHNLHALTSTGGLYCLPREAWQSTKLGDQMRARWTPVALPGGQPVKALFANDDNVLSAQIEDAEGQGLMRLSAGKWQAFEQRPVEENGLNDVHSRITGSNKTWRIPKTGLTLRMDINAFGRSGVEKSKKASTREFMRANVYKNTAEVPRWMKNVGNNIQHRHHGRLGLNEVYETESMLFKQLELIHESGGRPPAPGKDLKARIAALESKLGPQGATLVKELETLREELENHSYTALMSIGQSYGKVKNLRQQDGILNQHGELAKPSVRTQFGKKLAELGTKLNFKSSGHDLVKELQDALTQVAPSAENPTKKLLGTLKYQGLKLSHQKADVPLGQRRDASEEHGLSKARLALDLVTLKSLGALLDEVEQLPPQADIDPLQNKLARLRDVTYGENPVKVVTDMGFTDNKALESGYEAVKTFLKSFKKADHAVSVNMRAATGSKDQAELAGKFKSMLKQLEHGDDEIRLQRSYGLNLTTPFIILADNATGLWPTAGTTGNRNYILNAERCEGGVTLYLISEGAGNVSGGFGAGKDYWPGFFDENHPARSVDVGNNRTLTPNFRLGVDVTATVAASQRAGVVFNVPDEDIDAFIDDLFEGKLNPLQVLKKAVDHETYQARRFNFDLTAGGTADLRAGINLTEDRDPDADPNSDSFSAVVRGGFAANITVNLMTYTDNSLTQKNDKTKLLEGGKNRPRFLNNATLGGQLRGQIGGTRTAPTGSPASAPGPTLASQSAANNLGVAVNFSVENRTVKRVKFRYNVAKPITTEGLGKLSKSLGEAFKDSTTKAKLAELADPLNARYAGKKPEEVIQAHLDGLEELFADTQWQNDKQYKALRGLKRGAVEHRASVNKHSVMDNARFETSKTNLSGLSSESILTKIMGSVREASAPGNAARVAEFMRQDPKLRAMLKDMEGSIGTLARVRLEPKDSLVDKIDEGSLDGTMTQSDLSALLRDRNQMRIKRLVVFHTATQAENFTSPTPLVSYNSGANMSVTKTLGRINFIYGADQDKPIGYTFDGELSRPSASLKEAASKLKQEGFELKS
>PgyICMP6373_AvrE1a_1
MHSSSIHRNTGCIIQPPAPANTNAATDLQQKIEQPKQRSSHSLSSVGKRALKNVSKLFQKSKAPQQKAATPPTVKNVKPSQPTPNAKTAKDKAPVSQLSSNSLDDLDDTRQPVTRAGHSGASTSGTKAQDPDEPATLQSSRQSMMTRSNGGRFELKDEKLVRNSEPQGSIQLDAKGKPDFSTFNTPGLAPLLDSILAPPRQTYLAHQSKDGVHGHQLLQANGHLLHLAQDDSSLALIRSSKEALHIEGKKPPAVKLEREDGNIHIDTASGRKTQELPGKAHIAHITGVLLRHDGERMRVHEDRLYQFDPLSARWKAPEGTEDIAFNSLATGGNGSVYAKSDDVVVDLTSPFMPHIEVKDLQSFSVAPDNRAALLSGKETQAILLTDMSPVIGDLTEKKTKALELDGGKAQAAAVGLSDNKLFIADTQGRLYSADRSAFESNDPQLKLMPDQANFQLAGLPLGGHDSVTGFINGDDGRVHALIKNRQGEIHSHALNEQDSKLESGWNLTNALVLSNNRGLTMPPAPTAADRLNLDRAGLVGLSEGRIQRWDATPECWKDAGIKDIDRLQRGADSNAYVLKGGKLHALKVTPEHPNMAFDHNTALAQTARSTTVEMGKEIEGLDDRVITAFAMVSNKRFVALDDQNKLTAHSKDHKPVTLDIPGLEGDIKSLALDEKHNLHALTSTGGLYCLPREAWQSTKLGDQMRARWTPVALPGGQPVKALFANDDNVLSAQIEDAEGQGLMRLSAGKWQAFEQRPVEENGLNDVHSRITGSNKTWRIPKTGLTLRMDINAFGRSGVEKSKKASTREFMRANVYKNTAEVPRWMKNVGNNIQHRHHGRLGLNEVYETESMLFKQLELIHESGGRPPAPGKDLKARIAALESKLGPQGATLVKELETLREELENHSYTALMSIGQSYGKVKNLRQQDGILNQHGELAKPSVRTQFGKKLAELGTKLNFKSSGHDLVKELQDALTQVAPSAENPTKKLLGTLKYQGLKLSHQKADVPLGQRRDASEEHGLSKARLALDLVTLKSLGALLDEVEQLPPQADIDPLQNKLARLRDVTYGENPVKVVTDMGFTDNKALESGYEAVKTFLKSFKKADHAVSVNMRAATGSKDQAELAGKFKSMLKQLEHGDDEIRLQRSYGLNLTTPFIILADNATGLWPTAGTTGNRNYILNAERCEGGVTLYLISEGAGNVSGGFGAGKDYWPGFFDENHPARSVDVGNNRTLTPNFRLGVDVTATVAASQRAGVVFNVPDEDIDAFIDDLFEGKLNPLQVLKKAVDHETYQARRFNFDLTAGGTADLRAGINLTEDRDPDADPNSDSFSAVVRGGFAANITVNLMTYTDNSLTQKNDKTKLLEGGKNRPRFLNNATLGGQLRGQIGGTRTAPTGSPASAPGPTLASQSAANNLGVAVNFSVENRTVKRVKFRYNVAKPITTEGLGKLSKSLGEAFKDSTTKAKLAELADPLNARYAGKKPEEVIQAHLDGLEELFADTQWQNDKQYKALRGLKRGAVEHRASVNKHSVMDNARFETSKTNLSGLSSESILTKIMGSVREASAPGNAARVAEFMRQDPKLRAMLKDMEGSIGTLARVRLEPKDSLVDKIDEGSLDGTMTQSDLSALLRDRNQMRIKRLVVFHTATQAENFTSPTPLVSYNSGANMSVTKTLGRINFIYGADQDKPIGYTFDGELSRPSASLKEAASKLKQEGFELKS
>PgyICMP9025_AvrE1a_1
MHSSSIHRNTGCIIQPPAPANTNAATDLQQKIEQPKQRSSHSLSSVGKRALKNVSKLFQKSKAPQQKAATPPTVKNVKPSQPTPNAKTAKDKAPVSQLSSNSLDDLDDTRQPVTRAGHSGASTSGTKAQDPDEPATLQSSRQSMMTRSNGGRFELKDEKLVRNSEPQGSIQLDAKGKPDFSTFNTPGLAPLLDSILAPPRQTYLAHQSKDGVHGHQLLQANGHLLHLAQDDSSLALIRSSKEALHIEGKKPPAVKLEREDGNIHIDTASGRKTQELPGKAHIAHITGVLLRHDGERMRVHEDRLYQFDPLSARWKAPEGTEDIAFNSLATGGNGSVYAKSDDVVVDLTSPFMPHIEVKDLQSFSVAPDNRAALLSGKETQAILLTDMSPVIGDLTEKKTKALELDGGKAQAAAVGLSDNKLFIADTQGRLYSADRSAFESNDPQLKLMPDQANFQLAGLPLGGHDSVTGFINGDDGRVHALIKNRQGEIHSHALNEQDSKLESGWNLTNALVLSNNRGLTMPPAPTAADRLNLDRAGLVGLSEGRIQRWDATPECWKDAGIKDIDRLQRGADSNAYVLKGGKLHALKVTPEHPNMAFDHNTALAQTARSTTVEMGKEIEGLDDRVITAFAMVSNKRFVALDDQNKLTAHSKDHKPVTLDIPGLEGDIKSLALDEKHNLHALTSTGGLYCLPREAWQSTKLGDQMRARWTPVALPGGQPVKALFANDDNVLSAQIEDAEGQGLMRLSAGKWQAFEQRPVEENGLNDVHSRITGSNKTWRIPKTGLTLRMDINAFGRSGVEKSKKASTREFMRANVYKNTAEVPRWMKNVGNNIQHRHHGRLGLNEVYETESMLFKQLELIHESGGRPPAPGKDLKARIAALESKLGPQGATLVKELETLREELENHSYTALMSIGQSYGKVKNLRQQDGILNQHGELAKPSVRTQFGKKLAELGTKLNFKSSGHDLVKELQDALTQVAPSAENPTKKLLGTLKYQGLKLSHQKADVPLGQRRDASEEHGLSKARLALDLVTLKSLGALLDEVEQLPPQADIDPLQNKLARLRDVTYGENPVKVVTDMGFTDNKALESGYEAVKTFLKSFKKADHAVSVNMRAATGSKDQAELAGKFKSMLKQLEHGDDEIRLQRSYGLNLTTPFIILADNATGLWPTAGTTGNRNYILNAERCEGGVTLYLISEGAGNVSGGFGAGKDYWPGFFDENHPARSVDVGNNRTLTPNFRLGVDVTATVAASQRAGVVFNVPDEDIDAFIDDLFEGKLNPLQVLKKAVDHETYQARRFNFDLTAGGTADLRAGINLTEDRDPDADPNSDSFSAVVRGGFAANITVNLMTYTDNSLTQKNDKTKLLEGGKNRPRFLNNATLGGQLRGQIGGTRTAPTGSPASAPGPTLASQSAANNLGVAVNFSVENRTVKRVKFRYNVAKPITTEGLGKLSKSLGEAFKDSTTKAKLAELADPLNARYAGKKPEEVIQAHLDGLEELFADTQWQNDKQYKALRGLKRGAVEHRASVNKHSVMDNARFETSKTNLSGLSSESILTKIMGSVREASAPGNAARVAEFMRQDPKLRAMLKDMEGSIGTLARVRLEPKDSLVDKIDEGSLDGTMTQSDLSALLRDRNQMRIKRLVVFHTATQAENFTSPTPLVSYNSGANMSVTKTLGRINFIYGADQDKPIGYTFDGELSRPSASLKEAASKLKQEGFELKS
>PgyLN10_AvrE1a_1
MHSSSIHRNTGCIIQPPAPANTNAATDLQQKIEQPKQRSSHSLSSVGKRALKNVSKLFQKSKAPQQKAATPPTVKNVKPSQPTPNAKTAKDKAPVSQLSSNSLDDLDDTRQPVTRAGHSGASTSGTKAQDPDEPATLQSSRQSMMTRSNGGRFELKDEKLVRNSEPQGSIQLDAKGKPDFSTFNTPGLAPLLDSILAPPRQTYLAHQSKDGVHGHQLLQANGHLLHLAQDDSSLALIRSSKEALHIEGKKPPAVKLEREDGNIHIDTASGRKTQELPGKAHIAHITGVLLRHDGERMRVHEDRLYQFDPLSARWKAPEGTEDIAFNSLATGGNGSVYAKSDDVVVDLTSPFMPHIEVKDLQSFSVAPDNRAALLSGKETQAILLTDMSPVIGDLTEKKTKALELDGGKAQAAAVGLSDNKLFIADTQGRLYSADRSAFESNDPQLKLMPDQANFQLAGLPLGGHDSVTGFINGDDGRVHALIKNRQGEIHSHALNEQDSKLESGWNLTNALVLSNNRGLTMPPAPTAADRLNLDRAGLVGLSEGRIQRWDATPECWKDAGIKDIDRLQRGADSNAYVLKGGKLHALKVTPEHPNMAFDHNTALAQTARSTTVEMGKEIEGLDDRVITAFAMVSNKRFVALDDQNKLTAHSKDHKPVTLDIPGLEGDIKSLALDEKHNLHALTSTGGLYCLPREAWQSTKLGDQMRARWTPVALPGGQPVKALFANDDNVLSAQIEDAEGQGLMRLSAGKWQAFEQRPVEENGLNDVHSRITGSNKTWRIPKTGLTLRMDINAFGRSGVEKSKKASTREFMRANVYKNTAEVPRWMKNVGNNIQHRHHGRLGLNEVYETESMLFKQLELIHESGGRPPAPGKDLKARIAALESKLGPQGATLVKELETLREELENHSYTALMSIGQSYGKVKNLRQQDGILNQHGELAKPSVRTQFGKKLAELGTKLNFKSSGHDLVKELQDALTQVAPSAENPTKKLLGTLKYQGLKLSHQKADVPLGQRRDASEEHGLSKARLALDLVTLKSLGALLDEVEQLPPQADIDPLQNKLARLRDVTYGENPVKVVTDMGFTDNKALESGYEAVKTFLKSFKKADHAVSVNMRAATGSKDQAELAGKFKSMLKQLEHGDDEIRLQRSYGLNLTTPFIILADNATGLWPTAGTTGNRNYILNAERCEGGVTLYLISEGAGNVSGGFGAGKDYWPGFFDENHPARSVDVGNNRTLTPNFRLGVDVTATVAASQRAGVVFNVPDEDIDAFIDDLFEGKLNPLQVLKKAVDHETYQARRFNFDLTAGGTADLRAGINLTEDRDPDADPNSDSFSAVVRGGFAANITVNLMTYTDNSLTQKNDKTKLLEGGKNRPRFLNNATLGGQLRGQIGGTRTAPTGSPASAPGPTLASQSAANNLGVAVNFSVENRTVKRVKFRYNVAKPITTEGLGKLSKSLGEAFKDSTTKAKLAELADPLNARYAGKKPEEVIQAHLDGLEELFADTQWQNDKQYKALRGLKRGAVEHRASVNKHSVMDNARFETSKTNLSGLSSESILTKIMGSVREASAPGNAARVAEFMRQDPKLRAMLKDMEGSIGTLARVRLEPKDSLVDKIDEGSLDGTMTQSDLSALLRDRNQMRIKRLVVFHTATQAENFTSPTPLVSYNSGANMSVTKTLGRINFIYGADQDKPIGYTFDGELSRPSASLKEAASKLKQEGFELKS
>PgyICMP10448_AvrE1a_1
MVRGGFAANITVNLMTYTDNSLTQKNDKTKLLEGGKNRPRFLNNATLGGQLRGQIGGTRTAPTGSPASAPGPTLASQSAANNLGVAVNFSVENRTVKRVKFRYNVAKPITTEGLGKLSKSLGEAFKDSTTKAKLAELADPLNARYAGKKPEEVIQAHLDGLEELFADTQWQNDKQYKALRGLKRGAVEHRASVNKHSVMDNARFETSKTNLSGLSSESILTKIMGSVREASAPGNAARVAEFMRQDPKLRAMLKDMEGSIGTLARVRLEPKDSLVDKIDEGSLDGTMTQSDLSALLRDRNQMRIKRLVVFHTATQAENFTSPTPLVSYNSGANMSVTKTLGRINFIYGADQDKPIGYTFDGELSRPSASLKEAASKLKQEGFELKS
>PgyICMP2400_AvrE1a_1
MVRGGFAANITVNLMTYTDNSLTQKNDKTKLLEGGKNRPRFLNNATLGGQLRGQIGGTRTAPTGSPASAPGPTLASQSAANNLGVAVNFSVENRTVKRVKFRYNVAKPITTEGLGKLSKSLGEAFKDSTTKAKLAELADPLNARYAGKKPEEVIQAHLDGLEELFADTQWQNDKQYKALRGLKRGAVEHRASVNKHSVMDNARFETSKTNLSGLSSESILTKIMGSVREASAPGNAARVAEFMRQDPKLRAMLKDMEGSIGTLARVRLEPKDSLVDKIDEGSLDGTMTQSDLSALLRDRNQMRIKRLVVFHTATQAENFTSPTPLVSYNSGANMSVTKTLGRINFIYGADQDKPIGYTFDGELSRPSASLKEAASKLKQEGFELKS
>PgyKN44_AvrE1a_1
MVRGGFAANITVNLMTYTDNSLTQKNDKTKLLEGGKNRPRFLNNATLGGQLRGQIGGTRTAPTGSPASAPGPTLASQSAANNLGVAVNFSVENRTVKRVKFRYNVAKPITTEGLGKLSKSLGEAFKDSTTKAKLAELADPLNARYAGKKPEEVIQAHLDGLEELFADTQWQNDKQYKALRGLKRGAVEHRASVNKHSVMDNARFETSKTNLSGLSSESILTKIMGSVREASAPGNAARVAEFMRQDPKLRAMLKDMEGSIGTLARVRLEPKDSLVDKIDEGSLDGTMTQSDLSALLRDRNQMRIKRLVVFHTATQAENFTSPTPLVSYNSGANMSVTKTLGRINFIYGADQDKPIGYTFDGELSRPSASLKEAASKLKQEGFELKS
>PgyUnB647_AvrE1a_1
MVRGGFAANITVNLMTYTDNSLTQKNDKTKLLEGGKNRPRFLNNATLGGQLRGQIGGTRTAPTGSPASAPGPTLASQSAANNLGVAVNFSVENRTVKRVKFRYNVAKPITTEGLGKLSKSLGEAFKDSTTKAKLAELADPLNARYAGKKPEEVIQAHLDGLEELFADTQWQNDKQYKALRGLKRGAVEHRASVNKHSVMDNARFETSKTNLSGLSSESILTKIMGSVREASAPGNAARVAEFMRQDPKLRAMLKDMEGSIGTLARVRLEPKDSLVDKIDEGSLDGTMTQSDLSALLRDRNQMRIKRLVVFHTATQAENFTSPTPLVSYNSGANMSVTKTLGRINFIYGADQDKPIGYTFDGELSRPSASLKEAASKLKQEGFELKS
>PgyICMP10449_AvrE1a_1
MTYGENPVKVVTDMGFTDNKALESGYEAVKTFLKSFKKADHAVSVNMRAATGSKDQAELAGKFKSMLKQLEHGDDEIRLQRSYGLNLTTPFIILADNATGLWPTAGTTGNRNYILNAERCEGGVTLYLISEGAGNVSGGFGAGKDYWPGFFDENHPARSVDVGNNRTLTPNFRLGVDVTATVAASQRAGVVFNVPDEDIDAFIDDLFEGKLNPLQVLKKAVDHETYQARRFNFDLTAGGTADLRAGINLTEDRDPDADPNSDSFSAVVRGGFAANITVNLMTYTDNSLTQKNDKTKLLEGGKNRPRFLNNATLGGQLRGQIGGTRTAPTGSPASAPGPTLASQSAANNLGVAVNFSVENRTVKRVKFRYNVAKPITTEGLGKLSKSLGEAFKDSTTKAKLAELADPLNARYAGKKPEEVIQAHLDGLEELFADTQWQNDKQYKALRGLKRGAVEHRASVNKHSVMDNARFETSKTNLSGLSSESILTKIMGSVREASAPGNAARVAEFMRQDPKLRAMLKDMEGSIGTLARVRLEPKDSLVDKIDEGSLDGTMTQSDLSALLRDRNQMRIKRLVVFHTATQAENFTSPTPLVSYNSGANMSVTKTLGRINFIYGADQDKPIGYTFDGELSRPSASLKEAASKLKQEGFELKS
>PgyICMP10451_AvrE1a_1
MTYGENPVKVVTDMGFTDNKALESGYEAVKTFLKSFKKADHAVSVNMRAATGSKDQAELAGKFKSMLKQLEHGDDEIRLQRSYGLNLTTPFIILADNATGLWPTAGTTGNRNYILNAERCEGGVTLYLISEGAGNVSGGFGAGKDYWPGFFDENHPARSVDVGNNRTLTPNFRLGVDVTATVAASQRAGVVFNVPDEDIDAFIDDLFEGKLNPLQVLKKAVDHETYQARRFNFDLTAGGTADLRAGINLTEDRDPDADPNSDSFSAVVRGGFAANITVNLMTYTDNSLTQKNDKTKLLEGGKNRPRFLNNATLGGQLRGQIGGTRTAPTGSPASAPGPTLASQSAANNLGVAVNFSVENRTVKRVKFRYNVAKPITTEGLGKLSKSLGEAFKDSTTKAKLAELADPLNARYAGKKPEEVIQAHLDGLEELFADTQWQNDKQYKALRGLKRGAVEHRASVNKHSVMDNARFETSKTNLSGLSSESILTKIMGSVREASAPGNAARVAEFMRQDPKLRAMLKDMEGSIGTLARVRLEPKDSLVDKIDEGSLDGTMTQSDLSALLRDRNQMRIKRLVVFHTATQAENFTSPTPLVSYNSGANMSVTKTLGRINFIYGADQDKPIGYTFDGELSRPSASLKEAASKLKQEGFELKS
>PgyICMP3482_AvrE1a_1
MTYGENPVKVVTDMGFTDNKALESGYEAVKTFLKSFKKADHAVSVNMRAATGSKDQAELAGKFKSMLKQLEHGDDEIRLQRSYGLNLTTPFIILADNATGLWPTAGTTGNRNYILNAERCEGGVTLYLISEGAGNVSGGFGAGKDYWPGFFDENHPARSVDVGNNRTLTPNFRLGVDVTATVAASQRAGVVFNVPDEDIDAFIDDLFEGKLNPLQVLKKAVDHETYQARRFNFDLTAGGTADLRAGINLTEDRDPDADPNSDSFSAVVRGGFAANITVNLMTYTDNSLTQKNDKTKLLEGGKNRPRFLNNATLGGQLRGQIGGTRTAPTGSPASAPGPTLASQSAANNLGVAVNFSVENRTVKRVKFRYNVAKPITTEGLGKLSKSLGEAFKDSTTKAKLAELADPLNARYAGKKPEEVIQAHLDGLEELFADTQWQNDKQYKALRGLKRGAVEHRASVNKHSVMDNARFETSKTNLSGLSSESILTKIMGSVREASAPGNAARVAEFMRQDPKLRAMLKDMEGSIGTLARVRLEPKDSLVDKIDEGSLDGTMTQSDLSALLRDRNQMRIKRLVVFHTATQAENFTSPTPLVSYNSGANMSVTKTLGRINFIYGADQDKPIGYTFDGELSRPSASLKEAASKLKQEGFELKS
>PgyICMP4630_AvrE1a_1
MTYGENPVKVVTDMGFTDNKALESGYEAVKTFLKSFKKADHAVSVNMRAATGSKDQAELAGKFKSMLKQLEHGDDEIRLQRSYGLNLTTPFIILADNATGLWPTAGTTGNRNYILNAERCEGGVTLYLISEGAGNVSGGFGAGKDYWPGFFDENHPARSVDVGNNRTLTPNFRLGVDVTATVAASQRAGVVFNVPDEDIDAFIDDLFEGKLNPLQVLKKAVDHETYQARRFNFDLTAGGTADLRAGINLTEDRDPDADPNSDSFSAVVRGGFAANITVNLMTYTDNSLTQKNDKTKLLEGGKNRPRFLNNATLGGQLRGQIGGTRTAPTGSPASAPGPTLASQSAANNLGVAVNFSVENRTVKRVKFRYNVAKPITTEGLGKLSKSLGEAFKDSTTKAKLAELADPLNARYAGKKPEEVIQAHLDGLEELFADTQWQNDKQYKALRGLKRGAVEHRASVNKHSVMDNARFETSKTNLSGLSSESILTKIMGSVREASAPGNAARVAEFMRQDPKLRAMLKDMEGSIGTLARVRLEPKDSLVDKIDEGSLDGTMTQSDLSALLRDRNQMRIKRLVVFHTATQAENFTSPTPLVSYNSGANMSVTKTLGRINFIYGADQDKPIGYTFDGELSRPSASLKEAASKLKQEGFELKS
>PgyICMP4966_AvrE1a_1
MTYGENPVKVVTDMGFTDNKALESGYEAVKTFLKSFKKADHAVSVNMRAATGSKDQAELAGKFKSMLKQLEHGDDEIRLQRSYGLNLTTPFIILADNATGLWPTAGTTGNRNYILNAERCEGGVTLYLISEGAGNVSGGFGAGKDYWPGFFDENHPARSVDVGNNRTLTPNFRLGVDVTATVAASQRAGVVFNVPDEDIDAFIDDLFEGKLNPLQVLKKAVDHETYQARRFNFDLTAGGTADLRAGINLTEDRDPDADPNSDSFSAVVRGGFAANITVNLMTYTDNSLTQKNDKTKLLEGGKNRPRFLNNATLGGQLRGQIGGTRTAPTGSPASAPGPTLASQSAANNLGVAVNFSVENRTVKRVKFRYNVAKPITTEGLGKLSKSLGEAFKDSTTKAKLAELADPLNARYAGKKPEEVIQAHLDGLEELFADTQWQNDKQYKALRGLKRGAVEHRASVNKHSVMDNARFETSKTNLSGLSSESILTKIMGSVREASAPGNAARVAEFMRQDPKLRAMLKDMEGSIGTLARVRLEPKDSLVDKIDEGSLDGTMTQSDLSALLRDRNQMRIKRLVVFHTATQAENFTSPTPLVSYNSGANMSVTKTLGRINFIYGADQDKPIGYTFDGELSRPSASLKEAASKLKQEGFELKS
>PgyICMP4324_AvrE1a_1
MHSSSIHRNTGCIIQPPAPANTNAATDLQQKIEQPKQRSSHSLSSVGKRALKNVSKLFQKSKAPQQKAATPPTVKNVKPSQPTPNAKTAKDKAPVSQLSSNSLDDLDDTRQPVTRAGHSGASTCGTKAQDPDEPATLQSSRQSMMTRSNGGRFELKDEKLVRNSEPQGSIQLDAKGKPDFSTFNTPGLAPLLDSILATPRQTYLAHQSKDGVHGHQLLQANGHLLHLAQDDSSLALIRSSKEALHIEGKKPPAVKLEREDGNIHIDTASGRKTQELPGKAHIAHITGVLLRHDGERMRVHEDRLYQFDPLSARWKAPEGTEDIAFNSLATGGKGSVYAKSDDVVVDLTSPFMPHIEVKDLQSFSVAPDNRAALLSGKETQAILLTDMSPVIGDLTEKKTKALELDGGKAQAAAVGLSDNKLFIADTQGRLYSADRSAFESNDPQLKLMPDQANFQLAGLPLGGHDSVTGFINGDDGRVHALIKNRQGEIHSHALNEQDSKLESGWNLTNALVLSNNRGLTMPPAPTAADRLNLDRAGLVGLSEGRIQRWDATPECWKDAGIKDIDRLQRGADSNAYVLKGGKLHALKVTPEHPNMAFDHNTALAQTARSTTVEMGKEIEGLDDRVITAFAMVSNKRFVALDDQNKLTAHSKDHKPVTLDIPGLEGDIKSLALDEKHNLHALTSTGGLYCLPREAWQSTKLGDQMRARWTPVALPGGQPVKALFANDDNVLSAQIEDAEGQGLMRLSAGKWQAFEQRPVEENGLNDVHSRITGSNKTWRIPKTGLTLRMDINAFGRSGVEKSKKASTREFMRANVYKNTAEVPRWMKNVGNNIQHRHHGRLGLNEVYETESMLFKQLELIHESGGRPPAPGKDLKARIAALESKLGPQGATLVKELETLREELENHSYTALMSIGQSYGKVKNLRQQDGILNQHGELAKPSVRTQFGKKLAELGTKLNFKSSGHDLVKELQDALTQVAPSAENPTKKLLGTLKYQGLKLSHQKADVPLGQRRDASEEHGLSKARLALDLVTLKSLGALLDEVEQLPPQADIDPLQNKLARLRDVTYGENPVKVVTDMGFTDNKALESGYEAVKTFLKSFKKADHAVSVNMRAATGSKDQAELAGKFKSMLKQLEHGDDEIRLQRSYGLNLTTPFIILADNATGLWPTAGTTGNRNYILNAERCEGGVTLYLISEGAGNVSGGFGAGKDYWPGFFDENHPARSVDVGNNRTLTPNFRLGVDVTATVAASQRAGVVFNVPDEDIDAFIDDLFEGKLNPLQVLKKAVDHETYQARRFNFDLTAGGTADLRAGINLTEDRDPDADPNSDSFSAVVRGGFAANITVNLMTYTDNSLTQKNDKTKLREGGKNRPRFLNNATLGGQLRGQIGGTRTAPTGTPASAPGPTLASQSAANNLGVAVNFSVENRTVKRVKFRYNVAKPITTEGLGKLSKSLGEAFKDSTTKAKLAELADPLNARYAGKKPDEVIQAHLDGLEELFADTQWQNDKQYKALRGLKRGAVEHRASVNKHSVMDNARFETSKTNLSGLSSESILTKIMGSVREASAPGNAARVAEFMRQDPKLRAMLKDMEGSIGTLARVRLEPKDSLVDKIDEGSLDGTMTQSDLSALLRDRNQMRIKRLVVFHTATQAENFTSPTPLVSYNSGANMSVTKTLGRINFIYGADQDKPIGYTFDGELSRPSASLKEAASKLKQEGFELKS
>PgyICMP9923_AvrE1a_1
MHSSSIHRNTGCIIQPPAPANTNAATDLQQKIEQPKQRSSHSLSSVGKRALKNVSKLFQKSKAPQQKAATPPTVKNVKPSQPTPNAKTAKDKAPVSQLSSNSLDDLDDTRQPVTRAGHSGASTCGTKAQDPDEPATLQSSRQSMMTRSNGGRFELKDEKLVRNSEPQGSIQLDAKGKPDFSTFNTPGLAPLLDSILATPRQTYLAHQSKDGVHGHQLLQANGHLLHLAQDDSSLALIRSSKEALHIEGKKPPAVKLEREDGNIHIDTASGRKTQELPGKAHIAHITGVLLRHDGERMRVHEDRLYQFDPLSARWKAPEGTEDIAFNSLATGGKGSVYAKSDDVVVDLTSPFMPHIEVKDLQSFSVAPDNRAALLSGKETQAILLTDMSPVIGDLTEKKTKALELDGGKAQAAAVGLSDNKLFIADTQGRLYSADRSAFESNDPQLKLMPDQANFQLAGLPLGGHDSVTGFINGDDGRVHALIKNRQGEIHSHALNEQDSKLESGWNLTNALVLSNNRGLTMPPAPTAADRLNLDRAGLVGLSEGRIQRWDATPECWKDAGIKDIDRLQRGADSNAYVLKGGKLHALKVTPEHPNMAFDHNTALAQTARSTTVEMGKEIEGLDDRVITAFAMVSNKRFVALDDQNKLTAHSKDHKPVTLDIPGLEGDIKSLALDEKHNLHALTSTGGLYCLPREAWQSTKLGDQMRARWTPVALPGGQPVKALFANDDNVLSAQIEDAEGQGLMRLSAGKWQAFEQRPVEENGLNDVHSRITGSNKTWRIPKTGLTLRMDINAFGRSGVEKSKKASTREFMRANVYKNTAEVPRWMKNVGNNIQHRHHGRLGLNEVYETESMLFKQLELIHESGGRPPAPGKDLKARIAALESKLGPQGATLVKELETLREELENHSYTALMSIGQSYGKVKNLRQQDGILNQHGELAKPSVRTQFGKKLAELGTKLNFKSSGHDLVKELQDALTQVAPSAENPTKKLLGTLKYQGLKLSHQKADVPLGQRRDASEEHGLSKARLALDLVTLKSLGALLDEVEQLPPQADIDPLQNKLARLRDVTYGENPVKVVTDMGFTDNKALESGYEAVKTFLKSFKKADHAVSVNMRAATGSKDQAELAGKFKSMLKQLEHGDDEIRLQRSYGLNLTTPFIILADNATGLWPTAGTTGNRNYILNAERCEGGVTLYLISEGAGNVSGGFGAGKDYWPGFFDENHPARSVDVGNNRTLTPNFRLGVDVTATVAASQRAGVVFNVPDEDIDAFIDDLFEGKLNPLQVLKKAVDHETYQARRFNFDLTAGGTADLRAGINLTEDRDPDADPNSDSFSAVVRGGFAANITVNLMTYTDNSLTQKNDKTKLREGGKNRPRFLNNATLGGQLRGQIGGTRTAPTGTPASAPGPTLASQSAANNLGVAVNFSVENRTVKRVKFRYNVAKPITTEGLGKLSKSLGEAFKDSTTKAKLAELADPLNARYAGKKPDEVIQAHLDGLEELFADTQWQNDKQYKALRGLKRGAVEHRASVNKHSVMDNARFETSKTNLSGLSSESILTKIMGSVREASAPGNAARVAEFMRQDPKLRAMLKDMEGSIGTLARVRLEPKDSLVDKIDEGSLDGTMTQSDLSALLRDRNQMRIKRLVVFHTATQAENFTSPTPLVSYNSGANMSVTKTLGRINFIYGADQDKPIGYTFDGELSRPSASLKEAASKLKQEGFELKS
>PmaKN91_AvrE1a_1
MHSSSIHRNTGCIIQPPAPANTNAATDLQQKIEQPKQRSSHSLSSVGKRALKNVSKLFQKSKAPQQKAATPPTVKNVKPSQPTPNAKTAKDKAPVSQLSSNSLDDLDDTRQPVTRAGHSGASTCGTKAQDPDEPATLQSSRQSMMTRSNGGRFELKDEKLVRNSEPQGSIQLDAKGKPDFSTFNTPGLAPLLDSILATPRQTYLAHQSKDGVHGHQLLQANGHLLHLAQDDSSLALIRSSKEALHIEGKKPPAVKLEREDGNIHIDTASGRKTQELPGKAHIAHITGVLLRHDGERMRVHEDRLYQFDPLSARWKAPEGTEDIAFNSLATGGKGSVYAKSDDVVVDLTSPFMPHIEVKDLQSFSVAPDNRAALLSGKETQAILLTDMSPVIGDLTEKKTKALELDGGKAQAAAVGLSDNKLFIADTQGRLYSADRSAFESNDPQLKLMPDQANFQLAGLPLGGHDSVTGFINGDDGRVHALIKNRQGEIHSHALNEQDSKLESGWNLTNALVLSNNRGLTMPPAPTAADRLNLDRAGLVGLSEGRIQRWDATPECWKDAGIKDIDRLQRGADSNAYVLKGGKLHALKVTPEHPNMAFDHNTALAQTARSTTVEMGKEIEGLDDRVITAFAMVSNKRFVALDDQNKLTAHSKDHKPVTLDIPGLEGDIKSLALDEKHNLHALTSTGGLYCLPREAWQSTKLGDQMRARWTPVALPGGQPVKALFANDDNVLSAQIEDAEGQGLMRLSAGKWQAFEQRPVEENGLNDVHSRITGSNKTWRIPKTGLTLRMDINAFGRSGVEKSKKASTREFMRANVYKNTAEVPRWMKNVGNNIQHRHHGRLGLNEVYETESMLFKQLELIHESGGRPPAPGKDLKARIAALESKLGPQGATLVKELETLREELENHSYTALMSIGQSYGKVKNLRQQDGILNQHGELAKPSVRTQFGKKLAELGTKLNFKSSGHDLVKELQDALTQVAPSAENPTKKLLGTLKYQGLKLSHQKADVPLGQRRDASEEHGLSKARLALDLVTLKSLGALLDEVEQLPPQADIDPLQNKLARLRDVTYGENPVKVVTDMGFTDNKALESGYEAVKTFLKSFKKADHAVSVNMRAATGSKDQAELAGKFKSMLKQLEHGDDEIRLQRSYGLNLTTPFIILADNATGLWPTAGTTGNRNYILNAERCEGGVTLYLISEGAGNVSGGFGAGKDYWPGFFDENHPARSVDVGNNRTLTPNFRLGVDVTATVAASQRAGVVFNVPDEDIDAFIDDLFEGKLNPLQVLKKAVDHETYQARRFNFDLTAGGTADLRAGINLTEDRDPDADPNSDSFSAVVRGGFAANITVNLMTYTDNSLTQKNDKTKLREGGKNRPRFLNNATLGGQLRGQIGGTRTAPTGTPASAPGPTLASQSAANNLGVAVNFSVENRTVKRVKFRYNVAKPITTEGLGKLSKSLGEAFKDSTTKAKLAELADPLNARYAGKKPDEVIQAHLDGLEELFADTQWQNDKQYKALRGLKRGAVEHRASVNKHSVMDNARFETSKTNLSGLSSESILTKIMGSVREASAPGNAARVAEFMRQDPKLRAMLKDMEGSIGTLARVRLEPKDSLVDKIDEGSLDGTMTQSDLSALLRDRNQMRIKRLVVFHTATQAENFTSPTPLVSYNSGANMSVTKTLGRINFIYGADQDKPIGYTFDGELSRPSASLKEAASKLKQEGFELKS
>PgyICMP4332_AvrE1a_1
MTYGENPVKVVTDMGFTDNKALESGYEAVKTFLKSFKKADHAVSVNMRAATGSKDQAELAGKFKSMLKQLEHGDDEIRLQRSYGLNLTTPFIILADNATGLWPTAGTTGNRNYILNAERCEGGVTLYLISEGAGNVSGGFGAGKDYWPGFFDENHPARSVDVGNNRTLTPNFRLGVDVTATVAASQRAGVVFNVPDEDIDAFIDDLFEGKLNPLQVLKKAVDHETYQARRFNFDLTAGGTADLRAGINLTEDRDPDADPNSDSFSAVVRGGFAANITVNLMTYTDNSLTQKNDKTKLREGGKNRPRFLNNATLGGQLRGQIGGTRTAPTGTPASAPGPTLASQSAANNLGVAVNFSVENRTVKRVKFRYNVAKPITTEGLGKLSKSLGEAFKDSTTKAKLAELADPLNARYAGKKPDEVIQAHLDGLEELFADTQWQNDKQYKALRGLKRGAVEHRASVNKHSVMDNARFETSKTNLSGLSSESILTKIMGSVREASAPGNAARVAEFMRQDPKLRAMLKDMEGSIGTLARVRLEPKDSLVDKIDEGSLDGTMTQSDLSALLRDRNQMRIKRLVVFHTATQAENFTSPTPLVSYNSGANMSVTKTLGRINFIYGADQDKPIGYTFDGELSRPSASLKEAASKLKQEGFELKS
>Psy0518_AvrE1a_2
MTYGENPVKVVTDMGFTDNKALESGYEAVKTFLKSFKKADHAVSVNMRAATGSKDQAELAGKFKSMLKQLEHGDDEIRLQRSYGLNLTTPFIILADNATGLWPTAGTTGNRNYILNAERCEGGVTLYLISEGAGNVSGGFGAGKDYWPGFFDENHPARSVDVGNNRTLTPNFRLGVDVTATVAASQRAGVVFNVPDEDIDAFIDDLFEGKLNPLQVLKKAVDHETYQARRFNFDLTAGGTADLRAGINLTEDRDPDADPNSDSFSAVVRGGFAANITVNLMTYTDNSLTQKNDKTKLREGGKNRPRFLNNATLGGQLRGQIGGTRTAPTGTPASAPGPTLASQSAANNLGVAVNFSVENRTVKRVKFRYNVAKPITTEGLGKLSKSLGEAFKDSTTKAKLAELADPLNARYAGKKPDEVIQAHLDGLEELFADTQWQNDKQYKALRGLKRGAVEHRASVNKHSVMDNARFETSKTNLSGLSSESILTKIMGSVREASAPGNAARVAEFMRQDPKLRAMLKDMEGSIGTLARVRLEPKDSLVDKIDEGSLDGTMTQSDLSALLRDRNQMRIKRLVVFHTATQAENFTSPTPLVSYNSGANMSVTKTLGRINFIYGADQDKPIGYTFDGELSRPSASLKEAASKLKQEGFELKS
>Psy0531_AvrE1a_2
MTYGENPVKVVTDMGFTDNKALESGYEAVKTFLKSFKKADHAVSVNMRAATGSKDQAELAGKFKSMLKQLEHGDDEIRLQRSYGLNLTTPFIILADNATGLWPTAGTTGNRNYILNAERCEGGVTLYLISEGAGNVSGGFGAGKDYWPGFFDENHPARSVDVGNNRTLTPNFRLGVDVTATVAASQRAGVVFNVPDEDIDAFIDDLFEGKLNPLQVLKKAVDHETYQARRFNFDLTAGGTADLRAGINLTEDRDPDADPNSDSFSAVVRGGFAANITVNLMTYTDNSLTQKNDKTKLREGGKNRPRFLNNATLGGQLRGQIGGTRTAPTGTPASAPGPTLASQSAANNLGVAVNFSVENRTVKRVKFRYNVAKPITTEGLGKLSKSLGEAFKDSTTKAKLAELADPLNARYAGKKPDEVIQAHLDGLEELFADTQWQNDKQYKALRGLKRGAVEHRASVNKHSVMDNARFETSKTNLSGLSSESILTKIMGSVREASAPGNAARVAEFMRQDPKLRAMLKDMEGSIGTLARVRLEPKDSLVDKIDEGSLDGTMTQSDLSALLRDRNQMRIKRLVVFHTATQAENFTSPTPLVSYNSGANMSVTKTLGRINFIYGADQDKPIGYTFDGELSRPSASLKEAASKLKQEGFELKS
>Psy0532_AvrE1a_1
MTYGENPVKVVTDMGFTDNKALESGYEAVKTFLKSFKKADHAVSVNMRAATGSKDQAELAGKFKSMLKQLEHGDDEIRLQRSYGLNLTTPFIILADNATGLWPTAGTTGNRNYILNAERCEGGVTLYLISEGAGNVSGGFGAGKDYWPGFFDENHPARSVDVGNNRTLTPNFRLGVDVTATVAASQRAGVVFNVPDEDIDAFIDDLFEGKLNPLQVLKKAVDHETYQARRFNFDLTAGGTADLRAGINLTEDRDPDADPNSDSFSAVVRGGFAANITVNLMTYTDNSLTQKNDKTKLREGGKNRPRFLNNATLGGQLRGQIGGTRTAPTGTPASAPGPTLASQSAANNLGVAVNFSVENRTVKRVKFRYNVAKPITTEGLGKLSKSLGEAFKDSTTKAKLAELADPLNARYAGKKPDEVIQAHLDGLEELFADTQWQNDKQYKALRGLKRGAVEHRASVNKHSVMDNARFETSKTNLSGLSSESILTKIMGSVREASAPGNAARVAEFMRQDPKLRAMLKDMEGSIGTLARVRLEPKDSLVDKIDEGSLDGTMTQSDLSALLRDRNQMRIKRLVVFHTATQAENFTSPTPLVSYNSGANMSVTKTLGRINFIYGADQDKPIGYTFDGELSRPSASLKEAASKLKQEGFELKS
>PgyICMP4332_AvrE1a_2
MHSSSIHRNTGCIIQPPAPANTNAATDLQQKIEQPKQRSSHSLSSVGKRALKNVSKLFQKSKAPQQKAATPPTVKNVKPSQPTPNAKTAKDKAPVSQLSSNSLDDLDDTRQPVTRAGHSGASTCGTKAQDPDEPATLQSSRQSMMTRSNGGRFELKDEKLVRNSEPQGSIQLDAKGKPDFSTFNTPGLAPLLDSILATPRQTYLAHQSKDGVHGHQLLQANGHLLHLAQDDSSLALIRSSKEALHIEGKKPPAVKLEREDGNIHIDTASGRKTQELPGKAHIAHITGVLLRHDGERMRVHEDRLYQFDPLSARWKAPEGTEDIAFNSLATGGKGSVYAKSDDVVVDLTSPFMPHIEVKDLQSFSVAPDNRAALLSGKETQAILLTDMSPVIGDLTEKKTKALELDGGKAQAAAVGLSDNKLFIADTQGRLYSADRSAFESNDPQLKLMPDQANFQLAGLPLGGHDSVTGFINGDDGRVHALIKNRQGEIHSHALNEQDSKLESGWNLTNALVLSNNRGLTMPPAPTAADRLNLDRAGLVGLSEGRIQRWDATPECWKDAGIKDIDRLQRGADSNAYVLKGGKLHALKVTPEHPNMAFDHNTALAQTARSTTVEMGKEIEGLDDRVITAFAMVSNKRFVALDDQNKLTAHSKDHKPVTLDIPGLEGDIKSLALDEKHNLHALTSTGGLYCLPREAWQSTKLGDQMRARWTPVALPGGQPVKALFANDDNVLSAQIEDAEGQGLMRLSAGKWQAFEQRPVEENGLNDVHSRITGSNKTWRIPKTGLTLRMDINAFGRSGVEKSKKASTREFMRANVYKNTAEVPRWMKNVGNNIQHRHHGRLGLNEVYETESMLFKQLELIHESGGRPPAPGKDLKARIAALESKLGPQGATLVKELETLREELENHSYTALMSIGQSYGKVKNLRQQDGILNQHGELAKPSVRTQFGKKLAELGTKLNFKSSGHDLVKELQDALTQVAPSAENPTKKLLGTLKYQGLKLSHQKADVPLGQRRDASEEHGLSKARLALDLVTLKSLGALLDXSTRSNSYRRKPT
>PgyICMP4333_AvrE1a_1
MRVHEDRLYQFDPLSARWKAPEGTEDIAFNSLATGGKGSVYAKSDDVVVDLTSPFMPHIEVKDLQSFSVAPDNRAALLSGKETQAILLTDMSPVIGDLTEKKTKALELDGGKAQAAAVGLSDNKLFIADTQGRLYSADRSAFESNDPQLKLMPDQANFQLAGLPLGGHDSVTGFINGDDGRVHALIKNRQGEIHSHALNEQDSKLESGWNLTNALVLSNNRGLTMPPAPTAADRLNLDRAGLVGLSEGRIQRWDATPECWKDAGIKDIDRLQRGADSNAYVLKGGKLHALKVTPEHPNMAFDHNTALAQTARSTTVEMGKEIEGLDDRVITAFAMVSNKRFVALDDQNKLTAHSKDHKPVTLDIPGLEGDIKSLALDEKHNLHALTSTGGLYCLPREAWQSTKLGDQMRARWTPVALPGGQPVKALFANDDNVLSAQIEDAEGQGLMRLSAGKWQAFEQRPVEENGLNDVHSRITGSNKTWRIPKTGLTLRMDINAFGRSGVEKSKKASTREFMRANVYKNTAEVPRWMKNVGNNIQHRHHGRLGLNEVYETESMLFKQLELIHESGGRPPAPGKDLKARIAALESKLGPQGATLVKELETLREELENHSYTALMSIGQSYGKVKNLRQQDGILNQHGELAKPSVRTQFGKKLAELGTKLNFKSSGHDLVKELQDALTQVAPSAENPTKKLLGTLKYQGLKLSHQKADVPLGQRRDASEEHGLSKARLALDLVTLKSLGALLDEVEQLPPQADIDPLQNKLARLRDVTYGENPVKVVTDMGFTDNKALESGYEAVKTFLKSFKKADHAVSVNMRAATGSKDQAELAGKFKSMLKQLEHGDDEIRLQRSYGLNLTTPFIILADNATGLWPTAGTTGNRNYILNAERCEGGVTLYLISEGAGNVSGGFGAGKDYWPGFFDENHPARSVDVGNNRTLTPNFRLGVDVTATVAASQRAGVVFNVPDEDIDAFIDDLFEGKLNPLQVLKKAVDHETYQARRFNFDLTAGGTADLRAGINLTEDRDPDADPNSDSFSAVVRGGFAANITVNLMTYTDNSLTQKNDKTKLREGGKNRPRFLNNATLGGQLRGQIGGTRTAPTGTPASAPGPTLASQSAANNLGVAVNFSVENRTVKRVKFRYNVAKPITTEGLGKLSKSLGEAFKDSTTKAKLAELADPLNARYAGKKPDEVIQAHLDGLEELFADTQWQNDKQYKALRGLKRGAVEHRASVNKHSVMDNARFETSKTNLSGLSSESILTKIMGSVREASAPGNAARVAEFMRQDPKLRAMLKDMEGSIGTLARVRLEPKDSLVDKIDEGSLDGTMTQSDLSALLRDRNQMRIKRLVVFHTATQAENFTSPTPLVSYNSGANMSVTKTLGRINFIYGADQDKPIGYTFDGELSRPSASLKEAASKLKQEGFELKS
>PgyICMP5027_AvrE1a_1
MHSSSIHRNTGCIIQPPAPANTNAATDLQQKIEQPKQRSSHSLSSVGKRALKNVSKLFQKSKAPQQKAATPPTVKNVKPSQPTPNAKTAKDKAPVSQLSSNSLDDLDDTRQPVTRAGHSGASTSGTKAQDPDEPATLQSSRQSMMTRSNGGRFELKDEKLVRNSEPQGSIQLDAKGKPDFSTFNTPGLAPLLDSILAPPRQTYLAHQSKDGVHGHQLLQANGHLLHLAQDDSSLALIRSSKEALHIEGKKPPAVKLEREDGNIHIDTASGRKTQELPGKAHIAHITGVLLRHDGERMRVHEDRLYQFDPLSARWKAPEGTEDIAFNSLATGGNGSVYAKSDDVVVDLTSPFMPHIEVKDLQSFSVAPDNRAALLSGKETQAILLTDMSPVIGDLTEKKTKALELDGGKAQAAAVGLSDNKLFIADTQGRLYSADRSAFESNDPQLKLMPDQANFQLAGLPLGGHDSVTGFINGDDGRVHALIKNRQGEIHSHALNEQDSKLESGWNLTNALVLSNNRGLTMPPAPTAADRLNLDRAGLVGLSEGRIQRWDATPECWKDAGIKDIDRLQRGADSNAYVLKGGKLHALKVTPEHPNMAFDHNTALAQTARSTTVEMGKEIEGLDDRVITAFAMVSNKRFVALDDQNKLTAHSKDHKPVTLDIPGLEGDIKSLALDEKHNLHALTSTGGLYCLPREAWQSTKLGDQMRARWTPVALPGGQPVKALFANDDNVLSAQIEDAEGQGLMRLSAGKWQAFEQRPVEENGLNDVHSRITGSNKTWRIPKTGLTLRMDINAFGRSGVEKSKKASTREFMRANVYKNTAEVPRWMKNVGNNIQHRHHGRLGLNEVYETESMLFKQLELIHESGGRPPAPGKDLKARIAALESKLGPQGATLVKELETLREELENHSYTALMSIGQSYGKVKNLRQQDGILNQHGELAKPSVRTQFGKKLAELGTKLNFKSSGHDLVKELQDALTQVAPSAENPTKKLLDTLKYQGLKLSHQKADVPLGQRRDASEEHGLSKARLALDLVTLKSLGALLDEVEQLPPQADIDPLQNKLARLRDVTYGENPVKVVTDMGFTDNKALESGYEAVKTFLKSFKKADHAVSVNMRAATGSKDQAELAGKFKSMLKQLEHGDDEIRLQRSYGLNLTTPFIILADNATGLWPTAGTTGNRNYILNAERCEGGVTLYLISEGAGNVSGGFGAGKDYWPGFFDENHPARSVDVGNNRTLTPNFRLGVDVTATVAASQRAGVVFNVPDEDIDAFIDDLFEGKLNPLQVLKKAVDHETYQARRFNFDLTAGGTADLRAGINLTEDRDPDADPNSDSFSAVVRGGFAANITVNLMTYTDNSLTQKNDKTKLLEGGKNRPRFLNNATLGGQLRGQIGGTRTAPTGSPASAPGPTLASQSAANNLGVAVNFSVENRTVKRVKFRYNVAKPITTEGLGKLSKSLGEAFKDSTTKAKLAELADPLNARYAGKKPEEVIQAHLDGLEELFADTQWQNDKQYKALRGLKRGAVEHRASVNKHSVMDNARFETSKTNLSGLSSESILTKIMGSVREASAPGNAARVAEFMRQDPKLRAMLKDMEGSIGTLARVRLEPKDSLVDKIDEGSLDGTMTQSDLSALLRDRNQMRIKRLVVFHTATQAENFTSPTPLVSYNSGANMSVTKTLGRINFIYGADQDKPIGYTFDGELSRPSASLKEAASKLKQEGFELKS
>PgyICMP7082_AvrE1a_1
MHSSSIHRNTGCIIQPPAPANTNAATDLQQKIEQPKQRSSHSLSSVGKRALKNVSKLFQKSKAPQQKAATPPTVKNVKPSQPTPNAKTAKDKAPVSQLSSNSLDDLDDTRQPVTRAGHSGASTSGTKAQDPDEPATLQSSRQSMMTRSNGGRFELKDEKLVRNSEPQGSIQLDAKGKPDFSTFNTPGLAPLLDSILAPPRQTYLAHQSKDGVHGHQLLQANGHLLHLAQDDSSLALIRSSKEALHIEGKKPPAVKLEREDGNIHIDTASGRKTQELPGKAHIAHITGVLLRHDGERMRVHEDRLYQFDPLSARWKAPEGTEDIAFNSLATGGNGSVYAKSDDVVVDLTSPFMPHIEVKDLQSFSVAPDNRAALLSGKETQAILLTDMSPVIGDLTEKKTKALELDGGKAQAAAVGLSDNKLFIADTQGRLYSADRSAFESNDPQLKLMPDQANFQLAGLPLGGHDSVTGFINGDDGRVHALIKNRQGEIHSHALNEQDSKLESGWNLTNALVLSNNRGLTMPPAPTAADRLNLDRAGLVGLSEGRIQRWDATPECWKDAGIKDIDRLQRGADSNAYVLKGGKLHALKVTPEHPNMAFDHNTALAQTARSTTVEMGKEIEGLDDRVITAFAMVSNKRFVALDDQNKLTAHSKDHKPVTLDIPGLEGDIKSLALDEKHNLHALTSTGGLYCLPREAWQSTKLGDQMRARWTPVALPGGQPVKALFANDDNVLSAQIEDAEGQGLMRLSAGKWQAFEQRPVEENGLNDVHSRITGSNKTWRIPKTGLTLRMDINAFGRSGVEKSKKASTREFMRANVYKNTAEVPRWMKNVGNNIQHRHHGRLGLNEVYETESMLFKQLELIHESGGRPPAPGKDLKARIAALESKLGPQGATLVKELETLREELENHSYTALMSIGQSYGKVKNLRQQDGILNQHGELAKPSVRTQFGKKLAELGTKLNFKSSGHDLVKELQDALTQVAPSAENPTKKLLDTLKYQGLKLSHQKADVPLGQRRDASEEHGLSKARLALDLVTLKSLGALLDEVEQLPPQADIDPLQNKLARLRDVTYGENPVKVVTDMGFTDNKALESGYEAVKTFLKSFKKADHAVSVNMRAATGSKDQAELAGKFKSMLKQLEHGDDEIRLQRSYGLNLTTPFIILADNATGLWPTAGTTGNRNYILNAERCEGGVTLYLISEGAGNVSGGFGAGKDYWPGFFDENHPARSVDVGNNRTLTPNFRLGVDVTATVAASQRAGVVFNVPDEDIDAFIDDLFEGKLNPLQVLKKAVDHETYQARRFNFDLTAGGTADLRAGINLTEDRDPDADPNSDSFSAVVRGGFAANITVNLMTYTDNSLTQKNDKTKLLEGGKNRPRFLNNATLGGQLRGQIGGTRTAPTGSPASAPGPTLASQSAANNLGVAVNFSVENRTVKRVKFRYNVAKPITTEGLGKLSKSLGEAFKDSTTKAKLAELADPLNARYAGKKPEEVIQAHLDGLEELFADTQWQNDKQYKALRGLKRGAVEHRASVNKHSVMDNARFETSKTNLSGLSSESILTKIMGSVREASAPGNAARVAEFMRQDPKLRAMLKDMEGSIGTLARVRLEPKDSLVDKIDEGSLDGTMTQSDLSALLRDRNQMRIKRLVVFHTATQAENFTSPTPLVSYNSGANMSVTKTLGRINFIYGADQDKPIGYTFDGELSRPSASLKEAASKLKQEGFELKS
>PgyICMP807_AvrE1a_1
MHSSSIHRNTGCIIQPPAPANTNAATDLQQKIEQPKQRSSHSLSSVGKRALKNVSKLFQKSKAPQQKAATPPTVKNVKPSQPTPNAKTAKDKAPVSQLSSNSLDDLDDTRQPVTRAGHSGASTSGTKAQDPDEPATLQSSRQSMMTRSNGGRFELKDEKLVRNSEPQGSIQLDAKGKPDFSTFNTPGLAPLLDSILATPRQTYLAHQSKDGVHGHQLLQANGHLLHLAQDDSSLALIRSSKEALHIEGKKPPAVKLEREDGNIHIDTASGRKTQELPGKAHIAHITGVLLRHDGERMRVHEDRLYQFDPLSARWKAPEGTEDIAFNSLATGGNGSVYAKSDDVVVDLTSPFMPHIEVKDLQSFSVAPDNRAALLSGKETQAILLTDMSPVIGDLTEKKTKALELDGGKAQAAAVGLSDNKLFIADTQGRLYSADRSAFESNDPQLKLMPDQANFQLAGLPLGGHDSVTGFINGDDGRVHALIKNRQGEIHSHALNEQDSKLESGWNLTNALVLSNNRGLTMPPAPTAADRLNLDRAGLVGLSEGRIQRWDATPECWKDAGIKDIDRLQRGADSNAYVLKGGKLHALKVTPEHPNMAFDHNTALAQTARSTTVEMGKEIEGLDDRVITAFAMVSNKRFVALDDQNKLTAHSKDHKPVTLDIPGLEGDIKSLALDEKHNLHALTSTGGLYCLPREAWQSTKLGDQMRARWTPVALPGGQPVKALFANDDNVLSAQIEDAEGQGLMRLSAGKWQAFEQRPVEENGLNDVHSRITGSNKTWRIPKTGLTLRMDINAFGRSGVEKSKKASTREFMRANVYKNTAEVPRWMKNVGNNIQHRHHGRLGLNEVYETESMLFKQLELIHESGGRPPAPGKDLKARIAALESKLGPQGATLVKELETLREELENHSYTALMSIGQSYGKVKNLRQQDGILNQHGELAKPSVRTQFGKKLAELGTKLNFKSSGHDLVKELQDALTQVAPSAENPTKKLLGTLKYQGLKLSHQKADVPLGQRRDASEEHGLSKARLALDLVTLKSLGALLDEVEQLPPQADIDPLQNKLARLRDVTYGENPVKVVTDMGFTDNKALESGYEAVKTFLKSFKKADHAVSVNMRAATGSKDQAELAGKFKSMLKQLEHGDDEIRLQRSYGLNLTTPFIILADNATGLWPTAGTTGNRNYILNAERCEGGVTLYLISEGAGNVSGGFGAGKDYWPGFFDENHPARSVDVGNSRTLTPNFRLGVDVTATVAASQRAGVVFNVPDEDIDAFIDDLFEGKLNPLQVLKKAVDHETYQARRFNFDLTAGGTADLRAGINLTEDRDPDADPNSDSFSAVVRGGFAANITVNLMTYTDNSLTQKNDKTKLLEGGKNRPRFLNNATLGGQLRGQIGGTRTAPTGSPASAPGPTLASQSAANNLGVAVNFSVENRTVKRVKFRYNVAKPITTEGLGKLSKSLGEAFKDSTTKAKLAELADPLNARYAGKKPEEVIQAHLDGLEELFADTQWQNDKQYKALRGLKRGAVEHRASVNKHSVMDNARFETSKTNLSGLSSESILTKIMGSVREASAPGNAARVAEFMRQDPKLRAMLKDMEGSIGTLARVRLEPKDSLVDKIDEGSLDGTMTQSDLSALLRDRNQMRIKRLVVFHTATQAENFTSPTPLVSYNSGANMSVTKTLGRINFIYGADQDKPIGYTFDGELSRPSASLKEAASKLKQEGFELKS
>PgyICMP867_AvrE1a_1
MHSSSIHRNTGCIIQPPAPANTNAATDLQQKIEQPKQRSSHSLSSVGKRALKNVSKLFQKSKAPQQKAATPPTVKNVKPSQPTPNAKTAKDKAPVSQLSSNSLDDLDDTRQPVTRAGHSGASTSGTKAQDPDEPATLQSSRQSMMTRSNGGRFELKDEKLVRNSEPQGSIQLDAKGKPDFSTFNTPGLAPLLDSILATPRQTYLAHQSKDGVHGHQLLQANGHLLHLAQDDSSLALIRSSKEALHIEGKKPPAVKLEREDGNIHIDTASGRKTQELPGKAHIAHITGVLLRHDGERMRVHEDRLYQFDPLSARWKAPEGTEDIAFNSLATGGNGSVYAKSDDVVVDLTSPFMPHIEVKDLQSFSVAPDNRAALLSGKETQAILLTDMSPVIGDLTEKKTKALELDGGKAQAAAVGLSDNKLFIADTQGRLYSADRSAFESNDPQLKLMPDQANFQLAGLPLGGHDSVTGFINGDDGRVHALIKNRQGEIHSHALNEQDSKLESGWNLTNALVLSNNRGLTMPPAPTAADRLNLDRAGLVGLSEGRIQRWDATPECWKDAGIKDIDRLQRGADSNAYVLKGGKLHALKVTPEHPNMAFDHNTALAQTARSTTVEMGKEIEGLDDRVITAFAMVSNKRFVALDDQNKLTAHSKDHKPVTLDIPGLEGDIKSLALDEKHNLHALTSTGGLYCLPREAWQSTKLGDQMRARWTPVALPGGQPVKALFANDDNVLSAQIEDAEGQGLMRLSAGKWQAFEQRPVEENGLNDVHSRITGSNKTWRIPKTGLTLRMDINAFGRSGVEKSKKASTREFMRANVYKNTAEVPRWMKNVGNNIQHRHHGRLGLNEVYETESMLFKQLELIHESGGRPPAPGKDLKARIAALESKLGPQGATLVKELETLREELENHSYTALMSIGQSYGKVKNLRQQDGILNQHGELAKPSVRTQFGKKLAELGTKLNFKSSGHDLVKELQDALTQVAPSAENPTKKLLGTLKYQGLKLSHQKADVPLGQRRDASEEHGLSKARLALDLVTLKSLGALLDEVEQLPPQADIDPLQNKLARLRDVTYGENPVKVVTDMGFTDNKALESGYEAVKTFLKSFKKADHAVSVNMRAATGSKDQAELAGKFKSMLKQLEHGDDEIRLQRSYGLNLTTPFIILADNATGLWPTAGTTGNRNYILNAERCEGGVTLYLISEGAGNVSGGFGAGKDYWPGFFDENHPARSVDVGNNRTLTPNFRLGVDVTATVAASQRAGVVFNVPDEDIDAFIDDLFEGKLNPLQVLKKAVDHETYQARRFNFDLTAGGTADLRAGINLTEDRDPDADPNSDSFSAVVRGGFAANITVNLMTYTDNSLTQKNDKTKLLEGGKNRPRFLNNATLGGQLRGQIGGTRTAPTGSPASAPGPTLASQSAANNLGVAVNFSVENRTVKRVKFRYNVAKPITTEGLGKLSKSLGEAFKDSTTKAKLAELADPLNARYAGKKPEEVIQAHLDGLEELFADTQWQNDKQYKALRGLKRGAVEHRASVNKHSVMDNARFETSKTNLSGLSSESILTKIMGSVREASAPGNAARVAEFMRQDPKLRAMLKDMEGSIGTLARVRLEPKDSLVDKIDEGSLDGTMTQSDLSALLRDRNQMRIKRLVVFHTATQAENFTSPTPLVSYNSGANMSVTKTLGRINFIYGADQDKPIGYTFDGELSRPSASLKEAASKLKQEGFELKS
>PgyR4_AvrE1a_1
MHSSSIHRNTGCIIQPPAPANTNAATDLQQKIEQPKQRSSHSLSSVGKRALKNVSKLFQKSKAPQQKAATPPTVKNVKPSQPTPNAKTAKDKAPVSQLSSNSLDDLDDTRQPVTRAGHSGASTSGTKAQDPDEPATLQSSRQSMMTRSNGGRFELKDEKLVRNSEPQGSIQLDAKGKPDFSTFNTPGLAPLLDSILATPRQTYLAHQSKDGVHGHQLLQANGHLLHLAQDDSSLALIRSSKEALHIEGKKPPAVKLEREDGNIHIDTASGRKTQELPGKAHIAHITGVLLRHDGERMRVHEDRLYQFDPLSARWKAPEGTEDIAFNSLATGGNGSVYAKSDDVVVDLTSPFMPHIEVKDLQSFSVAPDNRAALLSGKETQAILLTDMSPVIGDLTEKKTKALELDGGKAQAAAVGLSDNKLFIADTQGRLYSADRSAFESNDPQLKLMPDQANFQLAGLPLGGHDSVTGFINGDDGRVHALIKNRQGEIHSHALNEQDSKLESGWNLTNALVLSNNRGLTMPPAPTAADRLNLDRAGLVGLSEGRIQRWDATPECWKDAGIKDIDRLQRGADSNAYVLKGGKLHALKVTPEHPNMAFDHNTALAQTARSTTVEMGKEIEGLDDRVITAFAMVSNKRFVALDDQNKLTAHSKDHKPVTLDIPGLEGDIKSLALDEKHNLHALTSTGGLYCLPREAWQSTKLGDQMRARWTPVALPGGQPVKALFANDDNVLSAQIEDAEGQGLMRLSAGKWQAFEQRPVEENGLNDVHSRITGSNKTWRIPKTGLTLRMDINAFGRSGVEKSKKASTREFMRANVYKNTAEVPRWMKNVGNNIQHRHHGRLGLNEVYETESMLFKQLELIHESGGRPPAPGKDLKARIAALESKLGPQGATLVKELETLREELENHSYTALMSIGQSYGKVKNLRQQDGILNQHGELAKPSVRTQFGKKLAELGTKLNFKSSGHDLVKELQDALTQVAPSAENPTKKLLGTLKYQGLKLSHQKADVPLGQRRDASEEHGLSKARLALDLVTLKSLGALLDEVEQLPPQADIDPLQNKLARLRDVTYGENPVKVVTDMGFTDNKALESGYEAVKTFLKSFKKADHAVSVNMRAATGSKDQAELAGKFKSMLKQLEHGDDEIRLQRSYGLNLTTPFIILADNATGLWPTAGTTGNRNYILNAERCEGGVTLYLISEGAGNVSGGFGAGKDYWPGFFDENHPARSVDVGNNRTLTPNFRLGVDVTATVAASQRAGVVFNVPDEDIDAFIDDLFEGKLNPLQVLKKAVDHETYQARRFNFDLTAGGTADLRAGINLTEDRDPDADPNSDSFSAVVRGGFAANITVNLMTYTDNSLTQKNDKTKLLEGGKNRPRFLNNATLGGQLRGQIGGTRTAPTGSPASAPGPTLASQSAANNLGVAVNFSVENRTVKRVKFRYNVAKPITTEGLGKLSKSLGEAFKDSTTKAKLAELADPLNARYAGKKPEEVIQAHLDGLEELFADTQWQNDKQYKALRGLKRGAVEHRASVNKHSVMDNARFETSKTNLSGLSSESILTKIMGSVREASAPGNAARVAEFMRQDPKLRAMLKDMEGSIGTLARVRLEPKDSLVDKIDEGSLDGTMTQSDLSALLRDRNQMRIKRLVVFHTATQAENFTSPTPLVSYNSGANMSVTKTLGRINFIYGADQDKPIGYTFDGELSRPSASLKEAASKLKQEGFELKS
>PgyICMP9026_AvrE1a_1
MHSSSIHRNTGCIIQPPAPANTNAATDLQQKIEQPKQRSSHSLSSVGKRALKNVSKLFQKSKAPQQKAATPPTVKNVKPSQPTPNAKTAKDKAPVSQLSSNSLDDLDDTRQPVTRAGHSGASTSGTKAQDPDEPATLQSSRQSMMTRSNGGRFELKDEKLVRNSEPQGSIQLDAKGKPDFSTFNTPGLAPLLDSILAPPRQTYLAHQSKDGVHGHQLLQANGHLLHLAQDDSSLALIRSSKEALHIEGKKPPAVKLEREDGNIHIDTASGRKTQELPGKAHIAHITGVLLRHDGERMRVHEDRLYQFDPLSARWKAPEGTEDIAFNSLATGGNGSVYAKSDDVVVDLTSPFMPHIEVKDLQSFSVAPDNRAALLSGKETQAILLTDMSPVIGDLTEKKTKALELDGGKAQAAAVGLSDNKLFIADTQGRLYSADRSAFESNDPQLKLMPDQANFQLAGLPLGGHDSVTGFINGDDGRVHALIKNRQGEIHSHALNEQDSKLESGWNLTNALVLSNNRGLTMPPAPTAADRLNLDRAGLVGLSEGRIQRWDATPECWKDAGIKDIDRLQRGADSNAYVLKGGKLHALKVTPEHPNMAFDHNTALAQTARSTTVEMGKEIEGLDDRVITAFAMVSNKRFVALDDQNKLTAHSKDHKPVTLDIPGLEGDIKSLALDEKHNLHALTSTGGLYCLPREAWQSTKLGDQMRARWTPVALPGGQPVKALFANDDNVLSAQIEDAEGQGLMRLSAGKWQAFEQRPVEENGLNDVHSRITGSNKTWRIPKTGLTLRMDINAFGRSGVEKSKKASTREFMRANVYKNTAEVPRWMKNVGNNIQHRHHGRLGLNEVYETESMLFKQLELIHESGGRPPAPGKDLKARIAALESKLGPQGATLVKELETLREELENHSYTALMSIGQSYGKVKNLRQQDGILNQHGELAKPSVRTQFGKKLAELGTKLNFKSSGHDLVKELQDALTQVAPSAENPTKKLLGTLKYQGLKLSHQKADVPLGQRRDASEEHGLSKARLALDLVTLKSLGALLDEVEQLPPQADIDPLQNKLARLRDVTYGENPVKVVTDMGFTDNKALESGYEAVKTFLKSFKKADHAVSVNMRAATGSKDQAELAGKFKSMLKQLEHGDDEIRLQRSYGLNLTTPFIILADNATGLWPTAGTTGNRNYILNAERCEGGVTLYLISEGAGNVSGGFGAGKDYWPGFFDENHPARSVDVGNNRTLTPNFRLGVDVTATVAASQRAGVVFNVPDEDIDAFIDDLFEGKLNPLQVLKKAVDHETYQARRFNFDLTAGGTADLRAGINLTEDRDPDADPNSDSFSAVVRGGFAANITVNLMTYTDNSLTQKNDKTKLLEGGKNRPRFLNNATLGGQLRGQIGGTRTAPTGSTASAPGPTLASQSAANNLGVAVNFSVENRTVKRVKFRYNVAKPITTEGLGKLSKSLGEAFKDSTTKAKLAELADPLNARYAGKKPEEVIQAHLDGLEELFADTQWQNDKQYKALRGLKRGAVEHRASVNKHSVMDNARFETSKTNLSGLSSESILTKIMGSVREASAPGNAARVAEFMRQDPKLRAMLKDMEGSIGTLARVRLEPKDSLVDKIDEGSLDGTMTQSDLSALLRDRNQMRIKRLVVFHTATQAENFTSPTPLVSYNSGANMSVTKTLGRINFIYGADQDKPIGYTFDGELSRPSASLKEAASKLKQEGFELKS
>PgyICMP9589_AvrE1a_1
MHSSSIHRNTGCIIQPPAPANTNAATDLQQKIEQPKQRSSHSLSSVGKRALKNVSKLFQKSKAPQQKAATPPTVKNVKPSQPTPNAKTAKDKAPVSQLSSNSLDDLDDTRQPVTRAGHSGASTSGTKAQDPDEPATLQSSRQSMMTRSNGGRFELKDEKLVRNSEPQGSIQLDAKGKPDFSTFNTPGLAPLLDSILATPRQTYLAHQSKDGVHGHQLLQANGHLLHLAQDDSSLALIRSSKEALHIEGKKLPAVKLEREDGNIHIDTASGRKTQELPGKAHIAHITGVLLRHDGERMRVHEDRLYQFDPLSARWKAPEGTEDIAFNSLATGGNGSVYAKSDDVVVDLTSPFMPHIEVKDLQSFSVAPDNRAALLSGKETQAILLTDMSPVIGDLTEKKTKALELDGGKAQAAAVGLSDNKLFIADTQGRLYSADRSAFESNDPQLKLMPDQANFQLAGLPLGGHDSVTGFINGDDGRVHALIKNRQGEIHSHALNEQDSKLESGWNLTNALVLSNNRGLTMPPAPTAADRLNLDRAGLVGLSEGRIQRWDATPECWKDAGIKDIDRLQRGADSNAYVLKGGKLHALKVTPEHPNMAFDHNTALAQTARSTTVEMGKEIEGLDDRVITAFAMVSNKRFVALDDQNKLTAHSKDHKPVTLDIPGLEGDIKSLALDEKHNLHALTSTGGLYCLPREAWQSTKLGDQMRARWTPVALPGGQPVKALFANDDNVLSAQIEDAEGQGLMRLSAGKWQAFEQRPVEENGLNDVHSRITGSNKTWRIPKTGLTLRMDINAFGRSGVEKSKKASTREFMRANVYKNTAEVPRWMKNVGNNIQHRHHGRLGLNEVYETESMLFKQLELIHESGGRPPAPGKDLKARIAALESKLGPQGATLVKELETLREELENHSYTALMSIGQSYGKVKNLRQQDGILNQHGELAKPSVRTQFGKKLAELGTKLNFKSSGHDLVKELQDALTQVAPSAENPTKKLLGTLKYQGLKLSHQKADVPLGQRRDASEEHGLSKARLALDLVTLKSLGALLDXRGRTATAASRHRSVTKQTGEAA
>PgyICMP9589_AvrE1a_2
MTYGENPVKVVTDMGFTDNKALESGYEAVKTFLKSFKKADHAVSVNMRAATGSKDQAELAGKFKSMLKQLEHGDDEIRLQRSYGLNLTTPFIILADNATGLWPTAGTTGNRNYILNAERCEGGVTLYLISEGAGNVSGGFGAGKDYWPGFFDENHPARSVDVGNSRTLTPNFRLGVDVTATVAASQRAGVVFNVPDEDIDAFIDDLFEGKLNPLQVLKKAVDHETYQARRFNFDLTAGGTADLRAGINLTEDRDPDADPNSDSFSAVVRGGFAANITVNLMTYTDNSLTQKNDKTKLLEGGKNRPRFLNNATLGGQLRGQIGGTRTAPTGSPASAPGPTLASQSAANNLGVAVNFSVENRTVKRVKFRYNVAKPITTEGLGKLSKSLGEAFKDSTTKAKLAELADPLNARYAGKKPEEVIQAHLDGLEELFADTQWQNDKQYKALRGLKRGAVEHRASVNKHSVMDNARFETSKTNLSGLSSESILTKIMGSVREASAPGNAARVAEFMRQDPKLRAMLKDMEGSIGTLARVRLEPKDSLVDKIDEGSLDGTMTQSDLSALLRDRNQMRIKRLVVFHTATQAENFTSPTPLVSYNSGANMSVTKTLGRINFIYGADQDKPIGYTFDGELSRPSASLKEAASKLKQEGFELKS
>PgyKN44_AvrE1a_2
MHSSSIHRNTGCIIQPPAPANTNAATDLQQKIEQPKQRSSHSLSSVGKRALKNVSKLFQKSKAPQQKAATPPTVKNVKPSQPTPNAKTAKDKAPVSQLSSNSLDDLDDTRQPVTRAGHSGASTSGTKAQDPDEPATLQSSRQSMMTRSNGGRFELKDEKLVRNSEPQGSIQLDAKGKPDFSTFNTPGLAPLLDSILAPPRQTYLAHQSKDGVHGHQLLQANGHLLHLAQDDSSLALIRSSKEALHIEGKKPPAVKLEREDGNIHIDTASGRKTQELPGKAHIAHITGVLLRHDGERMRVHEDRLYQFDPLSARWKAPEGTEDIAFNSLATGGNGSVYAKSDDVVVDLTSPFMPHIEVKDLQSFSVAPDNRAALLSGKETQAILLTDMSPVIGDLTEKKTKALELDGGKAQAAAVGLSDNKLFIADTQGRLYSADRSAFESNDPQLKLMPDQANFQLAGLPLGGHDSVTGFINGDDGRVHALIKNRQGEIHSHALNEQDSKLESGWNLTNALVLSNNRGLTMPPAPTAADRLNLDRAGLVGLSEGRIQRWDATPECWKDAGIKDIDRLQRGADSNAYVLKGGKLHALKVTPEHPNMAFDHNTALAQTARSTTVEMGKEIEGLDDRVITAFAMVSNKRFVALDDQNKLTAHSKDHKPVTLDIPGLEGDIKSLALDEKHNLHALTSTGGLYCLPREAWQSTKLGDQMRARWTPVALPGGQPVKALFANDDNVLSAQIEDAEGQGLMRLSAGKWQAFEQRPVEENGLNDVHSRITGSNKTWRIPKTGLTLRMDINAFGRSGVEKSKKASTREFMRANVYKNTAEVPRWMKNVGNNIQHRHHGRLGLNEVYETESMLFKQLELIHESGGRPPAPGKDLKARIAALESKLGPQGATLVKELETLREELENHSYTALMSIGQSYGKVKNLRQQDGILNQHGELAKPSVRTQFGKKLAELGTKLNFKSSGHDLVKELQDALTQVAPSAENPTKKLLGTLKYQGLKLSHQKADVPLGQRRDASEEHGLSKARLALDLVTLKSLGALLDEVEQLPPQADIDPLQNKLARLRDVTYGENPVKVVTDMGFTDNKALESGYEAVKTFLKSFKKADHAVSVNMRAATGSKDQAELAGKFKSMLKQLEHGDDEIRLQRSYGLNLTTPFIILADNATGLWPTAGTTGNRNYILNAERCEGGVTLYLISEGAGNVSGGFGAGKDYWPGFFDENHPARSVDVGNNRTLTPNFRLGVDVTATVAASQRAGVVFNVPDEDIDAFIDDLFEGKLNPLQVLKKAVDHETYQARRFNFDLTAGGAAGFXIQPRPHGGRNCRSTRRDKPDRRQRPGCRSQ
>PgyUnB647_AvrE1a_2
MHSSSIHRNTGCIIQPPAPANTNAATDLQQKIEQPKQRSSHSLSSVGKRALKNVSKLFQKSKAPQQKAATPPTVKNVKPSQPTPNAKTAKDKAPVSQLSSNSLDDLDDTRQPVTRAGHSGASTSGTKAQDPDEPATLQSSRQSMMTRSNGGRFELKDEKLVRNSEPQGSIQLDAKGKPDFSTFNTPGLAPLLDSILAPPRQTYLAHQSKDGVHGHQLLQANGHLLHLAQDDSSLALIRSSKEALHIEGKKPPAVKLEREDGNIHIDTASGRKTQELPGKAHIAHITGVLLRHDGERMRVHEDRLYQFDPLSARWKAPEGTEDIAFNSLATGGNGSVYAKSDDVVVDLTSPFMPHIEVKDLQSFSVAPDNRAALLSGKETQAILLTDMSPVIGDLTEKKTKALELDGGKAQAAAVGLSDNKLFIADTQGRLYSADRSAFESNDPQLKLMPDQANFQLAGLPLGGHDSVTGFINGDDGRVHALIKNRQGEIHSHALNEQDSKLESGWNLTNALVLSNNRGLTMPPAPTAADRLNLDRAGLVGLSEGRIQRWDATPECWKDAGIKDIDRLQRGADSNAYVLKGGKLHALKVTPEHPNMAFDHNTALAQTARSTTVEMGKEIEGLDDRVITAFAMVSNKRFVALDDQNKLTAHSKDHKPVTLDIPGLEGDIKSLALDEKHNLHALTSTGGLYCLPREAWQSTKLGDQMRARWTPVALPGGQPVKALFANDDNVLSAQIEDAEGQGLMRLSAGKWQAFEQRPVEENGLNDVHSRITGSNKTWRIPKTGLTLRMDINAFGRSGVEKSKKASTREFMRANVYKNTAEVPRWMKNVGNNIQHRHHGRLGLNEVYETESMLFKQLELIHESGGRPPAPGKDLKARIAALESKLGPQGATLVKELETLREELENHSYTALMSIGQSYGKVKNLRQQDGILNQHGELAKPSVRTQFGKKLAELGTKLNFKSSGHDLVKELQDALTQVAPSAENPTKKLLGTLKYQGLKLSHQKADVPLGQRRDASEEHGLSKARLALDLVTLKSLGALLDEVEQLPPQADIDPLQNKLARLRDVTYGENPVKVVTDMGFTDNKALESGYEAVKTFLKSFKKADHAVSVNMRAATGSKDQAELAGKFKSMLKQLEHGDDEIRLQRSYGLNLTTPFIILADNATGLWPTAGTTGNRNYILNAERCEGGVTLYLISEGAGNVSGGFGAGKDYWPGFFDENHPARSVDVGNNRTLTPNFRLGVDVTATVAASQRAGVVFNVPDEDIDAFIDDLFEGKLNPLQVLKKAVDHETYQARRFNFDLTAGGGAGLXAAGGGAELPIYAQG
>PhiICMP9314_AvrE1a_1
MHQAAISGTWTGIFTVHSSSIHRNTGGIIQPTVPANTNAATDLQQKTEQPKQRSSHSLSSVGKRALKNVSKLFQKSKAPQQKAATPPTVKNVKPSQPTSNAKTAKNKAPVSQLSSNSLDDLDDTRQPVTRAGHSGASTSGTKAQDPDEPATIQSSRQSMMTRSNGGRFELKDEKLVRNSEPQGSIQLDAKGKPDFSTFNTPGLAPLLDSILATPRQTYLAHQSKDGVHGHQLLQANGHLLHLAQDDSSLALIRSSKEALHIEGKKPPAVKLEREDGNIHIDTASGRKTQELPGKAHIAHITGVLLRHDGERMRVHEDRLYQFDPLSARWKAPEGTEDIAFNSLATGGNGSVYAKSDDVVVDLTSPFMPHIEVKDLQSFSVAPDNRAALLSGKETQAILLTDMSPVIGDLTEKKTKALELDGGKAQAAAVGLSDNKLFIADTQGELYSADRSAFESNDPQLKLTPDQANFQLAGLPLGGHDSVTGFINGDDGRVHALIKNRQGEIHSHALNEQDSKLESGWNLTNALVLSNNRGLSMPPAPTAADRLNLDRAGLVGLSEGRIQRWDATPECWKDAGIKDIERLQRGADSNAYVLKGGKLHALKVTPEHPNMAFDHNTALAQTARSTTVEMGKEIEGLDDRVITAFAMVSNKCFVALDDQNKLTAHSKDHKPFTLDIPGLEGDIKSLALDEKQNLHALTSTGGLYCLPKEAWQSTKLGDQMRARWTPVALPGGQPVKALFANDDNVLSAQIEDAEGQGLMRLSAGKWQAFEQRPVEENGLNDVHSRITGSNKTWRIPKTGLTLRMDINAFGRSGVEKSKKASTREFIRANVYKNTAEVPRWMKNVGNSIQHRHHGRLGLNEVYETESMLFKQLELINESGGRPPAPGKDLKARIAALESKLGPQGATLVKELETLREELENHSYTALMSIGQSYGKVKNLRQQDGILNQHGELAKPSVRTQFGKKLAELGTKLNFKSSGHDLVKELQDALTQVAPSAENPTKKLLGTLKYQGLKLSHQKADVPLGQRRDASEEHGLSKARLALDLVTLKSLGALLDEVEQLPPQADIDPLQNKLATLRDVTYGENPVKVVTDMGFTDNKALESGYEAVKTFLKSFKKADHAVSVNMRAATGSKDQAELAGKFKSMLKQLEHGDDEIGLQRSYGLNLTTPFIILADKSTGLWPTAGTTGNRNYILNAERCEGGVTLYLISEGAGNVSGGFGAGKDYWPGFFDENHPARSVDVGNNRTLTPNFRLGVDVTATVAASQRAGVVFNVPDEDIDAFVDDLFEGKLNPLQVLKKAVDHETYEARRFNFDLTAGGTADLRAGINLTENRDPDADPNSDSFSAVVRGGFAANITVNLMTYTDYSLTQKNDKTELREGGKNRPRFLNNATLGGQLRGQIGGTHTAPTGTPASAPGPTPASQTAANNLGVAVNFSVENRTVKRVKFRYNVAKPITTEGLGKLSKSLGEAFKDSTTKAKLAELADPLNARYAGKKPDEVIQAHLDGLEELFADTQWQNDKQYKALRGLKRGAVEHRASVNKHSVMDNARFETSKTNLSGLSSESILTKIMGSVREASAPGNAARVAEFMRQDPKLRAMLKDMEGSIGTLARVRLEPKDSLVDKIDEGSLDGTMTQSDLSALLGDRNQMRIKRLVVFHTATQAENFTSPTPLVSYNSGANMSVTKTLGRVNFIYGADQDKPIGYTFDGELSRPSASLKEAASKLKQEGFELKS
>PhiICMP9623_AvrE1a_1
MHQAAISGTWTGIFTVHSSSIHRNTGGIIQPTVPANTNAATDLQQKTEQPKQRSSHSLSSVGKRALKNVSKLFQKSKAPQQKAATPPTVKNVKPSQPTSNAKTAKNKAPVSQLSSNSLDDLDDTRQPVTRAGHSGASTSGTKAQDPDEPATIQSSRQSMMTRSNGGRFELKDEKLVRNSEPQGSIQLDAKGKPDFSTFNTPGLAPLLDSILATPRQTYLAHQSKDGVHGHQLLQANGHLLHLAQDDSSLALIRSSKEALHIEGKKPPAVKLEREDGNIHIDTASGRKTQELPGKAHIAHITGVLLRHDGERMRVHEDRLYQFDPLSARWKAPEGTEDIAFNSLATGGNGSVYAKSDDVVVDLTSPFMPHIEVKDLQSFSVAPDNRAALLSGKETQAILLTDMSPVIGDLTEKKTKALELDGGKAQAAAVGLSDNKLFIADTQGELYSADRSAFESNDPQLKLTPDQANFQLAGLPLGGHDSVTGFINGDDGRVHALIKNRQGEIHSHALNEQDSKLESGWNLTNALVLSNNRGLSMPPAPTAADRLNLDRAGLVGLSEGRIQRWDATPECWKDAGIKDIERLQRGADSNAYVLKGGKLHALKVTPEHPNMAFDHNTALAQTARSTTVEMGKEIEGLDDRVITAFAMVSNKCFVALDDQNKLTAHSKDHKPFTLDIPGLEGDIKSLALDEKQNLHALTSTGGLYCLPKEAWQSTKLGDQMRARWTPVALPGGQPVKALFANDDNVLSAQIEDAEGQGLMRLSAGKWQAFEQRPVEENGLNDVHSRITGSNKTWRIPKTGLTLRMDINAFGRSGVEKSKKASTREFIRANVYKNTAEVPRWMKNVGNSIQHRHHGRLGLNEVYETESMLFKQLELINESGGRPPAPGKDLKARIAALESKLGPQGATLVKELETLREELENHSYTALMSIGQSYGKVKNLRQQDGILNQHGELAKPSVRTQFGKKLAELGTKLNFKSSGHDLVKELQDALTQVAPSAENPTKKLLGTLKYQGLKLSHQKADVPLGQRRDASEEHGLSKARLALDLVTLKSLGALLDEVEQLPPQADIDPLQNKLATLRDVTYGENPVKVVTDMGFTDNKALESGYEAVKTFLKSFKKADHAVSVNMRAATGSKDQAELAGKFKSMLKQLEHGDDEIGLQRSYGLNLTTPFIILADKSTGLWPTAGTTGNRNYILNAERCEGGVTLYLISEGAGNVSGGFGAGKDYWPGFFDENHPARSVDVGNNRTLTPNFRLGVDVTATVAASQRAGVVFNVPDEDIDAFVDDLFEGKLNPLQVLKKAVDHETYEARRFNFDLTAGGTADLRAGINLTENRDPDADPNSDSFSAVVRGGFAANITVNLMTYTDYSLTQKNDKTELREGGKNRPRFLNNATLGGQLRGQIGGTHTAPTGTPASAPGPTPASQTAANNLGVAVNFSVENRTVKRVKFRYNVAKPITTEGLGKLSKSLGEAFKDSTTKAKLAELADPLNARYAGKKPDEVIQAHLDGLEELFADTQWQNDKQYKALRGLKRGAVEHRASVNKHSVMDNARFETSKTNLSGLSSESILTKIMGSVREASAPGNAARVAEFMRQDPKLRAMLKDMEGSIGTLARVRLEPKDSLVDKIDEGSLDGTMTQSDLSALLGDRNQMRIKRLVVFHTATQAENFTSPTPLVSYNSGANMSVTKTLGRVNFIYGADQDKPIGYTFDGELSRPSASLKEAASKLKQEGFELKS
>PhoICMP7840_AvrE1a_1
MHSSSIHRNTGSIIQPPVPANTNAATDLQQKIEQPKQRSSHSLSSVGKRALKNVSKLFQKSKAPQQKAATPPTVKNVKPSQPTSNSKTAKDKAPVSQLSSNSLDDLEDTRQPVTRAGHSGASTSGTKAQDPDEPATLQSSRQSMMTRSNGGRFELKDEKLVRNSEPQGSIQLDAKGKPDFSTFNTPGLAPLLDSILATPMQTYLAHQSKDGVHGHQLLQANGHLLHLAQDDSSLALIRSSKEALHIEGKKPPAVKLEREDGNIHIDTASGRKTQELPGKAHIAHITGVLLRHDGERMRVHEDRLYQFDPLSARWKAPEGTEDIAFNSLATGGNGSVYAKSDDVVVDLTSPFMPHIEVKDLQSFSVAPDNRAALLSGKETQAILLTDMSPVIGDLTEKKTKALELDGGKAQAAAVGLSDNKLFIADTQGRLYSADRSAFESNDPQLKLTPDQANFQLAGLPLGGHDSVTGFINGDDGRVHALIKNRQGEIHSHALNEQDSKLESGWNLTNALVLSNNRGLTMPPAPTAADRLNLDRAGLVGLSEGRIQRWDATPECWKDAGIKDIDRLQRGADSNAYVLKGGKLHALKVTPEHPNMAFDHNTALAQTARSTTVEMGKEIEGLDDRVITAFAMVSNKSFVALDDQNKLTAHSKDHKPVTLDIPGLEGDIKSLALDEKQNLHALTSTGGLYCLPKEAWQSTKLGDQMRARWTPVALPGGQPVKALFANDDNVLSAQVEDAEGQGLMRLSAGKWQAFEQRPVEENGLNDVHSRITGSNKTWRIPKTGLTLRMDINAFGRSGVEKSKKASTREFMRANVYKNTAEVPRWMKNVGNSIQHRHHGRLGLNEVYETESMLFKQLELINESGGRPPAPGKDLKARIAALESKLGPQGATLVKELETLREELENHSYTALMSIGQSYGKVKNLRQQDGILNQHGELAKPSVRTQFGKKLAELGTKLNFKSSGHDLVKELQDALTQVAPSAENPTKKLLGTLKYQGLKLSHQKADVPLGQRRDASEEHGLSKARLALDLVTLKSLGALLDEVEQLPPQADIDPLQNKLATLRDVTYGENPVKVVTDMGFTDNKALESGYEAVKTFLKSFKKADHAVSVNMRAATGSKDQAELAGKFKSMLKQLEHGDDEIGLQRSYGLNLTTPFIILAYKATGIWPTAGTTGNRNYILNAERCEGGVTLYLISEGAGNVSGGFGAGKDYWPGFFDENHPARSVDVGNNRTLTPNFRLGVDVTATVAASQRAGVVFNVPDEDIDAFVDDLFEGKLNPLQVLKKAVDHETYQARRFNFDLTAGGTADLRSGINLTEDRDPDADPNSNSFSAVVRGGFAANITVNLMTYTDYSLTQKNDKTELREGGKNRPRFLNNATLGGQLRGQLRGQIGGTHTAPTGTPASAPGPTPASQSAANNLGVAVNFSAENRTVKRVKFRYNVAKPITTEGLGKLSKSLGEAFKDSTTKAKLAELADPLNARYAGKKPDEVIQAHLDGLEELFADTQWQNDKQYKALRGLKRGAVEHRASVNKHSVMDNARFETSKTNLSGLSSESILTKIMGSVREASAPGNAARVAEFMRQDPKLRAMLKDMEGSIGTLARVRLEPKDSLVDKIDEGSLDGTMTQSDFSALLGDRNQMRIKRLVVFHTATQAENFTSPTPLVSYNSGANMSVTKTLGRINFIYGADQDKPIGYTFDGELSRPSASLKEAASKLKQEGFELKS
>PhoICMP7847_AvrE1a_1
MGKLSKSLGEAFKDSTTKAKLAELADPLNARYAGKKPDEVIQAHLDGLEELFADTQWQNDKQYKALRGLKRGAVEHRASVNKHSVMDNARFETSKTNLSGLSSESILTKIMGSVREASAPGNAARVAEFMRQDPKLRAMLKDMEGSIGTLARVRLEPKDSLVDKIDEGSLDGTMTQSDFSALLGDRNQMRIKRLVVFHTATQAENFTSPTPLVSYNSGANMSVTKTLGRINFIYGADQDKPIGYTFDGELSRPSASLKEAASKLKQEGFELKS
>PhoICMP7847_AvrE1a_2
MHSSSIHRNTGSIIQPPVPANTNAATDLQQKIEQPKQRSSHSLSSVGKRALKNVSKLFQKSKAPQQKAATPPTVKNVKPSQPTSNSKTAKDKAPVSQLSSNSLDDLEDTRQPVTRAGHSGASTSGTKAQDPDEPATLQSSRQSMMTRSNGGRFELKDEKLVRNSEPQGSIQLDAKGKPDFSTFNTPGLAPLLDSILATPMQTYLAHQSKDGVHGHQLLQANGHLLHLAQDDSSLALIRSSKEALHIEGKKPPAVKLEREDGNIHIDTASGRKTQELPGKAHIAHITGVLLRHDGERMRVHEDRLYQFDPLSARWKAPEGTEDIAFNSLATGGNGSVYAKSDDVVVDLTSPFMPHIEVKDLQSFSVAPDNRAALLSGKETQAILLTDMSPVIGDLTEKKTKALELDGGKAQAAAVGLSDNKLFIADTQGRLYSADRSAFESNDPQLKLTPDQANFQLAGLPLGGHDSVTGFINGDDGRVHALIKNRQGEIHSHALNEQDSKLESGWNLTNALVLSNNRGLTMPPAPTAADRLNLDRAGLVGLSEGRIQRWDATPECWKDAGIKDIDRLQRGADSNAYVLKGGKLHALKVTPEHPNMAFDHNTALAQTARSTTVEMGKEIEGLDDRVITAFAMVSNKSFVALDDQNKLTAHSKDHKPVTLDIPGLEGDIKSLALDEKQNLHALTSTGGLYCLPKEAWQSTKLGDQMRARWTPVALPGGQPVKALFANDDNVLSAQVEDAEGQGLMRLSAGKWQAFEQRPVEENGLNDVHSRITGSNKTWRIPKTGLTLRMDINAFGRSGVEKSKKASTREFMRANVYKNTAEVPRWMKNVGNSIQHRHHGRLGLNEVYETESMLFKQLELINESGGRPPAPGKDLKARIAALESKLGPQGATLVKELETLREELENHSYTALMSIGQSYGKVKNLRQQDGILNQHGELAKPSVRTQFGKKLAELGTKLNFKSSGHDLVKELQDALTQVAPSAENPTKKLLGTLKYQGLKLSHQKADVPLGQRRDASEEHGLSKARLALXXXXXXXXXXXXXXRKPT
>Pla107_AvrE1a_1
MVRGGFAANITVNLMTYTDYSLTQKNDKTELREGGKNRPRFLNNATLGGQLRGQIGGTHTAPTGTPASAPGPTPASQSAANNLGVAVNFSVENRTVKRVKFRYNVAKPITTEGLGKLSKSLGEAFKDSTTKAKLAELADPLNARYAGKKPDEVIQAHLDGLEELFADTQWQNDKQYKALRGLKRGAVEHRASVNKHSVMDNARFETSKTNLSGLSSESILTKIMGSVREASAPGNAARVAEFMRQDPKLRAMLKDMEGSIGTLARVRLEPKDSLVDKIDEGSLDGTMTQSDLSALLGDRNQMRIKRLVVFHTATQAENFTSPTPLVSYNSGANMSVTKTLGRINFIYGADQDKPIGYTFDGELSRPSASLKEAAIKLKQEGFELKS
>Pla107_AvrE1a_2
MHSSSIHRNTGGIIQPTVPANTNAATDLQQKTEQPKQRSSHSLSSVGKRALKNVSKLFQKSKAPQQKAATPPTVKNVKPSQPTSNAKTAKDKAPVSQLSSNSLDDLDDTRQPVTRAGHSGASTSGTKAQDPDEPATIQSSRQSMMTRSNGGRFELKDEKLVRNSEPQGSIQLDAKGKPDFSTFNTPGLAPLLDSILATPRQTYLAHQSKDGVHGHQLLQANGHLLHLAQDDSSLALIRSSKEALHIEGKKPPAVKLEREHGNIHIDTASGRKTQELPGKAHIAHITGVLLRHDGERMRVHEDRLYQFDPLSARWKAPEGTEDIAFNSLATGGNGSVYAKSDDVVVDLTSPFMPHIEVKDLQSFSVAPDNRAALLSGKETQAILLTDMSPVIGDLTEKKTKALELDGGKAQAAAVGLSDNKLFIADTQGRLYSADRSAFESNDPQLKLTPDQANFQLAGLPLGGHDSVTGFINGDDGRVHALIKNRQGEIHSHALNEQDSKLESGWNVTNALVLSNNRGLSMPPAPTAADRLNLDRAGLVGLSEGRIQRWDATPECWKDAGIKDIDRLQRGADSNAYVLKGGKLHALKVTPEHPNMAFDHNTALAQTARSTTVEMGKEIEGLDDRVITAFAMVSNKCFVALDDQNKLTAHSKDHKPVTLDISGLEGDIKSLALDEKQNLHALTSTGGLYCLPKEAWQSTKLGDQMRPRWTPVALPGGQPVKALFANDDNVLSAQVEDAEGQGLMRLSAGKWQAFEQRPVEENGLNDVHSRITGSNKTWRIPKTGLTLRMDINAFGRSGVEKSKKASTREFMRANVYKNTAEVPRWMKNVGNSIQHRHHGRLGLNEVYETESMLFKQLELINESGGRPPAPGKDLKARIAALESKLGPQGATLVKELETLREELENHSYTALMSIGQSYGKVKNLRQQDGILNQHGELAKPSVRTQFGKKLAELGTKLNFKSSGHDLVKELQDALTQVAPSAENPTKKLLGTLKYQGLKLSHQKADVPLGQRRDAREEHGLSKARLALDLVTLKSLGALLDEVEQLPPQADIDPLQNKLATLRDVTYGENPVKVVTDMGFTDNKALESGYDAVKTFLKSFKKADHAVSVNMRAATGSKDQAELAGKFKSMLKQLEHGDDEIGLQRSYGLNLTTPFIILADKATGLWPTAGTTGNRNYILNAERCEGGVTLYLISEGAGNVSGGFGAGKDYWPGFFDENHPARSVDVGNNRTLTPNFRLGVDVTATVAASQRAGVVFNVPDEDIDAFVDDLFEGKLNPLQVLKKAVDHETYEARRFNFDLTAGGGGGLPGGGKKNEEXNT
>Pla301315_AvrE1a_1
MHSSSIHRNTGGIIQPTVPANTNAATDLQQKTEQPKQRSSHSLSSVGKRALKNVSKLFQKSKAPQQKAATPPTVKNVKPSQPTSNAKTAKDKAPVSQLSSNSLDDLDDTRQPVTRAGHSGASTSGTKAQDPDEPATIQSSRQSMMTRSNGGRFELKDEKLVRNSEPQGSIQLDAKGKPDFSTFNTPGLAPLLDSILATPRQTYLAHQSKDGVHGHQLLQANGHLLHLAQDDSSLALIRSSKEALHIEGKKPPAVKLEREHGNIHIDTASGRKTQELPGKAHIAHITGVLLRHDGERMRVHEDRLYQFDPLSARWKAPEGTEDIAFNSLATGGNGSVYAKSDDVVVDLTSPFMPHIEVKDLQSFSVAPDNRAALLSGKETQAILLTDMSPVIGDLTEKKTKALELDGGKAQAAAVGLSDNKLFIADTQGRLYSADRSAFESNDPQLKLTPDQANFQLAGLPLGGHDSVTGFINGDDGRVHALIKNRQGEIHSHALNEQDSKLESGWNVTNALVLSNNRGLSMPPAPTAADRLNLDRAGLVGLSEGRIQRWDATPECWKDAGIKDIDRLQRGADSNAYVLKGGKLHALKVTPEHPNMAFDHNTALAQTARSTTVEMGKEIEGLDDRVITAFAMVSNKCFVALDDQNKLTAHSKDHKPVTLDISGLEGDIKSLALDEKQNLHALTSTGGLYCLPKEAWQSTKLGDQMRPRWTPVALPGGQPVKALFANDDNVLSAQVEDAEGQGLMRLSAGKWQAFEQRPVEENGLNDVHSRITGSNKTWRIPKTGLTLRMDINAFGRSGVEKSKKASTREFMRANVYKNTAEVPRWMKNVGNSIQHRHHGRLGLNEVYETESMLFKQLELINESGGRPPAPGKDLKARIAALESKLGPQGATLVKELETLREELENHSYTALMSIGQSYGKVKNLRQQDGILNQHGELAKPSVRTQFGKKLAELGTKLNFKSSGHDLVKELQDALTQVAPSAENPTKKLLGTLKYQGLKLSHQKADVPLGQRRDAREEHGLSKARLALDLVTLKSLGALLDEVEQLPPQADIDPLQNKLATLRDVTYGENPVKVVTDMGFTDNKALESGYDAVKTFLKSFKKADHAVSVNMRAATGSKDQAELAGKFKSMLKQLEHGDDEIGLQRSYGLNLTTPFIILADKATGLWPTAGTTGNRNYILNAERCEGGVTLYLISEGAGNVSGGFGAGKDYWPGFFDENHPARSVDVGNNRTLTPNFRLGVDVTATVAASQRAGVVFNVPDEDIDAFVDDLFEGKLNPLQVLKKAVDHETYEARRFNFDLTAGGTADLRAGINLTEDRDPDADPNSDSFSAVVRGGFAANITVNLMTYTDYSLTQKNDKTELREGGKNRPRFLNNATLGGQLRGQIGGTHTAPTGTPASAPGPTPASQSAANNLGVAVNFSVENRTVKRVKFRYNVAKPITTEGLGKLSKSLGEAFKDSTTKAKLAELADPLNARYAGKKPDEVIQAHLDGLEELFADTQWQNDKQYKALRGLKRGAVEHRASVNKHSVMDNARFETSKTNLSGLSSESILTKIMGSVREASAPGNAARVAEFMRQDPKLRAMLKDMEGSIGTLARVRLEPKDSLVDKIDEGSLDGTMTQSDLSALLGDRNQMRIKRLVVFHTATQAENFTSPTPLVSYNSGANMSVTKTLGRINFIYGADQDKPIGYTFDGELSRPSASLKEAAIKLKQEGFELKS
>PlaICMP1448_AvrE1a_1
MHSSSIHRNTGGIIQPTVPANTNAATDLQQKTEQPKQRSSHSLSSVGKRALKNVSKLFQKSKAPQQKAATPPTVKNVKPSQPTSNAKTAKDKAPVSQLSSNSLDDLDDTRQPVTRAGHSGASTSGTKAQDPDEPATIQSSRQSMMTRSNGGRFELKDEKLVRNSEPQGSIQLDAKGKPDFSTFNTPGLAPLLDSILATPRQTYLAHQSKDGVHGHQLLQANGHLLHLAQDDSSLALIRSSKEALHIEGKKPPAVKLEREHGNIHIDTASGRKTQELPGKAHIAHITGVLLRHDGERMRVHEDRLYQFDPLSARWKAPEGTEDIAFNSLATGGNGSVYAKSDDVVVDLTSPFMPHIEVKDLQSFSVAPDNRAALLSGKETQAILLTDMSPVIGDLTEKKTKALELDGGKAQAAAVGLSDNKLFIADTQGRLYSADRSAFESNDPQLKLTPDQANFQLAGLPLGGHDSVTGFINGDDGRVHALIKNRQGEIHSHALNEQDSKLESGWNVTNALVLSNNRGLSMPPAPTAADRLNLDRAGLVGLSEGRIQRWDATPECWKDAGIKDIDRLQRGADSNAYVLKGGKLHALKVTPEHPNMAFDHNTALAQTARSTTVEMGKEIEGLDDRVITAFAMVSNKCFVALDDQNKLTAHSKDHKPVTLDISGLEGDIKSLALDEKQNLHALTSTGGLYCLPKEAWQSTKLGDQMRPRWTPVALPGGQPVKALFANDDNVLSAQVEDAEGQGLMRLSAGKWQAFEQRPVEENGLNDVHSRITGSNKTWRIPKTGLTLRMDINAFGRSGVEKSKKASTREFMRANVYKNTAEVPRWMKNVGNSIQHRHHGRLGLNEVYETESMLFKQLELINESGGRPPAPGKDLKARIAALESKLGPQGATLVKELETLREELENHSYTALMSIGQSYGKVKNLRQQDGILNQHGELAKPSVRTQFGKKLAELGTKLNFKSSGHDLVKELQDALTQVAPSAENPTKKLLGTLKYQGLKLSHQKADVPLGQRRDAREEHGLSKARLALDLVTLKSLGALLDEVEQLPPQADIDPLQNKLATLRDVTYGENPVKVVTDMGFTDNKALESGYDAVKTFLKSFKKADHAVSVNMRAATGSKDQAELAGKFKSMLKQLEHGDDEIGLQRSYGLNLTTPFIILADKATGLWPTAGTTGNRNYILNAERCEGGVTLYLISEGAGNVSGGFGAGKDYWPGFFDENHPARSVDVGNNRTLTPNFRLGVDVTATVAASQRAGVVFNVPDEDIDAFVDDLFEGKLNPLQVLKKAVDHETYEARRFNFDLTAGGTADLRAGINLTEDRDPDADPNSDSFSAVVRGGFAANITVNLMTYTDYSLTQKNDKTELREGGKNRPRFLNNATLGGQLRGQIGGTHTAPTGTPASAPGPTPASQSAANNLGVAVNFSVENRTVKRVKFRYNVAKPITTEGLGKLSKSLGEAFKDSTTKAKLAELADPLNARYAGKKPDEVIQAHLDGLEELFADTQWQNDKQYKALRGLKRGAVEHRASVNKHSVMDNARFETSKTNLSGLSSESILTKIMGSVREASAPGNAARVAEFMRQDPKLRAMLKDMEGSIGTLARVRLEPKDSLVDKIDEGSLDGTMTQSDLSALLGDRNQMRIKRLVVFHTATQAENFTSPTPLVSYNSGANMSVTKTLGRINFIYGADQDKPIGYTFDGELSRPSASLKEAAIKLKQEGFELKS
>PlaICMP3402_AvrE1a_1
MHSSSIHRNTGGIIQPTVPANTNAATDLQQKTEQPKQRSSHSLSSVGKRALKNVSKLFQKSKAPQQKAATPPTVKNVKPSQPTSNAKTAKDKAPVSQLSSNSLDDLDDTRQPVTRAGHSGASTSGTKAQDPDEPATIQSSRQSMMTRSNGGRFELKDEKLVRNSEPQGSIQLDAKGKPDFSTFNTPGLAPLLDSILATPRQTYLAHQSKDGVHGHQLLQANGHLLHLAQDDSSLALIRSSKEALHIEGKKPPAVKLEREHGNIHIDTASGRKTQELPGKAHIAHITGVLLRHDGERMRVHEDRLYQFDPLSARWKAPEGTEDIAFNSLATGGNGSVYAKSDDVVVDLTSPFMPHIEVKDLQSFSVAPDNRAALLSGKETQAILLTDMSPVIGDLTEKKTKALELDGGKAQAAAVGLSDNKLFIADTQGRLYSADRSAFESNDPQLKLTPDQANFQLAGLPLGGHDSVTGFINGDDGRVHALIKNRQGEIHSHALNEQDSKLESGWNVTNALVLSNNRGLSMPPAPTAADRLNLDRAGLVGLSEGRIQRWDATPECWKDAGIKDIDRLQRGADSNAYVLKGGKLHALKVTPEHPNMAFDHNTALAQTARSTTVEMGKEIEGLDDRVITAFAMVSNKCFVALDDQNKLTAHSKDHKPVTLDISGLEGDIKSLALDEKQNLHALTSTGGLYCLPKEAWQSTKLGDQMRPRWTPVALPGGQPVKALFANDDNVLSAQVEDAEGQGLMRLSAGKWQAFEQRPVEENGLNDVHSRITGSNKTWRIPKTGLTLRMDINAFGRSGVEKSKKASTREFMRANVYKNTAEVPRWMKNVGNSIQHRHHGRLGLNEVYETESMLFKQLELINESGGRPPAPGKDLKARIAALESKLGPQGATLVKELETLREELENHSYTALMSIGQSYGKVKNLRQQDGILNQHGELAKPSVRTQFGKKLAELGTKLNFKSSGHDLVKELQDALTQVAPSAENPTKKLLGTLKYQGLKLSHQKADVPLGQRRDAREEHGLSKARLALDLVTLKSLGALLDEVEQLPPQADIDPLQNKLATLRDVTYGENPVKVVTDMGFTDNKALESGYDAVKTFLKSFKKADHAVSVNMRAATGSKDQAELAGKFKSMLKQLEHGDDEIGLQRSYGLNLTTPFIILADKATGLWPTAGTTGNRNYILNAERCEGGVTLYLISEGAGNVSGGFGAGKDYWPGFFDENHPARSVDVGNNRTLTPNFRLGVDVTATVAASQRAGVVFNVPDEDIDAFVDDLFEGKLNPLQVLKKAVDHETYEARRFNFDLTAGGTADLRAGINLTEDRDPDADPNSDSFSAVVRGGFAANITVNLMTYTDYSLTQKNDKTELREGGKNRPRFLNNATLGGQLRGQIGGTHTAPTGTPASAPGPTPASQSAANNLGVAVNFSVENRTVKRVKFRYNVAKPITTEGLGKLSKSLGEAFKDSTTKAKLAELADPLNARYAGKKPDEVIQAHLDGLEELFADTQWQNDKQYKALRGLKRGAVEHRASVNKHSVMDNARFETSKTNLSGLSSESILTKIMGSVREASAPGNAARVAEFMRQDPKLRAMLKDMEGSIGTLARVRLEPKDSLVDKIDEGSLDGTMTQSDLSALLGDRNQMRIKRLVVFHTATQAENFTSPTPLVSYNSGANMSVTKTLGRINFIYGADQDKPIGYTFDGELSRPSASLKEAAIKLKQEGFELKS
>PlaN7512_AvrE1a_1
MHSSSIHRNTGGIIQPTVPANTNAATDLQQKTEQPKQRSSHSLSSVGKRALKNVSKLFQKSKAPQQKAATPPTVKNVKPSQPTSNAKTAKDKAPVSQLSSNSLDDLDDTRQPVTRAGHSGASTSGTKAQDPDEPATIQSSRQSMMTRSNGGRFELKDEKLVRNSEPQGSIQLDAKGKPDFSTFNTPGLAPLLDSILATPRQTYLAHQSKDGVHGHQLLQANGHLLHLAQDDSSLALIRSSKEALHIEGKKPPAVKLEREHGNIHIDTASGRKTQELPGKAHIAHITGVLLRHDGERMRVHEDRLYQFDPLSARWKAPEGTEDIAFNSLATGGNGSVYAKSDDVVVDLTSPFMPHIEVKDLQSFSVAPDNRAALLSGKETQAILLTDMSPVIGDLTEKKTKALELDGGKAQAAAVGLSDNKLFIADTQGRLYSADRSAFESNDPQLKLTPDQANFQLAGLPLGGHDSVTGFINGDDGRVHALIKNRQGEIHSHALNEQDSKLESGWNVTNALVLSNNRGLSMPPAPTAADRLNLDRAGLVGLSEGRIQRWDATPECWKDAGIKDIDRLQRGADSNAYVLKGGKLHALKVTPEHPNMAFDHNTALAQTARSTTVEMGKEIEGLDDRVITAFAMVSNKCFVALDDQNKLTAHSKDHKPVTLDISGLEGDIKSLALDEKQNLHALTSTGGLYCLPKEAWQSTKLGDQMRPRWTPVALPGGQPVKALFANDDNVLSAQVEDAEGQGLMRLSAGKWQAFEQRPVEENGLNDVHSRITGSNKTWRIPKTGLTLRMDINAFGRSGVEKSKKASTREFMRANVYKNTAEVPRWMKNVGNSIQHRHHGRLGLNEVYETESMLFKQLELINESGGRPPAPGKDLKARIAALESKLGPQGATLVKELETLREELENHSYTALMSIGQSYGKVKNLRQQDGILNQHGELAKPSVRTQFGKKLAELGTKLNFKSSGHDLVKELQDALTQVAPSAENPTKKLLGTLKYQGLKLSHQKADVPLGQRRDAREEHGLSKARLALDLVTLKSLGALLDEVEQLPPQADIDPLQNKLATLRDVTYGENPVKVVTDMGFTDNKALESGYDAVKTFLKSFKKADHAVSVNMRAATGSKDQAELAGKFKSMLKQLEHGDDEIGLQRSYGLNLTTPFIILADKATGLWPTAGTTGNRNYILNAERCEGGVTLYLISEGAGNVSGGFGAGKDYWPGFFDENHPARSVDVGNNRTLTPNFRLGVDVTATVAASQRAGVVFNVPDEDIDAFVDDLFEGKLNPLQVLKKAVDHETYEARRFNFDLTAGGTADLRAGINLTEDRDPDADPNSDSFSAVVRGGFAANITVNLMTYTDYSLTQKNDKTELREGGKNRPRFLNNATLGGQLRGQIGGTHTAPTGTPASAPGPTPASQSAANNLGVAVNFSVENRTVKRVKFRYNVAKPITTEGLGKLSKSLGEAFKDSTTKAKLAELADPLNARYAGKKPDEVIQAHLDGLEELFADTQWQNDKQYKALRGLKRGAVEHRASVNKHSVMDNARFETSKTNLSGLSSESILTKIMGSVREASAPGNAARVAEFMRQDPKLRAMLKDMEGSIGTLARVRLEPKDSLVDKIDEGSLDGTMTQSDLSALLGDRNQMRIKRLVVFHTATQAENFTSPTPLVSYNSGANMSVTKTLGRINFIYGADQDKPIGYTFDGELSRPSASLKEAAIKLKQEGFELKS
>PlaYM8003_AvrE1a_1
MHSSSIHRNTGGIIQPTVPANTNAATDLQQKTEQPKQRSSHSLSSVGKRALKNVSKLFQKSKAPQQKAATPPTVKNVKPSQPTSNAKTAKDKAPVSQLSSNSLDDLDDTRQPVTRAGHSGASTSGTKAQDPDEPATIQSSRQSMMTRSNGGRFELKDEKLVRNSEPQGSIQLDAKGKPDFSTFNTPGLAPLLDSILATPRQTYLAHQSKDGVHGHQLLQANGHLLHLAQDDSSLALIRSSKEALHIEGKKPPAVKLEREHGNIHIDTASGRKTQELPGKAHIAHITGVLLRHDGERMRVHEDRLYQFDPLSARWKAPEGTEDIAFNSLATGGNGSVYAKSDDVVVDLTSPFMPHIEVKDLQSFSVAPDNRAALLSGKETQAILLTDMSPVIGDLTEKKTKALELDGGKAQAAAVGLSDNKLFIADTQGRLYSADRSAFESNDPQLKLTPDQANFQLAGLPLGGHDSVTGFINGDDGRVHALIKNRQGEIHSHALNEQDSKLESGWNVTNALVLSNNRGLSMPPAPTAADRLNLDRAGLVGLSEGRIQRWDATPECWKDAGIKDIDRLQRGADSNAYVLKGGKLHALKVTPEHPNMAFDHNTALAQTARSTTVEMGKEIEGLDDRVITAFAMVSNKCFVALDDQNKLTAHSKDHKPVTLDISGLEGDIKSLALDEKQNLHALTSTGGLYCLPKEAWQSTKLGDQMRPRWTPVALPGGQPVKALFANDDNVLSAQVEDAEGQGLMRLSAGKWQAFEQRPVEENGLNDVHSRITGSNKTWRIPKTGLTLRMDINAFGRSGVEKSKKASTREFMRANVYKNTAEVPRWMKNVGNSIQHRHHGRLGLNEVYETESMLFKQLELINESGGRPPAPGKDLKARIAALESKLGPQGATLVKELETLREELENHSYTALMSIGQSYGKVKNLRQQDGILNQHGELAKPSVRTQFGKKLAELGTKLNFKSSGHDLVKELQDALTQVAPSAENPTKKLLGTLKYQGLKLSHQKADVPLGQRRDAREEHGLSKARLALDLVTLKSLGALLDEVEQLPPQADIDPLQNKLATLRDVTYGENPVKVVTDMGFTDNKALESGYDAVKTFLKSFKKADHAVSVNMRAATGSKDQAELAGKFKSMLKQLEHGDDEIGLQRSYGLNLTTPFIILADKATGLWPTAGTTGNRNYILNAERCEGGVTLYLISEGAGNVSGGFGAGKDYWPGFFDENHPARSVDVGNNRTLTPNFRLGVDVTATVAASQRAGVVFNVPDEDIDAFVDDLFEGKLNPLQVLKKAVDHETYEARRFNFDLTAGGTADLRAGINLTEDRDPDADPNSDSFSAVVRGGFAANITVNLMTYTDYSLTQKNDKTELREGGKNRPRFLNNATLGGQLRGQIGGTHTAPTGTPASAPGPTPASQSAANNLGVAVNFSVENRTVKRVKFRYNVAKPITTEGLGKLSKSLGEAFKDSTTKAKLAELADPLNARYAGKKPDEVIQAHLDGLEELFADTQWQNDKQYKALRGLKRGAVEHRASVNKHSVMDNARFETSKTNLSGLSSESILTKIMGSVREASAPGNAARVAEFMRQDPKLRAMLKDMEGSIGTLARVRLEPKDSLVDKIDEGSLDGTMTQSDLSALLGDRNQMRIKRLVVFHTATQAENFTSPTPLVSYNSGANMSVTKTLGRINFIYGADQDKPIGYTFDGELSRPSASLKEAAIKLKQEGFELKS
>PlaICMP3507_AvrE1a_1
MGKLSKSLGEAFKDSTTKAKLAELADPLNARYAGKKPDEVIQAHLDGLEELFADTQWQNDKQYKALRGLKRGAVEHRASVNKHSVMDNARFETRKTNLSGLSSESILTKIMGSVREASAPGNAARVAEFMRQDPKLRAMLKDMEGSIGTLARVRLEPKDSLVDKIDEGSLDGTMTQSDLSALLGDRNQMRIKRLVVFHTATQAENFTSPTPLVSYNSGANMSVTKTLGRVNFIYGADQDKPIGYTFDGELSRPSASLKEAASKLKQEGFELKS
>PlaICMP3507_AvrE1a_2
MHSSSIHRNTGGIIQPTVPANTNAATDLQQKTEQPKQRSSHSLSSVGKRALKNVSKLFQKSKAPQQKAATPPTVKNVKPSQPTSNAKTAKNKAPVSQLSSNSLDDLDDTRQPVTRAGHSGASTSGTKAQDPDEPATIQSSRQSMMTRSNGGRFELKDEKLVRNSEPQGSIQLDAKGKPDFSTFNTPGLAPLLDSILATPRQTYLAHQSKDGVHGHQLLQANGHLLHLAQDDSSLALIRSSKEALHIEGKKPPAVKLEREDGNIHIDTASGRKTQELPGKAHIAHITGVLLRHDGERMRVHEDRLYQFDPLSARWKAPEGTEDIAFNSLATGGNGSVYAKSDDVVVDLTSPFMPHIEVKDLQSFSVAPDNRAALLSGKETQAILLTDMSPVIGDLTEKKTKALELDGGKAQAAAVGLSDNKLFIADTQGRLYSADRSAFESNDPQLKLTPDQANFQLAGLPLGGHDSVTGFINGDDGRVHALIKNRQGEIHSHALNEQDSKLESGWNLTNALVLSNNRGLSMPPAPTAADRLNLDRAGLVGLSEGRIQRWDATPECWKDAGIKDIERLQRGADSNAYVLKGGKLHALKVTPEHPNMAFDHNTALAQTARSTTVEMGKEIEGLDDRVITAFAMVSNKCFVALDDQNKLTAHSKDHKPFTLDIPGLEGDIKSLALDEKQNLHALTSTGGLYCLPKEAWQSTKLGDQMRARWTPVALPGGQPVKALFANDDNVLSAQIEDAEGQGLMRLSAGKWQAFEQRPVEENGLNDVHSRITGSNKTWRIPKTGLTLRMDINAFGRSGVEKSKKASTREFIRANVYKNTAEVPRWMKNVGNSIQHRHHGRLGLNEVYETESMLFKQLELINESGGRPPAPGKDLKARIAALESKLGPQGATLVKELETLREELENHSYTALMSIGQSYGKVKNLRQQDGILNQHGELAKPSVRTQFGKKLAELGTKLNFKSSGHDLVKELQDALTQVAPSAENPTKKLLGTLKYQGLKLSHQKADVPLGQRRDASEEHGLSKARLALDLVTLKSLGALXXXXXXASRHRSVTKQTGDAT
>PlaICMP826_AvrE1a_1
MHSSSIHRNTGGIIQPTVPANTNAATDLQQKTEQPKQRSSHSLSSVGKRALKNVSKLFQKSKAPQQKAATPPTVKNVKPSQPTSNAKTAKDKAPVSQLSSNSLDDLDDTRQPVTRAGHSGASTSGTKAQDPDEPATIQSSRQSMMTRSNGGRFELKDEKLVRNSEPQGSIQLDAKGKPDFSTFNTPGLAPLLDSILATPRQTYLAHQSKDGVHGHQLLQANGHLLHLAQDDSSLALIRSSKEALHIEGKKPPAVKLEREHGNIHIDTASGRKTQELPGKAHIAHITGVLLRHDGERMRVHEDRLYQFDPLSARWKAPEGTEDIAFNSLATGGNGSVYAKSDDVVVDLTSPFMPHIEVKDLQSFSVAPDNRAALLSGKETQAILLTDMSPVIGDLTEKKTKALELDGGKAQAAAVGLSDNKLFIADTQGRLYSADRSAFESNDPQLKLTPDQANFQLAGLPLGGHDSVTGFINGDDGRVHALIKNRQGEIHSHALNEQDSKLESGWNVTNALVLSNNRGLSMPPAXXXXGAHRR
>PlaICMP826_AvrE1a_2
MLKGGKLHALKVTPEHPNMAFDHNTALAQTARSTTVEMGKEIEGLDDRVITAFAMVSNKCFVALDDQNKLTAHSKDHKPVTLDISGLEGDIKSLALDEKQNLHALTSTGGLYCLPKEAWQSTKLGDQMRPRWTPVALPGGQPVKALFANDDNVLSAQVEDAEGQGLMRLSAGKWQAFEQRPVEENGLNDVHSRITGSNKTWRIPKTGLTLRMDINAFGRSGVEKSKKASTREFMRANVYKNTAEVPRWMKNVGNSIQHRHHGRLGLNEVYETESMLFKQLELINESGGRPPAPGKDLKARIAALESKLGPQGATLVKELETLREELENHSYTALMSIGQSYGKVKNLRQQDGILNQHGELAKPSVRTQFGKKLAELGTKLNFKSSGHDLVKELQDALTQVAPSAENPTKKLLGTLKYQGLKLSHQKADVPLGQRRDAREEHGLSKARLALDLVTLKSLGAXXXXEVEQLPPQADIDPLQNKLATLRDVTYGENPVKVVTDMGFTDNKALESGYDAVKTFLKSFKKADHAVSVNMRAATGSKDQAELAGKFKSMLKQLEHGDDEIGLQRSYGLNLTTPFIILADKATGLWPTAGTTGNRNYILNAERCEGGVTLYLISEGAGNVSGGFGAGKDYWPGFFDENHPARSVDVGNNRTLTPNFRLGVDVTATVAASQRAGVVFNVPDEDIDAFVDDLFEGKLNPLQVLKKAVDHETYEARRFNFDLTAGGTADLRAGINLTEDRDPDADPNSDSFSAVVRGGFAANITVNLMTYTDYSLTQKNDKTELREGGKNRPXXXXXXXXXXQIGGTHTAPTGTPASAPGPTPASQSAANNLGVAVNFSVENRTVKRVKFRYNVAKPITTEGLGKLSKSLGEAFKDSTTKAKLAELADPLNARYAGKKPDEVIQAHLDGLEELFADTQWQNDKQYKALRGLKRGAVEHRASVNKHSVMDNARFETSKTNLSGLSSESILTKIMGSVREASAPGNAARVAEFMRQDPKLRAMLKDMEGSIGTLARVRLEPKDSLVDKIDEGSLDGTMTQSDLSALLGDRNQMRIKRLVVFHTATQAENFTSPTPLVSYNSGANMSVTKTLGRINFIYGADQDKPIGYTFDGELSRPSASLKEAAIKLKQEGFELKS
>PlaYM7902_AvrE1a_1
MHSSSIHRNTGGIIQPTVPANTNAATDLQQKTEQPKQRSSHSLSSVGKRALKNVSKLFQKSKAPQQKAATPPTVKNVKPSQPTSNAKTAKDKAPVSQLSSNSLDDLDDTRQPVTRAGHSGASTSGTKAQDPDEPATIQSSRQSMMTRSNGGRFELKDEKLVRNSEPQGSIQLDAKGKPDFSTFNTPGLAPLLDSILATPRQTYLAHQSKDGVHGHQLLQANGHLLHLAQDDSSLALIRSSKEALHIEGKKPPAVKLEREHGNIHIDTASGRKTQELPGKAHIAHITGVLLRHDGERMRVHEDRLYQFDPLSARWKAPEGTEDIAFNSLATGGNGSVYAKSDDVVVDLTSPFMPHIEVKDLQSFSVAPDNRAALLSGKETQAILLTDMSPVIGDLTEKKTKALELDGGKAQAAAVGLSDNKLFIADTQGRLYSADRSAFESNDPQLKLTPDQANFQLAGLPLGGHDSVTGFINGDDGRVHALIKNRQGEIHSHALNEQDSKLESGWNVTNALVLSNNRGLSMPPAPTAADRLNLDRAGLVGLSEGRIQRWDATPECWKDAGIKDIDRLQRGADSNAYVLKGGKLHALKVTPEHPNMAFDHNTALAQTARSTTVEMGKEIEGLDDRVITAFAMVSNKCFVALDDQNKLTAHSKDHKPVTLDISGLEGDIKSLALDEKQNLHALTSTGGLYCLPKEAWQSTKLGDQMRPRWTPVALPGGQPVKALFANDDNVLSAQVEDAEGQGLMRLSAGKWQAFEQRPVEENGLNDVHSRITGSNKTWRIPKTGLTLRMDINAFGRSGVEKSKKASTREFMRANVYKNTAEVPRWMKNVGNSIQHRHHGRLGLNEVYETESMLFKQLELINESGGRPPAPGKDLKARIAALESKLGPQGATLVKELETLREELENHSYTALMSIGQSYGKVKNLRQQDGILNQHGELAKPSVRTQFGKKLAELGTKLNFKSSGHDLVKELQDALTQVAPSAENPTKKLLGTLKYQGLKLSHQKADVPLGQRRDAREEHGLSKARLALDLVTLKSLGALLDEVEQLPPQADIDPLQNKLATLRDVTYGENPVKVVTDMGFTDNKALESGYDAVKTFLKSFKKADHAVSVNMRAATGSKDQAELAGKFKSMLKQLEHGDDEIGLQRSYGLNLTTPFIILADKATGLWPTAGTTGNRNYILNAERCEGGVTLYLISEGAGNVSGGFGAGKDYWPGFFDENHPARSVDVGNNRTLTPNFRLGVDVTATVAASQRAGVVFNVPDEDIDAFVDDLFEGKLNPLQVLKKAVDHETYEARRFNFDLTAGGTAALRAGGKLTPEREPPEPRRFTPPPAAGGPADLRAGINLTEDRDPDADPNSDSFSAVVRGGFAANITVNLMTYTDYSLTQKNDKTELREGGKNRPRFLNNATLGGQLRGQIGGTHTAPTGTPASAPGPTPASQSAANNLGVAVNFSVENRTVKRVKFRYNVAKPITTEGLGKLSKSLGEAFKDSTTKAKLAELADPLNARYAGKKPDEVIQAHLDGLEELFADTQWQNDKQYKALRGLKRGAVEHRASVNKHSVMDNARFETSKTNLSGLSSESILTKIMGSVREASAPGNAARVAEFMRQDPKLRAMLKDMEGSIGTLARVRLEPKDSLVDKIDEGSLDGTMTQSDLSALLGDRNQMRIKRLVVFHTATQAENFTSPTPLVSYNSGANMSVTKTLGRINFIYGADQDKPIGYTFDGELSRPSASLKEAAIKLKQEGFELKS
>PmeICMP5711_AvrE1a_1
MHSSSIHRNTGSIIQPPVPANTNAATDLQQKIEQPKQRSSHSLSSVGKRALKNVSKLFQKSKAPQQKAATPPTVKNVKPSQPTSNAKTAKDKAPVSQLSSNSLDDLDDTRQPVTRAGHSGASTSGTKAQDPDEPAIIQSSRQPMMTRSNGGRFELKDEKLVRNSEPQGSIQLDDKGKPDFSTFNTPGLAPLLDSILATPRQTYLAHQSKDGVHGHQLLQANGHLLHLAQDDSSLALIRSSKEALHIEGKKPPAVKLEREDGNIHIDTASGRKTQELPGKAHIAHITGVLLRHDGERMRVHEDRLYQFDPLSARWKAPEGTEDIAFNSLATGGNGSVYAKSDDVVVDLTSPFMPHIEVKDLQSFSVAPDNRAALLSGKETQAILLTDMSPVIGDLTEKKTKALELDGGKAQAAAVGLSDNKLFIADTQGRLYSADRSAFESNDPQLKLTPDQANFQLAGLPLGGHDSVTGFINGDDGRVHALIKNRQGEIHSHALNEQDSKLESGWNLTNALVLSNNRGLSMPPPPSAADRLNLDRAGLVGLSEGRIQRWDATPECWKDAGIKDIDRLQRGADSNAYVLKGGKLHALKVTPEHPNMAFDHNTALAQTARSTTVEMGKEIEGLDDRVITAFAMVSNKCFVALDDQNKLTAHSKDHKPFTLDIPGLEGDIKSLALDEKQNLHALTSTGGLYCLPKEAWQSTKLGDQMRARWTPVALPGGQPVKALFANDDNVLSAQVEDAEGQGLMRLSAGKWQAFEQRPVEENGLNDVHSRITGSNKTWRIPKTGLTLRMDINAFGRSGVEKSKKASTREFMRANVYKNTAEVPRWMKNVGNSIQHRHHGRLGLNEVYETESMLFKQLELINESGGRPPAPGKDLKARIAALESKLGPQGATLVKELETLREELENHSYTALMSIGQSYGKVKNLRQQDGILNQHGELAKPSVRTQFGKKLAELGTKLNFKSSGHDLVKELQDALTQVAPSAENPTKKLLGTLKYQGLKLSHQKADVPLGQRRDASEEHGLSKARLALXXXXXDEVEQLPPQADIDPLQNKLATLRDVTYGENPVKVVTDMGFTDNKALESGYEAVKTFLKSFKKADHAVSVNMRAATGSKDQAELAGKFKSMLKQLEHGDDEIGLQRSYGLNLTTPFIILADKSTGLWPTAGTTGNRNYILNAERCEGGVTLYLISEGAGNVSGGFGAGKDYWPGFFDENHPARSVDVGNNRTLTPNFRLGVDVTATVAASQRAGVVFNVPDEDIDAFVDDLFEGKLNPLQVLKKAVDHETYEARRFNFDLTAGGTADLRAGINLTENRDPDADPNSDSFSAVVRGGFAANITVNLMTYTDYSLTQKNDKTELREGGKNRPRFLNNATLGGQLRGQIGGTHTAPTGTPASAPGPTPASQTAANNLGVAVNFSVENRTVKRVKFRYNVAKPITTEGLGKLSKSLGEAFKDSTTKAKLAELADPLNARYAGKKPDEVIQAHLDGLEELFADTQWQNDKQYKALRGLKRGAVEHRASVNKHSVMDNARFETSKTNLSGLSSESILTKIMGSVREASAPGNAARVAEFMRQDPKLRAMLKDMEGSIGTLARVRLEPKDSLVDKIDEGSLDGTMTQSDLSALLGDRNQMRIKRLVVFHTATQAENFTSPTPLVSYNSGANMSVTKTLGRINFIYGADQDKPIGYTFDGELSRPSASLKDAADKLKQEGFELKS
>PmeICMP6289_AvrE1a_1
MHSSSIHRNTGNIIQPPVPANTNAATDLQQKIEQPKQRSSHSLSSVGKRALKNVSKLFQKSKAPQQKAATPPTVKNVKPTQPTSNSKTAKDKAPVSQLSSNSLDDLDDTRQPVTRAGHSGASTSGTKAQDPDEPATLQSSRQSMMTRSNGGRFELKDEKLVRNSEPQGSIQLDAKGKPDFSTFNTPGLAPLLDSILATPMQTYLAHQSKDGVHGHQLLQANGHLLHLAQDDSSLALIRSSKEALHIEGKKPPAVKLEREDGNIHIDTASGRKTQELPGKAHIAHITGVLLRHDGERMRVHEDRLYQFDPLSARWKAPEGTEDIAFNSLATGGNGSVYAKSDDVVVDLTSPFMPHIEVKDLQSFSVAPDNRAALLSGKETQAILLTDMSPVIGDLTEKKTKALELDGGKAQAAAVGLSDNKLFIADTQGRLYSADRSAFESNDPQLKLTPDQANFQLAGLPLGGHDSVTGFINGDDGRVHALIKNRQGEIHSHALNEQDSKLESGWNLTNALVLSNNRGLTMPPAPTAADRLNLDRAGLVGLSEGRIQRWDATPECWKDAGIKDIDRLQRGADSNAYVLKGGKLHALKVTPEHPNMAFDHNTALAQTARSTTVEMGKEIEGLDDRVITAFAMVSNKSFVALDDQNKLTAHSKDHKPVTLDIPGLEGDIKSLALDEKQNLHALTSTGGLYCLPKEAWQSTKLGDQMRARWTPVALPGGQPVKALFANDDNVLSAQVEDAEGQGLMRLSAGKWQAFEQRPVEENGLNDVHSRITGSNKTWRIPKTGLTLRMDINAFGRSGVEKSKKASTREFMRANVYKNTAEVPRWMKNVGNSIQHRHHGRLGLNEVYETESMLFKQLELINESGGRPPAPGKDLKARIAALESKLGPQGATLVKELETLREELENHSYTALMSIGQSYGKVKNLRQQDGILNQHGELAKPSVRTQFGKKLAELGTKLNFKSSGHDLVKELQDALTQVAPSAENPTKKLLGTLKYQGLKLSHQKADVPLGQRRDASEEHGLSKARLALDLVTLKSLGALLDEVEQLPPQADIDPLQNKLATLRDVTYGENPVKVVTDMGFTDNKALESGYEAVKTFLKSFKKADHAVSVNMRAATGSKDQAELAGKFKSMLKQLEHGDDEIGLQRSYGLNLTTPFIILADKATGIWPTAGTTGNRNYILNAERCEGGVTLYLISEGAGNVSGGFGAGKDYWPGFFDENHPARSVDVGNNRTLPPNFRLGVDVTATVAASQRAGVVFNVPDEDIDAFVDDLFEGKLNPLQVLKKAVDHETYQARRFNFDLTTGGTADLRSGINLTEDRDPDADPNSNSFSAVVRGGFAANITVNLMTYTDYSLTQKNDKTELREGGKNRPRFLNNATLGGQLRGQIGCTHTAPTGTPASAPGPTPTSQSAANNLGVAVNFSVENRTVKRVKFRYNVAKPITTEGLGKLSKSLGEAFKDSTTKAKLAELAYPLNARYAGKKPDEVIQAHLDGLEELFADTQWQNDKQYKALRGLKRGAVEHRASVNKHSVMDNARFETSKTNLSGLSSESILTKIMGSVREASAPGNAARVAEFMRQDPKLRAMLKDMEGSIGTLARVRLEPKDSLVDKIDEGSLDGTMTQSDLSALLGDRNQMRIKRLVVFHTATQAENFTSPTPLVSYNSGANMSVTKTLGRINFIYGADQDKPIGYTFDGELSRPSASLKEAASKLKQEGFELKS
>Pmo301020_AvrE1a_1
MKLEREDGNIHIDTASGRKTQELPGKAHIAHITGVLLRHDGERMRVHEDRLYQFDPLSARWKAPEGTEDIAFNSLATGGNGSVYAKSDDVVVDLTSPFMPHIEVKDLQSFSVAPDNRAALLSGKETQAILLTDMSPVIGDLTEKKTKALELDGGKAQAAAVGLSDNKLFIADTQGRLYSADRSAFESNDPQLKLTPDQANFQLAGLPLGGHDSVTGFINGDDGRVHALIKNRQGEIHSHALNEQYSKLESGWNLTNALVLSNNRGLSMPPPPTAADRLNLDRAGLVGLSEGRIQRWDATPECWKDAGIKDIERLQRGADSNAYVLKGGKLHALKVTPEHPNMAFDHNTALAQTARSTTVEMGKEIEGLDDRVITAFAMVSNKCFVALDDQNKLTAHSKDHKPFTLDIPGLEGDIKSLALDEKQNLHALTSTGGLYCLPKEAWQSTKLGDQMRARWTPVALPGGQPVKALFANDDNVLSAQIEDAEGQGLMRLSAGKWQAFEQRPVEENGLNDVHSRITGSNKTWRIPKTGLTLRMDINAFGRSGVEKSKKASTREFMRANVYKNTAEVPRWMKNVGNSIQHRHHGRLGLNEVYETESMLFKQLELINESGGRPPAPGKDLKARIAALESKLGPQGAALVKELETLREELENHSYTALMSIGQSYGKVKNLRQQDGILNQHGELAKPSVRTQFGKKLAELGTKLNFKSSGHDLVKELQDALTQVAPSAENPTKKLLGTLKYQGLKLSHQKADVPLGQRRDASEEHGLSKARLALDLVTLKSLGALLDEVEQLPPQADIDPLQNKLATLRDVTYGENPVKVVTDMGFTDNKALESGYEAVKTFLKSFKKADHAVSVNMRAATGSKDQAELAGKFKSMLKQLEHGDDEIRLQRSYGLNLTTPFIMLADKSIGLWPTAGTTGNRNYILNAERCEGGVTLYLISEGAGNVSGGFGAGKDYWPGFFDENHPARSVDVGNNRTLTPNFRLGVDVTATVAASQRAGVVFNVPDEDIDAFVDDLFEGKLNPLQVLKKAVDHETYEARRFNFDLTAGGTADLRAGINLTEDRDPDADPNSDSFSAVVRGGFAANITVNLMTYTDYSLTQKNDKTELREGGKNRPRFLNNATLGGQLRGQIGGTHTAPTGTPASAPGPTPASQAAANNLGVAVNFSVENRTVKRVKFRYNVAKPITTEGLGKLSKSLGEAFKDSTTKAKLAELADPLNARYAGKKPDEVIQAHLDGLEELFADTQWQNDKQYKALRGLKRGAVEHRASVNKHSVMDNARFETSKTNLSGLSSESILTKIMGSVREASAPGNAARVAEFMRQDPKLRAMLKDMEGSIGTLARVRLEPKDSLVDKIDEGSLDGTMTQSDLSALLGDRNQMRIKRLVVFHTATQAENFTSPTPLVSYNSGANMSVTKTLGRINFIYGADQDKPIGYTFDGELSRPSASLKDAADKLKQEGFELKS
>PmoICMP4331_AvrE1a_1
MHSSSIHRNTGSIIQPPVPANTNAATDLQQKIEQPKQRSSHSLSSVGKRALKNVSKLFQKSKAPQQKAATPPTVKNVKPSQPTSNAKTAKDKVPVSQLSSNSLDDLDDTRQPVMRAGHSGASTSGTKAQDPDEPATIQSSRQSMMTRSNGGRFELKDEKLVRNSEPQGSIQLDAKGKPDFSTFNTPGLAPLLDSILATPRQTYLAHQSKDGVHGHQLLQANGHLLHLAQDDSSLALIRSSKEALHIEGKKPPAVKLEREDGNIHIDTASGRKTQELPGKAHIAHITGVLLRHDGERMRVHEDRLYQFDPLSARWKAPEGTEDIAFNSLATGGNGSVYAKSDDVVVDLTSPFMPHIEVKDLQSFSVAPDNRAALLSGKETQAILLTDMSPVIGDLTEKKTKALELDGGKAQAAAVGLSDNKLFIADTQGRLYSADRSAFESNDPQLKLTPDQANFQLAGLPLGGHDSVTGFINGDDGRVHALIKNRQGEIHSHALNEQYSKLESGWNLTNALVLSNNRGLSMPPPPTAADRLNLDRAGLVGLSEGRIQRWDATPECWKDAGIKDIERLQRGADSNAYVLKGGKLHALKVTPEHPNMAFDHNTALAQTARSTTVEMGKEIEGLDDRVITAFAMVSNKCFVALDDQNKLTAHSKDHKPFTLDIPGLEGDIKSLTLDEKQNLHALTSTGGLYCLPKEAWQSTKLGDQMRARWTPVALPGGQPVKALFANDDNVLSAQIEDAEGQGLMRLSAGKWQAFEQRPVEENGLNDVHSRITGSNKTWRIPKTGLTLRMDINAFGRSGVEKSKKASTREFMRANVYKNTAEVPRWMKNVGNSIQHRHHGRLGLNEVYETESMLFKQLELINESGGRPPAPGKDLKARIAALESKLGPQGAALVKELETLREELENHSYTALMSIGQSYGKVKNLRQQDGILNQHGELAKPSVRTQFGKKLAELGTKLNFKSSGHDLVKELQDALTQVAPSAENPTKKLLGTLKYQGLKLSHQKADVPLGQRRDASEEHGLSKARLALDLVTLKSLGALLDEVEQLPPQADIDPLQNKLATLRDVTYGENPVKVVTDMGFTDNKALESGYEAVKTFLKSFKKADHAVSVNMRAATGSKDQAELAGKFKSMLKQLEHGDDEIRLQRSYGLNLTTPFIMLADKSIGLWPTAGTTGNRNYILNAERCEGGVTLYLISEGAGNVSGGFGAGKDYWPGFFDENHPARSVDVGNNRTLTHNFRLGVDVTATVAASXXXXFNVPDEDIDAFVDDLFEGKLNPLQVLKKAVDHETYEARRFNFDLTAGGTADLRAGINLTEDRDPDADPNSDSFSAVVRGGFAANITVNLMTYTDYSLTQKNDKTELREGGKNRPRFLNNATLGGQLRGQIGGTHTAPTGTPASAPGPTPASQTAANNLGVAVNFSVENRTVKRVKFRYNVAKPITTEGLGKLSKSLGEAFKDSTTKAKLAELADPLNARYAGKKPDEVIQAHLDGLEELFADTQWQNDKQYKALRGLKRGAVEHRASVNKHSVMDNARFETSKTNLSGLSSESILTKIMGSVREASAPGNAARVAEFMRQDPKLRAMLKDMEGSIGTLARVRLEPKDSLVDKIDEGSLDGTMTQSDLSALLGDRNQMRIKRLVVFHTATQAENFTSPTPLVSYNSGANMSVTKTLGRINFIYGADQDKPIGYTFDGELSRPSASLKDAADKLKQEGFELKS
>PmoICMP4468_AvrE1a_1
MHSSSIHRNTGSIIQPPVPANTNAATDLQQKIEQPKQRSSHSLSSVGKRALKNVSKLFQKSKAPQQKAATPPTVKNVKPSQPTSNAKTAKDKAPVSQLSSNSLDDLDDTRQPVMRAGHSGASTSGTKAQDPDEPATIQSSRQSMMTRSNGGRFELKDEKLVRNSEPQGSIQLDAKGKPDFSTFNTPGLAPLLDSILATPRQTYLAHQSKDGVHGHQLLQANGHLLHLAQDDSSLALIRSSKEALHIEGKKPPAVKLEREDGNIHIDTASGRKTQELPGKAHIAHITGVLLRHDGERMRVHEDRLYQFDPLSARWKAPEGTEDIAFNSLATGGNGSVYAKSDDVVVDLTSPFMPHIEVKDLQSFSVAPDNRAALLSGKETQAILLTDMSPVIGDLTEKKTKALELDGGKAQAAAVGLSDNKLFIADTQGRLYSADRSAFESNDPQLKLTPDQANFQLAGLPLGGHDSVTGFINGDDGRVHALIKNRQGEIHSHALNEQYSKLESGWNLTNALVLSNNRGLSMPPPPTAADRLNLDRAGLVGLSEGRIQRWDATPECWKDAGIKDIERLQRGADSNAYVLKGGKLHALKVTPEHPNMAFDHNTALAQTARSTTVEMGKEIEGLDDRVITAFAMVSNKCFVALDDQNKLTAHSKDHKPFTLDIPGLEGDIKSLALDEKQNLHALTSTGGLYCLPKEAWQSTKLGDQMRARWTPVALPGGQPVKALFANDDNVLSAQIEDAEGQGLMRLSAGKWQAFEQRPVEENGLNDVHSRITGSNKTWRIPKTGLTLRMDINAFGRSGVEKSKKASTREFMRANVYKNTAEVPRWMKNVGNSIQHRHHGRLGLNEVYETESMLFKQLELINESGGRPPAPGKDLKARIAALESKLGPQGAALVKELETLREELENHSYTALMSIGQSYGKVKNLRQQDGILNQHGELAKPSVRTQFGKKLAELGTKLNFKSSGHDLVKELQDALTQVAPSAENPTKKLLGTLKYQGLKLSHQKADVPLGQRRDASEEHGLSKARLALDLVTLKSLGALLDEVEQLPPQADIDPLQNKLATLRDVTYGENPVKVVTDMGFTDNKALESGYEAVKTFLKSFKKADHAVSVNMRAATGSKDQAELAGKFKSMLKQLEHGDDEIRLQRSYGLNLTTPFIMLADKSTGLWPTAGTTGNRNYILNAERCEGGVTLYLISEGAGNVSGGFGAGKDYWPGFFDENHPARSVDVGNNRTLTPNFRLGVDVTATVAASQRAGVVFNVPDEDIDAFVDDLFEGKLNPLQVLKKAVDHETYEARRFNFDLTAGGTADLRAGINLTEDRDPDADPNSDSFSAVVRGGFAANITVNLMTYTDYSLTQKNDKTELREGGKNRPRFLNNATLGGQLRGQIGGTHTAPTGTPASAPGPTPASQTAANNLGVAVNFSVENRTVKRVKFRYNVAKPITTEGLGKLSKSLGEAFKDSTTKAKLAELADPLNARYAGKKPDEVIQAHLDGLEELFADTQWQNDKQYKALRGLKRGAVEHRASVNKHSVMDNARFETSKTNLSGLSSESILTKIMGSVREASAPGNAARVAEFMRQDPKLRAMLKDMEGSIGTLARVRLEPKDSLVDKIDEGSLDGTMIQSDLSALLGDRNQMRIKRLVVFHTATQAENFTSPTPLVSYNSGANMSVTKTLGRINFIYGADQDKPIGYTFDGELSRPSASLKDAADKLKQEGFELKS
>PmoICMP535_AvrE1a_1
MHSSSIHRNTGSIIQPPVPANTNAATDLQQKIEQPKQRSSHSLSSVGKRALKNVSKLFQKSKAPQQKAATPPTVKNVKPSQPTSNAKTAKDKAPVSQLSSNSLDDLDDTRQPVMRAGHSGASTSGTKAQDPDEPATIQSSRQSMMTRSNGGRFELKDEKLVRNSEPQGSIQLDAKGKPDFSTFNTPGLAPLLDSILATPRQTYLAHQSKDGVHGHQLLQANGHLLHLAQDDSSLALIRSSKEALHIEGKKPPAVKLEREDGNIHIDTASGRKTQELPGKAHIAHITGVLLRHDGERMRVHEDRLYQFDPLSARWKAPEGTEDIAFNSLATGGNGSVYAKSDDVVVDLTSPFMPHIEVKDLQSFSVAPDNRAALLSGKETQAILLTDMSPVIGDLTEKKTKALELDGGKAQAAAVGLSDNKLFIADTQGRLYSADRSAFESNDPQLKLTPDQANFQLAGLPLGGHDSVTGFINGDDGRVHALIKNRQGEIHSHALNEQYSKLESGWNLTNALVLSNNRGLSMPPPPTAADRLNLDRAGLVGLSEGRIQRWDATPECWKDAGIKDIERLQRGADSNAYVLKGGKLHALKVTPEHPNMAFDHNTALAQTARSTTVEMGKEIEGLDDRVITAFAMVSNKCFVALDDQNKLTAHSKDHKPFTLDIPGLEGDIKSLALDEKQNLHALTSTGGLYCLPKEAWQSTKLGDQMRARWTPVALPGGQPVKALFANDDNVLSAQIEDAEGQGLMRLSAGKWQAFEQRPVEENGLNDVHSRITGSNKTWRIPKTGLTLRMDINAFGRSGVEKSKKASTREFMRANVYKNTAEVPRWMKNVGNSIQHRHHGRLGLNEVYETESMLFKQLELINESGGRPPAPGKDLKARIAALESKLGPQGAALVKELETLREELENHSYTALMSIGQSYGKVKNLRQQDGILNQHGELAKPSVRTQFGKKLAELGTKLNFKSSGHDLVKELQDALTQVAPSAENPTKKLLGTLKYQGLKLSHQKADVPLGQRRDASEEHGLSKARLALDLVTLKSLGALLDEVEQLPPQADIDPLQNKLATLRDVTYGENPVKVVTDMGFTDNKALESGYEAVKTFLKSFKKADHAVSVNMRAATGSKDQAELAGKFKSMLKQLEHGDDEIRLQRSYGLNLTTPFIMLADKSTGLWPTAGTTGNRNYILNAERCEGGVTLYLISEGAGNVSGGFGAGKDYWPGFFDENHPARSVDVGNNRTLTPNFRLGVDVTATVAASQRAGVVFNVPDEDIDAFVDDLFEGKLNPLQVLKKAVDHETYEARRFNFDLTAGGTADLRAGINLTEDRDPDADPNSDSFSAVVRGGFAANITVNLMTYTDYSLTQKNDKTELREGGKNRPRFLNNATLGGQLRGQIGGTHTAPTGTPASAPGPTPASQTAANNLGVAVNFSVENRTVKRVKFRYNVAKPITTEGLGKLSKSLGEAFKDSTTKAKLAELADPLNARYAGKKPDEVIQAHLDGLEELFADTQWQNDKQYKALRGLKRGAVEHRASVNKHSVMDNARFETSKTNLSGLSSESILTKIMGSVREASAPGNAARVAEFMRQDPKLRAMLKDMEGSIGTLARVRLEPKDSLVDKIDEGSLDGTMIQSDLSALLGDRNQMRIKRLVVFHTATQAENFTSPTPLVSYNSGANMSVTKTLGRINFIYGADQDKPIGYTFDGELSRPSASLKDAADKLKQEGFELKS
>PmoICMP6941_AvrE1a_1
MHSSSIHRNTGSIIQPPVPANTNAATDLQQKIEQPKQRSSHSLSSVGKRALKNVSKLFQKSKAPQQKAATPPTVKNVKPSQPTSNAKTAKDKAPVSQLSSNSLDDLDDTRQPVMRAGHSGASTSGTKAQDPDEPATIQSSRQSMMTRSNGGRFELKDEKLVRNSEPQGSIQLDAKGKPDFSTFNTPGLAPLLDSILATPRQTYLAHQSKDGVHGHQLLQANGHLLHLAQDDSSLALIRSSKEALHIEGKKPPAVKLEREDGNIHIDTASGRKTQELPGKAHIAHITGVLLRHDGERMRVHEDRLYQFDPLSARWKAPEGTEDIAFNSLATGGNGSVYAKSDDVVVDLTSPFMPHIEVKDLQSFSVAPDNRAALLSGKETQAILLTDMSPVIGDLTEKKTKALELDGGKAQAAAVGLSDNKLFIADTQGRLYSADRSAFESNDPQLKLTPDQANFQLAGLPLGGHDSVTGFINGDDGRVHALIKNRQGEIHSHALNEQYSKLESGWNLTNALVLSNNRGLSMPPPPTAADRLNLDRAGLVGLSEGRIQRWDATPECWKDAGIKDIERLQRGADSNAYVLKGGKLHALKVTPEHPNMAFDHNTALAQTARSTTVEMGKEIEGLDDRVITAFAMVSNKCFVALDDQNKLTAHSKDHKPFTLDIPGLEGDIKSLALDEKQNLHALTSTGGLYCLPKEAWQSTKLGDQMRARWTPVALPGGQPVKALFANDDNVLSAQIEDAEGQGLMRLSAGKWQAFEQRPVEENGLNDVHSRITGSNKTWRIPKTGLTLRMDINAFGRSGVEKSKKASTREFMRANVYKNTAEVPRWMKNVGNSIQHRHHGRLGLNEVYETESMLFKQLELINESGGRPPAPGKDLKARIAALESKLGPQGAALVKELETLREELENHSYTALMSIGQSYGKVKNLRQQDGILNQHGELAKPSVRTQFGKKLAELGTKLNFKSSGHDLVKELQDALTQVAPSAENPTKKLLGTLKYQGLKLSHQKADVPLGQRRDASEEHGLSKARLALDLVTLKSLGALLDEVEQLPPQADIDPLQNKLATLRDVTYGENPVKVVTDMGFTDNKALESGYEAVKTFLKSFKKADHAVSVNMRAATGSKDQAELAGKFKSMLKQLEHGDDEIRLQRSYGLNLTTPFIMLADKSTGLWPTAGTTGNRNYILNAERCEGGVTLYLISEGAGNVSGGFGAGKDYWPGFFDENHPARSVDVGNNRTLTPNFRLGVDVTATVAASQRAGVVFNVPDEDIDAFVDDLFEGKLNPLQVLKKAVDHETYEARRFNFDLTAGGTADLRAGINLTEDRDPDADPNSDSFSAVVRGGFAANITVNLMTYTDYSLTQKNDKTELREGGKNRPRFLNNATLGGQLRGQIGGTHTAPTGTPASAPGPTPASQTAANNLGVAVNFSVENRTVKRVKFRYNVAKPITTEGLGKLSKSLGEAFKDSTTKAKLAELADPLNARYAGKKPDEVIQAHLDGLEELFADTQWQNDKQYKALRGLKRGAVEHRASVNKHSVMDNARFETSKTNLSGLSSESILTKIMGSVREASAPGNAARVAEFMRQDPKLRAMLKDMEGSIGTLARVRLEPKDSLVDKIDEGSLDGTMIQSDLSALLGDRNQMRIKRLVVFHTATQAENFTSPTPLVSYNSGANMSVTKTLGRINFIYGADQDKPIGYTFDGELSRPSASLKDAADKLKQEGFELKS
>PmpFTRS_U7_AvrE1a_1
MHSSSIHRNTGSIIQPPVPANTNAATDLQQKIEQPKQRSSHSLSSVGKRALKNVSKLFQKSKAPQQKAATPPTVKNVKPSQPTSNSKTAKDKAPVSQLSSNSLDDLEDTRQPVTRAGHSGASTSGTKAQDPDEPATLQSSRQSMMTRSNGGRFELKDEKLVRNSEPQGSIQLDAKGKPDFSTFNTPGLAPLLDSILATPMQTYLAHQSKDGVHGHQLLQANGHLLHLAQDDSSLALIRSSKEALHIEGKKPPAVKLEREDGNIHIDTASGRKTQELPGKAHIAHITGVLLRHGGERMRVHEDRLYQFDPLSARWKAPEGTEDIAFNNLATGGNGSVYAKSDDVVVDLTSPFMPHIEVKDLQSFSVAPDNRAALLSGKETQAILLTDMSPVIGDLTEKKTKALELDGGKAQAAAVGLSDNKLFIADTQGRLYSADRSAFESNDPQLKLTPDQANFQLAGLPLGGHDSVTGFINGDDGRVHALIKNRQGEIHSHALNEQDSKLESGWNLTNALVLSNNRGLTMPPAPTAADRLNLDRAGLVGLSEGRIQRWDATPECWKDAGIKDIDRLQRGADSNAYVLKGGKLHALKVTPEHPNMAFDHNTALAQTARSTTVEMGKEIEGLDDRVITAFAMVSNKSFVALDDQNKLTAHSKDHKPVTLDIPGLEGDIKSLALDEKQNLHALTSTGGLYCLPKEAWQSTKLGDQMRARWTPVALPGGQPVKALFANDDNVLSAQVEDAEGQGLMRLSAGKWQAFEQRPVEENGLNDVHSRITGSNKTWRIPKTGLTLRMDINAFGRSGVEKSKKASTREFMRANVYKNTAEVPRWMKNVGNSIQHRHHGRLGLNEVYETESMLFKQLELINESGGRPPAPGKDLKARIAALESKLGPQGATLVKELETLREELENHSYTALMSIGQSYGKVKNLRQQDGILNQHGELAKPSVRTQFGKKLAELGTKLNFKSSGHDLVKELQDALTQVAPSAENPTKKLLGTLKYQGLKLSHQKADVPLGQRRDASEEHGLSKARLALDLVTLKSLGALLDEVEQLPPQADIDPLQNKLATLRDVTYGENPVKVVTDMGFTDNKALESGYEAVKTFLKSFKKADHAVSVNMRAATGSKDQAELAGKFKSMLKQLEHGDDEIGLQRSYGLNLTTPFIILADKATGIWPTAGTTGNRNYILNAERCEGGVTLYLISEGAGNVSGGFGAGKGKDYWPGFFDENHPARSVDVGNNRTLPPNFRLGVDVTATVAASQRAGVVFNVPDEDIDAFVDDLFEGKLNPLQVLKKAVDHETYQARRFNFDLTTGGTADLRSGINLTEDRDPDADPNSNSFSAVVRGGFAANITVNLMTYTDYSLTQKNDKTELREGGKNRPRFLNNATLGGQLRGQLRGQIGGTHTAHTGTPASAPGPTPASQSAANNLGVAVNFSVENRTVKRVKFRYNVAKPITTEGLGKLSKSLGEAFKDSTTKAKLAELAYPLNARYAGKKPDEVIQAHLDGLEELFADTQWQNDKQYKALRGLKRGAVEHRASVNKHSVMDNARFETSKTNLSGLSSESILTKIMGSVREASAPGNAARVAEFMRQDPKLRAMFKDMEGSIGTLARVRLEPKDSLVDKIDEGSLDGTMTQSDLSALLGDRNQMRIKRLVVFHTATQAENFTSPTPLVSYNSGANMSVTKTLGRINFIYGADQDKPIGYTFDGELSRPSASLKEAASKLKQEGFELKS
>PmpICMP3897_AvrE1a_1
MHSSSIHRNTGSIIQPPVPANTNAATDLQQKIEQPKQRSSHSLSSVGKRALKNVSKLFQKSKAPQQKAATPPTVKNVKPSQPTSNSKTAKDKAPVSQLSSNSLDDLEDTRQPVTRAGHSGASTSGTKAQDPDEPATLQSSRQSMMTRSNGGRFELKDEKLVRNSEPQGSIQLDAKGKPDFSTFNTPGLAPLLDSVLATPMQTYLAHQSKDGVHGHQLLQANGHLLHLAQDDSSLALIRSSKEALHIEGKKPPAVKLEREDGNIHIDTASGRKTQELPGKAHIAHITGVLLRHDGERMRVHEDRLYQFDPLSARWKAPEGTEDIAFNSLATGGNGSVYAKSDDVVVDLTSPFMPHIEVKDLQSFSVAPDNRAALLSGKETQAILLTDMSPVIGDLTEKKTKALELDGGKAQAAAVGLSDNKLFIADTQGRLYSADRSAFESNDPQLKLTPDQANFQLAGLPLGGHDSVTGFINGDDGRVHALIKNRQGEIHSHALNEQDSKLESGWNLTNALVLSNNRGLTMPPAPTAADRLNLDRAGLVGLSEGRIQRWDATPECWKDAGIKDIDRLQRGADSNAYVLKGGKLHALKVTPEHPNMAFDHNTALAQTARSTTVEMGKEIEGLDDRVITAFAMVSNKSFVALDDQNKLTAHSKDHKPVTLDIPGLEGDIKSLALDEKQNLHALTSTGGLYCLPKEAWQSTKLGDQMRARWTPVALPGGQPVKALFANDDNVLSAQVEDAEGQGLMRLSAGKWQAFEQRPVEENGLNDVHSRITGSNKTWRIPKTGLTLRMDINAFGRSGVEKSKKASTREFMRANVYKNTAEVPRWMKNVGNSVQHRHHGRLGLNEVYETESMLFKQLELINESGGRPPAPGKDLKARIAALESKLGPQGATLVKELETLREELENHSYTALMSIGQSYGKVKNLRQQDGILNQHGELAKPSVRTQFGKKLAELGTKLNFKSSGHDLVKELQDALTQVAPSAENPTKKLLGTLKYQGLKLSHQKADVPLGQRRDASEEHGLSKARLALDLVTLKSLGALLDEVEQLPPQADIDPLQNKLATLRDVTYGENPVKVVTDMGFTDNKALESGYEAVKTFLKSFKKADHAVSVNMRAATGSKDQAELAGKFKSMLKQLEHGDDEIGLQRSYGLNLTTPFIILADKATGIWPTAGTTGNRNYILNAERCEGGVTLYLISEGAGNVSGGFGAGKDYWPGFFDENHPARSVDVGNNRTLTPNFRLGVDVTATVAASQRAGVVFNVPDEDIDAFVDDLFEGKLNPLQVLKKAVDHETYQARRFNFDLTAGGTADLRSGINLTEDRDPDADPNSNSFSAVVRGGFAANITVNLMTYTDYSLTQKNDKTELREGGKNRPRFLNNATLGGQLRGQIGGTHTAPTGTPASAPGPTPASQSAANNLGVAVNFSAENRTVKRVKFRYNVAKPITTEGLGKLSKSLGEAFKDSTTKAKLAELADPLNARYAGKKPDEVIQAHLDGLEELFADTQWQNDKQYKALRGLKRGAVEHRASVNKHSVMDNARFETSKTNLSGLSSESILTKIMGSVREASAPGNAARVAEFMRQDPKLRAMLKDMEGSIGTLARVRLEPKDSLVDKIDEGSLDGTMTQSDFSALLGDRNQMRIKRLVVFHTATQAENFTSPTPLVSYNSGANMSVTKTLGRINFIYGADQDKPIGYTFDGELSRPSASLKEAASKLKQEGFELKS
>PmpICMP568_AvrE1a_1
MHSSSIHRNTGSIIQPPVPANTNAATDLQQKIEQPKQRSSHSLSSVGKRALKNVSKLFQKSKAPQQKAATPPTVKNVKPSQPTSNSKTAKDKAPVSQLSSNSLDDLEDTRQPVTRAGHSGASTSGTKAQDPDEPATLQSSRQSMMTRSNGGRFELKDEKLVRNSEPQGSIQLDAKGKPDFSTFNTPGLAPLLDSVLATPMQTYLAHQSKDGVHGHQLLQANGHLLHLAQDDSSLALIRSSKEALHIEGKKPPAVKLEREDGNIHIDTASGRKTQELPGKAHIAHITGVLLRHDGERMRVHEDRLYQFDPLSARWKAPEGTEDIAFNSLATGGNGSVYAKSDDVVVDLTSPFMPHIEVKDLQSFSVAPDNRAALLSGKETQAILLTDMSPVIGDLTEKKTKALELDGGKAQAAAVGLSDNKLFIADTQGRLYSADRSAFESNDPQLKLTPDQANFQLAGLPLGGHDSVTGFINGDDGRVHALIKNRQGEIHSHALNEQDSKLESGWNLTNALVLSNNRGLTMPPAPTAADRLNLDRAGLVGLSEGRIQRWDATPECWKDAGIKDIDRLQRGADSNAYVLKGGKLHALKVTPEHPNMAFDHNTALAQTARSTTVEMGKEIEGLDDRVITAFAMVSNKSFVALDDQNKLTAHSKDHKPVTLDIPGLEGDIKSLALDEKQNLHALTSTGGLYCLPKEAWQSTKLGDQMRARWTPVALPGGQPVKALFANDDNVLSAQVEDAEGQGLMRLSAGKWQAFEQRPVEENGLNDVHSRITGSNKTWRIPKTGLTLRMDINAFGRSGVEKSKKASTREFMRANVYKNTAEVPRWMKNVGNSVQHRHHGRLGLNEVYETESMLFKQLELINESGGRPPAPGKDLKARIAALESKLGPQGATLVKELETLREELENHSYTALMSIGQSYGKVKNLRQQDGILNQHGELAKPSVRTQFGKKLAELGTKLNFKSSGHDLVKELQDALTQVAPSAENPTKKLLGTLKYQGLKLSHQKADVPLGQRRDASEEHGLSKARLALDLVTLKSLGALLDEVEQLPPQADIDPLQNKLATLRDVTYGENPVKVVTDMGFTDNKALESGYEAVKTFLKSFKKADHAVSVNMRAATGSKDQAELAGKFKSMLKQLEHGDDEIGLQRSYGLNLTTPFIILADKATGIWPTAGTTGNRNYILNAERCEGGVTLYLISEGAGNVSGGFGAGKDYWPGFFDENHPARSVDVGNNRTLTPNFRLGVDVTATVAASQRAGVVFNVPDEDIDAFVDDLFEGKLNPLQVLKKAVDHETYQARRFNFDLTAGGTADLRSGINLTEDRDPDADPNSNSFSAVVRGGFAANITVNLMTYTDYSLTQKNDKTELREGGKNRPRFLNNATLGGQLRGQIGGTHTAPTGTPASAPGPTPASQSAANNLGVAVNFSAENRTVKRVKFRYNVAKPITTEGLGKLSKSLGEAFKDSTTKAKLAELADPLNARYAGKKPDEVIQAHLDGLEELFADTQWQNDKQYKALRGLKRGAVEHRASVNKHSVMDNARFETSKTNLSGLSSESILTKIMGSVREASAPGNAARVAEFMRQDPKLRAMLKDMEGSIGTLARVRLEPKDSLVDKIDEGSLDGTMTQSDFSALLGDRNQMRIKRLVVFHTATQAENFTSPTPLVSYNSGANMSVTKTLGRINFIYGADQDKPIGYTFDGELSRPSASLKEAASKLKQEGFELKS
>PmpICMP4983_AvrE1a_1
MHSSSIHRNTGSIIQPPVPANTNAATDLQQKIEQPKQRSSHSLSSVGKRALKNVSKLFQKSKAPQQKAATPPTVKNVKPSQPTSNSKTAKDKAPVSQLSSNSLDDLEDTRQPVTRAGHSGASTSGTKAQDPDEPATLQSSRQSMMTRSNGGRFELKDEKLVRNSEPQGSIQLDAKGKPDFSTFNTPGLAPLLDSVLATPMQTYLAHQSKDGVHGHQLLQANGHLLHLAQDDSSLALIRSSKEALHIEGKKPPAVKLEREDGNIHIDTASGRKTQELPGKAHIAHITGVLLRHDGERMRVHEDRLYQFDPLSARWKAPEGTEDIAFNSLATGGNGSVYAKSDDVVVDLTSPFMPHIEVKDLQSFSVAPDNRAALLSGKETQAILLTDMSPVIGDLTEKKTKALELDGGKAQAAAVGLSDNKLFIADTQGRLYSADRSAFESNDPQLKLTPDQANFQLAGLPLGGHDSVTGFINGDDGRVHALIKNRQGEIHSHALNEQDSKLESGWNLTNALVLSNNRGLTMPPAPTAADRLNLDRAGLVGLSEGRIQRWDATPECWKDAGIKDIDRLQRGADSNAYVLKGGKLHALKVTPEHPNMAFDHNTALAQTARSTTVEMGKEIEGLDDRVITAFAMVSNKSFVALDDQNKLTAHSKDHKPVTLDIPGLEGDIKSLALDEKQNLHALTSTGGLYCLPKEAWQSTKLGDQMRARWTPVALPGGQPVKALFANDDNVLSAQVEDAEGQGLMRLSAGKWQAFEQRPVEENGLNDVHSRITGSNKTWRIPKTGLTLRMDINAFGRSGVEKSKKASTREFMRANVYKNTAEVPRWMKNVGNSVQHRHHGRLGLNEVYETESMLFKQLELINESGGRPPAPGKDLKARIAALESKLGPQGATLVKELETLREELENHSYTALMSIGQSYGKVKNLRQQDGILNQHGELAKPSVRTQFGKKLAELGTKLNFKSSGHDLVKELQDALTQVAPSAENPTKKLLGTLKYQGLKLSHQKADVPLGQRRDASEEHGLSKARLALDLVTLKSLGALLEXXXATAASRHRSVTKQTGDAA
>PmpICMP4983_AvrE1a_2
MGFTDNKALESGYEAVKTFLKSFKKADHAVSVNMRAATGSKDQAELAGKFKSMLKQLEHGDDEIGLQRSYGLNLTTPFIILADKATGIWPTAGTTGNRNYILNAERCEGGVTLYLISEGAGNVSGGFGAGKDYWPGFFDENHPARSVDVGNNRTLTPNFRLGVDVTATVAASQRAGVVFNVPDEDIDAFVDDLFEGKLNPLQVLKKAVDHETYQARRFNFDLTAGGTADLRSGINLTEDRDPDADPNSNSFSAVVRGGFAANITVNLMTYTDYSLTQKNDKTELREGGKNRPRFLNNATLGGQLRGQIGGTHTAPTGTPASAPGPTPASQSAANNLGVAVNFSAENRTVKRVKFRYNVAKPITTEGLGKLSKSLGEAFKDSTTKAKLAELADPLNARYAGKKPDEVIQAHLDGLEELFADTQWQNDKQYKALRGLKRGAVEHRASVNKHSVMDNARFETSKTNLSGLSSESILTKIMGSVREASAPGNAARVAEFMRQDPKLRAMLKDMEGSIGTLARVRLEPKDSLVDKIDEGSLDGTMTQSDFSALLGDRNQMRIKRLVVFHTATQAENFTSPTPLVSYNSGANMSVTKTLGRINFIYGADQDKPIGYTFDGELSRPSASLKEAASKLKQEGFELKS
>PmyAZ84488_AvrE1a_1
MHSSSIHRNTGSIIQPPVPANTNAATDLQQKIEQPKQRSSHSLSSVGKRALKNVSKLFQKSKAPQQKAATPPTVKNVKPSQPTSNSKTAKDKAPVSQLSSNSLDDLEDTRQPVTRAGHSGASTSGTKAQDPDEPATLQSSRQSMMTRSNGGRFELKDEKLVRNSEPQGSIQLDAKGKPDFSTFNTPGLAPLLDSILATPMQTYLAHQSKDGVHGHQLLQANGHLLHLAQDDSSLALIRSSKEALHIEGKKPPAVKLEREDGNIHIDTASGRKTQELPGKAHIAHITGVLLRHDGERMRVHEDRLYQFDPLSARWKAPEGTEDIAFNSLATGGNGSVYAKSDDVVVDLTSPFMPHIEVKDLQSFSVAPDNRAALLSGKETQAILLTDMSPVIGDLTEKKTKALELDGGKAQAAAVGLSDNKLFIADTQGRLYSADRSAFESNDPQLKLTPDQANFQLAGLPLGGHDSVTGFINGDDGRVHALIKNRQGEIHSHALNEQDSKLESGWNLTNALVLSNNRGLTMPPAPTAADRLNLDRAGLVGLSEGRIQRWDATPECWKDAGIKDIDRLQRGADSNAYVLKGGKLHALKVTPEHPNMAFDHNTALAQTARSTTVEMGKEIEGLDDRVITAFAMVSNKSFVALDDQNKLTAHSKDHKPVTLDIPGLEGDIKSLALDEKQNLHALTSTGGLYCLPKEAWQSTKLGDQMRARWTPVALPGGQPVKALFANDDNVLSAQVEDAEGQGLMRLSAGKWQAFEQRPVEENGLNDVHSRITGSNKTWRIPKTGLTLRMDINAFGRSGVEKSKKASTREFMRANVYKNTAEVPRWMKNVGNSIQHRHHGRLGLNEVYETESMLFKQLELINESGGRPPAPGKDLKARIAALESKLGPQGATLVKELETLREELENHSYTALMSIGQSYGKVKNLRQQDGILNQHGELAKPSVRTQFGKKLAELGTKLNFKSSGHDLVKELQDALTQVAPSAENPTKKLLGTLKYQGLKLSHQKADVPLGQRRDASEEHGLSKARLALDLVTLKSLGALLDEVEQLPPQADIDPLQNKLATLRDVTYGENPVKVVTDMGFTDNKALESGYEAVKTFLKSFKKADHAVSVNMRAATGSKDQAELAGKFKSMLKQLEHGDDEIGLQRSYGLNLTTPFIILADKATGIWPTAGTTGNRNYILNAERCEGGVTLYLISEGAGNVSGGFGAGKDYWPGFFDENHPARSVDVGNNRTLPPNFRLGVDVTATVAASQRAGVVFNVPDEDIDAFVDDLFEGKLNPLQVLKKAVDHETYQARRFHFNLTAGGTADLRSGINLTEDRDPDADPNSNSFSAVVRGGFAANITVNLMTYTDYSLTQKNDKTELREGGKNRPRFLNNATLGGQLRGQLRGQIGGTHTAPTGTPASAPGPTPASQSAANNLGVAVNFSVENRTVKRIKFRYNVAKPITTEGLGKLSKSLGEAFKDSTTKAKLAELADPLNARYAGKKPDEVIQAHLDGLEELFADTQWQNDKQYKALRGLKRGAVEHRASVNKHSVMDNARFETSKTNLSGLSSESILTKIMGSVREASAPGNAARVAEFMRQDPKLRAMLKDMEGSIGTLARVRLEPKDSLVDKIDEGSLDGTMTQSDFSALLGDRNQMRIKRLVVFHTATQSENFTSPTPLVSYNSGANMSVTKTLGRINFIYGADQDKPIGYTFDGELSRPSASLKEAASKLKQEGFELKS
>PmyICMP11123_AvrE1a_1
MHSSSIHRNTGSIIQPPVPANTNAATDLQQKIEQPKQRSSHSLSSVGKRALKNVSKLFQKSKAPQQKAATPPTVKNVKPSQPTSNSKTAKDKAPVSQLSSNSLDDLEDTRQPVTRAGHSGASTSGTKAQDPDEPATLQSSRQSMMTRSNGGRFELKDEKLVRNSEPQGSIQLDAKGKPDFSTFNTPGLAPLLDSILATPMQTYLAHQSKDGVHGHQLLQANGHLLHLAQDDSSLALIRSSKEALHIEGKKPPAVKLEREDGNIHIDTASGRKTQELPGKAHIAHITGVLLRHDGERMRVHEDRLYQFDPLSARWKAPEGTEDIAFNSLATGGNGSVYAKSDDVVVDLTSPFMPHIEVKDLQSFSVAPDNRAALLSGKETQAILLTDMSPVIGDLTEKKTKALELDGGKAQAAAVGLSDNKLFIADTQGRLYSADRSAFESNDPQLKLTPDQANFQLAGLPLGGHDSVTGFINGDDGRVHALIKNRQGEIHSHALNEQDSKLESGWNLTNALVLSNNRGLTMPPAPTAADRLNLDRAGLVGLSEGRIQRWDATPECWKDAGIKDIDRLQRGADSNAYVLKGGKLHALKVTPEHPNMAFDHNTALAQTARSTTVEMGKEIEGLDDRVITAFAMVSNKSFVALDDQNKLTAHSKDHKPVTLDIPGLEGDIKSLALDEKQNLHALTSTGGLYCLPKEAWQSTKLGDQMRARWTPVALPGGQPVKALFANDDNVLSAQVEDAEGQGLMRLSAGKWQAFEQRPVEENGLNDVHSRITGSNKTWRIPKTGLTLRMDINAFGRSGVEKSKKASTREFMRANVYKNTAEVPRWMKNVGNSIQHRHHGRLGLNEVYETESMLFKQLELINESGGRPPAPGKDLKARIAALESKLGPQGATLVKELETLREELENHSYTALMSIGQSYGKVKNLRQQDGILNQHGELAKPSVRTQFGKKLAELGTKLNFKSSGHDLVKELQDALTQVAPSAENPTKKLLGTLKYQGLKLSHQKADVPLGQRRDASEEHGLSKARLALDLVTLKSLGALLDEVEQLPPQADIDPLQNKLATLRDVTYGENPVKVVTDMGFTDNKALESGYEAVKTFLKSFKKADHAVSVNMRAATGSKDQAELAGKFKSMLKQLEHGDDEIGLQRSYGLNLTTPFIILADKATGIWPTAGTTGNRNYILNAERCEGGVTLYLISEGAGNVSGGFGAGKDYWPGFFDENHPARSVDVGNNRTLPPNFRLGVDVTATVAASQRAGVVFNVPDEDIDAFVDDLFEGKLNPLQVLKKAVDHETYQARRFHFNLTAGGTADLRSGINLTEDRDPDADPNSNSFSAVVRGGFAANITVNLMTYTDYSLTQKNDKTELREGGKNRPRFLNNATLGGQLRGQLRGQIGGTHTAPTGTPASAPGPTPASQSAANNLGVAVNFSVENRTVKRIKFRYNVAKPITTEGLGKLSKSLGEAFKDSTTKAKLAELADPLNARYAGKKPDEVIQAHLDGLEELFADTQWQNDKQYKALRGLKRGAVEHRASVNKHSVMDNARFETSKTNLSGLSSESILTKIMGSVREASAPGNAARVAEFMRQDPKLRAMLKDMEGSIGTLARVRLEPKDSLVDKIDEGSLDGTMTQSDFSALLGDRNQMRIKRLVVFHTATQSENFTSPTPLVSYNSGANMSVTKTLGRINFIYGADQDKPIGYTFDGELSRPSASLKEAASKLKQEGFELKS
>PmyICMP11510_AvrE1a_1
MHSSSIHRNTGSIIQPPVPANTNAATDLQQKIEQPKQRSSHSLSSVGKRALKNVSKLFQKSKAPQQKAATPPTVKNVKPSQPTSNSKTAKDKAPVSQLSSNSLDDLEDTRQPVTRAGHSGASTSGTKAQDPDEPATLQSSRQSMMTRSNGGRFELKDEKLVRNSEPQGSIQLDAKGKPDFSTFNTPGLAPLLDSILATPMQTYLAHQSKDGVHGHQLLQANGHLLHLAQDDSSLALIRSSKEALHIEGKKPPAVKLEREDGNIHIDTASGRKTQELPGKAHIAHITGVLLRHDGERMRVHEDRLYQFDPLSARWKAPEGTEDIAFNSLATGGNGSVYAKSDDVVVDLTSPFMPHIEVKDLQSFSVAPDNRAALLSGKETQAILLTDMSPVIGDLTEKKTKALELDGGKAQAAAVGLSDNKLFIADTQGRLYSADRSAFESNDPQLKLTPDQANFQLAGLPLGGHDSVTGFINGDDGRVHALIKNRQGEIHSHALNEQDSKLESGWNLTNALVLSNNRGLTMPPAPTAADRLNLDRAGLVGLSEGRIQRWDATPECWKDAGIKDIDRLQRGADSNAYVLKGGKLHALKVTPEHPNMAFDHNTALAQTARSTTVEMGKEIEGLDDRVITAFAMVSNKSFVALDDQNKLTAHSKDHKPVTLDIPGLEGDIKSLALDEKQNLHALTSTGGLYCLPKEAWQSTKLGDQMRARWTPVALPGGQPVKALFANDDNVLSAQVEDAEGQGLMRLSAGKWQAFEQRPVEENGLNDVHSRITGSNKTWRIPKTGLTLRMDINAFGRSGVEKSKKASTREFMRANVYKNTAEVPRWMKNVGNSIQHRHHGRLGLNEVYETESMLFKQLELINESGGRPPAPGKDLKARIAALESKLGPQGATLVKELETLREELENHSYTALMSIGQSYGKVKNLRQQDGILNQHGELAKPSVRTQFGKKLAELGTKLNFKSSGHDLVKELQDALTQVAPSAENPTKKLLGTLKYQGLKLSHQKADVPLGQRRDASEEHGLSKARLALDLVTLKSLGALLDEVEQLPPQADIDPLQNKLATLRDVTYGENPVKVVTDMGFTDNKALESGYEAVKTFLKSFKKADHAVSVNMRAATGSKDQAELAGKFKSMLKQLEHGDDEIGLQRSYGLNLTTPFIILADKATGIWPTAGTTGNRNYILNAERCEGGVTLYLISEGAGNVSGGFGAGKDYWPGFFDENHPARSVDVGNNRTLPPNFRLGVDVTATVAASQRAGVVFNVPDEDIDAFVDDLFEGKLNPLQVLKKAVDHETYQARRFHFNLTAGGTADLRSGINLTEDRDPDADPNSNSFSAVVRGGFAANITVNLMTYTDYSLTQKNDKTELREGGKNRPRFLNNATLGGQLRGQLRGQIGGTHTAPTGTPASAPGPTPASQSAANNLGVAVNFSVENRTVKRIKFRYNVAKPITTEGLGKLSKSLGEAFKDSTTKAKLAELADPLNARYAGKKPDEVIQAHLDGLEELFADTQWQNDKQYKALRGLKRGAVEHRASVNKHSVMDNARFETSKTNLSGLSSESILTKIMGSVREASAPGNAARVAEFMRQDPKLRAMLKDMEGSIGTLARVRLEPKDSLVDKIDEGSLDGTMTQSDFSALLGDRNQMRIKRLVVFHTATQSENFTSPTPLVSYNSGANMSVTKTLGRINFIYGADQDKPIGYTFDGELSRPSASLKEAASKLKQEGFELKS
>PmyICMP7120_AvrE1a_1
MHSSSIHRNTGSIIQPPVPANTNAATDLQQKIEQPKQRSSHSLSSVGKRALKNVSKLFQKSKAPQQKAATPPTVKNVKPSQPTSNSKTAKDKAPVSQLSSNSLDDLEDTRQPVTRAGHSGASTSGTKAQDPDEPATLQSSRQSMMTRSNGGRFELKDEKLVRNSEPQGSIQLDAKGKPDFSTFNTPGLAPLLDSILATPMQTYLAHQSKDGVHGHQLLQANGHLLHLAQDDSSLALIRSSKEALHIEGKKPPAVKLEREDGNIHIDTASGRKTQELPGKAHIAHITGVLLRHDGERMRVHEDRLYQFDPLSARWKAPEGTEDIAFNSLATGGNGSVYAKSDDVVVDLTSPFMPHIEVKDLQSFSVAPDNRAALLSGKETQAILLTDMSPVIGDLTEKKTKALELDGGKAQAAAVGLSDNKLFIADTQGRLYSADRSAFESNDPQLKLTPDQANFQLAGLPLGGHDSVTGFINGDDGRVHALIKNRQGEIHSHALNEQDSKLESGWNLTNALVLSNNRGLTMPPAPTAADRLNLDRAGLVGLSEGRIQRWDATPECWKDAGIKDIDRLQRGADSNAYVLKGGKLHALKVTPEHPNMAFDHNTALAQTARSTTVEMGKEIEGLDDRVITAFAMVSNKSFVALDDQNKLTAHSKDHKPVTLDIPGLEGDIKSLALDEKQNLHALTSTGGLYCLPKEAWQSTKLGDQMRARWTPVALPGGQPVKALFANDDNVLSAQVEDAEGQGLMRLSAGKWQAFEQRPVEENGLNDVHSRITGSNKTWRIPKTGLTLRMDINAFGRSGVEKSKKASTREFMRANVYKNTAEVPRWMKNVGNSIQHRHHGRLGLNEVYETESMLFKQLELINESGGRPPAPGKDLKARIAALESKLGPQGATLVKELETLREELENHSYTALMSIGQSYGKVKNLRQQDGILNQHGELAKPSVRTQFGKKLAELGTKLNFKSSGHDLVKELQDALTQVAPSAENPTKKLLGTLKYQGLKLSHQKADVPLGQRRDASEEHGLSKARLALDLVTLKSLGALLDEVEQLPPQADIDPLQNKLATLRDVTYGENPVKVVTDMGFTDNKALESGYEAVKTFLKSFKKADHAVSVNMRAATGSKDQAELAGKFKSMLKQLEHGDDEIGLQRSYGLNLTTPFIILADKATGIWPTAGTTGNRNYILNAERCEGGVTLYLISEGAGNVSGGFGAGKDYWPGFFDENHPARSVDVGNNRTLPPNFRLGVDVTATVAASQRAGVVFNVPDEDIDAFVDDLFEGKLNPLQVLKKAVDHETYQARRFHFNLTAGGTADLRSGINLTEDRDPDADPNSNSFSAVVRGGFAANITVNLMTYTDYSLTQKNDKTELREGGKNRPRFLNNATLGGQLRGQLRGQIGGTHTAPTGTPASAPGPTPASQSAANNLGVAVNFSVENRTVKRIKFRYNVAKPITTEGLGKLSKSLGEAFKDSTTKAKLAELADPLNARYAGKKPDEVIQAHLDGLEELFADTQWQNDKQYKALRGLKRGAVEHRASVNKHSVMDNARFETSKTNLSGLSSESILTKIMGSVREASAPGNAARVAEFMRQDPKLRAMLKDMEGSIGTLARVRLEPKDSLVDKIDEGSLDGTMTQSDFSALLGDRNQMRIKRLVVFHTATQSENFTSPTPLVSYNSGANMSVTKTLGRINFIYGADQDKPIGYTFDGELSRPSASLKEAASKLKQEGFELKS
>PmyICMP7118_AvrE1a_1
MHSSSIHRNTGSIIQPPVPANTNAATDLQQKIEQPKQRSSHSLSSVGKRALKNVSKLFQKSKAPQQKAATPPTVKNVKPSQPTSNSKTAKDKAPVSQLSSNSLDDLEDTRQPVTRAGHSGASTSGTKAQDPDEPATLQSSRQSMMTRSNGGRFELKDEKLVRNSEPQGSIQLDAKGKPDFSTFNTPGLAPLLDSILATPMQTYLAHQSKDGVHGHQLLQANGHLLHLAQDDSSLALIRSSKEALHIEGKKPPAVKLEREDGNIHIDTASGRKTQELPGKAHIAHITGVLLRHDGERMRVHEDRLYQFDPLSARWKAPEGTEDIAFNSLATGGNGSVYAKSDDVVVDLTSPFMPHIEVKDLQSFSVAPDNRAALLSGKETQAILLTDMSPVIGDLTEKKTKALELDGGKAQAAAVGLSDNKLFIADTQGRLYSADRSAFESNDPQLKLTPDQANFQLAGLPLGGHDSVTGFINGDDGRVHALIKNRQGEIHSHALNEQDSKLESGWNLTNALVLSNNRGLTMPPAPTAADRLNLDRAGLVGLSEGRIQRWDATPECWKDAGIKDIDRLQRGADSNAYVLKGGKLHALKVTPEHPNMAFDHNTALAQTARSTTVEMGKEIEGLDDRVITAFAMVSNKSFVALDDQNKLTAHSKDHKPVTLDIPGLEGDIKSLALDEKQNLHALTSTGGLYCLPKEAWQSTKLGDQMRARWTPVALPGGQPVKALFANDDNVLSAQVEDAEGQGLMRLSAGKWQAFEQRPVEENGLNDVHSRITGSNKTWRIPKTGLTLRMDINAFGRSGVEKSKKASTREFMRANVYKNTAEVPRWMKNVGNSIQHRHHGRLGLNEVYETESMLFKQLELINESGGRPPAPGKDLKARIAALESKLGPQGATLVKELETLREELENHSYTALMSIGQSYGKVKNLRQQDGILNQHGELAKPSVRTQFGKKLAELGTKLNFKSSGHDLVKELQDALTQVAPSAENPTKKLLGTLKYQGLKLSHQKADVPLGQRRDASEEHGLSKARLALDLVTLKSLGALLDEVEQLPPQADIDPLQNKLATLRDVTYGENPVKVVTDMGFTDNKALESGYEAVKTFLKSFKKADHAVSVNMRAATGSKDQAELAGKFKSMLKQLEHGDDEIGLQRSYGLNLTTPFIILADKATGIWPTAGTTGNRNYILNAERCEGGVTLYLISEGAGNVSGGFGAGKDYWPGFFDENHPARSVDVGNNRTLPPNFRLGVDVTATVAASQRAGVVFNVPDEDIDAFVDDLFEGKLNPLQVLKKAVDHETYQARRFHFNLTAGGTADLRSGINLTEDRDPDADPNSNSFSAVVRGGFAANITVNLMTYTDYSLTQKNDKTELREGGKNRPRFLNNATLGGQLRGQLRGQLRGQIGGTHTAPTGTPASAPGPTPASQSAANNLGVAVNFSVENRTVKRIKFRYNVAKPITTEGLGKLSKSLGEAFKDSTTKAKLAELADPLNARYAGKKPDEVIQAHLDGLEELFADTQWQNDKQYKALRGLKRGAVEHRASVNKHSVMDNARFETSKTNLSGLSSESILTKIMGSVREASAPGNAARVAEFMRQDPKLRAMLKDMEGSIGTLARVRLEPKDSLVDKIDEGSLDGTMTQSDFSALLGDRNQMRIKRLVVFHTATQSENFTSPTPLVSYNSGANMSVTKTLGRINFIYGADQDKPIGYTFDGELSRPSASLKEAASKLKQEGFELKS
>PneICMP13781_AvrE1a_1
MGFTDNKALESGYEAVKTFLKSFKKADHAVSVNMRAATGSKDQAELAGKFKSMLKQLEHGDDEIGLQRSYGLNLTTPFIILADKATGIWPTAGTTGNRNYILNAERCEGGVTLYLISEGAGNVSGGFGAGKDYWPGFFDENHPARSVDVGNNRTLTPNFRLGVDVTATVAASQRAGVVFNVPDEDIDAFVDDLFEGKLNPLQVLKKAVDHETYQARRFNFDLTAGGTADLRSGINLTEDRDPDADPNSNSFSAVVRGGFAANITVNLMTYTDYSLTQKNDKTELREGGKNRPRFLNNATLGGQLRGQIGGTHTAPTGTPASAPGPTPASQSAANNLGVAVNFSVENRTVKRVKFRYNVAKPITTEGLGKLSKSLGEAFKDSTTKAKLAELADPLNARYAGKKPDEVIQAHLDGLEELFADTQWQNDKQYKALRGLKRGAVEHRASVNKHSVMDNARFETSKTNLSGLSSESILTKIMGSVREASAPGNAARVAEFMRQDPKLRAMLKDMEGSIGTLARVRLEPKDSLVDKIDEGSLDGTMTQSDFSALLGDRNQMRIKRLVVFHTATQAENFTSPTPLVSYNSGANMSVTKTLGRINFIYGADQDKPIGYTFDGELSRPSASLKEAASKLKQEGFELKS
>PneICMP13781_AvrE1a_2
MHSSSIHRNTGSIIQPPVPANTNAATDLQQKIEQPKQRSSHSLSSVGKRALKNVSKLFQKSKAPQQKAATPPTVKNVKPSQPTSNSKTAKDKAPVSQLSSNSLDDLEDTRQPVTRAGHSGASTSGTKAQDPDEPATLQSSRQSMMTRSNGGRFELKDEKLVRNSEPQGSIQLDAKGKPDFSTFNTPGLAPLLDSILATPMQTYLAHQSKDGVHGHQLLQANGHLLHLAQDDSSLALIRSSKEALHIEGKKPPAVKLEREDGNIHIDTASGRKTQELPGKAHIAHITGVLLRHDGERMRVHEDRLYQFDPLSARWKAPEGTEDIAFNSLATGGNGSVYAKSDDVVVDLTSPFMPHIEVKDLQSFSVAPDNRAALLSGKETQAILLTDMSPVIGDLTEKKTKALELDGGKAQAAAVGLSDNKLFIADTQGRLYSADRSAFESNDPQLKLTPDQANFQLAGLPLGGHDSVTGFINGDDGRVHALIKNRQGEIHSHALNEQDSKLESGWNLTNALVLSNNRGLTMPPAPTAADRLNLDRAGLVGLSEGRIQRWDATPECWKDAGIKDIDRLQRGADSNAYVLKGGKLHALKVTPEHPNMAFDHNTALAQTARSTTVEMGKEIEGLDDRVITAFAMVSNKSFVALDDQNKLTAHSKDHKPVTLDIPGLEGDIKSLALDEKQNLHALTSTGGLYCLPKEAWQSTKLGDQMRARWTPVALPGGQPVKALFANDDNVLSAQVEDAEGQGLMRLSAGKWQAFEQRPVEENGLNDVHSRITGSNKTWRIPKTGLTLRMDINAFGRSGVEKSKKASTREFMRANVYKNTAEVPRWMKNVGNSIQHRHHGRLGLNEVYETESMLFKQLELINESGGRPPAPGKDLKARIAALESKLGPQGATLVKELETLREELENHSYTALMSIGQSYGKVKNLRQQDGILNQHGELAKPSVRTQFGKKLAELGTKLNFKSSGHDLVKELQDALTQVAPSAENPTKKLLGTLKYQGLKLSHQKADVPLGQRRDASEEHGLSKARLALDLVTLKSLGAXRGRTATAASRHRSVTKQTGDAA
>PneICMP13786_AvrE1a_1
MHSSSIHRNTGSIIQPPVPANTNAATDLQQKIEQPKQRSSHSLSSVGKRALKNVSKLFQKSKAPQQKAATPPTVKNVKPSQPTSNSKTAKDKAPVSQLSSNSLDDLEDTRQPVTRAGHSGASTSGTKAQDPDEPATLQSSRQSMMTRSNGGRFELKDEKLVRNSEPQGSIQLDAKGKPDFSTFNTPGLAPLLDSILATPMQTYLAHQSKDGVHGHQLLQANGHLLHLAQDDSSLALIRSSKEALHIEGKKPPAVKLEREDGNIHIDTASGRKTQELPGKAHIAHITGVLLRHDDERMRVHEDRLYQFDPLSARWKAPEGTEDIAFNSLATGGNGSVYAKSDDVVVDLTSPFMPHIEVKDLQSFSVAPDNRAALLSGKETQAILLTDMSPVIGDLTEKKTKALELDGGKAQAAAVGLSDNKLFIADTQGRLYSADRSAFESNDPQLKLTPDQANFQLAGLPLGGHDSVTGFINGDDGRVHALIKNRQGEIHSHALNEQDSKLESGWNLTNALVLSNNRGLTIPPAPTAADRLNLDRAGLVGLSEGRIQRWDATPECWKDAGIKDIDRLQRGADSNAYVLKGGKLHALKVTPEHPNMAFDHNTALAQTARSTTVEMGKEIEGLDDRVITAFAMVSNKSFVALDDQNKLTAHSKDHKPVTLDIPGLEGDIKSLALDEKQNLHALTSTGGLYCLPKEAWQSTKLGDQMRARWTPVALPGGQPVKALFANDDNVLSAQVEDAEGQGLMRLSAGKWQAFEQRPVEENGLNDVHSRITGSNKTWRIPKTGLTLRMDINAFGRSGVEKSKKASTREFMRANVYKNTAEVPRWMKNVGNSIQHRHHGRLGLNEVYETESMLFKQLELINESGGRPPAPGKDLKARIAALESKLGPQGATLVKELETLREELENHSYTALMSIGQSYGKVKNLRQQDGILNQHGELAKPSVRTQFGKKLAELGTKLNFKSSGHDLVKELQDALTQVAPSAENPTKKLLGTLKYQGLKLSHQKADVPLGQRRDASEEHGLSKARLALDLVTLKSLGALLDEVEQLPPQADIDPLQNKLATLRDVTYGENPVKVVTDMGFTDNKALESGYEAVKTFLKSFKKADHAVSVNMRAATGSKDQAELAGKFKSMLKQLEHGDDEIGLQRSYGLNLTTPFIILADKATGIWPTAGTTGNRNYILNAERCEGGVTLYLISEGAGNVIGGFGAGKDYWPGFFDENHPARSVDVGNNRTLTPNFRLGVDVTATVAASQRAGVVFNVPDEDIDAFVDDLFEGKLNPLQVLKKAVDHETYQARRFNFDLTAGGTADLRSGINLTEDRDPDADPNSNSFSAVVRGGFAANITVNLMTYTDYSLTQKNDKTELREGGKNRPRFLNNATLGGQLRGQIGGTHTAPTGTPASAPGPTPASQSAANNLGVAVNFSVENRTVKRVKFRYNVAKPITTEGLGKLSKSLGEAFKDSTTKAKLAELADPLNARYAGKKPDEVIQAHLDGLEELFADTQWQNDKQYKALRGLKRGAVEHRASVNKHSVMDNARFETSKTNLSGLSSESILTKIMGSVREASAPGNAARVAEFMRQDPKLRAMLKDMEGSIGTLARVRLEPKDSLVDKIDEGSLDGTMTQSDFSALLGDRNQMRIKRLVVFHTATQAENFTSPTPLVSYNSGANMSVTKTLGRINFIYGADQDKPIGYTFDGELSRPSASLKEAASKLKQEGFELKS
>PneICMP16943_AvrE1a_1
MHSSSIHRNTGSIIQPPVPANTNAATDLQQKIEQPKQRSSHSLSSVGKRALKNVSKLFQKSKAPQQKAATPPTVKNVKPSQPTSNSKTAKDKAPVSQLSSNSLDDLEDTRQPVTRAGHSGASTSGTKAQDPDEPATLQSSRQSMMTRSNGGRFELKDEKLVRNSEPQGSIQLDAKGKPDFSTFNTPGLAPLLDSILATPMQTYLAHQSKDGVHGHQLLQANGHLLHLAQDDSSLALIRSSKEALHIEGKKPPAVKLEREDGNIHIDTASGRKTQELPGKAHIAHITGVLLRHDGERMRVHEDRLYQFDPLSARWKAPEGTEDIAFNSLATGGNGSVYAKSDDVVVDLTSPFMPHIEVKDLQSFSVAPDNRAALLSGKETQAILLTDMSPVIGDLTEKKTKALELDGGKAQAAAVGLSDNKLFIADTQGRLYSADRSAFESNDPQLKLTPDQANFQLAGLPLGGHDSVTGFINGDDGRVHALIKNRQGEIHSHALNEQDSKLESGWNLTNALVLSNNRGLTMPPAPTAADRLNLDRAGLVGLSEGRIQRWDATPECWKDAGIKDIDRLQRGADSNAYVLKGGKLHALKVTPEHPNMAFDHNTALAQTARSTTVEMGKEIEGLDDRVITAFAMVSNKSFVALDDQNKLTAHSKDHKPVTLDIPGLEGDIKSLALDEKQNLHALTSTGGLYCLPKEAWQSTKLGDQMRARWTPVALPGGQPVKALFANDDNVLSAQVEDAEGQGLMRLSAGKWQAFEQRPVEENGLNDVHSRITGSNKTWRIPKTGLTLRMDINAFGRSGVEKSKKASTREFMRANVYKNTAEVPRWMKNVGNSIQHRHHGRLGLNEVYETESMLFKQLELINESGGRPPAPGKDLKARIAALESKLGPQGATLVKELETLREELENHSYTALMSIGQSYGKVKNLRQQDGILNQHGELAKPSVRTQFGKKLAELGTKLNFKSSGHDLVKELQDALTQVAPSAENPTKKLLGTLKYQGLKLSHQKADVPLGQRRDASEEHGLSKARLALDLVTLKSLGALLDEVEQLPPQADIDPLQNKLATLRDVTYGENPVKVVTDMGFTDNKALESGYEAVKTFLKSFKKADHAVSVNMRAATGSKDQAELAGKFKSMLKQLEHGDDEIGLQRSYGLNLTTPFIILADKATGIWPTAGTTGNRNYILNAERCEGGVTLYLISEGAGNVSGGFGAGKDYWPGFFDENHPARSVDVGNNRTLTPNFRLGVDVTATVAASQRAGVVFNVPDEDIDAFVDDLFEGKLNPLQVLKKAVDHETYQARRFNFDLTAGGTADLRSGINLTEDRDPDADPNSNSFSAVVRGGFAANITVNLMTYTDYSLTQKNDKTELREGGKNRPRFLNNATLGGQLRGQLRGQIGGTHTAPTGTPASAPGPTPASQSAANNLGVAVNFSVENRTVKRVKFRYNVAKPITTEGLGKLSKSLGEAFKDSTTKAKLAELADPLNARYAGKKPDEVIQAHLDGLEELFADTQWQNDKQYKALRGLKRGAVEHRASVNKHSVMDNARFETSKTNLSGLSSESILTKIMGSVREASAPGNAARVAEFMRQDPKLRAMLKDMEGSIGTLARVRLEPKDSLVDKIDEGSLDGTMTQSDFSALLGDRNQMRIKRLVVFHTATQAENFTSPTPLVSYNSGANMSVTKTLGRINFIYGADQDKPIGYTFDGELSRPSASLKEAASKLKQEGFELKS
>PneICMP16944_AvrE1a_1
MHSSSIHRNTGSIIQPPVPANTNAATDLQQKIEQPKQRSSHSLSSVGKRALKNVSKLFQKSKAPQQKAATPPTVKNVKPSQPTSNSKTAKDKAPVSQLSSNSLDDLEDTRQPVTRAGHSGASTSGTKAQDPDEPATLQSSRQSMMTRSNGGRFELKDEKLVRNSEPQGSIQLDAKGKPDFSTFNTPGLAPLLDSILATPMQTYLAHQSKDGVHGHQLLQANGHLLHLAQDDSSLALIRSSKEALHIEGKKPPAVKLEREDGNIHIDTASGRKTQELPGKAHIAHITGVLLRHDGERMRVHEDRLYQFDPLSARWKAPEGTEDIAFNSLATGGNGSVYAKSDDVVVDLTSPFMPHIEVKDLQSFSVAPDNRAALLSGKETQAILLTDMSPVIGDLTEKKTKALELDGGKAQAAAVGLSDNKLFIADTQGRLYSADRSAFESNDPQLKLTPDQANFQLAGLPLGGHDSVTGFINGDDGRVHALIKNRQGEIHSHALNEQDSKLESGWNLTNALVLSNNRGLTMPPAPTAADRLNLDRAGLVGLSEGRIQRWDATPECWKDAGIKDIDRLQRGADSNAYVLKGGKLHALKVTPEHPNMAFDHNTALAQTARSTTVEMGKEIEGLDDRVITAFAMVSNKSFVALDDQNKLTAHSKDHKPVTLDIPGLEGDIKSLALDEKQNLHALTSTGGLYCLPKEAWQSTKLGDQMRARWTPVALPGGQPVKALFANDDNVLSAQVEDAEGQGLMRLSAGKWQAFEQRPVEENGLNDVHSRITGSNKTWRIPKTGLTLRMDINAFGRSGVEKSKKASTREFMRANVYKNTAEVPRWMKNVGNSIQHRHHGRLGLNEVYETESMLFKQLELINESGGRPPAPGKDLKARIAALESKLGPQGATLVKELETLREELENHSYTALMSIGQSYGKVKNLRQQDGILNQHGELAKPSVRTQFGKKLAELGTKLNFKSSGHDLVKELQDALTQVAPSAENPTKKLLGTLKYQGLKLSHQKADVPLGQRRDASEEHGLSKARLALDLVTLKSLGALLDEVEQLQPQADIDPLQNKLATLRDVTYGENPVKVVTDMGFTDNKALESGYEAVKTFLKSFKKADHAVSVNMRAATGSKDQAELAGKFKSMLKQLEHGDDEIGLQRSYGLNLTTPFIILADKATGIWPTAGTTGNRNYILNAERCEGGVTLYLISEGAGNVSGGFGAGKDYWPGFFDENHPARSVDVGNNRTLTPNFRLGVDVTATVAASQRAGVVFNVPDEDIDAFVDDLFEGKLNPLQVLKKAVDHETYQARRFNFDLTAGGTADLRSGINLTEDRDPDADPNSNSFSAVVRGGFAANITVNLMTYTDYSLTQKNDKTELREGGKNRPRFLNNATLGGQLRGQLRGQLRGQIGGTHTAPTGTPASAPGPTPASQSAANNLGVAVNFSVENRTVKRVKFRYNVAKPITTEGLGKLSKSLGEAFKDSTTKAKLAELADPLNARYAGKKPDEVIQAHLDGLEELFADTQWQNDKQYKALRGLKRGAVEHRASVNKHSVMDNARFETSKTNLSGLSSESILTKIMGSVREASAPGNAARVAEFMRQDPKLRAMLKDMEGSIGTLARVRLEPKDSLVDKIDEGSLDGTMTQSDFSALLGDRNQMRIKRLVVFHTATQAENFTSPTPLVSYNSGANMSVTKTLGRINFIYGADQDKPIGYTFDGELSRPSASLKEAASKLKQEGFELKS
>PpeICMP3706_AvrE1a_1
MHSSSIHRNTGSIIQPPVPANTNAATDLQQKTEQPKQRSSHSLSSVGKRALKNVSKLFQKSKAPQQKAATPPTVKNVKPSQPTSNAKTAKDKAPVSQLSSNSLDDLDDTRQPVTRAGHSGASTSGTKAQDPDEPATLQSSRQSMMTRSNGGRFELKDEKLVRNSEPQGSIQLDAKGKPDFSTFNTPGLAPLLDSILATPRQTYLAHQSKDGVHGHQLLQANGHLLHLAQDDSSLALIRSSKEALHIEGKKPPAVKLEREDGNIHVDTASGRKTQELPGKAHIAHITGVLLRHDGERMRVHEDRLYQFDPLSARWKAPEGTEDIAFNSLATGGNGSVYAKSDDVVVDLTSPFMPHVEVKDLQSFSVAPDNRAALLSGKETQAILLTDMSPVIGDLTEKKTKALELDGGKAQAAAVGLSDNKLFIADTQGRLYSADRSAFESNDPQLKLMPDQANFQLAGLPLGGHDSVTGFINGDDGRVHALIKNRQGEIHSHALNEQDSKLESGWNLTNALVLSNNRGLSMPPPPTAADRLNLDRAGLVGLSEGRIQRWDATPECWKDAGIKDIERLQRGADSNAYVLKGGKLHALKVTPEHPNMAFDHNTALAQTARSTTVEMGKEIEGLDDRVITAFAMVSNKCFVALDDQNKLTAHSKDHKPFTLDIPGLEGDIKSLALDEKQNLHALTSTGGLYCLPKEAWQSTKLGDQMRARWTPVALPGGQPVKALFANDDNVLSAQIEDAEGQGLMRLSAGKWQAFEQRPVEENGLNDVHSRITGSNKTWRIPKTGLTLRMDINAFGRSGVEKSKKASTREFIRANVYKNTAEVPRWMKNVGNSIQHRHHGRLGLNEVYETESMLFKQLELINESGGRPPAPGKDLKARIAALESKLGPQGATLVKELETLREELENHSYTALMSIGQSYGKVKNLRQQDGILNQHGELAKPSVRTQFGKKLAELGTKLNFKSSGHDLVKELQDALTQVAPSAENPTKKLLGTLKYQGLKLSHQKADVPLGQRRDASEEHGLSKARLALDLVTLKSLGALLDEVEQLPPQADIDPLQNKLATLRDVTYGENPVKVVTDMGFTDNKALESGYEAVKTFLKSFKKADHAVSVNMRAATGSKDQAELAGKFKSMLKQLEHGDDEIGLQRSYGLNLTTPFIILADKATGLWPTAGTTGNRNYILNAERCEGGVTLYLISEGAGNVSGGFGAGKDYWPGFFDENHPARSVDVGNNRTLTPNFRLGVDVTATVAASQRAGVVFNVPDEDIDAFVDDLFEGKLNPLQVLKKAVDHETYQARRFNFDLTAGGTADLRAGINLTEDRDPDADPNSDSFSAVVRGGFAANITVNLMTYTDYSLTQKNDKTELREGGKNRPRFLNNATLGGQLRGQIGGTHTAPTGTPASAPGPTPASQSAANNLGVAVNFSVENRTVKRVKFRYNVAKPITTEGLGKLSKSLGEAFKDSTTKAKLAELADPLNARYAGKKPDEVIQAHLDGLEELFADTQWQNDKQYKALRGLKRGAVEHRASVNKHSVMDNARFETSKTNLSGLSSESILTKIMGSVREASAPGNAARVAEFMRQDPKLRAMLKDMEGSIGTLARVRLEPKDSLVDKIDEGSLDGTMTQSDLSDLLGDRSQMRIKRLVVFHTATQAENFTSPTPLVSYNSGANMSVTKTLGRINFIYGADQDKPIGYTFDGELSRPSASLKEAASKLKQEGFELKS
>PvrICMP11296_AvrE1a_1
MHSSSIHRNTGSIIQPPVPANTNAATDLQQKTEQPKQRSSHSLSSVGKRALKNVSKLFQKSKAPQQKAATPPTVKNVKPSQPTSNAKTAKDKAPVSQLSSNSLDDLDDTRQPVTRAGHSGASTSGTKAQDPDEPATLQSSRQSMMTRSNGGRFELKDEKLVRNSEPQGSIQLDAKGKPDFSTFNTPGLAPLLDSILATPRQTYLAHQSKDGVHGHQLLQANGHLLHLAQDDSSLALIRSSKEALHIEGKKPPAVKLEREDGNIHVDTASGRKTQELPGKAHIAHITGVLLRHDGERMRVHEDRLYQFDPLSARWKAPEGTEDIAFNSLATGGNGSVYAKSDDVVVDLTSPFMPHVEVKDLQSFSVAPDNRAALLSGKETQAILLTDMSPVIGDLTEKKTKALELDGGKAQAAAVGLSDNKLFIADTQGRLYSADRSAFESNDPQLKLMPDQANFQLAGLPLGGHDSVTGFINGDDGRVHALIKNRQGEIHSHALNEQDSKLESGWNLTNALVLSNNRGLSMPPPPTAADRLNLDRAGLVGLSEGRIQRWDATPECWKDAGIKDIERLQRGADSNAYVLKGGKLHALKVTPEHPNMAFDHNTALAQTARSTTVEMGKEIEGLDDRVITAFAMVSNKCFVALDDQNKLTAHSKDHKPFTLDIPGLEGDIKSLALDEKQNLHALTSTGGLYCLPKEAWQSTKLGDQMRARWTPVALPGGQPVKALFANDDNVLSAQIEDAEGQGLMRLSAGKWQAFEQRPVEENGLNDVHSRITGSNKTWRIPKTGLTLRMDINAFGRSGVEKSKKASTREFIRANVYKNTAEVPRWMKNVGNSIQHRHHGRLGLNEVYETESMLFKQLELINESGGRPPAPGKDLKARIAALESKLGPQGATLVKELETLREELENHSYTALMSIGQSYGKVKNLRQQDGILNQHGELAKPSVRTQFGKKLAELGTKLNFKSSGHDLVKELQDALTQVAPSAENPTKKLLGTLKYQGLKLSHQKADVPLGQRRDASEEHGLSKARLALDLVTLKSLGALLDEVEQLPPQADIDPLQNKLATLRDVTYGENPVKVVTDMGFTDNKALESGYEAVKTFLKSFKKADHAVSVNMRAATGSKDQAELAGKFKSMLKQLEHGDDEIGLQRSYGLNLTTPFIILADKATGLWPTAGTTGNRNYILNAERCEGGVTLYLISEGAGNVSGGFGAGKDYWPGFFDENHPARSVDVGNNRTLTPNFRLGVDVTATVAASQRAGVVFNVPDEDIDAFVDDLFEGKLNPLQVLKKAVDHETYQARRFNFDLTAGGTADLRAGINLTEDRDPDADPNSDSFSAVVRGGFAANITVNLMTYTDYSLTQKNDKTELREGGKNRPRFLNNATLGGQLRGQIGGTHTAPTGTPASAPGPTPASQSAANNLGVAVNFSVENRTVKRVKFRYNVAKPITTEGLGKLSKSLGEAFKDSTTKAKLAELADPLNARYAGKKPDEVIQAHLDGLEELFADTQWQNDKQYKALRGLKRGAVEHRASVNKHSVMDNARFETSKTNLSGLSSESILTKIMGSVREASAPGNAARVAEFMRQDPKLRAMLKDMEGSIGTLARVRLEPKDSLVDKIDEGSLDGTMTQSDLSDLLGDRSQMRIKRLVVFHTATQAENFTSPTPLVSYNSGANMSVTKTLGRINFIYGADQDKPIGYTFDGELSRPSASLKEAASKLKQEGFELKS
>PvrICMP3272_AvrE1a_1
MHSSSIHRNTGSIIQPPVPANTNAATDLQQKTEQPKQRSSHSLSSVGKRALKNVSKLFQKSKAPQQKAATPPTVKNVKPSQPTSNAKTAKDKAPVSQLSSNSLDDLDDTRQPVTRAGHSGASTSGTKAQDPDEPATLQSSRQSMMTRSNGGRFELKDEKLVRNSEPQGSIQLDAKGKPDFSTFNTPGLAPLLDSILATPRQTYLAHQSKDGVHGHQLLQANGHLLHLAQDDSSLALIRSSKEALHIEGKKPPAVKLEREDGNIHVDTASGRKTQELPGKAHIAHITGVLLRHDGERMRVHEDRLYQFDPLSARWKAPEGTEDIAFNSLATGGNGSVYAKSDDVVVDLTSPFMPHVEVKDLQSFSVAPDNRAALLSGKETQAILLTDMSPVIGDLTEKKTKALELDGGKAQAAAVGLSDNKLFIADTQGRLYSADRSAFESNDPQLKLMPDQANFQLAGLPLGGHDSVTGFINGDDGRVHALIKNRQGEIHSHALNEQDSKLESGWNLTNALVLSNNRGLSMPPPPTAADRLNLDRAGLVGLSEGRIQRWDATPECWKDAGIKDIERLQRGADSNAYVLKGGKLHALKVTPEHPNMAFDHNTALAQTARSTTVEMGKEIEGLDDRVITAFAMVSNKCFVALDDQNKLTAHSKDHKPFTLDIPGLEGDIKSLALDEKQNLHALTSTGGLYCLPKEAWQSTKLGDQMRARWTPVALPGGQPVKALFANDDNVLSAQIEDAEGQGLMRLSAGKWQAFEQRPVEENGLNDVHSRITGSNKTWRIPKTGLTLRMDINAFGRSGVEKSKKASTREFIRANVYKNTAEVPRWMKNVGNSIQHRHHGRLGLNEVYETESMLFKQLELINESGGRPPAPGKDLKARIAALESKLGPQGATLVKELETLREELENHSYTALMSIGQSYGKVKNLRQQDGILNQHGELAKPSVRTQFGKKLAELGTKLNFKSSGHDLVKELQDALTQVAPSAENPTKKLLGTLKYQGLKLSHQKADVPLGQRRDASEEHGLSKARLALDLVTLKSLGALLDEVEQLPPQADIDPLQNKLATLRDVTYGENPVKVVTDMGFTDNKALESGYEAVKTFLKSFKKADHAVSVNMRAATGSKDQAELAGKFKSMLKQLEHGDDEIGLQRSYGLNLTTPFIILADKATGLWPTAGTTGNRNYILNAERCEGGVTLYLISEGAGNVSGGFGAGKDYWPGFFDENHPARSVDVGNNRTLTPNFRLGVDVTATVAASQRAGVVFNVPDEDIDAFVDDLFEGKLNPLQVLKKAVDHETYQARRFNFDLTAGGTADLRAGINLTEDRDPDADPNSDSFSAVVRGGFAANITVNLMTYTDYSLTQKNDKTELREGGKNRPRFLNNATLGGQLRGQIGGTHTAPTGTPASAPGPTPASQSAANNLGVAVNFSVENRTVKRVKFRYNVAKPITTEGLGKLSKSLGEAFKDSTTKAKLAELADPLNARYAGKKPDEVIQAHLDGLEELFADTQWQNDKQYKALRGLKRGAVEHRASVNKHSVMDNARFETSKTNLSGLSSESILTKIMGSVREASAPGNAARVAEFMRQDPKLRAMLKDMEGSIGTLARVRLEPKDSLVDKIDEGSLDGTMTQSDLSDLLGDRSQMRIKRLVVFHTATQAENFTSPTPLVSYNSGANMSVTKTLGRINFIYGADQDKPIGYTFDGELSRPSASLKEAASKLKQEGFELKS
>PphHB10Y_AvrE1a_1
MHSSSIHRNTGCIIQPPAPANTNAATDLQQKIEQPKQRSSHSLSSVGKRALKNVSKLFQKSKAPQQKAATPPTVKNVKPSQPTPNAKTAKDKAPVSQLSSNSLDDLDDTRQPVTRAGHSGASTCGTKAQDPDEPATLQSSRQSMMTRSNGGRFELKDEKLVRNSEPQGSIQLDAKGKPDFSTFNTPGLAPLLDSILATPRQTYLAHQSKDGVHGHQLLQANGHLLHLAQDDSSLALIRSSKEALHIEGKKPPAVKLEREDGNIHIDTASGRKTQELPGKAHIAHITGVLLRHDGERMRVHEDRLYQFDPLSARWKAPEGTEDIAFNSLATGGKGSVYAKSDDVVVDLTSPFMPHIEVKDLQSFSVAPDNRAALLSGKETQAILLTDMSPVIGDLTEKKTKALELDGGKAQAAAVGLSDNKLFIADTQGRLYSADRSAFESNDPQLKLMPDQANFQLAGLPLGGHDSVTGFINGDDGRVHALIKNRQGEIHSHALNEQDSKLESGWNLTNALVLSNNRGLTMPPAPTAADRLNLDRAGLVGLSEGRIQRWDATPECWKDAGIKDIDRLQRGADSNAYVLKGGKLHALKVTPEHPNMAFDHNTALAQTARSTTVEMGKEIEGLDDRVITAFAMVSNKRFVALDDQNKLTAHSKDHKPVTLDIPGLEGDIKSLALDEKHNLHALTSTGGLYCLPREAWQSTKLGDQMRARWTPVALPGGQPVKALFANDDNVLSAQIEDAEGQGLMRLSAGKWQAFEQRPVEENGLNDVHSRITGSNKTWRIPKTGLTLRMDINAFGRSGVEKSKKASTREFMRANVYKNTAEVPRWMKNVGNNIQHRHHGRLGLNEVYETESMLFKQLELIHESGGRPPAPGKDLKARIAALESKLGPQGATLVKELETLREELENHSYTALMSIGQSYGKVKNLRQQDGILNQHGELAKPSVRTQFGKKLAELGTKLNFKSSGHDLVKELQDALTQVAPSAENPTKKLLGTLKYQGLKLSHQKADVPLGQRRDASEEHGLSKARLALDLVTLKSLGALLDEVEQLPPQADIDPLQNKLARLRDVTYGENPVKVVTDMGFTDNKALESGYEAVKTFLKSFKKADHAVSVNMRAATGSKDQAELAGKFKSMLKQLEHGDDEIRLQRSYGLNLTTPFIILADNATGLWPTAGTTGNRNYILNAERCEGGVTLYLISEGAGNVSGGFGAGKDYWPGFFDENHPARSVDVGNNRTLTPNFRLGVDVTATVAASQRAGVVFNVPDEDIDAFIDDLFEGKLNPLQVLKKAVDHETYQARRFNFDLTAGGTAGLPPGGKMNQEKETGPPPPPAGGPADLRAGINLTEDRDPDADPNSDSFSAVVRGGFAANITVNLMTYTDNSLTQKNDKTKLREGGKNRPRFLNNATLGGQLRGQIGGTRTAPTGTPASAPGPTLASQSAANNLGVAVNFSVENRTVKRVKFRYNVAKPITTEGLGKLSKSLGEAFKDSTTKAKLAELADPLNARYAGKKPDEVIQAHLDGLEELFADTQWQNDKQYKALRGLKRGAVEHRASVNKHSVMDNARFETSKTNLSGLSSESILTKIMGSVREASAPGNAARVAEFMRQDPKLRAMLKDMEGSIGTLARVRLEPKDSLVDKIDEGSLDGTMTQSDLSALLRDRNQMRIKRLVVFHTATQAENFTSPTPLVSYNSGANMSVTKTLGRINFIYGADQDKPIGYTFDGELSRPSASLKEAASKLKQEGFELKS
>PphICMP5059_AvrE1a_1
MHSSSIHRNTGCIIQPPAPANTNAATDLQQKIEQPKQRSSHSLSSVGKRALKNVSKLFQKSKAPQQKAATPPTVKNVKPSQPTPNAKTAKDKAPVSQLSSNSLDDLDDTRQPVTRAGHSGDSTSGTKAQDPDEPATLQSSRQSMMTRSNGGRFELKDEKLVRNSEPQGSIQLDAKGKPDFSTFNTPGLAPLLDSILATPRQTYLAHQSKDGVHGHQLLQANGHLLHLAQDDSSLALIRSSKEALHIEGKKPPAVKLEREDGNIHIDTASGRKTQELPGKAHIAHITGVLLRHDGERMRVHEDRLYQFDPLSARWKAPEGTEDIAFNSLATGGNGSVYAKSDDVVVDLTSPFMPHIEVKDLQSFSVAPDNRAALLSGKETQAILLTDMSPVIGDLTEKKTKALELDGGKAQAAAVGLSDNKLFIADTQGRLYSADRSAFESNDPQLKLMPDQANFQLAGLPLGGHDSVTGFINGDDGRVHALIKNRQGEIHSHALNEQDSKLESGWNLTNALVLSNNRGLTMPPAPTAADRLNLDRAGLVGLSEGRIQRWDATPECWKDAGIKDIDRLQRGADSNAYVLKGGKLHALKVTPEHPNMAFDHNTALAQTARSTTVEMGKEIEGLDDRVITAFAMVSNKRFVALDDQNKLTAHSKDHKPVTLDIPGLEGDIKSLALDEKHNLHALTSTGGLYCLPREAWQSTKLGDQMRARWTPVALPGGQPVKALFANDDNVLSAQIEDAEGQGLMRLSAGKWQAFEQRPVEENGLNDVHSRITGSNKTWRIPKTGLTLRMDINAFGRSGVEKSKKASTREFMRANVYKNTAEVPRWMKNVGNNIQHRHHGRLGLNEVYETESMLFKQLELIHESGGRPPAPGKDLKARIAALESKLGPQGATLVKELETLREELENHSYTALMSIGQSYGKVKNLRQQDGILNQHGELAKPSVRTQFGKKLAELGTKLNFKSSGHDLVKELQDALTQVAPSAENPTKKLLGTLKYQGLKLSHQKADVPLGQRRDASEEHGLSKARLALDLVTLKSLGALLDEVEQLPPQADIDPLQNKLARLRDVTYGENPVKVVTDMGFTDNKALESGYEAVKTFLKSFKKADHAVSVNMRAATGSKDQAELAGKFKSMLKQLEHGDDEIRLQRSYGLNLTTPFIILADNATGLWPTAGTTGNRNYILNAERCEGGVTLYLISEGAGNVSGGFGAGKDYWPGFFDENHPARSVDVGNNRTLTPNFRLGVDVTATVAASQRAGVVFNVPDEDIDAFIDDLFEGKLNPLQVLKKVVDHETYQARRFNFDLTAGGTADLRAGINLTEDRDPDADPNSDSFSAVVRGGFAANITVNLMTYTDNSLTQKNDKTKLREGGKNRPRFLNNATLGGQLRGQIGGTRTAPTGTPASAPGPTLASQSAANNLGVAVNFSVENRTVKRVKFRYNVAKPITTEGLGKLSKSLGEAFKDSTTKAKLAELADPLNARYAGKKPDEVIQAHLDGLEELFADTQWQNDKQYKALRGLKRGAVEHRASVNKHSVMDNARFETSKTNLSGLSSESILTKIMGSVREASAPGNAARVAEFMRQDPKLRAMLKDMEGSIGTLARVRLEPKDSLVDKIDEGSLDGTMTQSDLSALLRDRNQMRIKRLVVFHTATQAENFTSPTPLVSYNSGANMSVTKTLGRINFIYGADQDKPIGYTFDGELSRPSASLKEAASKLKQEGFELKS
>PphK4_AvrE1a_1
MHSSSIHRNTGCIIQPPAPANTNAATDLQQKIEQPKQRSSHSLSSVGKRALKNVSKLFQKSKAPQQKAATPPTVKNVKPSQPTPNAKTAKDKAPVSQLSSNSLDDLDDTRQPVTRAGHSGASTCGTKAQDPDEPATLQSSRQSMMTRSNGGRFELKDEKLVRNSEPQGSIQLDAKGKPDFSTFNTPGLAPLLDSILATPRQTYLAHQSKDGVHGHQLLQANGHLLHLAQDDSSLALIRSSKEALHIEGKKPPAVKLEREDGNIHIDTASGRKTQELPGKAHIAHITGVLLRHDGERMRVHEDRLYQFDPLSARWKAPEGTEDIAFNSLATGGKGSVYAKSDDVVVDLTSPFMPHIEVKDLQSFSVAPDNRAALLSGKETQAILLTDMSPVIGDLTEKKTKALELDGGKAQAAAVGLSDNKLFIADTQGRLYSADRSAFESNDPQLKLMPDQANFQLAGLPLGGHDSVTGFINGDDGRVHALIKNRQGEIHSHALNEQDSKLESGWNLTNALVLSNNRGLTMPPAPTAADRLNLDRAGLVGLSEGRIQRWDATPECWKDAGIKDIDRLQRGADSNAYVLKGGKLHALKVTPEHPNMAFDHNTALAQTARSTTVEMGKEIEGLDDRVITAFAMVSNKRFVALDDQNKLTAHSKDHKPVTLDIPGLEGDIKSLALDEKHNLHALTSTGGLYCLPREAWQSTKLGDQMRARWTPVALPGGQPVKALFANDDNVLSAQIEDAEGQGLMRLSAGKWQAFEQRPVEENGLNDVHSRITGSNKTWRIPKTGLTLRMDINAFGRSGVEKSKKASTREFMRANVYKNTAEVPRWMKNVGNNIQHRHHGRLGLNEVYETESMLFKQLELIHESGGRPPAPGKDLKARIAALESKLGPQGATLVKELETLREELENHSYTALMSIGQSYGKVKNLRQQDGILNQHGELAKPSVRTQFGKKLAELGTKLNFKSSGHDLVKELQDALTQVAPSAENPTKKLLGTLKYQGLKLSHQKADVPLGQRRDASEEHGLSKARLALDLVTLKSLGALLDEVEQLPPQADIDPLQNKLARLRDVTYGENPVKVVTDMGFTDNKALESGYEAVKTFLKSFKKADHAVSVNMRAATGSKDQAELAGKFKSMLKQLEHGDDEIRLQRSYGLNLTTPFIILADNATGLWPTAGTTGNRNYILNAERCEGGVTLYLISEGAGNVSGGFGAGKDYWPGFFDENHPARSVDVGNNRTLTPNFRLGVDVTATVAASQRAGVVFNVPDEDIDAFIDDLFEGKLNPLQVLKKAVDHETYQARRFNFDLTAGGTADLRAGINLTEDRDPDADPNSDSFSAVVRGGFAANITVNLMTYTDNSLTQKNDKTKLREGGKNRPRFLNNATLGGQLRGQIGGTRTAPTGTPASAPGPTLASQSAANNLGVAVNFSVENRTVKRVKFRYNVAKPITTEGLGKLSKSLGEAFKDSTTKAKLAELADPLNARYAGKKPDEVIQAHLDGLEELFADTQWQNDKQYKALRGLKRGAVEHRASVNKHSVMDNARFETSKTNLSGLSSESILTKIMGSVREASAPGNAARVAEFMRQDPKLRAMLKDMEGSIGTLARVRLEPKDSLVDKIDEGSLDGTMTQSDLSALLRDRNQMRIKRLVVFHTATQAENFTSPTPLVSYNSGANMSVTKTLGRINFIYGADQDKPIGYTFDGELSRPSASLKEAASKLKQEGFELKS
>PphNPS3121_AvrE1a_1
MVRGGFAANITVNLMTYTDNSLTQKNDKTKLREGGKNRPRFLNNATLGGQLRGQIGGTRTAPTGTPASAPGPTLASQSAANNLGVAVNFSVENRTVKRVKFRYNVAKPITTEGLGKLSKSLGEAFKDSTTKAKLAELADPLNARYAGKKPDEVIQAHLDGLEELFADTQWQNDKQYKALRGLKRGAVEHRASVNKHSVMDNARFETSKTNLSGLSSESILTKIMGSVREASAPGNAARVAEFMRQDPKLRAMLKDMEGSIGTLARVRLEPKDSLVDKIDEGSLDGTMTQSDLSALLRDRNQMRIKRLVVFHTATQAENFTSPTPLVSYNSGANMSVTKTLGRINFIYGADQDKPIGYTFDGELSRPSASLKEAASKLKQEGFELKS
>PphNPS3121_AvrE1a_2
MHSSSIHRNTGCIIQPPAPANTNAATDLQQKIEQPKQRSSHSLSSVGKRALKNVSKLFQKSKAPQQKAATPPTVKNVKPSQPTPNAKTAKDKAPVSQLSSNSLDDLDDTRQPVTRAGHSGASTCGTKAQDPDEPATLQSSRQSMMTRSNGGRFELKDEKLVRNSEPQGSIQLDAKGKPDFSTFNTPGLAPLLDSILATPRQTYLAHQSKDGVHGHQLLQANGHLLHLAQDDSSLALIRSSKEALHIEGKKPPAVKLEREDGNIHIDTASGRKTQELPGKAHIAHITGVLLRHDGERMRVHEDRLYQFDPLSARWKAPEGTEDIAFNSLATGGKGSVYAKSDDVVVDLTSPFMPHIEVKDLQSFSVAPDNRAALLSGKETQAILLTDMSPVIGDLTEKKTKALELDGGKAQAAAVGLSDNKLFIADTQGRLYSADRSAFESNDPQLKLMPDQANFQLAGLPLGGHDSVTGFINGDDGRVHALIKNRQGEIHSHALNEQDSKLESGWNLTNALVLSNNRGLTMPPAPTAADRLNLDRAGLVGLSEGRIQRWDATPECWKDAGIKDIDRLQRGADSNAYVLKGGKLHALKVTPEHPNMAFDHNTALAQTARSTTVEMGKEIEGLDDRVITAFAMVSNKRFVALDDQNKLTAHSKDHKPVTLDIPGLEGDIKSLALDEKHNLHALTSTGGLYCLPREAWQSTKLGDQMRARWTPVALPGGQPVKALFANDDNVLSAQIEDAEGQGLMRLSAGKWQAFEQRPVEENGLNDVHSRITGSNKTWRIPKTGLTLRMDINAFGRSGVEKSKKASTREFMRANVYKNTAEVPRWMKNVGNNIQHRHHGRLGLNEVYETESMLFKQLELIHESGGRPPAPGKDLKARIAALESKLGPQGATLVKELETLREELENHSYTALMSIGQSYGKVKNLRQQDGILNQHGELAKPSVRTQFGKKLAELGTKLNFKSSGHDLVKELQDALTQVAPSAENPTKKLLGTLKYQGLKLSHQKADVPLGQRRDASEEHGLSKARLALDLVTLKSLGALLDEVEQLPPQADIDPLQNKLARLRDVTYGENPVKVVTDMGFTDNKALESGYEAVKTFLKSFKKADHAVSVNMRAATGSKDQAELAGKFKSMLKQLEHGDDEIRLQRSYGLNLTTPFIILADNATGLWPTAGTTGNRNYILNAERCEGGVTLYLISEGAGNVSGGFGAGKDYWPGFFDENHPARSVDVGNNRTLTPNFRLGVDVTATVAASQRAGVVFNVPDEDIDAFIDDLFEGKLNPLQVLKKAVDHETYQARRFNFDLTAGGTADLRAGVNPTKQLRPHGGRNCRSTRRDKPDRRQRPGCRSQ
>PphY5_2_AvrE1a_1
MVRGGFAANITVNLMTYTDNSLTQKNDKTKLREGGKNRPRFLNNATLGGQLRGQIGGTRTAPTGTPASAPGPTLASQSAANNLGVAVNFSVENRTVKRVKFRYNVAKPITTEGLGKLSKSLGEAFKDSTTKAKLAELADPLNARYAGKKPDEVIQAHLDGLEELFADTQWQNDKQYKALRGLKRGAVEHRASVNKHSVMDNARFETSKTNLSGLSSESILTKIMGSVREASAPGNAARVAEFMRQDPKLRAMLKDMEGSIGTLARVRLEPKDSLVDKIDEGSLDGTMTQSDLSALLRDRNQMRIKRLVVFHTATQAENFTSPTPLVSYNSGANMSVTKTLGRINFIYGADQDKPIGYTFDGELSRPSASLKEAASKLKQEGFELKS
>PreICMP16945_AvrE1a_1
MHSSSIHRNTGSIIQPPVPANTNAATDLQQKIEQPKQRSSHSLSSVGKRALKNVSKLFQKSKAPQQKAATPPTVKNVKPSQPTSNSKTAKDKAPVSQLSSNSLDDLEDTRQPVTRAGHSGASTSGTKAQDPDEPATLQSSRQSMMTRSNGGRFELKDEKLVRNSEPQGSIQLDAKGKPDFSTFNTPGLAPLLDSILATPMQTYLAHQSKDGVHGHQLLQANGHLLHLAQDDSSLALIRSSKEALHIEGKKPPAVKLEREDGNIHIDTASGRKTQELPGKAHIAHITGVLLRHDGERMRVHEDRLYQFDPLSARWKAPEGTEDIAFNSLATGGNGSVYAKSDDVVVDLTSPFMPHIEVKDLQSFSVAPDNRAALLSGKETQAILLTDMSPVIGDLTEKKTKALELDGGKAQAAAVGLSDNKLFIADTQGRLYSADRSAFESNDPQLKLTPDQANFQLAGLPLGGHDSVTGFINGDDGRVHALIKNRQGEIHSHALNEQDSKLESGWNLTNALVLSNNRGLTMPPAPTAADRLNLDRAGLVGLSEGRIQRWDATPECWKDAGIKDIDRLQRGADSNAYVLKGGKLHALKVTPEHPNMAFDHNTALAQTARSTTVEMGKEIEGLDDRVITAFAMVSNKSFVALDDQNKLTAHSKDHKPVTLDIPGLEGDIKSLALDEKQNLHALTSTGGLYCLPKEAWQSTKLGDQMRARWTPVALPGGQPVKALFANDDNVLSAQVEDAEGQGLMRLSAGKWQAFEQRPVEENGLNDVHSRITGSNKTWRIPKTGLTLRMDINAFGRSGVEKSKKASTREFMRANVYKNTAEVPRWMKNVGNSIQHRHHGRLGLNEVYETESMLFKQLELINESGGRPPAPGKDLKARIAALESKLGPQGATLVKELETLREELENHSYTALMSIGQSYGKVKNLRQQDGILNQHGELAKPSVRTQFGKKLAELGTKLNFKSSGHDLVKELQDALTQVAPSAENPTKKLLGTLKYQGLKLSHQKADVPLGQRRDASEEHGLSKARLALDLVTLKSLGALLDEVEQLPPQADIDPLQNKLATLRDVTYGENPVKVVTDMGFTDNKALESGYEAVKTFLKSFKKADHAVSVNMRAATGSKDQAELAGKFKSMLKQLEHGDDEIGLQRSYGLNLTTPFIILADKATGIWPTAGTTGNRNYILNAERCEGGVTLYLISEGAGNVSGGFGAGKDYWPGFFDENHPARSVDVGNNRTLPPNFRLGVDVTATVAASQRAGVVFNVPDEDIDAFVDDLFEGKLNPLQVLKKAVDHETYQARRFNFDLTAGGTADLRSGINLTEDRDPDADPNSNSFSAVVRGGFAANITVNLMTYTDYSLTQKNDKTELREGGKNRPRFLNNATLGGQLRGQLRGQIGGTHTAPTGTPASAPGPTPASQSAANNLGVAVNFSVENRTVKRVKFRYNVAKPITTEGLGKLSKSLGEAFKDSTTKAKLAELADPLNARYAGKKPDEVIQAHLDGLEELFADTQWQNDKQYKALRGLKRGAVEHRASVNKHSVMDNARFETSKTNLSGLSSESILTKIMGSVREASAPGNAARVAEFMRQDPKLRAMLKDMEGSIGTLARVRLEPKDSLVDKIDEGSLDGTMTQSDFSALLGDRNQMRIKRLVVFHTATQAENFTSPTPLVSYNSGANMSVTKTLGRINFIYGADQDKPIGYTFDGELSRPSASLKEAASKLKQEGFELKS
>PreICMP16947_AvrE1a_1
MHSSSIHRNTGSIIQPPVPANTNAATDLQQKIEQPKQRSSHSLSSVGKRALKNVSKLFQKSKAPQQKAATPPTVKNVKPSQPTSNSKTAKDKAPVSQLSSNSLDDLEDTRQPVTRAGHSGASTSGTKAQDPDEPATLQSSRQSMMTRSNGGRFELKDEKLVRNSEPQGSIQLDAKGKPDFSTFNTPGLAPLLDSILATPMQTYLAHQSKDGVHGHQLLQANGHLLHLAQDDSSLALIRSSKEALHIEGKKPPAVKLEREDGNIHIDTASGRKTQELPGKAHIAHITGVLLRHDGERMRVHEDRLYQFDPLSARWKAPEGTEDIAFNSLATGGNGSVYAKSDDVVVDLTSPFMPHIEVKDLQSFSVAPDNRAALLSGKETQAILLTDMSPVIGDLTEKKTKALELDGGKAQAAAVGLSDNKLFIADTQGRLYSADRSAFESNDPQLKLTPDQANFQLAGLPLGGHDSVTGFINGDDGRVHALIKNRQGEIHSHALNEQDSKLESGWNLTNALVLSNNRGLTMPPAPTAADRLNLDRAGLVGLSEGRIQRWDATPECWKDAGIKDIDRLQRGADSNAYVLKGGKLHALKVTPEHPNMAFDHNTALAQTARSTTVEMGKEIEGLDDRVITAFAMVSNKSFVALDDQNKLTAHSKDHKPVTLDIPGLEGDIKSLALDEKQNLHALTSTGGLYCLPKEAWQSTKLGDQMRARWTPVALPGGQPVKALFANDDNVLSAQVEDAEGQGLMRLSAGKWQAFEQRPVEENGLNDVHSRITGSNKTWRIPKTGLTLRMDINAFGRSGVEKSKKASTREFMRANVYKNTAEVPRWMKNVGNSIQHRHHGRLGLNEVYETESMLFKQLELINESGGRPPAPGKDLKARIAALESKLGPQGATLVKELETLREELENHSYTALMSIGQSYGKVKNLRQQDGILNQHGELAKPSVRTQFGKKLAELGTKLNFKSSGHDLVKELQDALTQVAPSAENPTKKLLGTLKYQGLKLSHQKADVPLGQRRDASEEHGLSKARLALDLVTLKSLGALLDEVEQLPPQADIDPLQNKLATLRDVTYGENPVKVVTDMGFTDNKALESGYEAVKTFLKSFKKADHAVSVNMRAATGSKDQAELAGKFKSMLKQLEHGDDEIGLQRSYGLNLTTPFIILADKATGIWPTAGTTGNRNYILNAERCEGGVTLYLISEGAGNVSGGFGAGKDYWPGFFDENHPARSVDVGNNRTLPPNFRLGVDVTATVAASQRAGVVFNVPDEDIDAFVDDLFEGKLNPLQVLKKAVDHETYQARRFNFDLTAGGTADLRSGINLTEDRDPDADPNSNSFSAVVRGGFAANITVNLMTYTDYSLTQKNDKTELREGGKNRPRFLNNATLGGQLRGQLRGQIGGTHTAPTGTPASAPGPTPASQSAANNLGVAVNFSVENRTVKRVKFRYNVAKPITTEGLGKLSKSLGEAFKDSTTKAKLAELADPLNARYAGKKPDEVIQAHLDGLEELFADTQWQNDKQYKALRGLKRGAVEHRASVNKHSVMDNARFETSKTNLSGLSSESILTKIMGSVREASAPGNAARVAEFMRQDPKLRAMLKDMEGSIGTLARVRLEPKDSLVDKIDEGSLDGTMTQSDFSALLGDRNQMRIKRLVVFHTATQAENFTSPTPLVSYNSGANMSVTKTLGRINFIYGADQDKPIGYTFDGELSRPSASLKEAASKLKQEGFELKS
>PreICMP16946_AvrE1a_1
MHSSSIHRNTGSIIQPPVPANTNAATDLQQKIEQPKQRSSHSLSSVGKRALKNVSKLFQKSKAPQQKAATPPTVKNVKPSQPTSNSKTAKDKAPVSQLSSNSLDDLEDTRQPVTRAGHSGASTSGTKAQDPDEPATLQSSRQSMMTRSNGGRFELKDEKLVRNSEPQGSIQLDAKGKPDFSTFNTPGLAPLLDSILATPMQTYLAHQSKDGVHGHQLLQANGHLLHLAQDDSSLALIRSSKEALHIEGKKPPAVKLEREDGNIHIDTASGRKTQELPGKAHIAHITGVLLRHDXXXXERMRVHEDRLYQFDPLSARWKAPEGTEDIAFNSLATGGNGSVYAKSDDVVVDLTSPFMPHIEVKDLQSFSVAPDNRAALLSGKETQAILLTDMSPVIGDLTEKKTKALELDGGKAQAAAVGLSDNKLFIADTQGRLYSADRSAFESNDPQLKLTPDQANFQLAGLPLGGHDSVTGFINGDDGRVHALIKNRQGEIHSHALNEQDSKLESGWNLTNALVLSNNRGLTMPPAPTAADRLNLDRAGLVGLSEGRIQRWDATPECWKDAGIKDIDRLQRGADSNAYVLKGGKLHALKVTPEHPNMAFDHNTALAQTARSTTVEMGKEIEGLDDRVITAFAMVSNKSFVALDDQNKLTAHSKDHKPVTLDIPGLEGDIKSLALDEKQNLHALTSTGGLYCLPKEAWQSTKLGDQMRARWTPVALPGGQPVKALFANDDNVLSAQVEDAEGQGLMRLSAGKWQAFEQRPVEENGLNDVHSRITGSNKTWRIPKTGLTLRMDINAFGRSGVEKSKKASTREFMRANVYKNTAEVPRWMKNVGNSIQHRHHGRLGLNEVYETESMLFKQLELINESGGRPPAPGKDLKARIAALESKLGPQGATLVKELETLREELENHSYTALMSIGQSYGKVKNLRQQDGILNQHGELAKPSVRTQFGKKLAELGTKLNFKSSGHDLVKELQDALTQVAPSAENPTKKLLGTLKYQGLKLSHQKADVPLGQRRDASEEHGLSKARLALDLVTLKSLGALLXXXXXRRKPT
>PreICMP16946_AvrE1a_2
MGFTDNKALESGYEAVKTFLKSFKKADHAVSVNMRAATGSKDQAELAGKFKSMLKQLEHGDDEIGLQRSYGLNLTTPFIILADKATGIWPTAGTTGNRNYILNAERCEGGVTLYLISEGAGNVSGGFGAGKDYWPGFFDENHPARSVDVGNNRTLPPNFRLGVDVTATVAASQRAGVVFNVPDEDIDAFVDDLFEGKLNPLQVLKKAVDHETYQARRFNFDLTAGGTADLRSGINLTEDRDPDADPNSNSFSAVVRGGFAANITVNLMTYTDYSLTQKNDKTELREGGKNRPRFLNNATLGGQLRGQLRGQIGGTHTAPTGTPASAPGPTPASQSAANNLGVAVNFSVENRTVKRVKFRYNVAKPITTEGLGKLSKSLGEAFKDSTTKAKLAELADPLNARYAGKKPDEVIQAHLDGLEELFADTQWQNDKQYKALRGLKRGAVEHRASVNKHSVMDNARFETSKTNLSGLSSESILTKIMGSVREASAPGNAARVAEFMRQDPKLRAMLKDMEGSIGTLARVRLEPKDSLVDKIDEGSLDGTMTQSDFSALLGDRNQMRIKRLVVFHTATQAENFTSPTPLVSYNSGANMSVTKTLGRINFIYGADQDKPIGYTFDGELSRPSASLKEAASKLKQEGFELKS
>PrhICMP9756_AvrE1a_1
MHSSSIHRNTGSIIQPPVPANTNAATDLQQKIEQPKQRSSHSLSSVGKRALKNVSKLFQKSKAPQQKAATPPTVKNVKPSQPTSNSKTAKDKAPVSQLSSNSLDDLEDTRQPVTRAGHSGASTFGTKAQDPDEPATLQSSRQSMMTRSNGGRFDLKDEKLVRNSEPQGSIQLDAKGKPDFSTFNTPGLAPLLDSILATPMQTYLAHQSKDGVHGHQLLQANGHLLHLAQDDSSLALIRSSKEALHIEGKKPPAVKLEREDGNIHIDTASGRKTQELPGKAHIAHITGVLLRHDGERMRVHEDRLYQFDPLSARWKAPEGTEDIAFNSLATGGNGSVYAKSDDVVVDLTSPFMPHIEVKDLQSFSVAPDNRAALLSGKETQAILLTDMSPVIGDLTEKKTKALELDGGKAQAAAVGLSDNKLFIADTQGRLYSADRSAFESNDPQLKLTPDQANFQLAGLPLGGHDSVTGFINGDDGRVHALIKNRQGEIHSHALNEQDSKLESGWNLTNALVLSNNRGLTMPPAPTAADRLNLDRAGLVGLSEGRIQRWDATPECWKDAGIKDIDRLQRGADSNAYVLKGGKLHALKVTPEHPNMAFDHNTALAQTARSTTVEMGKEIEGLDDRVITAFAMVSNKSFVALDDQNKLTAHSKDHKPVTLDIPGLEGDIKSLALDEKQNLHALTSTGGLYCLPKEAWQSTKLGDQMRARWTPVALPGGQPVKALFANDDNVLSAQVEDAEGQGLMRLSAGKWQAFEQRPVEENGLNDVHSRITGSNKTWRIPKTGLTLRMDINAFGRSGVEKSKKASTREFMRANVYKNTAEVPRWMKNVGNSIQHRHHGRLGLNEVYETESMLFKQLELINESGGRPPAPGKDLKARIAALESKLGPQGATLVKELETLREELENHSYTALMSIGQSYGKVKNLRQQDGILNQHGELAKPSVRTQFGKKLAELGTKLNFKSSGHDLVKELQDALTQVAPSAENPTKKLLGTLKYQGLKLSHQKADVPLGQRRDASEEHGLSKARLALDLVTLKSLGALLDEVEQLPPQADIDPLQNKLATLRDVTYGENPVKVVTDMGFTDNKALESGYEAVKTFLKSFKKADHAVSVNMRAATGSKDQAELAGKFKSMLKQLEHGDDEIGLQRSYGLNLTTPFIILADKATGIWPTAGTTGNRNYILNAERCEGGVTLYLISEGAGNVSGGFGAGKDYWPGFFDENHPARSVDVGNNRTLPPNFRLGVDVTATVAASQRAGVVFNVPDEDIDAFVDDLFEGKLNPLQVLKKAVDHETYQARRFNFDLTAGGTADLRSGINLTEDRDPDADPNSNSFSAVVRGGFAANITVNLMTYTDYSLTQKNDKTELREGGKNRPRFLNNATLGGQLRGQIGGTHTAPTGTPASAPGPTPASQSAANNLGVAVNFSVENRTVKRVKFRYNVAKPITTEGLGKLSKSLGEAFKDSTTKAKLAELADPLNARYAGKKPDEVIQAHLDGLEELFADTQWQNDKQYKALRGLKRGAVEHRASVNKHSVMDNARFETSKTNLSGLSSESILTKIMGSVREASAPGNAARVAEFMRQDPKLRAMLKDMEGSIGTLARVRLEPKDSLVDKIDEGSLDGTMTQSDFSALLGDRNQMRIKRLVVFHTATQAENFTSPTPLVSYNSGANMSVTKTLGRINFIYGADQDKPIGYTFDGELSRPSASLKEAASKLKQEGFELKS
>PsaICMP19198_AvrE1a_1
MHSSSIHRNTGSIIQPPVPANTNAATDLQQKTEQPKQRSSHSLSSVGKRALKNVSKLFQKSKAPQQKAATPSTVKNVKPSQPTSNAKTAKDKAPVSQLSSNSLDDLDDTRQPVTRAGHSGASTSGTKAQDPDEPATLQSSRQSMMTRSNGGRFELKDEKLVRNSEPQGSIQLDAKGKPDFSTFNTPGLAPLLDSILATPRQTYLAHQSKDGVHGHQLLQANGHLLHLAQDDSSLALIRSSKEALHIEGKKPPAVKLEREDGNIHVDTASGRKTQELPGKAHIAHITGVLLRHDGERMRVHEDRLYQFDPISARWKAPEGTEDIAFNSLAAGGNGSVYAKSDDVVVDLTSPFMPHVEVKDLQSFSVAPDNRAALLSGKETQAILLTDMSPVIGDLTEKKTKALELDGGKAQAAAVGLSDNKLFIADTQGRLYSADRSAFENNDPQLKLMPDQANFQLAGLPLGGHDSVTGFINGDDGRVHALIKNRQGEIHSHALNEQSSKLESGWNLTNALVLSNNRGLSMPPPPTAADRLNLDRAGLVGLSEGRIQRWDATPECWKDAGIKDIDRLQRGADSNAYVLKGGKLHALKVTPEHPNMAFDHNTALAQTARSTTVEMGKEIEGLDDRVITAFAMVSNKRFVALDDQNKLTAHSKDHKPVTLDISGLEGDIKSLALDEKHNLHALTSTGGLYCLPREAWQSTKLGDQMRARWTPVALPGGQPVKALFANDDNVLSAQVEDAEGQGLMRLSAGKWQAFEQRPVEENGLNDVHSRITGSNKTWRIPKTGLTLRMDINAFGRSGMEKSKKASTREFMRANVYKNTAEVPRWMKNVGNNIQHRHHGRLGLNEVYETESMLFKQLELIHESGGRPPAPGKDLKARIAALESKLGPQGATLVKELETLREELENHSYTALMSIGQSYGKVKNLRQQDGILNQHGELAKPSVRTQFGKKLAELGTKLNFKSSGHDLVKELQDALTQVAPSAENPTKKLLGTLKYQGLKLSHQKADVPLGQRRDASEEHGLSKARLALDLVTLKSLGALLDEVEQLPPQADIDPLQNKLATLRDVTYGENPVKVVTDMGFTDNKALESGYEAVKTFLKSFKKADHAVSVNMRAATGSKDQAELAGKFKSMLKQLEHGDDEIGLQRSYGLNLTTPFIILADKATGLWPTAGTTGNRNYILNAERCEGGVTLYLISEGAGNVSGGFGAGKDYWPGFFDENHPARSVDVGNNRTLTPNFRLGVDVTATVAASQRAGVVFNVPDEDIDAFVDDLFEGKLNPLQVLKKAVDHETYEARRFNFDLTAGGTADLRAGINLTEDRDPDADPNSDSFSAVVRGGFAANITVNLMTYTDYSLTQKNDKTELREGGKNRPRFLNNATLGGQLRGQIGGTHTAPTGTPASAPGPTPASQSAANNLGVAVNFSVENRTVKRVKFRYNVAKPITTEGLGKLSKSLGEAFKDSTTKAKLAELADPLNARYAGKKPDEVIQAHLDGLEELFADTQWQNDKQYKALRGLKRGAVEHRASVNKHSVMDNARFETSKTNLSGLSSESILTKIMGSVREASAPGNAARVAEFMRQDPKLRAMLKDMEGSIGTLARVRLEPKDSLVDKIDEGSLDGTMTQSDLSDLLGDRSQMRIKRLVVFHTATQAENFTSPTPLVSYNSGANMSVTKTLGRINFIYGADQDKPIGYTFDGELSRPSASLKEAASKLKQEGFELKS
>PsaICMP19589_AvrE1a_1
MHSSSIHRNTGSIIQPPVPANTNAATDLQQKTEQPKQRSSHSLSSVGKRALKNVSKLFQKSKAPQQKAATPPTVKNVKPSQPTSNAKTAKDKAPVSQLSSNSLDDLDDTRQPVTRAGHSGASTSGTKAQDPDEPATLQSSRQSMMTRSNGGRFELKDEKLVRNSEPQGSIQLDAKGKPDFSTFNTPGLAPLLDSILATPRQTYLAHQSKDGVHGHQLLQANGHLLHLAQDDSSLALIRSSKEALHIEGKKPPAVKLEREDGNIHVDTASGRKTQELPGKAHIAHITGVLLRHDGERMRVHEDRLYQFDPLSARWKAPEGTEDIAFNSLATGGNGSVYAKSDDVVVDLTSPFMPHVEVKDLQSFSVAPDNRAALLSGKETQAILLTDMSPVIGDLTEKKTKALELDGGKAQAAAVGLSDNKLFIADTQGRLYSADRSAFESNDPQLKLMPDQANFQLAGLPLGGHDSVTGFINGDDGRVHALIKNRQGEIHSHALNEQDSKLESGWNLTNALVLSNNRGLSMPPPPTAADRLNLDRAGLVGLSEGRIQRWDATPECWKDAGIKDIERLQRGADSNAYVLKGGKLHALKVTPEHPNMAFDHNTALAQTARSTTVEMGKEIEGLDDRVITAFAMVSNKCFVALDDQNKLTAHSKDHKPFTLDIPGLEGDIKSLALDEKQNLHALTSTGGLYCLPKEAWQSTKLGDQMRARWTPVALPGGQPVKALFANDDNVLSAQIEDAEGQGLMRLSAGKWQAFEQRPVEENGLNDVHSRITGSNKTWRIPKTGLTLRMDINAFGRSGVEKSKKASTREFIRANVYKNTAEVPRWMKNVGNSIQHRHHGRLGLNEVYETESMLFKQLELINESGGRPPAPGKDLKARIAALESKLGPQGATLVKELETLREELENHSYTALMSIGQSYGKVKNLRQQDGILNQHGELAKPSVRTQFGKKLAELGTKLNFKSSGHDLVKELQDALTQVAPSAENPTKKLLGTLKYQGLKLSHQKADVPLGQRRDASEEHGLSKARLALDLVTLKSLGALLDEVEQLPPQADIDPLQNKLATLRDVTYGENPVKVVTDMGFTDNKALESGYEAVKTFLKSFKKADHAVSVNMRAATGSKDQAELAGKFKSMLKQLEHGDDEIGLQRSYGLNLTTPFIILADKATGLWPTAGTTGNRNYILNAERCEGGVTLYLISEGAGNVSGGFGAGKDYWPGFFDENHPARSVDVGNNRTLTPNFRLGVDVTATVAASQRAGVVFNVPDEDIDAFVDDLFEGKLNPLQVLKKAVDHETYQARRFNFDLTAGGTADLRAGINLTEDRDPDADPNSDSFSAVVRGGFAANITVNLMTYTDYSLTQKNDKTELREGGKNRPRFLNNATLGGQLRGQIGGTHTAPTGTPASAPGPTPASQSAANNLGVAVNFSVENRTVKRVKFRYNVAKPITTEGLGKLSKSLGEAFKDSTTKAKLAELADPLNARYAGKKPDEVIQAHLDGLEELFADTQWQNDKQYKALRGLKRGAVEHRASVNKHSVMDNARFETSKTNLSGLSSESILTKIMGSVREASAPGNAARVAEFMRQDPKLRAMLKDMEGSIGTLARVRLEPKDSLVDKIDEGSLDGTMTQSDLSDLLGDRSQMRIKRLVVFHTATQAENFTSPTPLVSYNSGANMSVTKTLGRINFIYGADQDKPIGYTFDGELSRPSASLKEAASKLKQEGFELKS
>PseHC_1_AvrE1a_1
MHSSSIHRNTGSIIQPPVPANMNAATDLQQKIEQPKQRSSHSLSSVGKRALKNVSKLFQKSKAPQQKAATPPTVKNVKPSQPTSNAKTAKDKAPVSQLSSNSLDDLDDTRQPVMRAGHSGASTSGTKAQDPDEPATVQSSRQSMMTRSNGGRFELKDEKLVRNSEPQGSIQLDAKGKPDFSTFNTPGLAPLLDSILATPRQTYLAHQSKDGVHGHQLLQANGHLLHLAQDDSSLALIRSSKEALHIEGKKPPAVKLEREDGNIHIDTASGRKTQELPGKAHIAHITGVLLRHDGERMRVHEDRLYQFDPLSARWKAPEGTEDIAFNSLATGGNGSVYAKSDDVVVDLTSPFMPHIEVKDLQSFSVAPDNRAALLSGKETQAILLTDMSPVIGDLTEKKTKALELDGGKAQAAAVGLSDNKLFIADTQGRLYSADRSAFESNDPQLKLTPDQANFQLAGLPLGGHDSVTGFINGDDDRVHALIKNRQGEIHSHALNEQDSKLESGWNLTNALVLSNNRGLSMPPPPSAADRLNLDRAGLVGLSEGRIQRWDATPECWKDAGIKDIERLQRGADSNAYVLKGGKLHALKVTPEHPNMAFDHNTALAQTARSTTVEMGKEIEGLDDRVITALAMVSNKCFVALDDQNKLTAHSKDHKPFTLDIPGLEGDIKSLALDEKQNLHALTSTGGLYCLPKEAWQSTKLGDQMRARWTPVALPGGQPVKALFANDDNVLSAQIEDAEGQGLMRLSAGKWQAFEQRPVEENGLNDVHSRITGSNKTWRIPKTGLTLRMDINAFGRSGVEKSKKASTREFIRANVYKNTAEVPRWMKNVGNSIQHRHHGRLGLNEVYETESMLFKQLELINESGGRPPAPGKDLKARIAALESKLGPQGATLVKELETLREELENHSYTALMSIGQSYGKVKNLRQQDGILNQHGELAKPSVRTQFGKKLAELGTKLNFKSSGHDLVKELQDALTQVAPSAENPTKKLLGTLKYQGLKLSHQKADVPLGQRRDASEEHGLSKARLALDLVTLKSLGALLDEVEQLPPQADIDPLQNKLATLRDVTYGENPVKVVTDMGFTDNKALESGYEAVKTFLKSFKKADHAVSVNMRAATGSKDQAELAGKFKSMLKQLEHGDDEIGLQRSYGLNLTTPFIILADKSTGLWPTAGTTGNRNYILNAERCEGGVTLYLISEGAGNVSGGFGAGKDYWPGFFDENHPARSVDVGNNRTLTPNFRLGVDVTATVAASQRAGVVFNVPDEDIDAFVDDLFEGKLNPLQVLKKAVDHETYEARRFNFDLTAGGTADLRAGINLTEDRDPDADPNSDSFSAVVRGGFAANITVNLMTYTDYSLTQKNDKTELREGGKNRPRFLNNATLGGQLRGQIGGTHTAPTGTPASAPGPTPASQTAANNLGVAVNFSVENRTVKRVKFRYNVAKPITTEGLGKLSKSLGEAFKDSTTKAKLAELADPLNARYAGKKPDEVIQAHLDGLEELFADTQWQNDKQYKALRGLKRGAVEHRASVNKHSVMDNARFETSKTNLSGLSSESILTKIMGSVREASAPGNAARVAEFMRQDPKLRAMLKDMEGSIGTLARVRLEPKDSLVDKIDEGSLDGTMTQSDLSALLGDRNQMRIKRLVVFHTATQAENFTSPTPLVSYNSGANMSVTKTLGRINFIYGADQDKPIGYTFDGELSRPSASLKDAADKLKQEGFELKS
>PseICMP4995_AvrE1a_1
MHSSSIHRNTGSIIQPPVPANMNAATDLQQKIEQPKQRSSHSLSSVGKRALKNVSKLFQKSKAPQQKAATPPTVKNVKPSQPTSNAKTAKDKAPVSQLSSNSLDDLDDTRQPVMRAGHSGASTSGTKAQDPDEPATVQSSRQSMMTRSNGGRFELKDEKLVRNSEPQGSIQLDAKGKPDFSTFNTPGLAPLLDSILATPRQTYLAHQSKDGVHGHQLLQANGHLLHLAQDDSSLALIRSSKEALHIEGKKPPAVKLEREDGNIHIDTASGRKTQELPGKAHIAHITGVLLRHDGERMRVHEDRLYQFDPLSARWKAPEGTEDIAFNSLATGGNGSVYAKSDDVVVDLTSPFMPHIEVKDLQSFSVAPDNRAALLSGKETQAILLTDMSPVIGDLTEKKTKALELDGGKAQAAAVGLSDNKLFIADTQGRLYSADRSAFESNDPQLKLTPDQANFQLAGLPLGGHDSVTGFINGDDDRVHALIKNRQGEIHSHALNEQDSKLESGWNLTNALVLSNNRGLSMPPPPSAADRLNLDRAGLVGLSEGRIQRWDATPECWKDAGIKDIERLQRGADSNAYVLKGGKLHALKVTPEHPNMAFDHNTALAQTARSTTVEMGKEIEGLDDRVITALAMVSNKCFVALDDQNKLTAHSKDHKPFTLDIPGLEGDIKSLALDEKQNLHALTSTGGLYCLPKEAWQSTKLGDQMRARWTPVALPGGQPVKALFANDDNVLSAQIEDAEGQGLMRLSAGKWQAFEQRPVEENGLNDVHSRITGSNKTWRIPKTGLTLRMDINAFGRSGVEKSKKASTREFIRANVYKNTAEVPRWMKNVGNSIQHRHHGRLGLNEVYETESMLFKQLELINESGGRPPAPGKDLKARIAALESKLGPQGATLVKELETLREELENHSYTALMSIGQSYGKVKNLRQQDGILNQHGELAKPSVRTQFGKKLAELGTKLNFKSSGHDLVKELQDALTQVAPSAENPTKKLLGTLKYQGLKLSHQKADVPLGQRRDASEEHGLSKARLALDLVTLKSLGALLDEVEQLPPQADIDPLQNKLATLRDVTYGENPVKVVTDMGFTDNKALESGYEAVKTFLKSFKKADHAVSVNMRAATGSKDQAELAGKFKSMLKQLEHGDDEIGLQRSYGLNLTTPFIILADKSTGLWPTAGTTGNRNYILNAERCEGGVTLYLISEGAGNVSGGFGAGKDYWPGFFDENHPARSVDVGNNRTLTPNFRLGVDVTATVAASQRAGVVFNVPDEDIDAFVDDLFEGKLNPLQVLKKAVDHETYEARRFNFDLTAGGTADLRAGINLTEDRDPDADPNSDSFSAVVRGGFAANITVNLMTYTDYSLTQKNDKTELREGGKNRPRFLNNATLGGQLRGQIGGTHTAPTGTPASAPGPTPASQTAANNLGVAVNFSVENRTVKRVKFRYNVAKPITTEGLGKLSKSLGEAFKDSTTKAKLAELADPLNARYAGKKPDEVIQAHLDGLEELFADTQWQNDKQYKALRGLKRGAVEHRASVNKHSVMDNARFETSKTNLSGLSSESILTKIMGSVREASAPGNAARVAEFMRQDPKLRAMLKDMEGSIGTLARVRLEPKDSLVDKIDEGSLDGTMTQSDLSALLGDRNQMRIKRLVVFHTATQAENFTSPTPLVSYNSGANMSVTKTLGRINFIYGADQDKPIGYTFDGELSRPSASLKDAADKLKQEGFELKS
>PseICMP763_AvrE1a_1
MHSSSIHRNTGSIIQPPVPANMNAATDLQQKIEQPKQRSSHSLSSVGKRALKNVSKLFQKSKAPQQKAATPPTVKNVKPSQPTSNAKTAKDKAPVSQLSSNSLDDLDDTRQPVMRAGHSGASTSGTKAQDPDEPATVQSSRQSMMTRSNGGRFELKDEKLVRNSEPQGSIQLDAKGKPDFSTFNTPGLAPLLDSILATPRQTYLAHQSKDGVHGHQLLQANGHLLHLAQDDSSLALIRSSKEALHIEGKKPPAVKLEREDGNIHIDTASGRKTQELPGKAHIAHITGVLLRHDGERMRVHEDRLYQFDPLSARWKAPEGTEDIAFNSLATGGNGSVYAKSDDVVVDLTSPFMPHIEVKDLQSFSVAPDNRAALLSGKETQAILLTDMSPVIGDLTEKKTKALELDGGKAQAAAVGLSDNKLFIADTQGRLYSADRSAFESNDPQLKLTPDQANFQLAGLPLGGHDSVTGFINGDDDRVHALIKNRQGEIHSHALNEQDSKLESGWNLTNALVLSNNRGLSMPPPPSAADRLNLDRAGLVGLSEGRIQRWDATPECWKDAGIKDIERLQRGADSNAYVLKGGKLHALKVTPEHPNMAFDHNTALAQTARSTTVEMGKEIEGLDDRVITALAMVSNKCFVALDDQNKLTAHSKDHKPFTLDIPGLEGDIKSLALDEKQNLHALTSTGGLYCLPKEAWQSTKLGDQMRARWTPVALPGGQPVKALFANDDNVLSAQIEDAEGQGLMRLSAGKWQAFEQRPVEENGLNDVHSRITGSNKTWRIPKTGLTLRMDINAFGRSGVEKSKKASTREFIRANVYKNTAEVPRWMKNVGNSIQHRHHGRLGLNEVYETESMLFKQLELINESGGRPPAPGKDLKARIAALESKLGPQGATLVKELETLREELENHSYTALMSIGQSYGKVKNLRQQDGILNQHGELAKPSVRTQFGKKLAELGTKLNFKSSGHDLVKELQDALTQVAPSAENPTKKLLGTLKYQGLKLSHQKADVPLGQRRDASEEHGLSKARLALDLVTLKSLGALLDEVEQLPPQADIDPLQNKLATLRDVTYGENPVKVVTDMGFTDNKALESGYEAVKTFLKSFKKADHAVSVNMRAATGSKDQAELAGKFKSMLKQLEHGDDEIGLQRSYGLNLTTPFIILADKSTGLWPTAGTTGNRNYILNAERCEGGVTLYLISEGAGNVSGGFGAGKDYWPGFFDENHPARSVDVGNNRTLTPNFRLGVDVTATVAASQRAGVVFNVPDEDIDAFVDDLFEGKLNPLQVLKKAVDHETYEARRFNFDLTAGGTADLRAGINLTEDRDPDADPNSDSFSAVVRGGFAANITVNLMTYTDYSLTQKNDKTELREGGKNRPRFLNNATLGGQLRGQIGGTHTAPTGTPASAPGPTPASQTAANNLGVAVNFSVENRTVKRVKFRYNVAKPITTEGLGKLSKSLGEAFKDSTTKAKLAELADPLNARYAGKKPDEVIQAHLDGLEELFADTQWQNDKQYKALRGLKRGAVEHRASVNKHSVMDNARFETSKTNLSGLSSESILTKIMGSVREASAPGNAARVAEFMRQDPKLRAMLKDMEGSIGTLARVRLEPKDSLVDKIDEGSLDGTMTQSDLSALLGDRNQMRIKRLVVFHTATQAENFTSPTPLVSYNSGANMSVTKTLGRINFIYGADQDKPIGYTFDGELSRPSASLKDAADKLKQEGFELKS
>PseICMP3386_AvrE1a_1
MHSSSIHRNTGSIIQPPVPANMNAATDLQQKIEQPKQRSSHSLSSVGKRALKNVSKLFQKSKAPQQKAATPPTVKNVKPSQPTSNAKTAKDKAPVSQLSSNSLDDLDDTRQPVMRAGHSGASTSGTKAQDPDEPATVQSSRQSMMTRSNGGRFELKDEKLVRNSEPQGSIQLDAKGKPDFSTFNTPGLAPLLDSILATPRQTYLAHQSKDGVHGHQLLQANGHLLHLAQDDSSLALIRSSKEALHIEGKKPPAVKLEREDGNIHIDTASGRKTQELPGKAHIAHITGVLLRHDGERMRVHEDRLYQFDPLSARWKAPEGTEDIAFNSLATGGNGSVYAKSDDVVVDLTSPFMPHIEVKDLQSFSVAPDNRAALLSGKETQAILLTDMSPVIGDLTEKKTKALELDGGKAQAAAVGLSDNKLFIADTQGRLYSADRSAFESNDPQLKLTPDQANFQLAGLPLGGHDSVTGFINGDDDRVHALIKNRQGEIHSHALNEQDSKLESGWNLTNALVLSNNRGLSMPPPPSAADRLNLDRAGLVGLSEGRIQRWDATPECWKDAGIKDIERLQRGADSNAYVLKGGKLHALKVTPEHPNMAFDHNTALAQTARSTTVEMGKEIEGLDDRVITALAMVSNKCFVALDDQNKLTAHSKDHKPFTLDIPGLEGDIKSLALDEKQNLHALTSTGGLYCLPKEAWQSTKLGDQMRARWTPVALPGGQPVKALFANDDNVLSAQIEDAEGQGLMRLSAGKWQAFEQRPVEENGLNDVHSRITGSNKTWRIPKTGLTLRMDINAFGRSGVEKSKKASTREFIRANVYKNTAEVPRWMKNVGNSIQHRHHGRLGLNEVYETESMLFKQLELINESGGRPPAPGKDLKARIAALESKLGPQGATLVKELETLREELENHSYTALMSIGQSYGKVKNLRQQDGILNQHGELAKPSVRTQFGKKLAELGTKLNFKSSGHDLVKELQDALTQVAPSAENPTKKLLGTLKYQGLKLSHQKADVPLGQRRDASEEHGLSKARLALDLVTLKSLGALLDEVEQLPPQADIDPLQNKLATLRDVTYGENPVKVVTDMGFTDNKALESGYEAVKTFLKSFKKADHAVSVNMRAATGSKDQAELAGKFKSMLKQLEHGDDEIGLQRSYGLNLTTPFIILADKLTGLWPTAGTTGNRNYILNAERCEGGVTLYLISEGAGNVSGGFGAGKDYWPGFFDENHPARSVDVGNNRTLTPNFRLGVDVTATVAASQRAGVVFNVPDEDIDAFVDDLFEGKLNPLQVLKKAVDHETYEARRFNFDLTAGGTADLRAGINLTEDRDPDADPNSDSFSAVVRGGFAANITVNLMTYTDYSLTQKNDKTELREGGKNRPRFLNNATLGGQLRGQIGGTHTAPTGTPASAPGPTPASQTAANNLGVAVNFSVENRTVKRVKFRYNVAKPITTEGLGKLSKSLGEAFKDSTTKAKLAELADPLNARYAGKKPDEVIQAHLDGLEELFADTQWQNDKQYKALRGLKRGAVEHRASVNKHSVMDNARFETSKTNLSGLSSESILTKIMGSVREASAPGNAARVAEFMRQDPKLRAMLKDMEGSIGTLARVRLEPKDSLVDKIDEGSLDGTMTQSDLSALLGDRNQMRIKRLVVFHTATQAENFTSPTPLVSYNSGANMSVTKTLGRINFIYGADQDKPIGYTFDGELSRPSASLKDAADKLKQEGFELKS
>PseICMP7459_AvrE1a_1
MHSSSIHRNTGSIIQPPVPANMNAATDLQQKIEQPKQRSSHSLSSVGKRALKNVSKLFQKSKAPQQKAATPPTVKNVKPSQPTSNAKTAKDKAPVSQLSSNSLDDLDDTRQPVMRAGHSGASTSGTKAQDPDEPATVQSSRQSMMTRSNGGRFELKDEKLVRNSEPQGSIQLDAKGKPDFSTFNTPGLAPLLDSILATPRQTYLAHQSKDGVHGHQLLQANGHLLHLAQDDSSLALIRSSKEALHIEGKKPPAVKLEREDGNIHIDTASGRKTQELPGKAHIAHITGVLLRHDGERMRVHEDRLYQFDPLSARWKAPEGTEDIAFNSLATGGNGSVYAKSDDVVVDLTSPFMPHIEVKDLQSFSVAPDNRAALLSGKETQAILLTDMSPVIGDLTEKKTKALELDGGKAQAAAVGLSDNKLFIADTQGRLYSADRSAFESNDPQLKLTPDQANFQLAGLPLGGHDSVTGFINGDDDRVHALIKNRQGEIHSHALNEQDSKLESGWNLTNALVLSNNRGLSMPPPPSAADRLNLDRAGLVGLSEGRIQRWDATPECWKDAGIKDIERLQRGADSNAYVLKGGKLHALKVTPEHPNMAFDHNTALAQTARSTTVEMGKEIEGLDDRVITALAMVSNKCFVALDDQNKLTAHSKDHKPFTLDIPGLEGDIKSLALDEKQNLHALTSTGGLYCLPKEAWQSTKLGDQMRARWTPVALPGGQPVKALFANDDNVLSAQIEDAEGQGLMRLSAGKWQAFEQRPVEENGLNDVHSRITGSNKTWRIPKTGLTLRMDINAFGRSGVEKSKKASTREFIRANVYKNTAEVPRWMKNVGNSIQHRHHGRLGLNEVYETESMLFKQLELINESGGRPPAPGKDLKARIAALESKLGPQGATLVKELETLREELENHSYTALMSIGQSYGKVKNLRQQDGILNQHGELAKPSVRTQFGKKLAELGTKLNFKSSGHDLVKELQDALTQVAPSAENPTKKLLGTLKYQGLKLSHQKADVPLGQRRDASEEHGLSKARLALDLVTLKSLGALLDXRGRTATAASRHRPVTKQTGDAA
>PseICMP7459_AvrE1a_2
MGFTDNKALESGYEAVKTFLKSFKKADHAVSVNMRAATGSKDQAELAGKFKSMLKQLEHGDDEIGLQRSYGLNLTTPFIILADKSTGLWPTAGTTGNRNYILNAERCEGGVTLYLISEGAGNVSGGFGAGKDYWPGFFDENHPARSVDVGNNRTLTPNFRLGVDVTATVAASQRAGVVFNVPDEDIDAFVDDLFEGKLNPLQVLKKAVDHETYEARRFNFDLTAGGTADLRAGINLTEDRDPDADPNSDSFSAVVRGGFAANITVNLMTYTDYSLTQKNDKTELREGGKNRPRFLNNATLGGQLRGQIGGTHTAPTGTPASAPGPTPASQTAANNLGVAVNFSVENRTVKRVKFRYNVAKPITTEGLGKLSKSLGEAFKDNTTKAKLAELADPLNARYAGKKPDEVIQAHLDGLEELFADTQWQNDKQYKALRGLKRGAVEHRASVNKHSVMDNARFETSKTNLSGLSSESILTKIMGSVREASAPGNAARVAEFMRQDPKLRAMLKDMEGSIGTLARVRLEPKDSLVDKIDEGSLDGTMTQSDLSALLGDRNQMRIKRLVVFHTATQAENFTSPTPLVSYNSGANMSVTKTLGRINFIYGADQDKPIGYTFDGELSRPSASLKDAADKLKQEGFELKS
>Psv0485_9_AvrE1a_1
MTYGENPVKVVTDMGFTDNKALESGYEAVKTFLKSFKKADHAVSVNMRAATGSKDQAELAGKFKSMLKQLEHGDDEIGLQRSYGLNLTTPFIILADKATGIWPTAGTTGNRNYILNAERCEGGVTLYLISEGAGNVIGGFGAGKDYWPGFFDENHPARSVDVGNNRTLTPNFRLGVDVTATVAASQRAGVVFNVPDEDIDAFVDDLFEGKLNPLQVLKKAVDHETYQARRFNFDLTAGGTADLRSGINLTEDRDPDADPNSNSFSAVVRGGFAANITVNLMTYTDYSLTQKNDKTELREGGKNRPRFLNNATLGGQLRGQIGGTHTAPTGTPASAPGPTPASQSAANNLGVAVNFSVENRTVKRVKFRYNVAKPITTEGLGKLSKSLGEAFKDSTTKAKLAELADPLNARYAGKKPDEVIQAHLDGLEELFADTQWQNDKQYKALRGLKRGAVEHRASVNKHSVMDNARFETSKTNLSGLSSESILTKIMGSVREASAPGNAARVAEFMRQDPKLRAMLKDMEGSIGTLARVRLEPKDSLVDKIDEGSLDGTMTQSDFSALLGDRNQMRIKRLVVFHTATQAENFTSPTPLVSYNSGANMSVTKTLGRINFIYGADQDKPIGYTFDGELSRPSASLKEAASKLKQEGFELKS
>Psv3335_AvrE1a_1
MTPNFRLGVDVTATVAASQRAGVVFNVPDEDIDAFVDDLFEGKLNPLQVLKKAVDHETYQARRFNFDLTAGGTADLRSGINLTEDRDPDADPNSNSFSAVVRGGFAANITVNLMTYTDYSLTQKNDKTELREGGKNRPRFLNNATLGGQLRGQLRGQIGGTHTAPTGTPASAPGPTPVSQSAANNLGVAVNFSVENRTVKRVKFRYNVAKPITTEGLGKLSKSLGEAFKDSTTKAKLAELADPLNARYAGKKPDEVIQAHLDGLEELFADTQWQNDKQYKALRGLKRGAVEHRASVNKHSVMDNARFETSKTNLSGLSSESILTKIMGSVREASAPGNAARVAEFMRQDPKLRAMLKDMEGSIGTLARVRLEPKDSLVDKIDEGSLDGTMTQSDFSALLGDRNQMRIKRLVVFHTATQAENFTSPTPLVSYNSGANMSVTKTLGRINFIYGADQDKPIGYTFDGELSRPSASLKEAASKLKQEGFELKS
>Psv4352_AvrE1a_1
MHSSSIHRNTGSIIQPPVPANTNAATDLQQKIEQPKQRSSHSLSSVGKRALKNVSKLFQKSKAPQQKAATPPTVKNVKPSQPTSNSKTAKDKAPVSQLSSNSLDDLEDTRQPVTRAGHSGASTSGTKAQDPDEPATLQSSRQSMMTRSNGGRFELKDEKLVRNSEPQGSIQLDAKGKPDFSTFNTPGLAPLLDSILATPMQTYLAHQSKDGVHGHQLLQANGHLLHLAQDDSSLALIRSSKEALHIEGKKPPAVKLEREDGNIHIDTASGRKTQELPGKAHIAHITGVLLRHDGERMRVHEDRLYQFDPLSARWKAPEGTEDIAFNSLATGGNGSVYAKSDDVVVDLTSPFMPHIEVKDLQSFSVAPDNRAALLSGKETQAILLTDMSPVIGDLTEKKTKALELDGGKAQAAAVGLSDNKLFIADTQGRLYSADRSAFESNDPQLKLTPDQANFQLAGLPLGGHDSVTGFINGDDGRVHALIKNRQGEIHSHALNEQDSKLESGWNLTNALVLSNNRGLTMPPAPTAADRLNLDRAGLVGLSEGRIQRWDATPECWKDAGIKDIDRLQRGADSNAYVLKGGKLHALKVTPEHPNMAFDHNTALAQTARSTTVEMGKEIEGLDDRVITAFAMVSNKSFVALDDQNKLTAHSKDHKPVTLDIPGLEGDIKSLALDEKQNLHALTSTGGLYCLPKEAWQSTKLGDQMRARWTPVALPGGQPVKALFANDDNVLSAQVEDAEGQGLMRLSAGKWQAFEQRPVEENGLNDVHSRITGSNKTWRIPKTGLTLRMDINAFGRSGVEKSKKASTREFMRANVYKNTAEVPRWMKNVGNSIQHRHHGRLGLNEVYETESMLFKQLELINESGGRPPAPGKDLKARIAALESKLGPQGATLVKELETLREELENHSYTALMSIGQSYGKVKNLRQQDGILNQHGELAKPSVRTQFGKKLAELGTKLNFKSSGHDLVKELQDALTQVAPSAENPTKKLLGTLKYQGLKLSHQKADVPLGQRRDASEEHGLSKARLALDLVTLKSLGALLDEVEQLPPQADIDPLQNKLATLRDVTYGENPVKVVTDMGFTDNKALESGYEAVKTFLKSFKKADHAVSVNMRAATGSKDQAELAGKFKSMLKQLEHGDDEIGLQRSYGLNLTTPFIILADKATGIWPTAGTTGNRNYILNAERCEGGVTLYLISEGAGNVIGGFGAGKDYWPGFFDENHPARSVDVGNNRTLTPNFRLGVDVTATVAASQRAGVVFNVPDEDIDAFVDDLFEGKLNPLQVLKKAVDHETYQARRFNFDLTAGGTADLRSGINLTEDRDPDADPNSNSFSAVVRGGFAANITVNLMTYTDYSLTQKNDKTELREGGKNRPRFLNNATLGGQLRGQLRGQLRGQIGGTHTAPTGTPASAPGPTPASQSAANNLGVAVNFSVENRTVKRVKFRYNVAKPITTEGLGKLSKSLGEAFKDSTTKAKLAELADPLNARYAGKKPDEVIQAHLDGLEELFADTQWQNDKQYKALRGLKRGAVEHRASVNKHSVMDNARFETSKTNLSGLSSESILTKIMGSVREASAPGNAARVAEFMRQDPKLRAMLKDMEGSIGTLARVRLEPKDSLVDKIDEGSLDGTMTQSDFSALLGDRNQMRIKRLVVFHTATQAENFTSPTPLVSYNSGANMSVTKTLGRINFIYGADQDKPIGYTFDGELSRPSASLKEAASKLKQEGFELKS
>PsvICMP4352_AvrE1a_1
MHSSSIHRNTGSIIQPPVPANTNAATDLQQKIEQPKQRSSHSLSSVGKRALKNVSKLFQKSKAPQQKAATPPTVKNVKPSQPTSNSKTAKDKAPVSQLSSNSLDDLEDTRQPVTRAGHSGASTSGTKAQDPDEPATLQSSRQSMMTRSNGGRFELKDEKLVRNSEPQGSIQLDAKGKPDFSTFNTPGLAPLLDSILATPMQTYLAHQSKDGVHGHQLLQANGHLLHLAQDDSSLALIRSSKEALHIEGKKPPAVKLEREDGNIHIDTASGRKTQELPGKAHIAHITGVLLRHDGERMRVHEDRLYQFDPLSARWKAPEGTEDIAFNSLATGGNGSVYAKSDDVVVDLTSPFMPHIEVKDLQSFSVAPDNRAALLSGKETQAILLTDMSPVIGDLTEKKTKALELDGGKAQAAAVGLSDNKLFIADTQGRLYSADRSAFESNDPQLKLTPDQANFQLAGLPLGGHDSVTGFINGDDGRVHALIKNRQGEIHSHALNEQDSKLESGWNLTNALVLSNNRGLTMPPAPTAADRLNLDRAGLVGLSEGRIQRWDATPECWKDAGIKDIDRLQRGADSNAYVLKGGKLHALKVTPEHPNMAFDHNTALAQTARSTTVEMGKEIEGLDDRVITAFAMVSNKSFVALDDQNKLTAHSKDHKPVTLDIPGLEGDIKSLALDEKQNLHALTSTGGLYCLPKEAWQSTKLGDQMRARWTPVALPGGQPVKALFANDDNVLSAQVEDAEGQGLMRLSAGKWQAFEQRPVEENGLNDVHSRITGSNKTWRIPKTGLTLRMDINAFGRSGVEKSKKASTREFMRANVYKNTAEVPRWMKNVGNSIQHRHHGRLGLNEVYETESMLFKQLELINESGGRPPAPGKDLKARIAALESKLGPQGATLVKELETLREELENHSYTALMSIGQSYGKVKNLRQQDGILNQHGELAKPSVRTQFGKKLAELGTKLNFKSSGHDLVKELQDALTQVAPSAENPTKKLLGTLKYQGLKLSHQKADVPLGQRRDASEEHGLSKARLALDLVTLKSLGALLDEVEQLPPQADIDPLQNKLATLRDVTYGENPVKVVTDMGFTDNKALESGYEAVKTFLKSFKKADHAVSVNMRAATGSKDQAELAGKFKSMLKQLEHGDDEIGLQRSYGLNLTTPFIILADKATGIWPTAGTTGNRNYILNAERCEGGVTLYLISEGAGNVIGGFGAGKDYWPGFFDENHPARSVDVGNNRTLTPNFRLGVDVTATVAASQRAGVVFNVPDEDIDAFVDDLFEGKLNPLQVLKKAVDHETYQARRFNFDLTAGGTADLRSGINLTEDRDPDADPNSNSFSAVVRGGFAANITVNLMTYTDYSLTQKNDKTELREGGKNRPRFLNNATLGGQLRGQLRGQLRGQIGGTHTAPTGTPASAPGPTPASQSAANNLGVAVNFSVENRTVKRVKFRYNVAKPITTEGLGKLSKSLGEAFKDSTTKAKLAELADPLNARYAGKKPDEVIQAHLDGLEELFADTQWQNDKQYKALRGLKRGAVEHRASVNKHSVMDNARFETSKTNLSGLSSESILTKIMGSVREASAPGNAARVAEFMRQDPKLRAMLKDMEGSIGTLARVRLEPKDSLVDKIDEGSLDGTMTQSDFSALLGDRNQMRIKRLVVFHTATQAENFTSPTPLVSYNSGANMSVTKTLGRINFIYGADQDKPIGYTFDGELSRPSASLKEAASKLKQEGFELKS
>PsvICMP13519_AvrE1a_1
MHSSSIHRNTGSIIQPPVPANTNAATDLQQKIEQPKQRSSHSLSSVGKRALKNVSKLFQKSKAPQQKAATPPTVKNVKPSQPTSNSKTAKDKAPVSQLSSNSLDDLEDTRQPVTRAGHSGASTSGTKAQDPDEPATLQSSRQSMMTRSNGGRFELKDEKLVRNSEPQGSIQLDAKGKPDFSTFNTPGLAPLLDSILATPMQTYLAHQSKDGVHGHQLLQANGHLLHLAQDDSSLALIRSSKEALHIEGKKPPAVKLEREDGNIHIDTASGRKTQELPGKAHIAHITGVLLRHDGERMRVHEDRLYQFDPLSARWKAPEGTEDIAFNSLATGGNGSVYAKSDDVVVDLTSPFMPHIEVKDLQSFSVAPDNRAALLSGKETQAILLTDMSPVIGDLTEKKTKALELDGGKAQAAAVGLSDNKLFIADTQGRLYSADRSAFESNDPQLKLTPDQANFQLAGLPLGGHDSVTGFINGDDGRVHALIKNRQGEIHSHALNEQDSKLESGWNLTNALVLSNNRGLTMPPAPTAADRLNLDRAGLVGLSEGRIQRWDATPECWKDAGIKDIDRLQRGADSNAYVLKGGKLHALKVTPEHPNMAFDHNTALAQTARSTTVEMGKEIEGLDDRVITAFAMVSNKSFVALDDQNKLTAHSKDHKPVTLDIPGLEGDIKSLALDEKQNLHALTSTGGLYCLPKEAWQSTKLGDQMRARWTPVALPGGQPVKALFANDDNVLSAQVEDAEGQGLMRLSAGKWQAFEQRPVEENGLNDVHSRITGSNKTWRIPKTGLTLRMDINAFGRSGVEKSKKASTREFMRANVYKNTAEVPRWMKNVGNSIQHRHHGRLGLNEVYETESMLFKQLELINESGGRPPAPGKDLKARIAALESKLGPQGATLVKELETLREELENHSYTALMSIGQSYGKVKNLRQQDGILNQHGELAKPSVRTQFGKKLAELGTKLNFKSSGHDLVKELQDALTQVAPSAENPTKKLLGTLKYQGLKLSHQKADVPLGQRRDASEEHGLSKARLALDLVTLKSLGALLDEVEQLPPQADIDPLQNKLATLRDVTYGENPVKVVTDMGFTDNKALESGYEAVKTFLKSFKKADHAVSVNMRAATGSKDQAELAGKFKSMLKQLEHGDDEIGLQRSYGLNLTTPFIILADKATGIWPTAGTTGNRNYILNAERCEGGVTLYLISEGAGNVSGGFGAGKDYWPGFFDENHPARSVDVGNNRTLTPNFRLGVDVTATVAASQRAGVVFNVPDEDIDAFVDDLFEGKLNPLQVLKKAVDHETYQARRFNFDLTAGGTADLRSGINLTEDRDPDADPNSNSFSAVVRGGFAANITVNLMTYTDYSLTQKNDKTELREGGKNRPRFLNNATLGGQLRGQIGGTHTAPTGTPASAPGPTPASQSAANNLGVAVNFSVENRTVKRVKFRYNVAKPITTEGLGKLSKSLGEAFKDSTTKAKLAELADPLNARYAGKKPDEVIQAHLDGLEELFADTQWQNDKQYKALRGLKRGAVEHRASVNKHSVMDNARFETSKTNLSGLSSESILTKIMGSVREASAPGNAARVAEFMRQDPKLRAMLKDMEGSIGTLARVRLEPKDSLVDKIDEGSLDGTMTQSDFSALLGDRNQMRIKRLVVFHTATQAENFTSPTPLVSYNSGANMSVTKTLGRINFIYGADQDKPIGYTFDGELSRPSASLKEAASKLKQEGFELKS
>PsvICMP1411_AvrE1a_1
MHSSSIHRNTGSIIQPPVPANTNAATDLQQKIEQPKQRSSHSLSSVGKRALKNVSKLFQKSKAPQQKAATPPTVKNVKPSQPTSNSKTAKDKAPVSQLSSNSLDDLEDTRQPVTRAGHSGASTSGTKAQDPDEPATLQSSRQSMMTRSNGGRFELKDEKLVRNSEPQGSIQLDAKGKPDFSTFNTPGLAPLLDSILATPMQTYLAHQSKDGVHGHQLLQANGHLLHLAQDDSSLALIRSSKEALHIEGKKPPAVKLEREDGNIHIDTASGRKTQELPGKAHIAHITGVLLRHDGERMRVHEDRLYQFDPLSARWKAPEGTEDIAFNSLATGGNGSVYAKSDDVVVDLTSPFMPHIEVKDLQSFSVAPDNRAALLSGKETQAILLTDMSPVIGDLTEKKTKALELDGGKAQAAAVGLSDNKLFIADTQGRLYSADRSAFESNDPQLKLTPDQANFQLAGLPLGGHDSVTGFINGDDGRVHALIKNRQGEIHSHALNEQDSKLESGWNLTNALVLSNNRGLTMPPAPTAADRLNLDRAGLVGLSEGRIQRWDATPECWKDAGIKDIDRLQRGADSNAYVLKGGKLHALKVTPEHPNMAFDHNTALAQTARSTTVEMGKEIEGLDDRVITAFAMVSNKSFVALDDQNKLTAHSKDHKPVTLDIPGLEGDIKSLALDEKQNLHALTSTGGLYCLPKEAWQSTKLGDQMRARWTPVALPGGQPVKALFANDDNVLSAQVEDAEGQGLMRLSAGKWQAFEQRPVEENGLNDVHSRITGSNKTWRIPKTGLTLRMDINAFGRSGVEKSKKASTREFMRANVYKNTAEVPRWMKNVGNSIQHRHHGRLGLNEVYETESMLFKQLELINESGGRPPAPGKDLKARIAALESKLGPQGATLVKELETLREELENHSYTALMSIGQSYGKVKNLRQQDGILNQHGELAKPSVRTQFGKKLAELGTKLNFKSSGHDLVKELQDALTQVAPSAENPTKKLLGTLKYQGLKLSHQKADVPLGQRRDASEEHGLSKARLALDLVTLKSLGALLDEVEQLPPQADIDPLQNKLATLRDVTYGENPVKVVTDMGFTDNKALESGYEAVKTFLKSFKKADHAVSVNMRAATGSKDQAELAGKFKSMLKQLEHGDDEIGLQRSYGLNLTTPFIILADKATGIWPTAGTTGNRNYILNAERCEGGVTLYLISEGAGNVSGGFGAGKDYWPGFFDENHPARSVDVGNNRTLTPNFRLGVDVTATVAASQRAGVVFNVPDEDIDAFVDDLFEGKLNPLQVLKKAVDHETYQARRFNFDLTAGGTADLRSGINLTEDRDPDADPNSNSFSAVVRGGFAANITVNLMTYTDYSLTQKNDKTELREGGKNRPRFLNNATLGGQLRGQLRGQIGGTHTAPTGTPASAPGPTPVSQSAANNLGVAVNFSVENRTVKRVKFRYNVAKPITTEGLGKLSKSLGEAFKDSTTKAKLAELADPLNARYAGKKPDEVIQAHLDGLEELFADTQWQNDKQYKALRGLKRGAVEHRASVNKHSVMDNARFETSKTNLSGLSSESILTKIMGSVREASAPGNAARVAEFMRQDPKLRAMLKDMEGSIGTLARVRLEPKDSLVDKIDEGSLDGTMTQSDFSALLGDRNQMRIKRLVVFHTATQAENFTSPTPLVSYNSGANMSVTKTLGRINFIYGADQDKPIGYTFDGELSRPSASLKEAASKLKQEGFELKS
>Psy0440_AvrE1a_1
MHSSSIHRNTGGIIQPTVPANTNAATDLQQKTEQPKQRSSHSLSSVGKRALKNVSKLFQKSKAPQQKAATPPTVKNVKPSQPTSNAKTAKNKAPVSQLSSNSLDDLDDTRQPVTRAGHSGASTSGTKAQDPDEPATIQSSRQSMMTRSNGGRFELKDEKLVRNSEPQGSIQLDAKGKPDFSTFNTPGLAPLLDSILATPRQTYLAHQSKDGVHGHQLLQANGHLLHLAQDDSSLALIRSSKEALHIEGKKPPAVKLEREDGNIHIDTASGRKTQELPGKAHIAHITGVLLRHDGERMRVHEDRLYQFDPLSARWKAPEGTEDIAFNSLATGGNGSVYAKSDDVVVDLTSPFMPHIEVKDLQSFSVAPDNRAALLSGKETQAILLTDMSPVIGDLTEKKTKALELDGGKAQAAAVGLSDNKLFIADTQGRLYSADRSAFESNDPQLKLTPDQANFQLAGLPLGGHDSVTGFINGDDGRVHALIKNRQGEIHSHALNEQDSKLESGWNLTNALVLSNNRGLSMPPAPTAADRLNLDRAGLVGLSEGRIQRWDATPECWKDAGIKDIERLQRGADSNAYVLKGGKLHALKVTPEHPNMAFDHNTALAQTARSTTVEMGKEIEGLDDRVITAFAMVSNKCFVALDDQNKLTAHSKDHKPFTLDIPGLEGDIKSLALDEKQNLHALTSTGGLYCLPKEAWQSTKLGDQMRARWTPVALPGGQPVKALFANDDNVLSAQIEDAEGQGLMRLSAGKWQAFEQRPVEENGLNDVHSRITGSNKTWRIPKTGLTLRMDINAFGRSGVEKSKKASTREFIRANVYKNTAEVPRWMKNVGNSIQHRHHGRLGLNEVYETESMLFKQLELINESGGRPPAPGKDLKARIAALESKLGPQGATLVKELETLREELENHSYTALMSIGQSYGKVKNLRQQDGILNQHGELAKPSVRTQFGKKLAELGTKLNFKSSGHDLVKELQDALTQVAPSAENPTKKLLGALKYQGLKLSHQKADVPLGQRRDASEEHGLSKARLALDLVTLKSLGALLDEVEQLPPQADIDPLQNKLATLRDVTYGENPVKVVTDMGFTDNKALESGYEAVKTFLKSFKKADHAVSVNMRAATGSKDQAELAGKFKSMLKQLEHGDDEIGLQRSYGLNLTTPFIILADKSTGLWPTAGTTGNRNYILNAERCEGGVTLYLISEGAGNVSGGFGAGKDYWPGFFDENHPARSVDVGNNRTLTPNFRLGVDVTATVAASQRAGVVFNVPDEDIDAFVDDLFEGKLNPLQVLKKAVDHETYEARRFNFDLTAGGTADLRAGINLTENRDPDADPNSDSFSAVVRGGFAANITVNLMTYTDYSLTQKNDKTELREGGKNRPRFLNNATLGGQLRGQIGGTHTAPTGTPASAPGPTPASQTAANNLGVAVNFSVENRTVKRVKFRYNVAKPITTEGLGKLSKSLGEAFKDSTTKAKLAELADPLNARYAGKKPDEVIQAHLDGLEELFADTQWQNDKQYKALRGLKRGAVEHRASVNKHSVMDNARFETSKTNLSGLSSESILTKIMGSVREASAPGNAARVAEFMRQDPKLRAMLKDMEGSIGTLARVRLEPKDSLVDKIDEGSLDGTMTQSDLSALLGDRNQMRIKRLVVFHTATQAENFTSPTPLVSYNSGANMSVTKTLGRVNFIYGADQDKPIGYTFDGELSRPSASLKEAASKLKQEGFELKS
>Psy0467_AvrE1a_1
MHSSSIHRNTGGIIQPTVPANTNAATDLQQKTEQPKQRSSHSLSSVGKRALKNVSKLFQKSKAPQQKAATPPTVKNVKPSQPTSNAKTAKNKAPVSQLSSNSLDDLDDTRQPVTRAGHSGASTSGTKAQDPDEPATIQSSRQSMMTRSNGGRFELKDEKLVRNSEPQGSIQLDAKGKPDFSTFNTPGLAPLLDSILATPRQTYLAHQSKDGVHGHQLLQANGHLLHLAQDDSSLALIRSSKEALHIEGKKPPAVKLEREDGNIHIDTASGRKTQELPGKAHIAHITGVLLRHDGERMRVHEDRLYQFDPLSARWKAPEGTEDIAFNSLATGGNGSVYAKSDDVVVDLTSPFMPHIEVKDLQSFSVAPDNRAALLSGKETQAILLTDMSPVIGDLTEKKTKALELDGGKAQAAAVGLSDNKLFIADTQGRLYSADRSAFESNDPQLKLTPDQANFQLAGLPLGGHDSVTGFINGDDGRVHALIKNRQGEIHSHALNEQDSKLESGWNLTNALVLSNNRGLSMPPAPTAADRLNLDRAGLVGLSEGRIQRWDATPECWKDAGIKDIERLQRGADSNAYVLKGGKLHALKVTPEHPNMAFDHNTALAQTARSTTVEMGKEIEGLDDRVITAFAMVSNKCFVALDDQNKLTAHSKDHKPFTLDIPGLEGDIKSLALDEKQNLHALTSTGGLYCLPKEAWQSTKLGDQMRARWTPVALPGGQPVKALFANDDNVLSAQIEDAEGQGLMRLSAGKWQAFEQRPVEENGLNDVHSRITGSNKTWRIPKTGLTLRMDINAFGRSGVEKSKKASTREFIRANVYKNTAEVPRWMKNVGNSIQHRHHGRLGLNEVYETESMLFKQLELINESGGRPPAPGKDLKARIAALESKLGPQGATLVKELETLREELENHSYTALMSIGQSYGKVKNLRQQDGILNQHGELAKPSVRTQFGKKLAELGTKLNFKSSGHDLVKELQDALTQVAPSAENPTKKLLGALKYQGLKLSHQKADVPLGQRRDASEEHGLSKARLALDLVTLKSLGALLDEVEQLPPQADIDPLQNKLATLRDVTYGENPVKVVTDMGFTDNKALESGYEAVKTFLKSFKKADHAVSVNMRAATGSKDQAELAGKFKSMLKQLEHGDDEIGLQRSYGLNLTTPFIILADKSTGLWPTAGTTGNRNYILNAERCEGGVTLYLISEGAGNVSGGFGAGKDYWPGFFDENHPARSVDVGNNRTLTPNFRLGVDVTATVAASQRAGVVFNVPDEDIDAFVDDLFEGKLNPLQVLKKAVDHETYEARRFNFDLTAGGTADLRAGINLTENRDPDADPNSDSFSAVVRGGFAANITVNLMTYTDYSLTQKNDKTELREGGKNRPRFLNNATLGGQLRGQIGGTHTAPTGTPASAPGPTPASQTAANNLGVAVNFSVENRTVKRVKFRYNVAKPITTEGLGKLSKSLGEAFKDSTTKAKLAELADPLNARYAGKKPDEVIQAHLDGLEELFADTQWQNDKQYKALRGLKRGAVEHRASVNKHSVMDNARFETSKTNLSGLSSESILTKIMGSVREASAPGNAARVAEFMRQDPKLRAMLKDMEGSIGTLARVRLEPKDSLVDKIDEGSLDGTMTQSDLSALLGDRNQMRIKRLVVFHTATQAENFTSPTPLVSYNSGANMSVTKTLGRVNFIYGADQDKPIGYTFDGELSRPSASLKEAASKLKQEGFELKS
>Psy0469_AvrE1a_1
MHSSSIHRNTGGIIQPTVPANTNAATDLQQKTEQPKQRSSHSLSSVGKRALKNVSKLFQKSKAPQQKAATPPTVKNVKPSQPTSNAKTAKNKAPVSQLSSNSLDDLDDTRQPVTRAGHSGASTSGTKAQDPDEPATIQSSRQSMMTRSNGGRFELKDEKLVRNSEPQGSIQLDAKGKPDFSTFNTPGLAPLLDSILATPRQTYLAHQSKDGVHGHQLLQANGHLLHLAQDDSSLALIRSSKEALHIEGKKPPAVKLEREDGNIHIDTASGRKTQELPGKAHIAHITGVLLRHDGERMRVHEDRLYQFDPLSARWKAPEGTEDIAFNSLATGGNGSVYAKSDDVVVDLTSPFMPHIEVKDLQSFSVAPDNRAALLSGKETQAILLTDMSPVIGDLTEKKTKALELDGGKAQAAAVGLSDNKLFIADTQGRLYSADRSAFESNDPQLKLTPDQANFQLAGLPLGGHDSVTGFINGDDGRVHALIKNRQGEIHSHALNEQDSKLESGWNLTNALVLSNNRGLSMPPAPTAADRLNLDRAGLVGLSEGRIQRWDATPECWKDAGIKDIERLQRGADSNAYVLKGGKLHALKVTPEHPNMAFDHNTALAQTARSTTVEMGKEIEGLDDRVITAFAMVSNKCFVALDDQNKLTAHSKDHKPFTLDIPGLEGDIKSLALDEKQNLHALTSTGGLYCLPKEAWQSTKLGDQMRARWTPVALPGGQPVKALFANDDNVLSAQIEDAEGQGLMRLSAGKWQAFEQRPVEENGLNDVHSRITGSNKTWRIPKTGLTLRMDINAFGRSGVEKSKKASTREFIRANVYKNTAEVPRWMKNVGNSIQHRHHGRLGLNEVYETESMLFKQLELINESGGRPPAPGKDLKARIAALESKLGPQGATLVKELETLREELENHSYTALMSIGQSYGKVKNLRQQDGILNQHGELAKPSVRTQFGKKLAELGTKLNFKSSGHDLVKELQDALTQVAPSAENPTKKLLGALKYQGLKLSHQKADVPLGQRRDASEEHGLSKARLALDLVTLKSLGALLDEVEQLPPQADIDPLQNKLATLRDVTYGENPVKVVTDMGFTDNKALESGYEAVKTFLKSFKKADHAVSVNMRAATGSKDQAELAGKFKSMLKQLEHGDDEIGLQRSYGLNLTTPFIILADKSTGLWPTAGTTGNRNYILNAERCEGGVTLYLISEGAGNVSGGFGAGKDYWPGFFDENHPARSVDVGNNRTLTPNFRLGVDVTATVAASQRAGVVFNVPDEDIDAFVDDLFEGKLNPLQVLKKAVDHETYEARRFNFDLTAGGTADLRAGINLTENRDPDADPNSDSFSAVVRGGFAANITVNLMTYTDYSLTQKNDKTELREGGKNRPRFLNNATLGGQLRGQIGGTHTAPTGTPASAPGPTPASQTAANNLGVAVNFSVENRTVKRVKFRYNVAKPITTEGLGKLSKSLGEAFKDSTTKAKLAELADPLNARYAGKKPDEVIQAHLDGLEELFADTQWQNDKQYKALRGLKRGAVEHRASVNKHSVMDNARFETSKTNLSGLSSESILTKIMGSVREASAPGNAARVAEFMRQDPKLRAMLKDMEGSIGTLARVRLEPKDSLVDKIDEGSLDGTMTQSDLSALLGDRNQMRIKRLVVFHTATQAENFTSPTPLVSYNSGANMSVTKTLGRVNFIYGADQDKPIGYTFDGELSRPSASLKEAASKLKQEGFELKS
>Psy0478_AvrE1a_1
MHSSSIHRNTGGIIQPTVPANTNAATDLQQKTEQPKQRSSHSLSSVGKRALKNVSKLFQKSKAPQQKAATPPTVKNVKPSQPTSNAKTAKNKAPVSQLSSNSLDDLDDTRQPVTRAGHSGASTSGTKAQDPDEPATIQSSRQSMMTRSNGGRFELKDEKLVRNSEPQGSIQLDAKGKPDFSTFNTPGLAPLLDSILATPRQTYLAHQSKDGVHGHQLLQANGHLLHLAQDDSSLALIRSSKEALHIEGKKPPAVKLEREDGNIHIDTASGRKTQELPGKAHIAHITGVLLRHDGERMRVHEDRLYQFDPLSARWKAPEGTEDIAFNSLATGGNGSVYAKSDDVVVDLTSPFMPHIEVKDLQSFSVAPDNRAALLSGKETQAILLTDMSPVIGDLTEKKTKALELDGGKAQAAAVGLSDNKLFIADTQGRLYSADRSAFESNDPQLKLTPDQANFQLAGLPLGGHDSVTGFINGDDGRVHALIKNRQGEIHSHALNEQDSKLESGWNLTNALVLSNNRGLSMPPAPTAADRLNLDRAGLVGLSEGRIQRWDATPECWKDAGIKDIERLQRGADSNAYVLKGGKLHALKVTPEHPNMAFDHNTALAQTARSTTVEMGKEIEGLDDRVITAFAMVSNKCFVALDDQNKLTAHSKDHKPFTLDIPGLEGDIKSLALDEKQNLHALTSTGGLYCLPKEAWQSTKLGDQMRARWTPVALPGGQPVKALFANDDNVLSAQIEDAEGQGLMRLSAGKWQAFEQRPVEENGLNDVHSRITGSNKTWRIPKTGLTLRMDINAFGRSGVEKSKKASTREFIRANVYKNTAEVPRWMKNVGNSIQHRHHGRLGLNEVYETESMLFKQLELINESGGRPPAPGKDLKARIAALESKLGPQGATLVKELETLREELENHSYTALMSIGQSYGKVKNLRQQDGILNQHGELAKPSVRTQFGKKLAELGTKLNFKSSGHDLVKELQDALTQVAPSAENPTKKLLGALKYQGLKLSHQKADVPLGQRRDASEEHGLSKARLALDLVTLKSLGALLDEVEQLPPQADIDPLQNKLATLRDVTYGENPVKVVTDMGFTDNKALESGYEAVKTFLKSFKKADHAVSVNMRAATGSKDQAELAGKFKSMLKQLEHGDDEIGLQRSYGLNLTTPFIILADKSTGLWPTAGTTGNRNYILNAERCEGGVTLYLISEGAGNVSGGFGAGKDYWPGFFDENHPARSVDVGNNRTLTPNFRLGVDVTATVAASQRAGVVFNVPDEDIDAFVDDLFEGKLNPLQVLKKAVDHETYEARRFNFDLTAGGTADLRAGINLTENRDPDADPNSDSFSAVVRGGFAANITVNLMTYTDYSLTQKNDKTELREGGKNRPRFLNNATLGGQLRGQIGGTHTAPTGTPASAPGPTPASQTAANNLGVAVNFSVENRTVKRVKFRYNVAKPITTEGLGKLSKSLGEAFKDSTTKAKLAELADPLNARYAGKKPDEVIQAHLDGLEELFADTQWQNDKQYKALRGLKRGAVEHRASVNKHSVMDNARFETSKTNLSGLSSESILTKIMGSVREASAPGNAARVAEFMRQDPKLRAMLKDMEGSIGTLARVRLEPKDSLVDKIDEGSLDGTMTQSDLSALLGDRNQMRIKRLVVFHTATQAENFTSPTPLVSYNSGANMSVTKTLGRVNFIYGADQDKPIGYTFDGELSRPSASLKEAASKLKQEGFELKS
>Psy0479_AvrE1a_1
MHSSSIHRNTGGIIQPTVPANTNAATDLQQKTEQPKQRSSHSLSSVGKRALKNVSKLFQKSKAPQQKAATPPTVKNVKPSQPTSNAKTAKNKAPVSQLSSNSLDDLDDTRQPVTRAGHSGASTSGTKAQDPDEPATIQSSRQSMMTRSNGGRFELKDEKLVRNSEPQGSIQLDAKGKPDFSTFNTPGLAPLLDSILATPRQTYLAHQSKDGVHGHQLLQANGHLLHLAQDDSSLALIRSSKEALHIEGKKPPAVKLEREDGNIHIDTASGRKTQELPGKAHIAHITGVLLRHDGERMRVHEDRLYQFDPLSARWKAPEGTEDIAFNSLATGGNGSVYAKSDDVVVDLTSPFMPHIEVKDLQSFSVAPDNRAALLSGKETQAILLTDMSPVIGDLTEKKTKALELDGGKAQAAAVGLSDNKLFIADTQGRLYSADRSAFESNDPQLKLTPDQANFQLAGLPLGGHDSVTGFINGDDGRVHALIKNRQGEIHSHALNEQDSKLESGWNLTNALVLSNNRGLSMPPAPTAADRLNLDRAGLVGLSEGRIQRWDATPECWKDAGIKDIERLQRGADSNAYVLKGGKLHALKVTPEHPNMAFDHNTALAQTARSTTVEMGKEIEGLDDRVITAFAMVSNKCFVALDDQNKLTAHSKDHKPFTLDIPGLEGDIKSLALDEKQNLHALTSTGGLYCLPKEAWQSTKLGDQMRARWTPVALPGGQPVKALFANDDNVLSAQIEDAEGQGLMRLSAGKWQAFEQRPVEENGLNDVHSRITGSNKTWRIPKTGLTLRMDINAFGRSGVEKSKKASTREFIRANVYKNTAEVPRWMKNVGNSIQHRHHGRLGLNEVYETESMLFKQLELINESGGRPPAPGKDLKARIAALESKLGPQGATLVKELETLREELENHSYTALMSIGQSYGKVKNLRQQDGILNQHGELAKPSVRTQFGKKLAELGTKLNFKSSGHDLVKELQDALTQVAPSAENPTKKLLGALKYQGLKLSHQKADVPLGQRRDASEEHGLSKARLALDLVTLKSLGALLDEVEQLPPQADIDPLQNKLATLRDVTYGENPVKVVTDMGFTDNKALESGYEAVKTFLKSFKKADHAVSVNMRAATGSKDQAELAGKFKSMLKQLEHGDDEIGLQRSYGLNLTTPFIILADKSTGLWPTAGTTGNRNYILNAERCEGGVTLYLISEGAGNVSGGFGAGKDYWPGFFDENHPARSVDVGNNRTLTPNFRLGVDVTATVAASQRAGVVFNVPDEDIDAFVDDLFEGKLNPLQVLKKAVDHETYEARRFNFDLTAGGTADLRAGINLTENRDPDADPNSDSFSAVVRGGFAANITVNLMTYTDYSLTQKNDKTELREGGKNRPRFLNNATLGGQLRGQIGGTHTAPTGTPASAPGPTPASQTAANNLGVAVNFSVENRTVKRVKFRYNVAKPITTEGLGKLSKSLGEAFKDSTTKAKLAELADPLNARYAGKKPDEVIQAHLDGLEELFADTQWQNDKQYKALRGLKRGAVEHRASVNKHSVMDNARFETSKTNLSGLSSESILTKIMGSVREASAPGNAARVAEFMRQDPKLRAMLKDMEGSIGTLARVRLEPKDSLVDKIDEGSLDGTMTQSDLSALLGDRNQMRIKRLVVFHTATQAENFTSPTPLVSYNSGANMSVTKTLGRVNFIYGADQDKPIGYTFDGELSRPSASLKEAASKLKQEGFELKS
>Psy0480_AvrE1a_1
MHSSSIHRNTGGIIQPTVPANTNAATDLQQKTEQPKQRSSHSLSSVGKRALKNVSKLFQKSKAPQQKAATPPTVKNVKPSQPTSNAKTAKNKAPVSQLSSNSLDDLDDTRQPVTRAGHSGASTSGTKAQDPDEPATIQSSRQSMMTRSNGGRFELKDEKLVRNSEPQGSIQLDAKGKPDFSTFNTPGLAPLLDSILATPRQTYLAHQSKDGVHGHQLLQANGHLLHLAQDDSSLALIRSSKEALHIEGKKPPAVKLEREDGNIHIDTASGRKTQELPGKAHIAHITGVLLRHDGERMRVHEDRLYQFDPLSARWKAPEGTEDIAFNSLATGGNGSVYAKSDDVVVDLTSPFMPHIEVKDLQSFSVAPDNRAALLSGKETQAILLTDMSPVIGDLTEKKTKALELDGGKAQAAAVGLSDNKLFIADTQGRLYSADRSAFESNDPQLKLTPDQANFQLAGLPLGGHDSVTGFINGDDGRVHALIKNRQGEIHSHALNEQDSKLESGWNLTNALVLSNNRGLSMPPAPTAADRLNLDRAGLVGLSEGRIQRWDATPECWKDAGIKDIERLQRGADSNAYVLKGGKLHALKVTPEHPNMAFDHNTALAQTARSTTVEMGKEIEGLDDRVITAFAMVSNKCFVALDDQNKLTAHSKDHKPFTLDIPGLEGDIKSLALDEKQNLHALTSTGGLYCLPKEAWQSTKLGDQMRARWTPVALPGGQPVKALFANDDNVLSAQIEDAEGQGLMRLSAGKWQAFEQRPVEENGLNDVHSRITGSNKTWRIPKTGLTLRMDINAFGRSGVEKSKKASTREFIRANVYKNTAEVPRWMKNVGNSIQHRHHGRLGLNEVYETESMLFKQLELINESGGRPPAPGKDLKARIAALESKLGPQGATLVKELETLREELENHSYTALMSIGQSYGKVKNLRQQDGILNQHGELAKPSVRTQFGKKLAELGTKLNFKSSGHDLVKELQDALTQVAPSAENPTKKLLGALKYQGLKLSHQKADVPLGQRRDASEEHGLSKARLALDLVTLKSLGALLDEVEQLPPQADIDPLQNKLATLRDVTYGENPVKVVTDMGFTDNKALESGYEAVKTFLKSFKKADHAVSVNMRAATGSKDQAELAGKFKSMLKQLEHGDDEIGLQRSYGLNLTTPFIILADKSTGLWPTAGTTGNRNYILNAERCEGGVTLYLISEGAGNVSGGFGAGKDYWPGFFDENHPARSVDVGNNRTLTPNFRLGVDVTATVAASQRAGVVFNVPDEDIDAFVDDLFEGKLNPLQVLKKAVDHETYEARRFNFDLTAGGTADLRAGINLTENRDPDADPNSDSFSAVVRGGFAANITVNLMTYTDYSLTQKNDKTELREGGKNRPRFLNNATLGGQLRGQIGGTHTAPTGTPASAPGPTPASQTAANNLGVAVNFSVENRTVKRVKFRYNVAKPITTEGLGKLSKSLGEAFKDSTTKAKLAELADPLNARYAGKKPDEVIQAHLDGLEELFADTQWQNDKQYKALRGLKRGAVEHRASVNKHSVMDNARFETSKTNLSGLSSESILTKIMGSVREASAPGNAARVAEFMRQDPKLRAMLKDMEGSIGTLARVRLEPKDSLVDKIDEGSLDGTMTQSDLSALLGDRNQMRIKRLVVFHTATQAENFTSPTPLVSYNSGANMSVTKTLGRVNFIYGADQDKPIGYTFDGELSRPSASLKEAASKLKQEGFELKS
>Psy0518_AvrE1a_1
MHSSSIHRNTGCIIQPPAPANTNAATDLQQKIEQPKQRSSHSLSSVGKRALKNVSKLFQKSKAPQQKAATPPTVKNVKPSQPTPNAKTAKDKAPVSQLSSNSLDDLDDTRQPVTRAGHSGASTCGTKAQDPDEPATLQSSRQSMMTRSNGGRFELKDEKLVRNSEPQGSIQLDAKGKPDFSTFNTPGLAPLLDSILATPRQTYLAHQSKDGVHGHQLLQANGHLLHLAQDDSSLALIRSSKEALHIEGKKPPAVKLEREDGNIHIDTASGRKTQELPGKAHIAHITGVLLRHDGERMRVHEDRLYQFDPLSARWKAPEGTEDIAFNSLATGGKGSVYAKSDDVVVDLTSPFMPHIEVKDLQSFSVAPDNRAALLSGKETQAILLTDMSPVIGDLTEKKTKALELDGGKAQAAAVGLSDNKLFIADTQGRLYSADRSAFESNDPQLKLMPDQANFQLAGLPLGGHDSVTGFINGDDGRVHALIKNRQGEIHSHALNEQDSKLESGWNLTNALVLSNNRGLTMPPAPTAADRLNLDRAGLVGLSEGRIQRWDATPECWKDAGIKDIDRLQRGADSNAYVLKGGKLHALKVTPEHPNMAFDHNTALAQTARSTTVEMGKEIEGLDDRVITAFAMVSNKRFVALDDQNKLTAHSKDHKPVTLDIPGLEGDIKSLALDEKHNLHALTSTGGLYCLPREAWQSTKLGDQMRARWTPVALPGGQPVKALFANDDNVLSAQIEDAEGQGLMRLSAGKWQAFEQRPVEENGLNDVHSRITGSNKTWRIPKTGLTLRMDINAFGRSGVEKSKKASTREFMRANVYKNTAEVPRWMKNVGNNIQHRHHGRLGLNEVYETESMLFKQLELIHESGGRPPAPGKDLKARIAALESKLGPQGATLVKELETLREELENHSYTALMSIGQSYGKVKNLRQQDGILNQHGELAKPSVRTQFGKKLAELGTKLNFKSSGHDLVKELQDALTQVAPSAENPTKKLLGTLKYQGLKLSHQKADVPLGQRRDASEEHGLSKARLALDLVTLKSLGALLDXXRGRTATAASRHRSVTKQTGEAA
>Psy0521_AvrE1a_1
MHSSSIHRNTGCIIQPPAPANTNAATDLQQKIEQPKQRSSHSLSSVGKRALKNVSKLFQKSKAPQQKAATPPTVKNVKPSQPTPNAKTAKDKAPVSQLSSNSLDDLDDTRQPVTRAGHSGASTCGTKAQDPDEPATLQSSRQSMMTRSNGGRFELKDEKLVRNSEPQGSIQLDAKGKPDFSTFNTPGLAPLLDSILATPRQTYLAHQSKDGVHGHQLLQANGHLLHLAQDDSSLALIRSSKEALHIEGKKPPAVKLEREDGNIHIDTASGRKTQELPGKAHIAHITGVLLRHDGERMRVHEDRLYQFDPLSARWKAPEGTEDIAFNSLATGGKGSVYAKSDDVVVDLTSPFMPHIEVKDLQSFSVAPDNRAALLSGKETQAILLTDMSPVIGDLTEKKTKALELDGGKAQAAAVGLSDNKLFIADTQGRLYSADRSAFESNDPQLKLMPDQANFQLAGLPLGGHDSVTGFINGDDGRVHALIKNRQGEIHSHALNEQDSKLESGWNLTNALVLSNNRGLTMPPAPTAADRLNLDRAGLVGLSEGRIQRWDATPECWKDAGIKDIDRLQRGADSNAYVLKGGKLHALKVTPEHPNMAFDHNTALAQTARSTTVEMGKEIEGLDDRVITAFAMVSNKRFVALDDQNKLTAHSKDHKPVTLDIPGLEGDIKSLALDEKHNLHALTSTGGLYCLPREAWQSTKLGDQMRARWTPVALPGGQPVKALFANDDNVLSAQIEDAEGQGLMRLSAGKWQAFEQRPVEENGLNDVHSRITGSNKTWRIPKTGLTLRMDINAFGRSGVEKSKKASTREFMRANVYKNTAEVPRWMKNVGNNIQHRHHGRLGLNEVYETESMLFKQLELIHESGGRPPAPGKDLKARIAALESKLGPQGATLVKELETLREELENHSYTALMSIGQSYGKVKNLRQQDGILNQHGELAKPSVRTQFGKKLAELGTKLNFKSSGHDLVKELQDALTQVAPSAENPTKKLLGTLKYQGLKLSHQKADVPLGQRRDASEEHGLSKARLALDLVTLKSLGALLDXXQLPPQADIDPLQNKLARLRDVTYGENPVKVVTDMGFTDNKALESGYEAVKTFLKSFKKADHAVSVNMRAATGSKDQAELAGKFKSMLKQLEHGDDEIRLQRSYGLNLTTPFIILADNATGLWPTAGTTGNRNYILNAERCEGGVTLYLISEGAGNVSGGFGAGKDYWPGFFDENHPARSVDVGNNRTLTPNFRLGVDVTATVAASQRAGVVFNVPDEDIDAFIDDLFEGKLNPLQVLKKAVDHETYQARRFNFDLTAGGTADLRAGINLTEDRDPDADPNSDSFSAVVRGGFAANITVNLMTYTDNSLTQKNDKTKLREGGKNRPRFLNNATLGGQLRGQIGGTRTAPTGTPASAPGPTLASQSAANNLGVAVNFSVENRTVKRVKFRYNVAKPITTEGLGKLSKSLGEAFKDSTTKAKLAELADPLNARYAGKKPDEVIQAHLDGLEELFADTQWQNDKQYKALRGLKRGAVEHRASVNKHSVMDNARFETSKTNLSGLSSESILTKIMGSVREASAPGNAARVAEFMRQDPKLRAMLKDMEGSIGTLARVRLEPKDSLVDKIDEGSLDGTMTQSDLSALLRDRNQMRIKRLVVFHTATQAENFTSPTPLVSYNSGANMSVTKTLGRINFIYGADQDKPIGYTFDGELSRPSASLKEAASKLKQEGFELKS
>Psy0531_AvrE1a_1
MHSSSIHRNTGCIIQPPAPANTNAATDLQQKIEQPKQRSSHSLSSVGKRALKNVSKLFQKSKAPQQKAATPPTVKNVKPSQPTPNAKTAKDKAPVSQLSSNSLDDLDDTRQPVTRAGHSGASTCGTKAQDPDEPATLQSSRQSMMTRSNGGRFELKDEKLVRNSEPQGSIQLDAKGKPDFSTFNTPGLAPLLDSILATPRQTYLAHQSKDGVHGHQLLQANGHLLHLAQDDSSLALIRSSKEALHIEGKKPPAVKLEREDGNIHIDTASGRKTQELPGKAHIAHITGVLLRHDGERMRVHEDRLYQFDPLSARWKAPEGTEDIAFNSLATGGKGSVYAKSDDVVVDLTSPFMPHIEVKDLQSFSVAPDNRAALLSGKETQAILLTDMSPVIGDLTEKKTKALELDGGKAQAAAVGLSDNKLFIADTQGRLYSADRSAFESNDPQLKLMPDQANFQLAGLPLGGHDSVTGFINGDDGRVHALIKNRQGEIHSHALNEQDSKLESGWNLTNALVLSNNRGLTMPPAPTAADRLNLDRAGLVGLSEGRIQRWDATPECWKDAGIKDIDRLQRGADSNAYVLKGGKLHALKVTPEHPNMAFDHNTALAQTARSTTVEMGKEIEGLDDRVITAFAMVSNKRFVALDDQNKLTAHSKDHKPVTLDIPGLEGDIKSLALDEKHNLHALTSTGGLYCLPREAWQSTKLGDQMRARWTPVALPGGQPVKALFANDDNVLSAQIEDAEGQGLMRLSAGKWQAFEQRPVEENGLNDVHSRITGSNKTWRIPKTGLTLRMDINAFGRSGVEKSKKASTREFMRANVYKNTAEVPRWMKNVGNNIQHRHHGRLGLNEVYETESMLFKQLELIHESGGRPPAPGKDLKARIAALESKLGPQGATLVKELETLREELENHSYTALMSIGQSYGKVKNLRQQDGILNQHGELAKPSVRTQFGKKLAELGTKLNFKSSGHDLVKELQDALTQVAPSAENPTKKLLGTLKYQGLKLSHQKADVPLGQRRDASEEHGLSKARLALDLVTLKSLGALLDXRSNSYRRKPT
>Psy0532_AvrE1a_2
MHSSSIHRNTGCIIQPPAPANTNAATDLQQKIEQPKQRSSHSLSSVGKRALKNVSKLFQKSKAPQQKAATPPTVKNVKPSQPTPNAKTAKDKAPVSQLSSNSLDDLDDTRQPVTRAGHSGASTCGTKAQDPDEPATLQSSRQSMMTRSNGGRFELKDEKLVRNSEPQGSIQLDAKGKPDFSTFNTPGLAPLLDSILATPRQTYLAHQSKDGVHGHQLLQANGHLLHLAQDDSSLALIRSSKEALHIEGKKPPAVKLEREDGNIHIDTASGRKTQELPGKAHIAHITGVLLRHDGERMRVHEDRLYQFDPLSARWKAPEGTEDIAFNSLATGGKGSVYAKSDDVVVDLTSPFMPHIEVKDLQSFSVAPDNRAALLSGKETQAILLTDMSPVIGDLTEKKTKALELDGGKAQAAAVGLSDNKLFIADTQGRLYSADRSAFESNDPQLKLMPDQANFQLAGLPLGGHDSVTGFINGDDGRVHALIKNRQGEIHSHALNEQDSKLESGWNLTNALVLSNNRGLTMPPAPTAADRLNLDRAGLVGLSEGRIQRWDATPECWKDAGIKDIDRLQRGADSNAYVLKGGKLHALKVTPEHPNMAFDHNTALAQTARSTTVEMGKEIEGLDDRVITAFAMVSNKRFVALDDQNKLTAHSKDHKPVTLDIPGLEGDIKSLALDEKHNLHALTSTGGLYCLPREAWQSTKLGDQMRARWTPVALPGGQPVKALFANDDNVLSAQIEDAEGQGLMRLSAGKWQAFEQRPVEENGLNDVHSRITGSNKTWRIPKTGLTLRMDINAFGRSGVEKSKKASTREFMRANVYKNTAEVPRWMKNVGNNIQHRHHGRLGLNEVYETESMLFKQLELIHESGGRPPAPGKDLKARIAALESKLGPQGATLVKELETLREELENHSYTALMSIGQSYGKVKNLRQQDGILNQHGELAKPSVRTQFGKKLAELGTKLNFKSSGHDLVKELQDALTQVAPSAENPTKKLLGTLKYQGLKLSHQKADVPLGQRRDASEEHGLSKARLALDLVTLKSLGALLDXXRTATAASRHRSVTKQTGEAA
>PsyICMP4602_AvrE1a_1
MHSSSIHRNTGCIIQPPAPANTNAATDLQQKIEQPKQRSSHSLSSVGKRALKNVSKLFQKSKAPQQKAATPPTVKNVKPSQPTPNAKTAKDKAPVSQLSSNSLDDLDDTRQPVTRAGHSGASTSGTKAQDPDEPATLQSSRQSMMTRSNGGRFELKDEKLVRNSEPQGSIQLDAKGKPDFSTFNTPGLAPLLDSILAPPRQTYLAHQSKDGVHGHQLLQANGHLLHLAQDDSSLALIRSSKEALHIEGKKPPAVKLEREDGNIHIDTASGRKTQELPGKAHIAHITGVLLRHDGERMRVHEDRLYQFDPLSARWKAPEGTEDIAFNSLATGGNGSVYAKSDDVVVDLTSPFMPHIEVKDLQSFSVAPDNRAALLSGKETQAILLTDMSPVIGDLTEKKTKALELDGGKAQAAAVGLSDNKLFIADTQGRLYSADRSAFESNDPQLKLMPDQANFQLAGLPLGGHDSVTGFINGDDGRVHALIKNRQGEIHSHALNEQDSKLESGWNLTNALVLSNNRGLTMPPAPTAADRLNLDRAGLVGLSEGRIQRWDATPECWKDAGIKDIDRLQRGADSNAYVLKGGKLHALKVTPEHPNMAFDHNTALAQTARSTTVEMGKEIEGLDDRVITAFAMVSNKRFVALDDQNKLTAHSKDHKPVTLDIPGLEGDIKSLALDEKHNLHALTSTGGLYCLPREAWQSTKLGDQMRARWTPVALPGGQPVKALFANDDNVLSAQIEDAEGQGLMRLSAGKWQAFEQRPVEENGLNDVHSRITGSNKTWRIPKTGLTLRMDINAFGRSGVEKSKKASTREFMRANVYKNTAEVPRWMKNVGNNIQHRHHGRLGLNEVYETESMLFKQLELIHESGGRPPAPGKDLKARIAALESKLGPQGATLVKELETLREELENHSYTALMSIGQSYGKVKNLRQQDGILNQHGELAKPSVRTQFGKKLAELGTKLNFKSSGHDLVKELQDALTQVAPSAENPTKKLLGTLKYQGLKLSHQKADVPLGQRRDASEEHGLSKARLALDLVTLKSHGALLDEVEQLPPQADIDPLQNKLARLRDVTYGENPVKVVTDMGFTDNKALESGYEAVKTFLKSFKKADHAVSVNMRAATGSKDQAELAGKFKSMLKQLEHGDDEIRLQRSYGLNLTTPFIILADNATGLWPTAGTTGNRNYILNAERCEGGVTLYLISEGAGNVSGGFGAGKDYWPGFFDENHPARSVDVGNNRTLTPNFRLGVDVTATVAASQRAGVVFNVPDEDIDAFIDDLFEGKLNPLQVLKKAVDHETYQARRFNFDLTAGGTADLRAGINLTEDRDPDADPNSDSFSAVVRGGFAANITVNLMTYTDNSLTQKNDKTKLLEGGKNRPRFLNNATLGGQLRGQIGGTRTAPTGSPASAPGPTLASQSAANNLGVAVNFSVENRTVKRVKFRYNVAKPITTEGLGKLSKSLGEAFKDSTTKAKLAELADPLNARYAGKKPEEVIQAHLDGLEELFADTQWQNDKQYKALRGLKRGAVEHRASVNKHSVMDNARFETSKTNLSGLSSESILTKIMGSVREASAPGNAARVAEFMRQDPKLRAMLKDMEGSIGTLARVRLEPKDSLVDKIDEGSLDGTMTQSDLSALLRDRNQMRIKRLVVFHTATQAENFTSPTPLVSYNSGANMSVTKTLGRINFIYGADQDKPIGYTFDGELSRPSASLKEAASKLKQEGFELKS
>Pta11528_AvrE1a_1
[truncated: 7,611,841 more chars]
